# Supplementary material for: An Insulin-Modified pH-Responsive Nanopipette Based on Ion Current Rectification
Source: Sensors (Basel). 2024 Jun 30;24(13):4264. doi: 10.3390/s24134264 (PMC11244478; doi:10.3390/s24134264)
Supplement: Supplementary file 1 [file sensors-24-04264-s001.zip]

Archive with 983 entries (921 files):
- Monitoring of modification process/
- Monitoring of modification process/Bare/
- Monitoring of modification process/Bare/1 3.bin
- Monitoring of modification process/Bare/1 3.txt
- Monitoring of modification process/Bare/1 8.bin
- Monitoring of modification process/Bare/1 8.txt
- Monitoring of modification process/Bare/2 3.bin
- Monitoring of modification process/Bare/2 3.txt
- Monitoring of modification process/Bare/2 8.bin
- Monitoring of modification process/Bare/2 8.txt
- Monitoring of modification process/Bare/3 3.bin
- Monitoring of modification process/Bare/3 3.txt
- Monitoring of modification process/Bare/3 8.bin
- Monitoring of modification process/Bare/3 8.txt
- Monitoring of modification process/Bare/4 3.bin
- Monitoring of modification process/Bare/4 3.txt
- Monitoring of modification process/Bare/4 8.bin
- Monitoring of modification process/Bare/4 8.txt
- Monitoring of modification process/Bare/5 3.bin
- Monitoring of modification process/Bare/5 3.txt
- Monitoring of modification process/Bare/5 8.bin
- Monitoring of modification process/Bare/5 8.txt
- Monitoring of modification process/Bare/6 3.bin
- Monitoring of modification process/Bare/6 3.txt
- Monitoring of modification process/Bare/6 8.bin
- Monitoring of modification process/Bare/6 8.txt
- Monitoring of modification process/Carboxyl/
- Monitoring of modification process/Carboxyl/1 3.bin
- Monitoring of modification process/Carboxyl/1 3.txt
- Monitoring of modification process/Carboxyl/1 8.bin
- Monitoring of modification process/Carboxyl/1 8.txt
- Monitoring of modification process/Carboxyl/2 3.bin
- Monitoring of modification process/Carboxyl/2 3.txt
- Monitoring of modification process/Carboxyl/2 8.bin
- Monitoring of modification process/Carboxyl/2 8.txt
- Monitoring of modification process/Carboxyl/3 3 .bin
- Monitoring of modification process/Carboxyl/3 3 .txt
- Monitoring of modification process/Carboxyl/3 8.bin
- Monitoring of modification process/Carboxyl/3 8.txt
- Monitoring of modification process/Carboxyl/4 3.bin
- Monitoring of modification process/Carboxyl/4 3.txt
- Monitoring of modification process/Carboxyl/4 8.bin
- Monitoring of modification process/Carboxyl/4 8.txt
- Monitoring of modification process/Carboxyl/5 3.bin
- Monitoring of modification process/Carboxyl/5 3.txt
- Monitoring of modification process/Carboxyl/5 8.bin
- Monitoring of modification process/Carboxyl/5 8.txt
- Monitoring of modification process/Carboxyl/6 3.bin
- Monitoring of modification process/Carboxyl/6 3.txt
- Monitoring of modification process/Carboxyl/6 8.bin
- Monitoring of modification process/Carboxyl/6 8.txt
- Monitoring of modification process/Insulin/
- Monitoring of modification process/Insulin/1 3.bin
- Monitoring of modification process/Insulin/1 3.txt
- Monitoring of modification process/Insulin/1 8.bin
- Monitoring of modification process/Insulin/1 8.txt
- Monitoring of modification process/Insulin/2 3.bin
- Monitoring of modification process/Insulin/2 3.txt
- Monitoring of modification process/Insulin/2 8.bin
- Monitoring of modification process/Insulin/2 8.txt
- Monitoring of modification process/Insulin/3 3 .bin
- Monitoring of modification process/Insulin/3 3.txt
- Monitoring of modification process/Insulin/3 8.bin
- Monitoring of modification process/Insulin/3 8.txt
- Monitoring of modification process/Insulin/4 3.bin
- Monitoring of modification process/Insulin/4 3.txt
- Monitoring of modification process/Insulin/4 8.bin
- Monitoring of modification process/Insulin/4 8.txt
- Monitoring of modification process/Insulin/5 3.bin
- Monitoring of modification process/Insulin/5 3.txt
- Monitoring of modification process/Insulin/5 8.bin
- Monitoring of modification process/Insulin/5 8.txt
- Monitoring of modification process/Insulin/6 3.bin
- Monitoring of modification process/Insulin/6 3.txt
- Monitoring of modification process/Insulin/6 8.bin
- Monitoring of modification process/Insulin/6 8.txt
- Reversibility/
- Reversibility/1/
- Reversibility/10/
- Reversibility/10/1.bin
- Reversibility/10/1.txt
- Reversibility/10/2.bin
- Reversibility/10/2.txt
- Reversibility/10/3.bin
- Reversibility/10/3.txt
- Reversibility/10/4.bin
- Reversibility/10/4.txt
- Reversibility/10/5.bin
- Reversibility/10/5.txt
- Reversibility/10/6.bin
- Reversibility/10/6.txt
- Reversibility/1/1.bin
- Reversibility/1/1.txt
- Reversibility/1/2.bin
- Reversibility/1/2.txt
- Reversibility/1/3.bin
- Reversibility/1/3.txt
- Reversibility/1/4.bin
- Reversibility/1/4.txt
- Reversibility/1/5.bin
- Reversibility/1/5.txt
- Reversibility/1/6.bin
- Reversibility/1/6.txt
- Reversibility/2/
- Reversibility/2/1.bin
- Reversibility/2/1.txt
- Reversibility/2/2.bin
- Reversibility/2/2.txt
- Reversibility/2/3.bin
- Reversibility/2/3.txt
- Reversibility/2/4.bin
- Reversibility/2/4.txt
- Reversibility/2/5.bin
- Reversibility/2/5.txt
- Reversibility/2/6.bin
- Reversibility/2/6.txt
- Reversibility/3/
- Reversibility/3/1.bin
- Reversibility/3/1.txt
- Reversibility/3/2.bin
- Reversibility/3/2.txt
- Reversibility/3/3.bin
- Reversibility/3/3.txt
- Reversibility/3/4.bin
- Reversibility/3/4.txt
- Reversibility/3/5.bin
- Reversibility/3/5.txt
- Reversibility/3/6.bin
- Reversibility/3/6.txt
- Reversibility/4/
- Reversibility/4/1.bin
- Reversibility/4/1.txt
- Reversibility/4/2.bin
- Reversibility/4/2.txt
- Reversibility/4/3.bin
- Reversibility/4/3.txt
- Reversibility/4/4.bin
- Reversibility/4/4.txt
- Reversibility/4/5.bin
- Reversibility/4/5.txt
- Reversibility/4/6.bin
- Reversibility/4/6.txt
- Reversibility/5/
- Reversibility/5/1.bin
- Reversibility/5/1.txt
- Reversibility/5/2.bin
- Reversibility/5/2.txt
- Reversibility/5/3.bin
- Reversibility/5/3.txt
- Reversibility/5/4.bin
- Reversibility/5/4.txt
- Reversibility/5/5.bin
- Reversibility/5/5.txt
- Reversibility/5/6.bin
- Reversibility/5/6.txt
- Reversibility/6/
- Reversibility/6/1.bin
- Reversibility/6/1.txt
- Reversibility/6/2.bin
- Reversibility/6/2.txt
- Reversibility/6/3.bin
- Reversibility/6/3.txt
- Reversibility/6/4.bin
- Reversibility/6/4.txt
- Reversibility/6/5.bin
- Reversibility/6/5.txt
- Reversibility/6/6.bin
- Reversibility/6/6.txt
- Reversibility/7/
- Reversibility/7/1.bin
- Reversibility/7/1.txt
- Reversibility/7/2.bin
- Reversibility/7/2.txt
- Reversibility/7/3.bin
- Reversibility/7/3.txt
- Reversibility/7/4.bin
- Reversibility/7/4.txt
- Reversibility/7/5.bin
- Reversibility/7/5.txt
- Reversibility/7/6.bin
- Reversibility/7/6.txt
- Reversibility/8/
- Reversibility/8/1.bin
- Reversibility/8/1.txt
- Reversibility/8/2.bin
- Reversibility/8/2.txt
- Reversibility/8/3.bin
- Reversibility/8/3.txt
- Reversibility/8/4.bin
- Reversibility/8/4.txt
- Reversibility/8/5.bin
- Reversibility/8/5.txt
- Reversibility/8/6.bin
- Reversibility/8/6.txt
- Reversibility/9/
- Reversibility/9/1.bin
- Reversibility/9/1.txt
- Reversibility/9/2.bin
- Reversibility/9/2.txt
- Reversibility/9/3.bin
- Reversibility/9/3.txt
- Reversibility/9/4.bin
- Reversibility/9/4.txt
- Reversibility/9/5.bin
- Reversibility/9/5.txt
- Reversibility/9/6.bin
- Reversibility/9/6.txt
- Selectivity/
- Selectivity/1 7.bin
- Selectivity/1 7.txt
- Selectivity/1 aa.bin
- Selectivity/1 aa.txt
- Selectivity/1 alcl3.bin
- Selectivity/1 alcl3.txt
- Selectivity/1 atp.bin
- Selectivity/1 atp.txt
- Selectivity/1 cacl2.bin
- Selectivity/1 cacl2.txt
- Selectivity/1 cucl2.bin
- Selectivity/1 cucl2.txt
- Selectivity/1 cys.bin
- Selectivity/1 cys.txt
- Selectivity/1 fe.bin
- Selectivity/1 fe.txt
- Selectivity/1 gln.bin
- Selectivity/1 gln.txt
- Selectivity/1 glu.bin
- Selectivity/1 glu.txt
- Selectivity/1 gsh.bin
- Selectivity/1 gsh.txt
- Selectivity/1 H+.bin
- Selectivity/1 H+.txt
- Selectivity/1 kcl.bin
- Selectivity/1 kcl.txt
- Selectivity/1 mgcl2.bin
- Selectivity/1 mgcl2.txt
- Selectivity/1 nacl.bin
- Selectivity/1 nacl.txt
- Selectivity/1 nahco3.bin
- Selectivity/1 nahco3.txt
- Selectivity/1 nh4cl.bin
- Selectivity/1 nh4cl.txt
- Selectivity/2 7.bin
- Selectivity/2 7.txt
- Selectivity/2 aa.bin
- Selectivity/2 aa.txt
- Selectivity/2 alcl3.bin
- Selectivity/2 alcl3.txt
- Selectivity/2 atp.bin
- Selectivity/2 atp.txt
- Selectivity/2 cacl2.bin
- Selectivity/2 cacl2.txt
- Selectivity/2 cucl2.bin
- Selectivity/2 cucl2.txt
- Selectivity/2 cys.bin
- Selectivity/2 cys.txt
- Selectivity/2 fe.bin
- Selectivity/2 fe.txt
- Selectivity/2 gln.bin
- Selectivity/2 gln.txt
- Selectivity/2 glu.bin
- Selectivity/2 glu.txt
- Selectivity/2 gsh.bin
- Selectivity/2 gsh.txt
- Selectivity/2 H+.bin
- Selectivity/2 H+.txt
- Selectivity/2 kcl.bin
- Selectivity/2 kcl.txt
- Selectivity/2 mgcl.bin
- Selectivity/2 mgcl.txt
- Selectivity/2 mgcl2.bin
- Selectivity/2 mgcl2.txt
- Selectivity/2 nacl.bin
- Selectivity/2 nacl.txt
- Selectivity/2 nahco3.bin
- Selectivity/2 nahco3.txt
- Selectivity/2 nh4cl.bin
- Selectivity/2 nh4cl.txt
- Selectivity/3 7.bin
- Selectivity/3 7.txt
- Selectivity/3 aa.bin
- Selectivity/3 aa.txt
- Selectivity/3 alcl3.bin
- Selectivity/3 alcl3.txt
- Selectivity/3 atp.bin
- Selectivity/3 atp.txt
- Selectivity/3 cacl2.bin
- Selectivity/3 cacl2.txt
- Selectivity/3 cucl2.bin
- Selectivity/3 cucl2.txt
- Selectivity/3 cys.bin
- Selectivity/3 cys.txt
- Selectivity/3 fe.bin
- Selectivity/3 fe.txt
- Selectivity/3 gln.bin
- Selectivity/3 gln.txt
- Selectivity/3 glu.bin
- Selectivity/3 glu.txt
- Selectivity/3 gsh.bin
- Selectivity/3 gsh.txt
[truncated: 683 more entries]
