# Supplementary material for: An Insulin-Modified pH-Responsive Nanopipette Based on Ion Current Rectification
Source: Sensors (Basel). 2024 Jun 30;24(13):4264. doi: 10.3390/s24134264 (PMC11244478; doi:10.3390/s24134264)
Supplement: Supplementary file 1 [file sensors-24-04264-s001.zip › Monitoring of modification process/Bare/1 3.txt]

Aug. 6, 2023   19:11:33
Linear Sweep Voltammetry
File: s:\Data Source:  Experiment
Instrument Model:  CHI830D
Header: 
Note: 

Init E (V) = -2
Final E (V) = 2
Scan Rate (V/s) = 0.5
Sample Interval (V) = 0.01
Quiet Time (sec) = 2
Sensitivity (A/V) = 1e-8


Potential/V, Current/A

-2.000, -3.099e-8
-1.990, -3.085e-8
-1.980, -3.069e-8
-1.970, -3.054e-8
-1.960, -3.036e-8
-1.950, -3.018e-8
-1.940, -3.002e-8
-1.930, -2.984e-8
-1.920, -2.968e-8
-1.910, -2.950e-8
-1.900, -2.931e-8
-1.890, -2.917e-8
-1.880, -2.904e-8
-1.870, -2.891e-8
-1.860, -2.873e-8
-1.850, -2.858e-8
-1.840, -2.839e-8
-1.830, -2.823e-8
-1.820, -2.807e-8
-1.810, -2.789e-8
-1.800, -2.772e-8
-1.790, -2.756e-8
-1.780, -2.740e-8
-1.770, -2.723e-8
-1.760, -2.707e-8
-1.750, -2.692e-8
-1.740, -2.677e-8
-1.730, -2.661e-8
-1.720, -2.645e-8
-1.710, -2.630e-8
-1.700, -2.613e-8
-1.690, -2.597e-8
-1.680, -2.580e-8
-1.670, -2.562e-8
-1.660, -2.546e-8
-1.650, -2.531e-8
-1.640, -2.514e-8
-1.630, -2.494e-8
-1.620, -2.477e-8
-1.610, -2.459e-8
-1.600, -2.440e-8
-1.590, -2.423e-8
-1.580, -2.408e-8
-1.570, -2.393e-8
-1.560, -2.377e-8
-1.550, -2.359e-8
-1.540, -2.344e-8
-1.530, -2.328e-8
-1.520, -2.311e-8
-1.510, -2.297e-8
-1.500, -2.281e-8
-1.490, -2.268e-8
-1.480, -2.248e-8
-1.470, -2.233e-8
-1.460, -2.217e-8
-1.450, -2.203e-8
-1.440, -2.187e-8
-1.430, -2.171e-8
-1.420, -2.153e-8
-1.410, -2.135e-8
-1.400, -2.120e-8
-1.390, -2.103e-8
-1.380, -2.086e-8
-1.370, -2.071e-8
-1.360, -2.055e-8
-1.350, -2.039e-8
-1.340, -2.025e-8
-1.330, -2.008e-8
-1.320, -1.992e-8
-1.310, -1.977e-8
-1.300, -1.961e-8
-1.290, -1.945e-8
-1.280, -1.927e-8
-1.270, -1.912e-8
-1.260, -1.895e-8
-1.250, -1.879e-8
-1.240, -1.861e-8
-1.230, -1.843e-8
-1.220, -1.827e-8
-1.210, -1.812e-8
-1.200, -1.797e-8
-1.190, -1.782e-8
-1.180, -1.768e-8
-1.170, -1.752e-8
-1.160, -1.736e-8
-1.150, -1.720e-8
-1.140, -1.704e-8
-1.130, -1.688e-8
-1.120, -1.673e-8
-1.110, -1.657e-8
-1.100, -1.643e-8
-1.090, -1.627e-8
-1.080, -1.609e-8
-1.070, -1.593e-8
-1.060, -1.576e-8
-1.050, -1.561e-8
-1.040, -1.545e-8
-1.030, -1.529e-8
-1.020, -1.514e-8
-1.010, -1.497e-8
-1.000, -1.481e-8
-0.990, -1.466e-8
-0.980, -1.449e-8
-0.970, -1.432e-8
-0.960, -1.416e-8
-0.950, -1.401e-8
-0.940, -1.385e-8
-0.930, -1.369e-8
-0.920, -1.354e-8
-0.910, -1.338e-8
-0.900, -1.322e-8
-0.890, -1.306e-8
-0.880, -1.290e-8
-0.870, -1.274e-8
-0.860, -1.259e-8
-0.850, -1.243e-8
-0.840, -1.227e-8
-0.830, -1.211e-8
-0.820, -1.195e-8
-0.810, -1.179e-8
-0.800, -1.163e-8
-0.790, -1.148e-8
-0.780, -1.132e-8
-0.770, -1.116e-8
-0.760, -1.099e-8
-0.750, -1.084e-8
-0.740, -1.069e-8
-0.730, -1.054e-8
-0.720, -1.038e-8
-0.710, -1.023e-8
-0.700, -1.008e-8
-0.690, -9.922e-9
-0.680, -9.767e-9
-0.670, -9.609e-9
-0.660, -9.457e-9
-0.650, -9.310e-9
-0.640, -9.153e-9
-0.630, -8.996e-9
-0.620, -8.843e-9
-0.610, -8.690e-9
-0.600, -8.535e-9
-0.590, -8.382e-9
-0.580, -8.230e-9
-0.570, -8.078e-9
-0.560, -7.924e-9
-0.550, -7.772e-9
-0.540, -7.623e-9
-0.530, -7.478e-9
-0.520, -7.326e-9
-0.510, -7.178e-9
-0.500, -7.029e-9
-0.490, -6.878e-9
-0.480, -6.727e-9
-0.470, -6.574e-9
-0.460, -6.420e-9
-0.450, -6.270e-9
-0.440, -6.117e-9
-0.430, -5.966e-9
-0.420, -5.815e-9
-0.410, -5.667e-9
-0.400, -5.521e-9
-0.390, -5.373e-9
-0.380, -5.221e-9
-0.370, -5.068e-9
-0.360, -4.921e-9
-0.350, -4.782e-9
-0.340, -4.645e-9
-0.330, -4.505e-9
-0.320, -4.349e-9
-0.310, -4.196e-9
-0.300, -4.053e-9
-0.290, -3.909e-9
-0.280, -3.769e-9
-0.270, -3.629e-9
-0.260, -3.497e-9
-0.250, -3.370e-9
-0.240, -3.228e-9
-0.230, -3.082e-9
-0.220, -2.938e-9
-0.210, -2.800e-9
-0.200, -2.660e-9
-0.190, -2.520e-9
-0.180, -2.386e-9
-0.170, -2.240e-9
-0.160, -2.094e-9
-0.150, -1.945e-9
-0.140, -1.800e-9
-0.130, -1.661e-9
-0.120, -1.526e-9
-0.110, -1.394e-9
-0.100, -1.256e-9
-0.090, -1.116e-9
-0.080, -9.746e-10
-0.070, -8.368e-10
-0.060, -7.039e-10
-0.050, -5.794e-10
-0.040, -4.560e-10
-0.030, -3.275e-10
-0.020, -1.924e-10
-0.010, -6.171e-11
-0.000, 7.270e-11
0.010, 2.074e-10
0.020, 3.381e-10
0.030, 4.599e-10
0.040, 5.830e-10
0.050, 7.112e-10
0.060, 8.364e-10
0.070, 9.601e-10
0.080, 1.086e-9
0.090, 1.203e-9
0.100, 1.340e-9
0.110, 1.470e-9
0.120, 1.584e-9
0.130, 1.707e-9
0.140, 1.834e-9
0.150, 1.955e-9
0.160, 2.074e-9
0.170, 2.196e-9
0.180, 2.317e-9
0.190, 2.435e-9
0.200, 2.551e-9
0.210, 2.670e-9
0.220, 2.787e-9
0.230, 2.905e-9
0.240, 3.022e-9
0.250, 3.141e-9
0.260, 3.256e-9
0.270, 3.371e-9
0.280, 3.485e-9
0.290, 3.601e-9
0.300, 3.718e-9
0.310, 3.836e-9
0.320, 3.950e-9
0.330, 4.061e-9
0.340, 4.174e-9
0.350, 4.290e-9
0.360, 4.403e-9
0.370, 4.517e-9
0.380, 4.626e-9
0.390, 4.739e-9
0.400, 4.853e-9
0.410, 4.964e-9
0.420, 5.074e-9
0.430, 5.184e-9
0.440, 5.297e-9
0.450, 5.408e-9
0.460, 5.518e-9
0.470, 5.629e-9
0.480, 5.740e-9
0.490, 5.845e-9
0.500, 5.956e-9
0.510, 6.067e-9
0.520, 6.170e-9
0.530, 6.277e-9
0.540, 6.391e-9
0.550, 6.499e-9
0.560, 6.609e-9
0.570, 6.716e-9
0.580, 6.823e-9
0.590, 6.932e-9
0.600, 7.040e-9
0.610, 7.145e-9
0.620, 7.255e-9
0.630, 7.366e-9
0.640, 7.473e-9
0.650, 7.583e-9
0.660, 7.693e-9
0.670, 7.804e-9
0.680, 7.914e-9
0.690, 8.025e-9
0.700, 8.132e-9
0.710, 8.240e-9
0.720, 8.347e-9
0.730, 8.452e-9
0.740, 8.556e-9
0.750, 8.659e-9
0.760, 8.754e-9
0.770, 8.852e-9
0.780, 8.950e-9
0.790, 9.056e-9
0.800, 9.174e-9
0.810, 9.283e-9
0.820, 9.389e-9
0.830, 9.492e-9
0.840, 9.597e-9
0.850, 9.708e-9
0.860, 9.817e-9
0.870, 9.926e-9
0.880, 1.003e-8
0.890, 1.014e-8
0.900, 1.024e-8
0.910, 1.035e-8
0.920, 1.046e-8
0.930, 1.057e-8
0.940, 1.067e-8
0.950, 1.077e-8
0.960, 1.088e-8
0.970, 1.098e-8
0.980, 1.109e-8
0.990, 1.119e-8
1.000, 1.129e-8
1.010, 1.140e-8
1.020, 1.140e-8
1.030, 1.146e-8
1.040, 1.157e-8
1.050, 1.174e-8
1.060, 1.193e-8
1.070, 1.204e-8
1.080, 1.214e-8
1.090, 1.224e-8
1.100, 1.235e-8
1.110, 1.246e-8
1.120, 1.256e-8
1.130, 1.267e-8
1.140, 1.278e-8
1.150, 1.288e-8
1.160, 1.299e-8
1.170, 1.310e-8
1.180, 1.320e-8
1.190, 1.330e-8
1.200, 1.341e-8
1.210, 1.352e-8
1.220, 1.362e-8
1.230, 1.373e-8
1.240, 1.383e-8
1.250, 1.394e-8
1.260, 1.405e-8
1.270, 1.416e-8
1.280, 1.426e-8
1.290, 1.436e-8
1.300, 1.446e-8
1.310, 1.457e-8
1.320, 1.467e-8
1.330, 1.478e-8
1.340, 1.489e-8
1.350, 1.500e-8
1.360, 1.510e-8
1.370, 1.521e-8
1.380, 1.531e-8
1.390, 1.542e-8
1.400, 1.552e-8
1.410, 1.563e-8
1.420, 1.574e-8
1.430, 1.584e-8
1.440, 1.595e-8
1.450, 1.606e-8
1.460, 1.618e-8
1.470, 1.629e-8
1.480, 1.639e-8
1.490, 1.649e-8
1.500, 1.660e-8
1.510, 1.671e-8
1.520, 1.680e-8
1.530, 1.691e-8
1.540, 1.700e-8
1.550, 1.711e-8
1.560, 1.721e-8
1.570, 1.731e-8
1.580, 1.742e-8
1.590, 1.753e-8
1.600, 1.764e-8
1.610, 1.774e-8
1.620, 1.785e-8
1.630, 1.796e-8
1.640, 1.808e-8
1.650, 1.819e-8
1.660, 1.829e-8
1.670, 1.838e-8
1.680, 1.849e-8
1.690, 1.860e-8
1.700, 1.870e-8
1.710, 1.880e-8
1.720, 1.891e-8
1.730, 1.901e-8
1.740, 1.912e-8
1.750, 1.923e-8
1.760, 1.935e-8
1.770, 1.945e-8
1.780, 1.955e-8
1.790, 1.966e-8
1.800, 1.977e-8
1.810, 1.988e-8
1.820, 1.999e-8
1.830, 2.011e-8
1.840, 2.021e-8
1.850, 2.031e-8
1.860, 2.042e-8
1.870, 2.053e-8
1.880, 2.063e-8
1.890, 2.074e-8
1.900, 2.084e-8
1.910, 2.095e-8
1.920, 2.106e-8
1.930, 2.117e-8
1.940, 2.126e-8
1.950, 2.137e-8
1.960, 2.149e-8
1.970, 2.160e-8
1.980, 2.172e-8
1.990, 2.184e-8
