# Supplementary material for: An Insulin-Modified pH-Responsive Nanopipette Based on Ion Current Rectification
Source: Sensors (Basel). 2024 Jun 30;24(13):4264. doi: 10.3390/s24134264 (PMC11244478; doi:10.3390/s24134264)
Supplement: Supplementary file 1 [file sensors-24-04264-s001.zip › Monitoring of modification process/Bare/1 8.txt]

Aug. 6, 2023   19:12:04
Linear Sweep Voltammetry
File: s:\Data Source:  Experiment
Instrument Model:  CHI830D
Header: 
Note: 

Init E (V) = -2
Final E (V) = 2
Scan Rate (V/s) = 0.5
Sample Interval (V) = 0.01
Quiet Time (sec) = 2
Sensitivity (A/V) = 1e-8


Potential/V, Current/A

-2.000, -4.328e-8
-1.990, -4.307e-8
-1.980, -4.284e-8
-1.970, -4.265e-8
-1.960, -4.242e-8
-1.950, -4.222e-8
-1.940, -4.195e-8
-1.930, -4.170e-8
-1.920, -4.137e-8
-1.910, -4.116e-8
-1.900, -4.094e-8
-1.890, -4.071e-8
-1.880, -4.046e-8
-1.870, -4.020e-8
-1.860, -3.999e-8
-1.850, -3.978e-8
-1.840, -3.954e-8
-1.830, -3.928e-8
-1.820, -3.906e-8
-1.810, -3.889e-8
-1.800, -3.866e-8
-1.790, -3.839e-8
-1.780, -3.815e-8
-1.770, -3.792e-8
-1.760, -3.768e-8
-1.750, -3.743e-8
-1.740, -3.725e-8
-1.730, -3.700e-8
-1.720, -3.676e-8
-1.710, -3.656e-8
-1.700, -3.630e-8
-1.690, -3.605e-8
-1.680, -3.584e-8
-1.670, -3.559e-8
-1.660, -3.533e-8
-1.650, -3.508e-8
-1.640, -3.482e-8
-1.630, -3.461e-8
-1.620, -3.438e-8
-1.610, -3.417e-8
-1.600, -3.394e-8
-1.590, -3.373e-8
-1.580, -3.351e-8
-1.570, -3.327e-8
-1.560, -3.304e-8
-1.550, -3.280e-8
-1.540, -3.258e-8
-1.530, -3.238e-8
-1.520, -3.217e-8
-1.510, -3.194e-8
-1.500, -3.170e-8
-1.490, -3.149e-8
-1.480, -3.127e-8
-1.470, -3.102e-8
-1.460, -3.078e-8
-1.450, -3.061e-8
-1.440, -3.040e-8
-1.430, -3.016e-8
-1.420, -2.993e-8
-1.410, -2.971e-8
-1.400, -2.953e-8
-1.390, -2.926e-8
-1.380, -2.902e-8
-1.370, -2.879e-8
-1.360, -2.857e-8
-1.350, -2.837e-8
-1.340, -2.816e-8
-1.330, -2.790e-8
-1.320, -2.767e-8
-1.310, -2.745e-8
-1.300, -2.723e-8
-1.290, -2.701e-8
-1.280, -2.679e-8
-1.270, -2.656e-8
-1.260, -2.636e-8
-1.250, -2.613e-8
-1.240, -2.590e-8
-1.230, -2.568e-8
-1.220, -2.546e-8
-1.210, -2.525e-8
-1.200, -2.507e-8
-1.190, -2.485e-8
-1.180, -2.462e-8
-1.170, -2.441e-8
-1.160, -2.420e-8
-1.150, -2.397e-8
-1.140, -2.371e-8
-1.130, -2.350e-8
-1.120, -2.326e-8
-1.110, -2.303e-8
-1.100, -2.279e-8
-1.090, -2.256e-8
-1.080, -2.236e-8
-1.070, -2.216e-8
-1.060, -2.193e-8
-1.050, -2.171e-8
-1.040, -2.148e-8
-1.030, -2.123e-8
-1.020, -2.102e-8
-1.010, -2.076e-8
-1.000, -2.054e-8
-0.990, -2.032e-8
-0.980, -2.009e-8
-0.970, -1.988e-8
-0.960, -1.967e-8
-0.950, -1.944e-8
-0.940, -1.922e-8
-0.930, -1.901e-8
-0.920, -1.879e-8
-0.910, -1.857e-8
-0.900, -1.836e-8
-0.890, -1.812e-8
-0.880, -1.791e-8
-0.870, -1.768e-8
-0.860, -1.746e-8
-0.850, -1.724e-8
-0.840, -1.701e-8
-0.830, -1.679e-8
-0.820, -1.657e-8
-0.810, -1.636e-8
-0.800, -1.614e-8
-0.790, -1.592e-8
-0.780, -1.569e-8
-0.770, -1.547e-8
-0.760, -1.524e-8
-0.750, -1.502e-8
-0.740, -1.480e-8
-0.730, -1.458e-8
-0.720, -1.437e-8
-0.710, -1.416e-8
-0.700, -1.394e-8
-0.690, -1.371e-8
-0.680, -1.349e-8
-0.670, -1.327e-8
-0.660, -1.306e-8
-0.650, -1.284e-8
-0.640, -1.263e-8
-0.630, -1.241e-8
-0.620, -1.219e-8
-0.610, -1.198e-8
-0.600, -1.177e-8
-0.590, -1.156e-8
-0.580, -1.134e-8
-0.570, -1.113e-8
-0.560, -1.091e-8
-0.550, -1.071e-8
-0.540, -1.049e-8
-0.530, -1.028e-8
-0.520, -1.006e-8
-0.510, -9.853e-9
-0.500, -9.640e-9
-0.490, -9.429e-9
-0.480, -9.215e-9
-0.470, -9.005e-9
-0.460, -8.795e-9
-0.450, -8.594e-9
-0.440, -8.392e-9
-0.430, -8.181e-9
-0.420, -7.970e-9
-0.410, -7.757e-9
-0.400, -7.546e-9
-0.390, -7.336e-9
-0.380, -7.130e-9
-0.370, -6.918e-9
-0.360, -6.709e-9
-0.350, -6.501e-9
-0.340, -6.295e-9
-0.330, -6.093e-9
-0.320, -5.894e-9
-0.310, -5.692e-9
-0.300, -5.489e-9
-0.290, -5.287e-9
-0.280, -5.091e-9
-0.270, -4.895e-9
-0.260, -4.703e-9
-0.250, -4.508e-9
-0.240, -4.314e-9
-0.230, -4.117e-9
-0.220, -3.912e-9
-0.210, -3.721e-9
-0.200, -3.527e-9
-0.190, -3.335e-9
-0.180, -3.140e-9
-0.170, -2.949e-9
-0.160, -2.759e-9
-0.150, -2.571e-9
-0.140, -2.382e-9
-0.130, -2.200e-9
-0.120, -2.015e-9
-0.110, -1.829e-9
-0.100, -1.646e-9
-0.090, -1.467e-9
-0.080, -1.287e-9
-0.070, -1.107e-9
-0.060, -9.291e-10
-0.050, -7.550e-10
-0.040, -5.797e-10
-0.030, -4.071e-10
-0.020, -2.379e-10
-0.010, -7.001e-11
-0.000, 9.916e-11
0.010, 2.646e-10
0.020, 4.286e-10
0.030, 5.937e-10
0.040, 7.543e-10
0.050, 9.121e-10
0.060, 1.070e-9
0.070, 1.226e-9
0.080, 1.378e-9
0.090, 1.531e-9
0.100, 1.683e-9
0.110, 1.829e-9
0.120, 1.976e-9
0.130, 2.121e-9
0.140, 2.265e-9
0.150, 2.406e-9
0.160, 2.547e-9
0.170, 2.687e-9
0.180, 2.825e-9
0.190, 2.960e-9
0.200, 3.094e-9
0.210, 3.226e-9
0.220, 3.356e-9
0.230, 3.487e-9
0.240, 3.615e-9
0.250, 3.741e-9
0.260, 3.867e-9
0.270, 3.992e-9
0.280, 4.114e-9
0.290, 4.239e-9
0.300, 4.363e-9
0.310, 4.483e-9
0.320, 4.604e-9
0.330, 4.724e-9
0.340, 4.841e-9
0.350, 4.962e-9
0.360, 5.080e-9
0.370, 5.202e-9
0.380, 5.314e-9
0.390, 5.435e-9
0.400, 5.551e-9
0.410, 5.670e-9
0.420, 5.784e-9
0.430, 5.903e-9
0.440, 6.022e-9
0.450, 6.140e-9
0.460, 6.258e-9
0.470, 6.374e-9
0.480, 6.489e-9
0.490, 6.601e-9
0.500, 6.717e-9
0.510, 6.833e-9
0.520, 6.946e-9
0.530, 7.065e-9
0.540, 7.179e-9
0.550, 7.295e-9
0.560, 7.409e-9
0.570, 7.526e-9
0.580, 7.639e-9
0.590, 7.753e-9
0.600, 7.864e-9
0.610, 7.974e-9
0.620, 8.089e-9
0.630, 8.200e-9
0.640, 8.314e-9
0.650, 8.426e-9
0.660, 8.533e-9
0.670, 8.640e-9
0.680, 8.744e-9
0.690, 8.847e-9
0.700, 8.954e-9
0.710, 9.059e-9
0.720, 9.160e-9
0.730, 9.266e-9
0.740, 9.373e-9
0.750, 9.473e-9
0.760, 9.575e-9
0.770, 9.670e-9
0.780, 9.772e-9
0.790, 9.878e-9
0.800, 9.979e-9
0.810, 1.008e-8
0.820, 1.018e-8
0.830, 1.029e-8
0.840, 1.040e-8
0.850, 1.049e-8
0.860, 1.058e-8
0.870, 1.068e-8
0.880, 1.078e-8
0.890, 1.088e-8
0.900, 1.098e-8
0.910, 1.107e-8
0.920, 1.117e-8
0.930, 1.127e-8
0.940, 1.136e-8
0.950, 1.145e-8
0.960, 1.155e-8
0.970, 1.164e-8
0.980, 1.174e-8
0.990, 1.183e-8
1.000, 1.191e-8
1.010, 1.199e-8
1.020, 1.207e-8
1.030, 1.216e-8
1.040, 1.225e-8
1.050, 1.233e-8
1.060, 1.241e-8
1.070, 1.249e-8
1.080, 1.258e-8
1.090, 1.267e-8
1.100, 1.276e-8
1.110, 1.283e-8
1.120, 1.292e-8
1.130, 1.301e-8
1.140, 1.308e-8
1.150, 1.316e-8
1.160, 1.324e-8
1.170, 1.332e-8
1.180, 1.340e-8
1.190, 1.347e-8
1.200, 1.356e-8
1.210, 1.363e-8
1.220, 1.371e-8
1.230, 1.378e-8
1.240, 1.386e-8
1.250, 1.395e-8
1.260, 1.402e-8
1.270, 1.410e-8
1.280, 1.418e-8
1.290, 1.425e-8
1.300, 1.433e-8
1.310, 1.439e-8
1.320, 1.447e-8
1.330, 1.454e-8
1.340, 1.461e-8
1.350, 1.468e-8
1.360, 1.475e-8
1.370, 1.482e-8
1.380, 1.489e-8
1.390, 1.497e-8
1.400, 1.504e-8
1.410, 1.512e-8
1.420, 1.519e-8
1.430, 1.525e-8
1.440, 1.532e-8
1.450, 1.539e-8
1.460, 1.546e-8
1.470, 1.552e-8
1.480, 1.558e-8
1.490, 1.564e-8
1.500, 1.571e-8
1.510, 1.577e-8
1.520, 1.583e-8
1.530, 1.590e-8
1.540, 1.597e-8
1.550, 1.604e-8
1.560, 1.611e-8
1.570, 1.618e-8
1.580, 1.623e-8
1.590, 1.629e-8
1.600, 1.635e-8
1.610, 1.641e-8
1.620, 1.647e-8
1.630, 1.653e-8
1.640, 1.661e-8
1.650, 1.669e-8
1.660, 1.676e-8
1.670, 1.684e-8
1.680, 1.691e-8
1.690, 1.698e-8
1.700, 1.705e-8
1.710, 1.711e-8
1.720, 1.719e-8
1.730, 1.725e-8
1.740, 1.730e-8
1.750, 1.738e-8
1.760, 1.746e-8
1.770, 1.753e-8
1.780, 1.760e-8
1.790, 1.767e-8
1.800, 1.775e-8
1.810, 1.783e-8
1.820, 1.791e-8
1.830, 1.799e-8
1.840, 1.806e-8
1.850, 1.812e-8
1.860, 1.818e-8
1.870, 1.822e-8
1.880, 1.827e-8
1.890, 1.832e-8
1.900, 1.837e-8
1.910, 1.846e-8
1.920, 1.853e-8
1.930, 1.861e-8
1.940, 1.867e-8
1.950, 1.873e-8
1.960, 1.878e-8
1.970, 1.882e-8
1.980, 1.887e-8
1.990, 1.897e-8
