# Supplementary material for: An Insulin-Modified pH-Responsive Nanopipette Based on Ion Current Rectification
Source: Sensors (Basel). 2024 Jun 30;24(13):4264. doi: 10.3390/s24134264 (PMC11244478; doi:10.3390/s24134264)
Supplement: Supplementary file 1 [file sensors-24-04264-s001.zip › Monitoring of modification process/Bare/2 3.txt]

Aug. 6, 2023   19:13:59
Linear Sweep Voltammetry
File: s:\Data Source:  Experiment
Instrument Model:  CHI830D
Header: 
Note: 

Init E (V) = -2
Final E (V) = 2
Scan Rate (V/s) = 0.5
Sample Interval (V) = 0.01
Quiet Time (sec) = 2
Sensitivity (A/V) = 1e-8


Potential/V, Current/A

-2.000, -3.296e-8
-1.990, -3.281e-8
-1.980, -3.266e-8
-1.970, -3.250e-8
-1.960, -3.234e-8
-1.950, -3.217e-8
-1.940, -3.200e-8
-1.930, -3.183e-8
-1.920, -3.167e-8
-1.910, -3.149e-8
-1.900, -3.132e-8
-1.890, -3.117e-8
-1.880, -3.100e-8
-1.870, -3.084e-8
-1.860, -3.069e-8
-1.850, -3.049e-8
-1.840, -3.028e-8
-1.830, -3.011e-8
-1.820, -2.995e-8
-1.810, -2.977e-8
-1.800, -2.960e-8
-1.790, -2.947e-8
-1.780, -2.924e-8
-1.770, -2.909e-8
-1.760, -2.897e-8
-1.750, -2.878e-8
-1.740, -2.859e-8
-1.730, -2.843e-8
-1.720, -2.827e-8
-1.710, -2.809e-8
-1.700, -2.795e-8
-1.690, -2.779e-8
-1.680, -2.762e-8
-1.670, -2.745e-8
-1.660, -2.728e-8
-1.650, -2.712e-8
-1.640, -2.696e-8
-1.630, -2.679e-8
-1.620, -2.663e-8
-1.610, -2.643e-8
-1.600, -2.626e-8
-1.590, -2.609e-8
-1.580, -2.593e-8
-1.570, -2.575e-8
-1.560, -2.560e-8
-1.550, -2.540e-8
-1.540, -2.523e-8
-1.530, -2.506e-8
-1.520, -2.489e-8
-1.510, -2.473e-8
-1.500, -2.458e-8
-1.490, -2.440e-8
-1.480, -2.421e-8
-1.470, -2.404e-8
-1.460, -2.385e-8
-1.450, -2.368e-8
-1.440, -2.352e-8
-1.430, -2.336e-8
-1.420, -2.319e-8
-1.410, -2.303e-8
-1.400, -2.287e-8
-1.390, -2.269e-8
-1.380, -2.251e-8
-1.370, -2.235e-8
-1.360, -2.217e-8
-1.350, -2.202e-8
-1.340, -2.182e-8
-1.330, -2.163e-8
-1.320, -2.145e-8
-1.310, -2.128e-8
-1.300, -2.112e-8
-1.290, -2.094e-8
-1.280, -2.082e-8
-1.270, -2.066e-8
-1.260, -2.050e-8
-1.250, -2.034e-8
-1.240, -2.013e-8
-1.230, -1.997e-8
-1.220, -1.980e-8
-1.210, -1.963e-8
-1.200, -1.946e-8
-1.190, -1.929e-8
-1.180, -1.911e-8
-1.170, -1.893e-8
-1.160, -1.876e-8
-1.150, -1.858e-8
-1.140, -1.841e-8
-1.130, -1.824e-8
-1.120, -1.806e-8
-1.110, -1.789e-8
-1.100, -1.773e-8
-1.090, -1.756e-8
-1.080, -1.739e-8
-1.070, -1.722e-8
-1.060, -1.704e-8
-1.050, -1.687e-8
-1.040, -1.670e-8
-1.030, -1.652e-8
-1.020, -1.634e-8
-1.010, -1.617e-8
-1.000, -1.601e-8
-0.990, -1.585e-8
-0.980, -1.568e-8
-0.970, -1.551e-8
-0.960, -1.535e-8
-0.950, -1.517e-8
-0.940, -1.500e-8
-0.930, -1.484e-8
-0.920, -1.467e-8
-0.910, -1.450e-8
-0.900, -1.432e-8
-0.890, -1.416e-8
-0.880, -1.399e-8
-0.870, -1.382e-8
-0.860, -1.364e-8
-0.850, -1.347e-8
-0.840, -1.330e-8
-0.830, -1.313e-8
-0.820, -1.296e-8
-0.810, -1.278e-8
-0.800, -1.262e-8
-0.790, -1.244e-8
-0.780, -1.228e-8
-0.770, -1.212e-8
-0.760, -1.195e-8
-0.750, -1.178e-8
-0.740, -1.161e-8
-0.730, -1.145e-8
-0.720, -1.128e-8
-0.710, -1.112e-8
-0.700, -1.095e-8
-0.690, -1.078e-8
-0.680, -1.062e-8
-0.670, -1.045e-8
-0.660, -1.028e-8
-0.650, -1.011e-8
-0.640, -9.950e-9
-0.630, -9.785e-9
-0.620, -9.620e-9
-0.610, -9.452e-9
-0.600, -9.283e-9
-0.590, -9.114e-9
-0.580, -8.951e-9
-0.570, -8.787e-9
-0.560, -8.629e-9
-0.550, -8.467e-9
-0.540, -8.304e-9
-0.530, -8.143e-9
-0.520, -7.980e-9
-0.510, -7.822e-9
-0.500, -7.659e-9
-0.490, -7.496e-9
-0.480, -7.328e-9
-0.470, -7.165e-9
-0.460, -7.000e-9
-0.450, -6.831e-9
-0.440, -6.666e-9
-0.430, -6.505e-9
-0.420, -6.341e-9
-0.410, -6.180e-9
-0.400, -6.017e-9
-0.390, -5.857e-9
-0.380, -5.696e-9
-0.370, -5.533e-9
-0.360, -5.372e-9
-0.350, -5.209e-9
-0.340, -5.044e-9
-0.330, -4.873e-9
-0.320, -4.725e-9
-0.310, -4.586e-9
-0.300, -4.437e-9
-0.290, -4.291e-9
-0.280, -4.125e-9
-0.270, -3.968e-9
-0.260, -3.821e-9
-0.250, -3.673e-9
-0.240, -3.515e-9
-0.230, -3.359e-9
-0.220, -3.207e-9
-0.210, -3.054e-9
-0.200, -2.896e-9
-0.190, -2.744e-9
-0.180, -2.588e-9
-0.170, -2.436e-9
-0.160, -2.281e-9
-0.150, -2.130e-9
-0.140, -1.978e-9
-0.130, -1.828e-9
-0.120, -1.679e-9
-0.110, -1.531e-9
-0.100, -1.383e-9
-0.090, -1.236e-9
-0.080, -1.088e-9
-0.070, -9.417e-10
-0.060, -7.962e-10
-0.050, -6.501e-10
-0.040, -5.040e-10
-0.030, -3.597e-10
-0.020, -2.164e-10
-0.010, -7.278e-11
-0.000, 6.809e-11
0.010, 2.080e-10
0.020, 3.480e-10
0.030, 4.842e-10
0.040, 6.211e-10
0.050, 7.583e-10
0.060, 8.955e-10
0.070, 1.032e-9
0.080, 1.168e-9
0.090, 1.304e-9
0.100, 1.440e-9
0.110, 1.576e-9
0.120, 1.711e-9
0.130, 1.844e-9
0.140, 1.974e-9
0.150, 2.106e-9
0.160, 2.238e-9
0.170, 2.369e-9
0.180, 2.498e-9
0.190, 2.628e-9
0.200, 2.756e-9
0.210, 2.884e-9
0.220, 3.011e-9
0.230, 3.138e-9
0.240, 3.263e-9
0.250, 3.389e-9
0.260, 3.515e-9
0.270, 3.641e-9
0.280, 3.766e-9
0.290, 3.891e-9
0.300, 4.013e-9
0.310, 4.133e-9
0.320, 4.256e-9
0.330, 4.378e-9
0.340, 4.499e-9
0.350, 4.620e-9
0.360, 4.741e-9
0.370, 4.863e-9
0.380, 4.984e-9
0.390, 5.105e-9
0.400, 5.227e-9
0.410, 5.347e-9
0.420, 5.463e-9
0.430, 5.580e-9
0.440, 5.700e-9
0.450, 5.818e-9
0.460, 5.938e-9
0.470, 6.054e-9
0.480, 6.172e-9
0.490, 6.290e-9
0.500, 6.411e-9
0.510, 6.530e-9
0.520, 6.642e-9
0.530, 6.755e-9
0.540, 6.873e-9
0.550, 6.992e-9
0.560, 7.109e-9
0.570, 7.224e-9
0.580, 7.339e-9
0.590, 7.456e-9
0.600, 7.573e-9
0.610, 7.688e-9
0.620, 7.800e-9
0.630, 7.915e-9
0.640, 8.030e-9
0.650, 8.148e-9
0.660, 8.271e-9
0.670, 8.393e-9
0.680, 8.512e-9
0.690, 8.633e-9
0.700, 8.751e-9
0.710, 8.866e-9
0.720, 8.981e-9
0.730, 9.101e-9
0.740, 9.223e-9
0.750, 9.348e-9
0.760, 9.466e-9
0.770, 9.572e-9
0.780, 9.685e-9
0.790, 9.787e-9
0.800, 9.900e-9
0.810, 1.001e-8
0.820, 1.012e-8
0.830, 1.023e-8
0.840, 1.035e-8
0.850, 1.046e-8
0.860, 1.058e-8
0.870, 1.070e-8
0.880, 1.081e-8
0.890, 1.093e-8
0.900, 1.104e-8
0.910, 1.116e-8
0.920, 1.128e-8
0.930, 1.139e-8
0.940, 1.150e-8
0.950, 1.162e-8
0.960, 1.173e-8
0.970, 1.185e-8
0.980, 1.197e-8
0.990, 1.208e-8
1.000, 1.219e-8
1.010, 1.230e-8
1.020, 1.242e-8
1.030, 1.255e-8
1.040, 1.266e-8
1.050, 1.278e-8
1.060, 1.289e-8
1.070, 1.300e-8
1.080, 1.312e-8
1.090, 1.323e-8
1.100, 1.335e-8
1.110, 1.346e-8
1.120, 1.358e-8
1.130, 1.369e-8
1.140, 1.381e-8
1.150, 1.392e-8
1.160, 1.403e-8
1.170, 1.414e-8
1.180, 1.425e-8
1.190, 1.437e-8
1.200, 1.448e-8
1.210, 1.459e-8
1.220, 1.470e-8
1.230, 1.482e-8
1.240, 1.493e-8
1.250, 1.504e-8
1.260, 1.516e-8
1.270, 1.528e-8
1.280, 1.539e-8
1.290, 1.550e-8
1.300, 1.562e-8
1.310, 1.573e-8
1.320, 1.583e-8
1.330, 1.594e-8
1.340, 1.605e-8
1.350, 1.616e-8
1.360, 1.627e-8
1.370, 1.640e-8
1.380, 1.651e-8
1.390, 1.663e-8
1.400, 1.675e-8
1.410, 1.685e-8
1.420, 1.697e-8
1.430, 1.709e-8
1.440, 1.720e-8
1.450, 1.731e-8
1.460, 1.742e-8
1.470, 1.754e-8
1.480, 1.765e-8
1.490, 1.776e-8
1.500, 1.787e-8
1.510, 1.799e-8
1.520, 1.810e-8
1.530, 1.821e-8
1.540, 1.832e-8
1.550, 1.843e-8
1.560, 1.855e-8
1.570, 1.868e-8
1.580, 1.879e-8
1.590, 1.891e-8
1.600, 1.902e-8
1.610, 1.912e-8
1.620, 1.922e-8
1.630, 1.934e-8
1.640, 1.945e-8
1.650, 1.956e-8
1.660, 1.968e-8
1.670, 1.980e-8
1.680, 1.991e-8
1.690, 2.003e-8
1.700, 2.014e-8
1.710, 2.025e-8
1.720, 2.037e-8
1.730, 2.048e-8
1.740, 2.059e-8
1.750, 2.071e-8
1.760, 2.082e-8
1.770, 2.093e-8
1.780, 2.104e-8
1.790, 2.116e-8
1.800, 2.128e-8
1.810, 2.140e-8
1.820, 2.151e-8
1.830, 2.164e-8
1.840, 2.173e-8
1.850, 2.185e-8
1.860, 2.197e-8
1.870, 2.209e-8
1.880, 2.220e-8
1.890, 2.230e-8
1.900, 2.242e-8
1.910, 2.252e-8
1.920, 2.264e-8
1.930, 2.274e-8
1.940, 2.284e-8
1.950, 2.294e-8
1.960, 2.305e-8
1.970, 2.318e-8
1.980, 2.331e-8
1.990, 2.343e-8
