# Supplementary material for: An Insulin-Modified pH-Responsive Nanopipette Based on Ion Current Rectification
Source: Sensors (Basel). 2024 Jun 30;24(13):4264. doi: 10.3390/s24134264 (PMC11244478; doi:10.3390/s24134264)
Supplement: Supplementary file 1 [file sensors-24-04264-s001.zip › Monitoring of modification process/Bare/2 8.txt]

Aug. 6, 2023   19:13:35
Linear Sweep Voltammetry
File: s:\Data Source:  Experiment
Instrument Model:  CHI830D
Header: 
Note: 

Init E (V) = -2
Final E (V) = 2
Scan Rate (V/s) = 0.5
Sample Interval (V) = 0.01
Quiet Time (sec) = 2
Sensitivity (A/V) = 1e-8


Potential/V, Current/A

-2.000, -5.755e-8
-1.990, -5.745e-8
-1.980, -5.732e-8
-1.970, -5.699e-8
-1.960, -5.672e-8
-1.950, -5.647e-8
-1.940, -5.604e-8
-1.930, -5.576e-8
-1.920, -5.548e-8
-1.910, -5.523e-8
-1.900, -5.492e-8
-1.890, -5.464e-8
-1.880, -5.434e-8
-1.870, -5.395e-8
-1.860, -5.343e-8
-1.850, -5.304e-8
-1.840, -5.276e-8
-1.830, -5.251e-8
-1.820, -5.201e-8
-1.810, -5.178e-8
-1.800, -5.163e-8
-1.790, -5.133e-8
-1.780, -5.096e-8
-1.770, -5.039e-8
-1.760, -5.001e-8
-1.750, -4.946e-8
-1.740, -4.903e-8
-1.730, -4.872e-8
-1.720, -4.847e-8
-1.710, -4.821e-8
-1.700, -4.775e-8
-1.690, -4.738e-8
-1.680, -4.699e-8
-1.670, -4.682e-8
-1.660, -4.648e-8
-1.650, -4.604e-8
-1.640, -4.575e-8
-1.630, -4.547e-8
-1.620, -4.512e-8
-1.610, -4.477e-8
-1.600, -4.445e-8
-1.590, -4.418e-8
-1.580, -4.390e-8
-1.570, -4.363e-8
-1.560, -4.332e-8
-1.550, -4.303e-8
-1.540, -4.273e-8
-1.530, -4.252e-8
-1.520, -4.220e-8
-1.510, -4.198e-8
-1.500, -4.164e-8
-1.490, -4.135e-8
-1.480, -4.109e-8
-1.470, -4.078e-8
-1.460, -4.043e-8
-1.450, -4.014e-8
-1.440, -3.986e-8
-1.430, -3.951e-8
-1.420, -3.919e-8
-1.410, -3.891e-8
-1.400, -3.856e-8
-1.390, -3.827e-8
-1.380, -3.802e-8
-1.370, -3.772e-8
-1.360, -3.737e-8
-1.350, -3.700e-8
-1.340, -3.674e-8
-1.330, -3.638e-8
-1.320, -3.597e-8
-1.310, -3.560e-8
-1.300, -3.520e-8
-1.290, -3.484e-8
-1.280, -3.454e-8
-1.270, -3.421e-8
-1.260, -3.392e-8
-1.250, -3.373e-8
-1.240, -3.346e-8
-1.230, -3.322e-8
-1.220, -3.287e-8
-1.210, -3.253e-8
-1.200, -3.220e-8
-1.190, -3.179e-8
-1.180, -3.154e-8
-1.170, -3.129e-8
-1.160, -3.102e-8
-1.150, -3.070e-8
-1.140, -3.039e-8
-1.130, -3.005e-8
-1.120, -2.974e-8
-1.110, -2.945e-8
-1.100, -2.913e-8
-1.090, -2.877e-8
-1.080, -2.848e-8
-1.070, -2.815e-8
-1.060, -2.788e-8
-1.050, -2.760e-8
-1.040, -2.728e-8
-1.030, -2.693e-8
-1.020, -2.659e-8
-1.010, -2.627e-8
-1.000, -2.598e-8
-0.990, -2.574e-8
-0.980, -2.546e-8
-0.970, -2.514e-8
-0.960, -2.484e-8
-0.950, -2.457e-8
-0.940, -2.431e-8
-0.930, -2.402e-8
-0.920, -2.373e-8
-0.910, -2.343e-8
-0.900, -2.314e-8
-0.890, -2.284e-8
-0.880, -2.256e-8
-0.870, -2.232e-8
-0.860, -2.201e-8
-0.850, -2.173e-8
-0.840, -2.140e-8
-0.830, -2.109e-8
-0.820, -2.078e-8
-0.810, -2.049e-8
-0.800, -2.020e-8
-0.790, -1.991e-8
-0.780, -1.962e-8
-0.770, -1.932e-8
-0.760, -1.904e-8
-0.750, -1.875e-8
-0.740, -1.847e-8
-0.730, -1.823e-8
-0.720, -1.795e-8
-0.710, -1.764e-8
-0.700, -1.731e-8
-0.690, -1.703e-8
-0.680, -1.675e-8
-0.670, -1.645e-8
-0.660, -1.618e-8
-0.650, -1.590e-8
-0.640, -1.562e-8
-0.630, -1.535e-8
-0.620, -1.507e-8
-0.610, -1.476e-8
-0.600, -1.449e-8
-0.590, -1.420e-8
-0.580, -1.392e-8
-0.570, -1.365e-8
-0.560, -1.337e-8
-0.550, -1.310e-8
-0.540, -1.282e-8
-0.530, -1.254e-8
-0.520, -1.226e-8
-0.510, -1.198e-8
-0.500, -1.170e-8
-0.490, -1.144e-8
-0.480, -1.118e-8
-0.470, -1.093e-8
-0.460, -1.067e-8
-0.450, -1.040e-8
-0.440, -1.014e-8
-0.430, -9.889e-9
-0.420, -9.625e-9
-0.410, -9.349e-9
-0.400, -9.092e-9
-0.390, -8.856e-9
-0.380, -8.602e-9
-0.370, -8.341e-9
-0.360, -8.080e-9
-0.350, -7.816e-9
-0.340, -7.559e-9
-0.330, -7.310e-9
-0.320, -7.061e-9
-0.310, -6.815e-9
-0.300, -6.568e-9
-0.290, -6.317e-9
-0.280, -6.076e-9
-0.270, -5.831e-9
-0.260, -5.580e-9
-0.250, -5.334e-9
-0.240, -5.093e-9
-0.230, -4.855e-9
-0.220, -4.624e-9
-0.210, -4.389e-9
-0.200, -4.151e-9
-0.190, -3.910e-9
-0.180, -3.682e-9
-0.170, -3.459e-9
-0.160, -3.240e-9
-0.150, -3.023e-9
-0.140, -2.801e-9
-0.130, -2.582e-9
-0.120, -2.361e-9
-0.110, -2.145e-9
-0.100, -1.927e-9
-0.090, -1.708e-9
-0.080, -1.496e-9
-0.070, -1.289e-9
-0.060, -1.085e-9
-0.050, -8.820e-10
-0.040, -6.858e-10
-0.030, -4.917e-10
-0.020, -3.007e-10
-0.010, -1.103e-10
-0.000, 8.070e-11
0.010, 2.726e-10
0.020, 4.566e-10
0.030, 6.414e-10
0.040, 8.287e-10
0.050, 1.009e-9
0.060, 1.185e-9
0.070, 1.357e-9
0.080, 1.525e-9
0.090, 1.688e-9
0.100, 1.852e-9
0.110, 2.014e-9
0.120, 2.175e-9
0.130, 2.340e-9
0.140, 2.503e-9
0.150, 2.667e-9
0.160, 2.829e-9
0.170, 2.987e-9
0.180, 3.143e-9
0.190, 3.294e-9
0.200, 3.443e-9
0.210, 3.589e-9
0.220, 3.734e-9
0.230, 3.877e-9
0.240, 4.014e-9
0.250, 4.147e-9
0.260, 4.284e-9
0.270, 4.419e-9
0.280, 4.558e-9
0.290, 4.693e-9
0.300, 4.828e-9
0.310, 4.957e-9
0.320, 5.083e-9
0.330, 5.211e-9
0.340, 5.346e-9
0.350, 5.480e-9
0.360, 5.614e-9
0.370, 5.737e-9
0.380, 5.858e-9
0.390, 5.983e-9
0.400, 6.117e-9
0.410, 6.241e-9
0.420, 6.363e-9
0.430, 6.477e-9
0.440, 6.597e-9
0.450, 6.716e-9
0.460, 6.835e-9
0.470, 6.955e-9
0.480, 7.069e-9
0.490, 7.186e-9
0.500, 7.305e-9
0.510, 7.423e-9
0.520, 7.534e-9
0.530, 7.647e-9
0.540, 7.772e-9
0.550, 7.909e-9
0.560, 8.027e-9
0.570, 8.143e-9
0.580, 8.255e-9
0.590, 8.376e-9
0.600, 8.494e-9
0.610, 8.622e-9
0.620, 8.729e-9
0.630, 8.844e-9
0.640, 8.963e-9
0.650, 9.079e-9
0.660, 9.186e-9
0.670, 9.296e-9
0.680, 9.408e-9
0.690, 9.526e-9
0.700, 9.638e-9
0.710, 9.750e-9
0.720, 9.862e-9
0.730, 9.971e-9
0.740, 1.009e-8
0.750, 1.020e-8
0.760, 1.031e-8
0.770, 1.042e-8
0.780, 1.053e-8
0.790, 1.063e-8
0.800, 1.074e-8
0.810, 1.086e-8
0.820, 1.097e-8
0.830, 1.108e-8
0.840, 1.119e-8
0.850, 1.129e-8
0.860, 1.140e-8
0.870, 1.152e-8
0.880, 1.163e-8
0.890, 1.174e-8
0.900, 1.186e-8
0.910, 1.197e-8
0.920, 1.208e-8
0.930, 1.220e-8
0.940, 1.230e-8
0.950, 1.242e-8
0.960, 1.252e-8
0.970, 1.262e-8
0.980, 1.273e-8
0.990, 1.284e-8
1.000, 1.294e-8
1.010, 1.303e-8
1.020, 1.313e-8
1.030, 1.323e-8
1.040, 1.333e-8
1.050, 1.343e-8
1.060, 1.353e-8
1.070, 1.364e-8
1.080, 1.374e-8
1.090, 1.384e-8
1.100, 1.395e-8
1.110, 1.406e-8
1.120, 1.417e-8
1.130, 1.428e-8
1.140, 1.438e-8
1.150, 1.449e-8
1.160, 1.460e-8
1.170, 1.471e-8
1.180, 1.482e-8
1.190, 1.492e-8
1.200, 1.503e-8
1.210, 1.514e-8
1.220, 1.524e-8
1.230, 1.535e-8
1.240, 1.546e-8
1.250, 1.556e-8
1.260, 1.566e-8
1.270, 1.576e-8
1.280, 1.586e-8
1.290, 1.596e-8
1.300, 1.607e-8
1.310, 1.617e-8
1.320, 1.628e-8
1.330, 1.638e-8
1.340, 1.648e-8
1.350, 1.659e-8
1.360, 1.669e-8
1.370, 1.680e-8
1.380, 1.690e-8
1.390, 1.700e-8
1.400, 1.711e-8
1.410, 1.721e-8
1.420, 1.731e-8
1.430, 1.741e-8
1.440, 1.750e-8
1.450, 1.760e-8
1.460, 1.771e-8
1.470, 1.781e-8
1.480, 1.792e-8
1.490, 1.802e-8
1.500, 1.813e-8
1.510, 1.823e-8
1.520, 1.833e-8
1.530, 1.842e-8
1.540, 1.852e-8
1.550, 1.862e-8
1.560, 1.872e-8
1.570, 1.883e-8
1.580, 1.892e-8
1.590, 1.902e-8
1.600, 1.913e-8
1.610, 1.923e-8
1.620, 1.933e-8
1.630, 1.943e-8
1.640, 1.953e-8
1.650, 1.963e-8
1.660, 1.973e-8
1.670, 1.982e-8
1.680, 1.993e-8
1.690, 2.003e-8
1.700, 2.013e-8
1.710, 2.024e-8
1.720, 2.034e-8
1.730, 2.044e-8
1.740, 2.057e-8
1.750, 2.066e-8
1.760, 2.077e-8
1.770, 2.086e-8
1.780, 2.096e-8
1.790, 2.105e-8
1.800, 2.114e-8
1.810, 2.124e-8
1.820, 2.139e-8
1.830, 2.151e-8
1.840, 2.163e-8
1.850, 2.173e-8
1.860, 2.182e-8
1.870, 2.191e-8
1.880, 2.200e-8
1.890, 2.209e-8
1.900, 2.221e-8
1.910, 2.232e-8
1.920, 2.240e-8
1.930, 2.251e-8
1.940, 2.261e-8
1.950, 2.273e-8
1.960, 2.282e-8
1.970, 2.292e-8
1.980, 2.302e-8
1.990, 2.312e-8
