# Supplementary material for: An Insulin-Modified pH-Responsive Nanopipette Based on Ion Current Rectification
Source: Sensors (Basel). 2024 Jun 30;24(13):4264. doi: 10.3390/s24134264 (PMC11244478; doi:10.3390/s24134264)
Supplement: Supplementary file 1 [file sensors-24-04264-s001.zip › Monitoring of modification process/Bare/3 3.txt]

Aug. 6, 2023   19:17:42
Linear Sweep Voltammetry
File: s:\Data Source:  Experiment
Instrument Model:  CHI830D
Header: 
Note: 

Init E (V) = -2
Final E (V) = 2
Scan Rate (V/s) = 0.5
Sample Interval (V) = 0.01
Quiet Time (sec) = 2
Sensitivity (A/V) = 1e-8


Potential/V, Current/A

-2.000, -3.663e-8
-1.990, -3.637e-8
-1.980, -3.613e-8
-1.970, -3.592e-8
-1.960, -3.581e-8
-1.950, -3.565e-8
-1.940, -3.550e-8
-1.930, -3.525e-8
-1.920, -3.509e-8
-1.910, -3.485e-8
-1.900, -3.466e-8
-1.890, -3.452e-8
-1.880, -3.429e-8
-1.870, -3.407e-8
-1.860, -3.385e-8
-1.850, -3.362e-8
-1.840, -3.351e-8
-1.830, -3.325e-8
-1.820, -3.303e-8
-1.810, -3.281e-8
-1.800, -3.261e-8
-1.790, -3.243e-8
-1.780, -3.225e-8
-1.770, -3.206e-8
-1.760, -3.184e-8
-1.750, -3.164e-8
-1.740, -3.152e-8
-1.730, -3.132e-8
-1.720, -3.111e-8
-1.710, -3.088e-8
-1.700, -3.069e-8
-1.690, -3.051e-8
-1.680, -3.030e-8
-1.670, -3.011e-8
-1.660, -2.993e-8
-1.650, -2.972e-8
-1.640, -2.951e-8
-1.630, -2.932e-8
-1.620, -2.909e-8
-1.610, -2.889e-8
-1.600, -2.869e-8
-1.590, -2.848e-8
-1.580, -2.829e-8
-1.570, -2.808e-8
-1.560, -2.784e-8
-1.550, -2.769e-8
-1.540, -2.751e-8
-1.530, -2.726e-8
-1.520, -2.702e-8
-1.510, -2.680e-8
-1.500, -2.657e-8
-1.490, -2.639e-8
-1.480, -2.619e-8
-1.470, -2.599e-8
-1.460, -2.578e-8
-1.450, -2.559e-8
-1.440, -2.539e-8
-1.430, -2.519e-8
-1.420, -2.499e-8
-1.410, -2.481e-8
-1.400, -2.461e-8
-1.390, -2.439e-8
-1.380, -2.419e-8
-1.370, -2.400e-8
-1.360, -2.380e-8
-1.350, -2.359e-8
-1.340, -2.339e-8
-1.330, -2.318e-8
-1.320, -2.299e-8
-1.310, -2.282e-8
-1.300, -2.265e-8
-1.290, -2.250e-8
-1.280, -2.228e-8
-1.270, -2.208e-8
-1.260, -2.191e-8
-1.250, -2.175e-8
-1.240, -2.155e-8
-1.230, -2.134e-8
-1.220, -2.114e-8
-1.210, -2.094e-8
-1.200, -2.075e-8
-1.190, -2.058e-8
-1.180, -2.037e-8
-1.170, -2.018e-8
-1.160, -2.001e-8
-1.150, -1.983e-8
-1.140, -1.966e-8
-1.130, -1.948e-8
-1.120, -1.928e-8
-1.110, -1.906e-8
-1.100, -1.886e-8
-1.090, -1.867e-8
-1.080, -1.848e-8
-1.070, -1.832e-8
-1.060, -1.819e-8
-1.050, -1.802e-8
-1.040, -1.783e-8
-1.030, -1.764e-8
-1.020, -1.746e-8
-1.010, -1.726e-8
-1.000, -1.705e-8
-0.990, -1.685e-8
-0.980, -1.667e-8
-0.970, -1.649e-8
-0.960, -1.631e-8
-0.950, -1.611e-8
-0.940, -1.591e-8
-0.930, -1.572e-8
-0.920, -1.554e-8
-0.910, -1.535e-8
-0.900, -1.516e-8
-0.890, -1.497e-8
-0.880, -1.478e-8
-0.870, -1.460e-8
-0.860, -1.443e-8
-0.850, -1.425e-8
-0.840, -1.406e-8
-0.830, -1.387e-8
-0.820, -1.368e-8
-0.810, -1.350e-8
-0.800, -1.332e-8
-0.790, -1.314e-8
-0.780, -1.297e-8
-0.770, -1.278e-8
-0.760, -1.260e-8
-0.750, -1.242e-8
-0.740, -1.224e-8
-0.730, -1.206e-8
-0.720, -1.188e-8
-0.710, -1.171e-8
-0.700, -1.153e-8
-0.690, -1.135e-8
-0.680, -1.118e-8
-0.670, -1.100e-8
-0.660, -1.083e-8
-0.650, -1.066e-8
-0.640, -1.048e-8
-0.630, -1.030e-8
-0.620, -1.012e-8
-0.610, -9.948e-9
-0.600, -9.772e-9
-0.590, -9.601e-9
-0.580, -9.426e-9
-0.570, -9.250e-9
-0.560, -9.076e-9
-0.550, -8.902e-9
-0.540, -8.730e-9
-0.530, -8.565e-9
-0.520, -8.390e-9
-0.510, -8.215e-9
-0.500, -8.041e-9
-0.490, -7.864e-9
-0.480, -7.687e-9
-0.470, -7.519e-9
-0.460, -7.345e-9
-0.450, -7.173e-9
-0.440, -7.005e-9
-0.430, -6.837e-9
-0.420, -6.665e-9
-0.410, -6.494e-9
-0.400, -6.328e-9
-0.390, -6.159e-9
-0.380, -5.991e-9
-0.370, -5.824e-9
-0.360, -5.656e-9
-0.350, -5.486e-9
-0.340, -5.316e-9
-0.330, -5.149e-9
-0.320, -4.982e-9
-0.310, -4.822e-9
-0.300, -4.657e-9
-0.290, -4.491e-9
-0.280, -4.328e-9
-0.270, -4.169e-9
-0.260, -4.006e-9
-0.250, -3.842e-9
-0.240, -3.681e-9
-0.230, -3.523e-9
-0.220, -3.362e-9
-0.210, -3.201e-9
-0.200, -3.042e-9
-0.190, -2.881e-9
-0.180, -2.720e-9
-0.170, -2.560e-9
-0.160, -2.400e-9
-0.150, -2.240e-9
-0.140, -2.082e-9
-0.130, -1.924e-9
-0.120, -1.766e-9
-0.110, -1.610e-9
-0.100, -1.454e-9
-0.090, -1.299e-9
-0.080, -1.142e-9
-0.070, -9.835e-10
-0.060, -8.196e-10
-0.050, -6.569e-10
-0.040, -5.151e-10
-0.030, -3.794e-10
-0.020, -2.272e-10
-0.010, -6.971e-11
-0.000, 9.023e-11
0.010, 2.440e-10
0.020, 3.858e-10
0.030, 5.199e-10
0.040, 6.608e-10
0.050, 8.047e-10
0.060, 9.459e-10
0.070, 1.086e-9
0.080, 1.222e-9
0.090, 1.364e-9
0.100, 1.513e-9
0.110, 1.654e-9
0.120, 1.791e-9
0.130, 1.928e-9
0.140, 2.064e-9
0.150, 2.204e-9
0.160, 2.346e-9
0.170, 2.482e-9
0.180, 2.619e-9
0.190, 2.754e-9
0.200, 2.885e-9
0.210, 3.017e-9
0.220, 3.153e-9
0.230, 3.283e-9
0.240, 3.412e-9
0.250, 3.544e-9
0.260, 3.675e-9
0.270, 3.804e-9
0.280, 3.934e-9
0.290, 4.062e-9
0.300, 4.187e-9
0.310, 4.311e-9
0.320, 4.439e-9
0.330, 4.565e-9
0.340, 4.688e-9
0.350, 4.816e-9
0.360, 4.942e-9
0.370, 5.067e-9
0.380, 5.193e-9
0.390, 5.318e-9
0.400, 5.436e-9
0.410, 5.551e-9
0.420, 5.669e-9
0.430, 5.791e-9
0.440, 5.905e-9
0.450, 6.019e-9
0.460, 6.131e-9
0.470, 6.245e-9
0.480, 6.365e-9
0.490, 6.484e-9
0.500, 6.600e-9
0.510, 6.718e-9
0.520, 6.835e-9
0.530, 6.955e-9
0.540, 7.076e-9
0.550, 7.196e-9
0.560, 7.309e-9
0.570, 7.420e-9
0.580, 7.534e-9
0.590, 7.646e-9
0.600, 7.756e-9
0.610, 7.872e-9
0.620, 7.988e-9
0.630, 8.105e-9
0.640, 8.217e-9
0.650, 8.325e-9
0.660, 8.430e-9
0.670, 8.550e-9
0.680, 8.665e-9
0.690, 8.786e-9
0.700, 8.901e-9
0.710, 9.012e-9
0.720, 9.128e-9
0.730, 9.250e-9
0.740, 9.372e-9
0.750, 9.486e-9
0.760, 9.590e-9
0.770, 9.709e-9
0.780, 9.817e-9
0.790, 9.924e-9
0.800, 1.003e-8
0.810, 1.015e-8
0.820, 1.025e-8
0.830, 1.037e-8
0.840, 1.049e-8
0.850, 1.059e-8
0.860, 1.070e-8
0.870, 1.081e-8
0.880, 1.092e-8
0.890, 1.103e-8
0.900, 1.114e-8
0.910, 1.125e-8
0.920, 1.137e-8
0.930, 1.148e-8
0.940, 1.160e-8
0.950, 1.172e-8
0.960, 1.184e-8
0.970, 1.194e-8
0.980, 1.205e-8
0.990, 1.216e-8
1.000, 1.227e-8
1.010, 1.238e-8
1.020, 1.248e-8
1.030, 1.259e-8
1.040, 1.271e-8
1.050, 1.281e-8
1.060, 1.292e-8
1.070, 1.304e-8
1.080, 1.317e-8
1.090, 1.328e-8
1.100, 1.340e-8
1.110, 1.351e-8
1.120, 1.363e-8
1.130, 1.374e-8
1.140, 1.386e-8
1.150, 1.398e-8
1.160, 1.409e-8
1.170, 1.421e-8
1.180, 1.433e-8
1.190, 1.445e-8
1.200, 1.459e-8
1.210, 1.471e-8
1.220, 1.484e-8
1.230, 1.495e-8
1.240, 1.506e-8
1.250, 1.518e-8
1.260, 1.529e-8
1.270, 1.540e-8
1.280, 1.552e-8
1.290, 1.566e-8
1.300, 1.579e-8
1.310, 1.589e-8
1.320, 1.602e-8
1.330, 1.614e-8
1.340, 1.626e-8
1.350, 1.639e-8
1.360, 1.649e-8
1.370, 1.662e-8
1.380, 1.675e-8
1.390, 1.688e-8
1.400, 1.699e-8
1.410, 1.709e-8
1.420, 1.719e-8
1.430, 1.731e-8
1.440, 1.743e-8
1.450, 1.758e-8
1.460, 1.771e-8
1.470, 1.788e-8
1.480, 1.806e-8
1.490, 1.821e-8
1.500, 1.832e-8
1.510, 1.843e-8
1.520, 1.856e-8
1.530, 1.867e-8
1.540, 1.878e-8
1.550, 1.889e-8
1.560, 1.901e-8
1.570, 1.913e-8
1.580, 1.926e-8
1.590, 1.940e-8
1.600, 1.951e-8
1.610, 1.962e-8
1.620, 1.975e-8
1.630, 1.985e-8
1.640, 1.998e-8
1.650, 2.007e-8
1.660, 2.020e-8
1.670, 2.034e-8
1.680, 2.045e-8
1.690, 2.058e-8
1.700, 2.068e-8
1.710, 2.080e-8
1.720, 2.091e-8
1.730, 2.102e-8
1.740, 2.113e-8
1.750, 2.126e-8
1.760, 2.135e-8
1.770, 2.146e-8
1.780, 2.161e-8
1.790, 2.174e-8
1.800, 2.185e-8
1.810, 2.198e-8
1.820, 2.211e-8
1.830, 2.222e-8
1.840, 2.233e-8
1.850, 2.244e-8
1.860, 2.254e-8
1.870, 2.265e-8
1.880, 2.278e-8
1.890, 2.288e-8
1.900, 2.298e-8
1.910, 2.310e-8
1.920, 2.324e-8
1.930, 2.337e-8
1.940, 2.350e-8
1.950, 2.360e-8
1.960, 2.372e-8
1.970, 2.383e-8
1.980, 2.395e-8
1.990, 2.406e-8
