# Supplementary material for: An Insulin-Modified pH-Responsive Nanopipette Based on Ion Current Rectification
Source: Sensors (Basel). 2024 Jun 30;24(13):4264. doi: 10.3390/s24134264 (PMC11244478; doi:10.3390/s24134264)
Supplement: Supplementary file 1 [file sensors-24-04264-s001.zip › Monitoring of modification process/Bare/3 8.txt]

Aug. 6, 2023   19:17:16
Linear Sweep Voltammetry
File: s:\Data Source:  Experiment
Instrument Model:  CHI830D
Header: 
Note: 

Init E (V) = -2
Final E (V) = 2
Scan Rate (V/s) = 0.5
Sample Interval (V) = 0.01
Quiet Time (sec) = 2
Sensitivity (A/V) = 1e-8


Potential/V, Current/A

-2.000, -5.126e-8
-1.990, -5.093e-8
-1.980, -5.068e-8
-1.970, -5.036e-8
-1.960, -5.004e-8
-1.950, -4.985e-8
-1.940, -4.958e-8
-1.930, -4.932e-8
-1.920, -4.909e-8
-1.910, -4.880e-8
-1.900, -4.853e-8
-1.890, -4.825e-8
-1.880, -4.797e-8
-1.870, -4.765e-8
-1.860, -4.735e-8
-1.850, -4.708e-8
-1.840, -4.672e-8
-1.830, -4.642e-8
-1.820, -4.614e-8
-1.810, -4.587e-8
-1.800, -4.558e-8
-1.790, -4.536e-8
-1.780, -4.512e-8
-1.770, -4.483e-8
-1.760, -4.456e-8
-1.750, -4.429e-8
-1.740, -4.400e-8
-1.730, -4.374e-8
-1.720, -4.349e-8
-1.710, -4.322e-8
-1.700, -4.293e-8
-1.690, -4.263e-8
-1.680, -4.236e-8
-1.670, -4.208e-8
-1.660, -4.177e-8
-1.650, -4.147e-8
-1.640, -4.126e-8
-1.630, -4.098e-8
-1.620, -4.072e-8
-1.610, -4.044e-8
-1.600, -4.022e-8
-1.590, -3.991e-8
-1.580, -3.967e-8
-1.570, -3.938e-8
-1.560, -3.904e-8
-1.550, -3.874e-8
-1.540, -3.852e-8
-1.530, -3.829e-8
-1.520, -3.800e-8
-1.510, -3.772e-8
-1.500, -3.740e-8
-1.490, -3.715e-8
-1.480, -3.687e-8
-1.470, -3.657e-8
-1.460, -3.633e-8
-1.450, -3.611e-8
-1.440, -3.590e-8
-1.430, -3.564e-8
-1.420, -3.535e-8
-1.410, -3.511e-8
-1.400, -3.491e-8
-1.390, -3.461e-8
-1.380, -3.434e-8
-1.370, -3.413e-8
-1.360, -3.389e-8
-1.350, -3.364e-8
-1.340, -3.339e-8
-1.330, -3.311e-8
-1.320, -3.290e-8
-1.310, -3.259e-8
-1.300, -3.232e-8
-1.290, -3.208e-8
-1.280, -3.184e-8
-1.270, -3.161e-8
-1.260, -3.136e-8
-1.250, -3.109e-8
-1.240, -3.085e-8
-1.230, -3.060e-8
-1.220, -3.031e-8
-1.210, -3.002e-8
-1.200, -2.970e-8
-1.190, -2.944e-8
-1.180, -2.917e-8
-1.170, -2.889e-8
-1.160, -2.856e-8
-1.150, -2.831e-8
-1.140, -2.810e-8
-1.130, -2.779e-8
-1.120, -2.751e-8
-1.110, -2.729e-8
-1.100, -2.708e-8
-1.090, -2.675e-8
-1.080, -2.643e-8
-1.070, -2.615e-8
-1.060, -2.592e-8
-1.050, -2.568e-8
-1.040, -2.540e-8
-1.030, -2.510e-8
-1.020, -2.484e-8
-1.010, -2.456e-8
-1.000, -2.432e-8
-0.990, -2.403e-8
-0.980, -2.377e-8
-0.970, -2.349e-8
-0.960, -2.320e-8
-0.950, -2.295e-8
-0.940, -2.265e-8
-0.930, -2.242e-8
-0.920, -2.217e-8
-0.910, -2.191e-8
-0.900, -2.167e-8
-0.890, -2.139e-8
-0.880, -2.115e-8
-0.870, -2.090e-8
-0.860, -2.065e-8
-0.850, -2.038e-8
-0.840, -2.013e-8
-0.830, -1.990e-8
-0.820, -1.963e-8
-0.810, -1.939e-8
-0.800, -1.916e-8
-0.790, -1.892e-8
-0.780, -1.871e-8
-0.770, -1.846e-8
-0.760, -1.821e-8
-0.750, -1.796e-8
-0.740, -1.773e-8
-0.730, -1.749e-8
-0.720, -1.726e-8
-0.710, -1.701e-8
-0.700, -1.678e-8
-0.690, -1.653e-8
-0.680, -1.629e-8
-0.670, -1.604e-8
-0.660, -1.581e-8
-0.650, -1.555e-8
-0.640, -1.528e-8
-0.630, -1.503e-8
-0.620, -1.474e-8
-0.610, -1.449e-8
-0.600, -1.423e-8
-0.590, -1.397e-8
-0.580, -1.370e-8
-0.570, -1.344e-8
-0.560, -1.318e-8
-0.550, -1.292e-8
-0.540, -1.267e-8
-0.530, -1.241e-8
-0.520, -1.215e-8
-0.510, -1.189e-8
-0.500, -1.163e-8
-0.490, -1.137e-8
-0.480, -1.112e-8
-0.470, -1.086e-8
-0.460, -1.060e-8
-0.450, -1.035e-8
-0.440, -1.009e-8
-0.430, -9.852e-9
-0.420, -9.605e-9
-0.410, -9.356e-9
-0.400, -9.106e-9
-0.390, -8.852e-9
-0.380, -8.605e-9
-0.370, -8.360e-9
-0.360, -8.114e-9
-0.350, -7.873e-9
-0.340, -7.631e-9
-0.330, -7.392e-9
-0.320, -7.153e-9
-0.310, -6.913e-9
-0.300, -6.673e-9
-0.290, -6.439e-9
-0.280, -6.210e-9
-0.270, -5.974e-9
-0.260, -5.740e-9
-0.250, -5.502e-9
-0.240, -5.270e-9
-0.230, -5.034e-9
-0.220, -4.801e-9
-0.210, -4.568e-9
-0.200, -4.328e-9
-0.190, -4.089e-9
-0.180, -3.850e-9
-0.170, -3.614e-9
-0.160, -3.380e-9
-0.150, -3.144e-9
-0.140, -2.914e-9
-0.130, -2.694e-9
-0.120, -2.477e-9
-0.110, -2.254e-9
-0.100, -2.028e-9
-0.090, -1.802e-9
-0.080, -1.582e-9
-0.070, -1.374e-9
-0.060, -1.169e-9
-0.050, -9.651e-10
-0.040, -7.624e-10
-0.030, -5.612e-10
-0.020, -3.579e-10
-0.010, -1.598e-10
-0.000, 3.733e-11
0.010, 2.320e-10
0.020, 4.237e-10
0.030, 6.122e-10
0.040, 7.980e-10
0.050, 9.834e-10
0.060, 1.159e-9
0.070, 1.337e-9
0.080, 1.518e-9
0.090, 1.695e-9
0.100, 1.872e-9
0.110, 2.049e-9
0.120, 2.224e-9
0.130, 2.398e-9
0.140, 2.570e-9
0.150, 2.741e-9
0.160, 2.906e-9
0.170, 3.068e-9
0.180, 3.227e-9
0.190, 3.381e-9
0.200, 3.527e-9
0.210, 3.678e-9
0.220, 3.830e-9
0.230, 3.986e-9
0.240, 4.127e-9
0.250, 4.264e-9
0.260, 4.406e-9
0.270, 4.551e-9
0.280, 4.690e-9
0.290, 4.824e-9
0.300, 4.955e-9
0.310, 5.085e-9
0.320, 5.209e-9
0.330, 5.330e-9
0.340, 5.443e-9
0.350, 5.558e-9
0.360, 5.669e-9
0.370, 5.774e-9
0.380, 5.887e-9
0.390, 6.002e-9
0.400, 6.120e-9
0.410, 6.235e-9
0.420, 6.354e-9
0.430, 6.463e-9
0.440, 6.575e-9
0.450, 6.681e-9
0.460, 6.790e-9
0.470, 6.897e-9
0.480, 7.001e-9
0.490, 7.115e-9
0.500, 7.233e-9
0.510, 7.343e-9
0.520, 7.453e-9
0.530, 7.557e-9
0.540, 7.663e-9
0.550, 7.763e-9
0.560, 7.873e-9
0.570, 7.981e-9
0.580, 8.097e-9
0.590, 8.212e-9
0.600, 8.323e-9
0.610, 8.439e-9
0.620, 8.551e-9
0.630, 8.667e-9
0.640, 8.773e-9
0.650, 8.891e-9
0.660, 9.008e-9
0.670, 9.115e-9
0.680, 9.227e-9
0.690, 9.334e-9
0.700, 9.461e-9
0.710, 9.573e-9
0.720, 9.694e-9
0.730, 9.831e-9
0.740, 9.952e-9
0.750, 1.007e-8
0.760, 1.018e-8
0.770, 1.029e-8
0.780, 1.041e-8
0.790, 1.054e-8
0.800, 1.067e-8
0.810, 1.078e-8
0.820, 1.090e-8
0.830, 1.101e-8
0.840, 1.113e-8
0.850, 1.126e-8
0.860, 1.137e-8
0.870, 1.144e-8
0.880, 1.159e-8
0.890, 1.173e-8
0.900, 1.185e-8
0.910, 1.197e-8
0.920, 1.209e-8
0.930, 1.220e-8
0.940, 1.227e-8
0.950, 1.237e-8
0.960, 1.248e-8
0.970, 1.259e-8
0.980, 1.272e-8
0.990, 1.283e-8
1.000, 1.296e-8
1.010, 1.307e-8
1.020, 1.317e-8
1.030, 1.326e-8
1.040, 1.338e-8
1.050, 1.349e-8
1.060, 1.364e-8
1.070, 1.378e-8
1.080, 1.389e-8
1.090, 1.402e-8
1.100, 1.417e-8
1.110, 1.428e-8
1.120, 1.437e-8
1.130, 1.448e-8
1.140, 1.462e-8
1.150, 1.471e-8
1.160, 1.480e-8
1.170, 1.491e-8
1.180, 1.505e-8
1.190, 1.516e-8
1.200, 1.525e-8
1.210, 1.533e-8
1.220, 1.545e-8
1.230, 1.558e-8
1.240, 1.574e-8
1.250, 1.591e-8
1.260, 1.598e-8
1.270, 1.610e-8
1.280, 1.621e-8
1.290, 1.632e-8
1.300, 1.643e-8
1.310, 1.654e-8
1.320, 1.663e-8
1.330, 1.675e-8
1.340, 1.684e-8
1.350, 1.693e-8
1.360, 1.703e-8
1.370, 1.715e-8
1.380, 1.726e-8
1.390, 1.735e-8
1.400, 1.746e-8
1.410, 1.760e-8
1.420, 1.764e-8
1.430, 1.779e-8
1.440, 1.789e-8
1.450, 1.796e-8
1.460, 1.806e-8
1.470, 1.816e-8
1.480, 1.827e-8
1.490, 1.834e-8
1.500, 1.843e-8
1.510, 1.858e-8
1.520, 1.875e-8
1.530, 1.885e-8
1.540, 1.889e-8
1.550, 1.897e-8
1.560, 1.908e-8
1.570, 1.918e-8
1.580, 1.930e-8
1.590, 1.940e-8
1.600, 1.950e-8
1.610, 1.963e-8
1.620, 1.971e-8
1.630, 1.981e-8
1.640, 1.991e-8
1.650, 2.002e-8
1.660, 2.013e-8
1.670, 2.027e-8
1.680, 2.039e-8
1.690, 2.050e-8
1.700, 2.057e-8
1.710, 2.067e-8
1.720, 2.081e-8
1.730, 2.093e-8
1.740, 2.101e-8
1.750, 2.109e-8
1.760, 2.122e-8
1.770, 2.136e-8
1.780, 2.144e-8
1.790, 2.155e-8
1.800, 2.167e-8
1.810, 2.178e-8
1.820, 2.189e-8
1.830, 2.201e-8
1.840, 2.207e-8
1.850, 2.219e-8
1.860, 2.231e-8
1.870, 2.234e-8
1.880, 2.242e-8
1.890, 2.250e-8
1.900, 2.257e-8
1.910, 2.269e-8
1.920, 2.280e-8
1.930, 2.288e-8
1.940, 2.301e-8
1.950, 2.313e-8
1.960, 2.322e-8
1.970, 2.335e-8
1.980, 2.346e-8
1.990, 2.357e-8
