# Supplementary material for: An Insulin-Modified pH-Responsive Nanopipette Based on Ion Current Rectification
Source: Sensors (Basel). 2024 Jun 30;24(13):4264. doi: 10.3390/s24134264 (PMC11244478; doi:10.3390/s24134264)
Supplement: Supplementary file 1 [file sensors-24-04264-s001.zip › Monitoring of modification process/Bare/4 3.txt]

Aug. 6, 2023   19:22:26
Linear Sweep Voltammetry
File: s:\Data Source:  Experiment
Instrument Model:  CHI830D
Header: 
Note: 

Init E (V) = -2
Final E (V) = 2
Scan Rate (V/s) = 0.5
Sample Interval (V) = 0.01
Quiet Time (sec) = 2
Sensitivity (A/V) = 1e-8


Potential/V, Current/A

-2.000, -2.919e-8
-1.990, -2.840e-8
-1.980, -2.800e-8
-1.970, -2.779e-8
-1.960, -2.753e-8
-1.950, -2.734e-8
-1.940, -2.708e-8
-1.930, -2.689e-8
-1.920, -2.671e-8
-1.910, -2.650e-8
-1.900, -2.631e-8
-1.890, -2.612e-8
-1.880, -2.596e-8
-1.870, -2.576e-8
-1.860, -2.561e-8
-1.850, -2.545e-8
-1.840, -2.531e-8
-1.830, -2.514e-8
-1.820, -2.495e-8
-1.810, -2.475e-8
-1.800, -2.462e-8
-1.790, -2.446e-8
-1.780, -2.428e-8
-1.770, -2.411e-8
-1.760, -2.398e-8
-1.750, -2.379e-8
-1.740, -2.363e-8
-1.730, -2.344e-8
-1.720, -2.325e-8
-1.710, -2.308e-8
-1.700, -2.293e-8
-1.690, -2.284e-8
-1.680, -2.273e-8
-1.670, -2.257e-8
-1.660, -2.243e-8
-1.650, -2.226e-8
-1.640, -2.210e-8
-1.630, -2.192e-8
-1.620, -2.177e-8
-1.610, -2.165e-8
-1.600, -2.149e-8
-1.590, -2.134e-8
-1.580, -2.114e-8
-1.570, -2.099e-8
-1.560, -2.082e-8
-1.550, -2.064e-8
-1.540, -2.048e-8
-1.530, -2.036e-8
-1.520, -2.021e-8
-1.510, -2.002e-8
-1.500, -1.985e-8
-1.490, -1.967e-8
-1.480, -1.953e-8
-1.470, -1.933e-8
-1.460, -1.918e-8
-1.450, -1.902e-8
-1.440, -1.884e-8
-1.430, -1.868e-8
-1.420, -1.850e-8
-1.410, -1.832e-8
-1.400, -1.817e-8
-1.390, -1.803e-8
-1.380, -1.786e-8
-1.370, -1.768e-8
-1.360, -1.752e-8
-1.350, -1.737e-8
-1.340, -1.721e-8
-1.330, -1.704e-8
-1.320, -1.689e-8
-1.310, -1.674e-8
-1.300, -1.658e-8
-1.290, -1.642e-8
-1.280, -1.626e-8
-1.270, -1.612e-8
-1.260, -1.598e-8
-1.250, -1.581e-8
-1.240, -1.566e-8
-1.230, -1.549e-8
-1.220, -1.534e-8
-1.210, -1.517e-8
-1.200, -1.500e-8
-1.190, -1.485e-8
-1.180, -1.470e-8
-1.170, -1.455e-8
-1.160, -1.440e-8
-1.150, -1.423e-8
-1.140, -1.407e-8
-1.130, -1.391e-8
-1.120, -1.376e-8
-1.110, -1.361e-8
-1.100, -1.347e-8
-1.090, -1.332e-8
-1.080, -1.316e-8
-1.070, -1.303e-8
-1.060, -1.291e-8
-1.050, -1.274e-8
-1.040, -1.259e-8
-1.030, -1.245e-8
-1.020, -1.231e-8
-1.010, -1.218e-8
-1.000, -1.203e-8
-0.990, -1.187e-8
-0.980, -1.171e-8
-0.970, -1.155e-8
-0.960, -1.141e-8
-0.950, -1.124e-8
-0.940, -1.108e-8
-0.930, -1.095e-8
-0.920, -1.080e-8
-0.910, -1.066e-8
-0.900, -1.049e-8
-0.890, -1.036e-8
-0.880, -1.023e-8
-0.870, -1.006e-8
-0.860, -9.922e-9
-0.850, -9.761e-9
-0.840, -9.614e-9
-0.830, -9.460e-9
-0.820, -9.303e-9
-0.810, -9.148e-9
-0.800, -9.009e-9
-0.790, -8.864e-9
-0.780, -8.701e-9
-0.770, -8.547e-9
-0.760, -8.395e-9
-0.750, -8.242e-9
-0.740, -8.091e-9
-0.730, -7.939e-9
-0.720, -7.792e-9
-0.710, -7.642e-9
-0.700, -7.484e-9
-0.690, -7.338e-9
-0.680, -7.183e-9
-0.670, -7.026e-9
-0.660, -6.880e-9
-0.650, -6.731e-9
-0.640, -6.577e-9
-0.630, -6.428e-9
-0.620, -6.278e-9
-0.610, -6.128e-9
-0.600, -5.986e-9
-0.590, -5.844e-9
-0.580, -5.696e-9
-0.570, -5.546e-9
-0.560, -5.399e-9
-0.550, -5.253e-9
-0.540, -5.104e-9
-0.530, -4.958e-9
-0.520, -4.804e-9
-0.510, -4.654e-9
-0.500, -4.510e-9
-0.490, -4.365e-9
-0.480, -4.215e-9
-0.470, -4.070e-9
-0.460, -3.926e-9
-0.450, -3.783e-9
-0.440, -3.635e-9
-0.430, -3.490e-9
-0.420, -3.345e-9
-0.410, -3.199e-9
-0.400, -3.056e-9
-0.390, -2.912e-9
-0.380, -2.771e-9
-0.370, -2.627e-9
-0.360, -2.483e-9
-0.350, -2.342e-9
-0.340, -2.199e-9
-0.330, -2.057e-9
-0.320, -1.917e-9
-0.310, -1.777e-9
-0.300, -1.638e-9
-0.290, -1.497e-9
-0.280, -1.357e-9
-0.270, -1.220e-9
-0.260, -1.081e-9
-0.250, -9.444e-10
-0.240, -8.085e-10
-0.230, -6.722e-10
-0.220, -5.351e-10
-0.210, -3.997e-10
-0.200, -2.632e-10
-0.190, -1.294e-10
-0.180, 5.349e-12
-0.170, 1.367e-10
-0.160, 2.677e-10
-0.150, 3.984e-10
-0.140, 5.292e-10
-0.130, 6.602e-10
-0.120, 7.897e-10
-0.110, 9.198e-10
-0.100, 1.047e-9
-0.090, 1.175e-9
-0.080, 1.302e-9
-0.070, 1.426e-9
-0.060, 1.553e-9
-0.050, 1.677e-9
-0.040, 1.800e-9
-0.030, 1.921e-9
-0.020, 2.043e-9
-0.010, 2.165e-9
-0.000, 2.289e-9
0.010, 2.407e-9
0.020, 2.527e-9
0.030, 2.646e-9
0.040, 2.766e-9
0.050, 2.883e-9
0.060, 2.998e-9
0.070, 3.113e-9
0.080, 3.229e-9
0.090, 3.345e-9
0.100, 3.459e-9
0.110, 3.575e-9
0.120, 3.689e-9
0.130, 3.801e-9
0.140, 3.912e-9
0.150, 4.019e-9
0.160, 4.130e-9
0.170, 4.239e-9
0.180, 4.349e-9
0.190, 4.459e-9
0.200, 4.570e-9
0.210, 4.679e-9
0.220, 4.788e-9
0.230, 4.901e-9
0.240, 5.010e-9
0.250, 5.114e-9
0.260, 5.218e-9
0.270, 5.322e-9
0.280, 5.427e-9
0.290, 5.534e-9
0.300, 5.639e-9
0.310, 5.745e-9
0.320, 5.849e-9
0.330, 5.950e-9
0.340, 6.053e-9
0.350, 6.162e-9
0.360, 6.267e-9
0.370, 6.368e-9
0.380, 6.464e-9
0.390, 6.566e-9
0.400, 6.667e-9
0.410, 6.769e-9
0.420, 6.874e-9
0.430, 6.971e-9
0.440, 7.066e-9
0.450, 7.173e-9
0.460, 7.285e-9
0.470, 7.390e-9
0.480, 7.478e-9
0.490, 7.571e-9
0.500, 7.678e-9
0.510, 7.772e-9
0.520, 7.875e-9
0.530, 7.970e-9
0.540, 8.079e-9
0.550, 8.181e-9
0.560, 8.289e-9
0.570, 8.397e-9
0.580, 8.489e-9
0.590, 8.597e-9
0.600, 8.703e-9
0.610, 8.805e-9
0.620, 8.905e-9
0.630, 8.991e-9
0.640, 9.100e-9
0.650, 9.227e-9
0.660, 9.344e-9
0.670, 9.425e-9
0.680, 9.489e-9
0.690, 9.586e-9
0.700, 9.656e-9
0.710, 9.751e-9
0.720, 9.883e-9
0.730, 1.001e-8
0.740, 1.014e-8
0.750, 1.026e-8
0.760, 1.033e-8
0.770, 1.042e-8
0.780, 1.052e-8
0.790, 1.059e-8
0.800, 1.068e-8
0.810, 1.072e-8
0.820, 1.082e-8
0.830, 1.091e-8
0.840, 1.095e-8
0.850, 1.096e-8
0.860, 1.104e-8
0.870, 1.114e-8
0.880, 1.126e-8
0.890, 1.137e-8
0.900, 1.148e-8
0.910, 1.157e-8
0.920, 1.168e-8
0.930, 1.181e-8
0.940, 1.192e-8
0.950, 1.202e-8
0.960, 1.214e-8
0.970, 1.223e-8
0.980, 1.234e-8
0.990, 1.244e-8
1.000, 1.254e-8
1.010, 1.266e-8
1.020, 1.278e-8
1.030, 1.292e-8
1.040, 1.303e-8
1.050, 1.320e-8
1.060, 1.333e-8
1.070, 1.345e-8
1.080, 1.357e-8
1.090, 1.366e-8
1.100, 1.376e-8
1.110, 1.386e-8
1.120, 1.396e-8
1.130, 1.406e-8
1.140, 1.416e-8
1.150, 1.426e-8
1.160, 1.435e-8
1.170, 1.446e-8
1.180, 1.457e-8
1.190, 1.468e-8
1.200, 1.479e-8
1.210, 1.489e-8
1.220, 1.501e-8
1.230, 1.510e-8
1.240, 1.520e-8
1.250, 1.526e-8
1.260, 1.535e-8
1.270, 1.546e-8
1.280, 1.559e-8
1.290, 1.570e-8
1.300, 1.579e-8
1.310, 1.590e-8
1.320, 1.601e-8
1.330, 1.610e-8
1.340, 1.619e-8
1.350, 1.629e-8
1.360, 1.638e-8
1.370, 1.649e-8
1.380, 1.658e-8
1.390, 1.667e-8
1.400, 1.674e-8
1.410, 1.684e-8
1.420, 1.697e-8
1.430, 1.708e-8
1.440, 1.718e-8
1.450, 1.728e-8
1.460, 1.735e-8
1.470, 1.745e-8
1.480, 1.754e-8
1.490, 1.764e-8
1.500, 1.776e-8
1.510, 1.788e-8
1.520, 1.801e-8
1.530, 1.811e-8
1.540, 1.819e-8
1.550, 1.827e-8
1.560, 1.837e-8
1.570, 1.850e-8
1.580, 1.862e-8
1.590, 1.871e-8
1.600, 1.882e-8
1.610, 1.893e-8
1.620, 1.902e-8
1.630, 1.910e-8
1.640, 1.921e-8
1.650, 1.927e-8
1.660, 1.934e-8
1.670, 1.944e-8
1.680, 1.954e-8
1.690, 1.967e-8
1.700, 1.978e-8
1.710, 1.990e-8
1.720, 1.997e-8
1.730, 2.009e-8
1.740, 2.022e-8
1.750, 2.034e-8
1.760, 2.045e-8
1.770, 2.056e-8
1.780, 2.066e-8
1.790, 2.076e-8
1.800, 2.086e-8
1.810, 2.095e-8
1.820, 2.105e-8
1.830, 2.117e-8
1.840, 2.128e-8
1.850, 2.140e-8
1.860, 2.149e-8
1.870, 2.158e-8
1.880, 2.169e-8
1.890, 2.182e-8
1.900, 2.196e-8
1.910, 2.206e-8
1.920, 2.216e-8
1.930, 2.225e-8
1.940, 2.237e-8
1.950, 2.251e-8
1.960, 2.259e-8
1.970, 2.270e-8
1.980, 2.280e-8
1.990, 2.288e-8
