# Supplementary material for: An Insulin-Modified pH-Responsive Nanopipette Based on Ion Current Rectification
Source: Sensors (Basel). 2024 Jun 30;24(13):4264. doi: 10.3390/s24134264 (PMC11244478; doi:10.3390/s24134264)
Supplement: Supplementary file 1 [file sensors-24-04264-s001.zip › Monitoring of modification process/Bare/4 8.txt]

Aug. 6, 2023   19:21:49
Linear Sweep Voltammetry
File: s:\Data Source:  Experiment
Instrument Model:  CHI830D
Header: 
Note: 

Init E (V) = -2
Final E (V) = 2
Scan Rate (V/s) = 0.5
Sample Interval (V) = 0.01
Quiet Time (sec) = 2
Sensitivity (A/V) = 1e-8


Potential/V, Current/A

-2.000, -4.839e-8
-1.990, -4.820e-8
-1.980, -4.789e-8
-1.970, -4.759e-8
-1.960, -4.726e-8
-1.950, -4.704e-8
-1.940, -4.683e-8
-1.930, -4.652e-8
-1.920, -4.631e-8
-1.910, -4.615e-8
-1.900, -4.578e-8
-1.890, -4.560e-8
-1.880, -4.535e-8
-1.870, -4.503e-8
-1.860, -4.488e-8
-1.850, -4.475e-8
-1.840, -4.439e-8
-1.830, -4.406e-8
-1.820, -4.392e-8
-1.810, -4.372e-8
-1.800, -4.341e-8
-1.790, -4.307e-8
-1.780, -4.288e-8
-1.770, -4.269e-8
-1.760, -4.226e-8
-1.750, -4.171e-8
-1.740, -4.138e-8
-1.730, -4.128e-8
-1.720, -4.094e-8
-1.710, -4.061e-8
-1.700, -4.038e-8
-1.690, -4.020e-8
-1.680, -3.982e-8
-1.670, -3.946e-8
-1.660, -3.915e-8
-1.650, -3.895e-8
-1.640, -3.884e-8
-1.630, -3.851e-8
-1.620, -3.831e-8
-1.610, -3.808e-8
-1.600, -3.783e-8
-1.590, -3.769e-8
-1.580, -3.738e-8
-1.570, -3.703e-8
-1.560, -3.667e-8
-1.550, -3.632e-8
-1.540, -3.601e-8
-1.530, -3.571e-8
-1.520, -3.530e-8
-1.510, -3.504e-8
-1.500, -3.467e-8
-1.490, -3.428e-8
-1.480, -3.402e-8
-1.470, -3.374e-8
-1.460, -3.348e-8
-1.450, -3.333e-8
-1.440, -3.311e-8
-1.430, -3.283e-8
-1.420, -3.260e-8
-1.410, -3.233e-8
-1.400, -3.203e-8
-1.390, -3.171e-8
-1.380, -3.137e-8
-1.370, -3.111e-8
-1.360, -3.087e-8
-1.350, -3.062e-8
-1.340, -3.032e-8
-1.330, -3.008e-8
-1.320, -2.985e-8
-1.310, -2.973e-8
-1.300, -2.950e-8
-1.290, -2.948e-8
-1.280, -2.916e-8
-1.270, -2.877e-8
-1.260, -2.858e-8
-1.250, -2.839e-8
-1.240, -2.807e-8
-1.230, -2.776e-8
-1.220, -2.756e-8
-1.210, -2.727e-8
-1.200, -2.701e-8
-1.190, -2.677e-8
-1.180, -2.656e-8
-1.170, -2.626e-8
-1.160, -2.599e-8
-1.150, -2.569e-8
-1.140, -2.544e-8
-1.130, -2.522e-8
-1.120, -2.500e-8
-1.110, -2.475e-8
-1.100, -2.455e-8
-1.090, -2.428e-8
-1.080, -2.400e-8
-1.070, -2.377e-8
-1.060, -2.354e-8
-1.050, -2.330e-8
-1.040, -2.308e-8
-1.030, -2.282e-8
-1.020, -2.260e-8
-1.010, -2.238e-8
-1.000, -2.212e-8
-0.990, -2.190e-8
-0.980, -2.173e-8
-0.970, -2.150e-8
-0.960, -2.125e-8
-0.950, -2.102e-8
-0.940, -2.077e-8
-0.930, -2.053e-8
-0.920, -2.023e-8
-0.910, -1.999e-8
-0.900, -1.979e-8
-0.890, -1.955e-8
-0.880, -1.932e-8
-0.870, -1.911e-8
-0.860, -1.887e-8
-0.850, -1.862e-8
-0.840, -1.838e-8
-0.830, -1.817e-8
-0.820, -1.793e-8
-0.810, -1.770e-8
-0.800, -1.743e-8
-0.790, -1.719e-8
-0.780, -1.697e-8
-0.770, -1.673e-8
-0.760, -1.647e-8
-0.750, -1.625e-8
-0.740, -1.599e-8
-0.730, -1.575e-8
-0.720, -1.552e-8
-0.710, -1.531e-8
-0.700, -1.510e-8
-0.690, -1.487e-8
-0.680, -1.462e-8
-0.670, -1.437e-8
-0.660, -1.412e-8
-0.650, -1.388e-8
-0.640, -1.365e-8
-0.630, -1.344e-8
-0.620, -1.322e-8
-0.610, -1.299e-8
-0.600, -1.276e-8
-0.590, -1.253e-8
-0.580, -1.229e-8
-0.570, -1.205e-8
-0.560, -1.181e-8
-0.550, -1.160e-8
-0.540, -1.137e-8
-0.530, -1.114e-8
-0.520, -1.093e-8
-0.510, -1.070e-8
-0.500, -1.047e-8
-0.490, -1.025e-8
-0.480, -1.002e-8
-0.470, -9.790e-9
-0.460, -9.563e-9
-0.450, -9.344e-9
-0.440, -9.116e-9
-0.430, -8.888e-9
-0.420, -8.661e-9
-0.410, -8.450e-9
-0.400, -8.234e-9
-0.390, -8.018e-9
-0.380, -7.807e-9
-0.370, -7.583e-9
-0.360, -7.375e-9
-0.350, -7.148e-9
-0.340, -6.919e-9
-0.330, -6.715e-9
-0.320, -6.506e-9
-0.310, -6.281e-9
-0.300, -6.055e-9
-0.290, -5.835e-9
-0.280, -5.630e-9
-0.270, -5.418e-9
-0.260, -5.199e-9
-0.250, -4.985e-9
-0.240, -4.778e-9
-0.230, -4.566e-9
-0.220, -4.354e-9
-0.210, -4.141e-9
-0.200, -3.929e-9
-0.190, -3.723e-9
-0.180, -3.527e-9
-0.170, -3.309e-9
-0.160, -3.094e-9
-0.150, -2.903e-9
-0.140, -2.699e-9
-0.130, -2.493e-9
-0.120, -2.302e-9
-0.110, -2.089e-9
-0.100, -1.870e-9
-0.090, -1.667e-9
-0.080, -1.474e-9
-0.070, -1.310e-9
-0.060, -1.129e-9
-0.050, -9.371e-10
-0.040, -7.458e-10
-0.030, -5.532e-10
-0.020, -3.536e-10
-0.010, -1.823e-10
-0.000, -2.653e-12
0.010, 1.770e-10
0.020, 3.535e-10
0.030, 5.270e-10
0.040, 7.137e-10
0.050, 8.844e-10
0.060, 1.056e-9
0.070, 1.211e-9
0.080, 1.362e-9
0.090, 1.527e-9
0.100, 1.686e-9
0.110, 1.858e-9
0.120, 1.997e-9
0.130, 2.141e-9
0.140, 2.287e-9
0.150, 2.433e-9
0.160, 2.577e-9
0.170, 2.714e-9
0.180, 2.849e-9
0.190, 2.983e-9
0.200, 3.115e-9
0.210, 3.228e-9
0.220, 3.367e-9
0.230, 3.500e-9
0.240, 3.607e-9
0.250, 3.735e-9
0.260, 3.843e-9
0.270, 3.962e-9
0.280, 4.074e-9
0.290, 4.182e-9
0.300, 4.294e-9
0.310, 4.398e-9
0.320, 4.508e-9
0.330, 4.613e-9
0.340, 4.708e-9
0.350, 4.811e-9
0.360, 4.907e-9
0.370, 5.016e-9
0.380, 5.116e-9
0.390, 5.213e-9
0.400, 5.314e-9
0.410, 5.413e-9
0.420, 5.511e-9
0.430, 5.610e-9
0.440, 5.711e-9
0.450, 5.816e-9
0.460, 5.907e-9
0.470, 6.000e-9
0.480, 6.098e-9
0.490, 6.202e-9
0.500, 6.296e-9
0.510, 6.407e-9
0.520, 6.517e-9
0.530, 6.618e-9
0.540, 6.719e-9
0.550, 6.814e-9
0.560, 6.913e-9
0.570, 7.007e-9
0.580, 7.102e-9
0.590, 7.225e-9
0.600, 7.331e-9
0.610, 7.429e-9
0.620, 7.542e-9
0.630, 7.631e-9
0.640, 7.731e-9
0.650, 7.826e-9
0.660, 7.922e-9
0.670, 8.016e-9
0.680, 8.123e-9
0.690, 8.219e-9
0.700, 8.318e-9
0.710, 8.434e-9
0.720, 8.519e-9
0.730, 8.620e-9
0.740, 8.726e-9
0.750, 8.815e-9
0.760, 8.922e-9
0.770, 9.038e-9
0.780, 9.138e-9
0.790, 9.249e-9
0.800, 9.344e-9
0.810, 9.445e-9
0.820, 9.542e-9
0.830, 9.643e-9
0.840, 9.764e-9
0.850, 9.868e-9
0.860, 9.969e-9
0.870, 1.007e-8
0.880, 1.021e-8
0.890, 1.030e-8
0.900, 1.039e-8
0.910, 1.050e-8
0.920, 1.058e-8
0.930, 1.068e-8
0.940, 1.078e-8
0.950, 1.090e-8
0.960, 1.101e-8
0.970, 1.112e-8
0.980, 1.124e-8
0.990, 1.131e-8
1.000, 1.139e-8
1.010, 1.148e-8
1.020, 1.157e-8
1.030, 1.166e-8
1.040, 1.177e-8
1.050, 1.186e-8
1.060, 1.197e-8
1.070, 1.209e-8
1.080, 1.218e-8
1.090, 1.228e-8
1.100, 1.237e-8
1.110, 1.247e-8
1.120, 1.256e-8
1.130, 1.266e-8
1.140, 1.276e-8
1.150, 1.287e-8
1.160, 1.299e-8
1.170, 1.310e-8
1.180, 1.322e-8
1.190, 1.330e-8
1.200, 1.339e-8
1.210, 1.352e-8
1.220, 1.361e-8
1.230, 1.370e-8
1.240, 1.378e-8
1.250, 1.388e-8
1.260, 1.398e-8
1.270, 1.408e-8
1.280, 1.419e-8
1.290, 1.428e-8
1.300, 1.437e-8
1.310, 1.445e-8
1.320, 1.453e-8
1.330, 1.464e-8
1.340, 1.477e-8
1.350, 1.485e-8
1.360, 1.495e-8
1.370, 1.503e-8
1.380, 1.516e-8
1.390, 1.527e-8
1.400, 1.536e-8
1.410, 1.547e-8
1.420, 1.558e-8
1.430, 1.568e-8
1.440, 1.578e-8
1.450, 1.587e-8
1.460, 1.597e-8
1.470, 1.608e-8
1.480, 1.617e-8
1.490, 1.626e-8
1.500, 1.636e-8
1.510, 1.640e-8
1.520, 1.648e-8
1.530, 1.655e-8
1.540, 1.668e-8
1.550, 1.677e-8
1.560, 1.689e-8
1.570, 1.702e-8
1.580, 1.708e-8
1.590, 1.717e-8
1.600, 1.726e-8
1.610, 1.733e-8
1.620, 1.741e-8
1.630, 1.752e-8
1.640, 1.760e-8
1.650, 1.769e-8
1.660, 1.782e-8
1.670, 1.793e-8
1.680, 1.803e-8
1.690, 1.812e-8
1.700, 1.819e-8
1.710, 1.828e-8
1.720, 1.839e-8
1.730, 1.848e-8
1.740, 1.857e-8
1.750, 1.867e-8
1.760, 1.874e-8
1.770, 1.881e-8
1.780, 1.890e-8
1.790, 1.905e-8
1.800, 1.916e-8
1.810, 1.926e-8
1.820, 1.935e-8
1.830, 1.945e-8
1.840, 1.955e-8
1.850, 1.960e-8
1.860, 1.966e-8
1.870, 1.974e-8
1.880, 1.985e-8
1.890, 1.993e-8
1.900, 2.003e-8
1.910, 2.016e-8
1.920, 2.024e-8
1.930, 2.033e-8
1.940, 2.042e-8
1.950, 2.052e-8
1.960, 2.062e-8
1.970, 2.071e-8
1.980, 2.078e-8
1.990, 2.087e-8
