# Supplementary material for: An Insulin-Modified pH-Responsive Nanopipette Based on Ion Current Rectification
Source: Sensors (Basel). 2024 Jun 30;24(13):4264. doi: 10.3390/s24134264 (PMC11244478; doi:10.3390/s24134264)
Supplement: Supplementary file 1 [file sensors-24-04264-s001.zip › Monitoring of modification process/Bare/5 3.txt]

Aug. 6, 2023   19:27:07
Linear Sweep Voltammetry
File: s:\Data Source:  Experiment
Instrument Model:  CHI830D
Header: 
Note: 

Init E (V) = -2
Final E (V) = 2
Scan Rate (V/s) = 0.5
Sample Interval (V) = 0.01
Quiet Time (sec) = 2
Sensitivity (A/V) = 1e-8


Potential/V, Current/A

-2.000, -2.755e-8
-1.990, -2.714e-8
-1.980, -2.691e-8
-1.970, -2.670e-8
-1.960, -2.655e-8
-1.950, -2.640e-8
-1.940, -2.622e-8
-1.930, -2.606e-8
-1.920, -2.587e-8
-1.910, -2.569e-8
-1.900, -2.550e-8
-1.890, -2.534e-8
-1.880, -2.519e-8
-1.870, -2.507e-8
-1.860, -2.491e-8
-1.850, -2.475e-8
-1.840, -2.454e-8
-1.830, -2.440e-8
-1.820, -2.427e-8
-1.810, -2.405e-8
-1.800, -2.392e-8
-1.790, -2.370e-8
-1.780, -2.349e-8
-1.770, -2.333e-8
-1.760, -2.314e-8
-1.750, -2.299e-8
-1.740, -2.283e-8
-1.730, -2.266e-8
-1.720, -2.251e-8
-1.710, -2.236e-8
-1.700, -2.227e-8
-1.690, -2.211e-8
-1.680, -2.201e-8
-1.670, -2.185e-8
-1.660, -2.169e-8
-1.650, -2.154e-8
-1.640, -2.139e-8
-1.630, -2.125e-8
-1.620, -2.114e-8
-1.610, -2.098e-8
-1.600, -2.088e-8
-1.590, -2.075e-8
-1.580, -2.058e-8
-1.570, -2.044e-8
-1.560, -2.029e-8
-1.550, -2.016e-8
-1.540, -2.001e-8
-1.530, -1.983e-8
-1.520, -1.970e-8
-1.510, -1.957e-8
-1.500, -1.944e-8
-1.490, -1.926e-8
-1.480, -1.913e-8
-1.470, -1.897e-8
-1.460, -1.880e-8
-1.450, -1.863e-8
-1.440, -1.846e-8
-1.430, -1.830e-8
-1.420, -1.810e-8
-1.410, -1.793e-8
-1.400, -1.782e-8
-1.390, -1.767e-8
-1.380, -1.755e-8
-1.370, -1.743e-8
-1.360, -1.730e-8
-1.350, -1.719e-8
-1.340, -1.711e-8
-1.330, -1.697e-8
-1.320, -1.682e-8
-1.310, -1.666e-8
-1.300, -1.653e-8
-1.290, -1.639e-8
-1.280, -1.624e-8
-1.270, -1.604e-8
-1.260, -1.589e-8
-1.250, -1.577e-8
-1.240, -1.563e-8
-1.230, -1.549e-8
-1.220, -1.532e-8
-1.210, -1.516e-8
-1.200, -1.500e-8
-1.190, -1.485e-8
-1.180, -1.472e-8
-1.170, -1.459e-8
-1.160, -1.443e-8
-1.150, -1.432e-8
-1.140, -1.418e-8
-1.130, -1.404e-8
-1.120, -1.387e-8
-1.110, -1.374e-8
-1.100, -1.358e-8
-1.090, -1.342e-8
-1.080, -1.327e-8
-1.070, -1.313e-8
-1.060, -1.298e-8
-1.050, -1.285e-8
-1.040, -1.272e-8
-1.030, -1.261e-8
-1.020, -1.248e-8
-1.010, -1.230e-8
-1.000, -1.218e-8
-0.990, -1.204e-8
-0.980, -1.190e-8
-0.970, -1.175e-8
-0.960, -1.159e-8
-0.950, -1.145e-8
-0.940, -1.130e-8
-0.930, -1.116e-8
-0.920, -1.100e-8
-0.910, -1.087e-8
-0.900, -1.073e-8
-0.890, -1.059e-8
-0.880, -1.045e-8
-0.870, -1.031e-8
-0.860, -1.018e-8
-0.850, -1.003e-8
-0.840, -9.880e-9
-0.830, -9.742e-9
-0.820, -9.616e-9
-0.810, -9.479e-9
-0.800, -9.339e-9
-0.790, -9.214e-9
-0.780, -9.069e-9
-0.770, -8.923e-9
-0.760, -8.790e-9
-0.750, -8.648e-9
-0.740, -8.515e-9
-0.730, -8.380e-9
-0.720, -8.252e-9
-0.710, -8.131e-9
-0.700, -7.972e-9
-0.690, -7.813e-9
-0.680, -7.675e-9
-0.670, -7.527e-9
-0.660, -7.385e-9
-0.650, -7.238e-9
-0.640, -7.101e-9
-0.630, -6.967e-9
-0.620, -6.831e-9
-0.610, -6.693e-9
-0.600, -6.556e-9
-0.590, -6.421e-9
-0.580, -6.286e-9
-0.570, -6.141e-9
-0.560, -5.999e-9
-0.550, -5.857e-9
-0.540, -5.720e-9
-0.530, -5.589e-9
-0.520, -5.450e-9
-0.510, -5.309e-9
-0.500, -5.175e-9
-0.490, -5.040e-9
-0.480, -4.902e-9
-0.470, -4.764e-9
-0.460, -4.624e-9
-0.450, -4.486e-9
-0.440, -4.352e-9
-0.430, -4.221e-9
-0.420, -4.090e-9
-0.410, -3.960e-9
-0.400, -3.827e-9
-0.390, -3.688e-9
-0.380, -3.553e-9
-0.370, -3.413e-9
-0.360, -3.274e-9
-0.350, -3.139e-9
-0.340, -3.003e-9
-0.330, -2.872e-9
-0.320, -2.744e-9
-0.310, -2.613e-9
-0.300, -2.481e-9
-0.290, -2.348e-9
-0.280, -2.214e-9
-0.270, -2.076e-9
-0.260, -1.945e-9
-0.250, -1.820e-9
-0.240, -1.689e-9
-0.230, -1.561e-9
-0.220, -1.436e-9
-0.210, -1.308e-9
-0.200, -1.179e-9
-0.190, -1.052e-9
-0.180, -9.205e-10
-0.170, -7.888e-10
-0.160, -6.609e-10
-0.150, -5.351e-10
-0.140, -4.108e-10
-0.130, -2.896e-10
-0.120, -1.675e-10
-0.110, -4.540e-11
-0.100, 7.763e-11
-0.090, 2.025e-10
-0.080, 3.280e-10
-0.070, 4.486e-10
-0.060, 5.688e-10
-0.050, 6.882e-10
-0.040, 8.020e-10
-0.030, 9.173e-10
-0.020, 1.035e-9
-0.010, 1.152e-9
-0.000, 1.269e-9
0.010, 1.386e-9
0.020, 1.501e-9
0.030, 1.616e-9
0.040, 1.728e-9
0.050, 1.839e-9
0.060, 1.949e-9
0.070, 2.059e-9
0.080, 2.168e-9
0.090, 2.275e-9
0.100, 2.383e-9
0.110, 2.492e-9
0.120, 2.599e-9
0.130, 2.707e-9
0.140, 2.810e-9
0.150, 2.915e-9
0.160, 3.019e-9
0.170, 3.119e-9
0.180, 3.220e-9
0.190, 3.320e-9
0.200, 3.419e-9
0.210, 3.518e-9
0.220, 3.618e-9
0.230, 3.718e-9
0.240, 3.819e-9
0.250, 3.916e-9
0.260, 4.015e-9
0.270, 4.109e-9
0.280, 4.202e-9
0.290, 4.297e-9
0.300, 4.390e-9
0.310, 4.485e-9
0.320, 4.579e-9
0.330, 4.672e-9
0.340, 4.765e-9
0.350, 4.859e-9
0.360, 4.953e-9
0.370, 5.048e-9
0.380, 5.139e-9
0.390, 5.226e-9
0.400, 5.329e-9
0.410, 5.425e-9
0.420, 5.513e-9
0.430, 5.604e-9
0.440, 5.686e-9
0.450, 5.764e-9
0.460, 5.857e-9
0.470, 5.949e-9
0.480, 6.035e-9
0.490, 6.126e-9
0.500, 6.212e-9
0.510, 6.308e-9
0.520, 6.398e-9
0.530, 6.484e-9
0.540, 6.576e-9
0.550, 6.663e-9
0.560, 6.743e-9
0.570, 6.834e-9
0.580, 6.932e-9
0.590, 7.024e-9
0.600, 7.109e-9
0.610, 7.206e-9
0.620, 7.290e-9
0.630, 7.379e-9
0.640, 7.470e-9
0.650, 7.557e-9
0.660, 7.648e-9
0.670, 7.730e-9
0.680, 7.816e-9
0.690, 7.903e-9
0.700, 7.983e-9
0.710, 8.066e-9
0.720, 8.158e-9
0.730, 8.242e-9
0.740, 8.326e-9
0.750, 8.415e-9
0.760, 8.518e-9
0.770, 8.606e-9
0.780, 8.713e-9
0.790, 8.808e-9
0.800, 8.905e-9
0.810, 8.990e-9
0.820, 9.072e-9
0.830, 9.166e-9
0.840, 9.257e-9
0.850, 9.352e-9
0.860, 9.442e-9
0.870, 9.537e-9
0.880, 9.626e-9
0.890, 9.712e-9
0.900, 9.799e-9
0.910, 9.906e-9
0.920, 1.000e-8
0.930, 1.009e-8
0.940, 1.020e-8
0.950, 1.029e-8
0.960, 1.039e-8
0.970, 1.048e-8
0.980, 1.057e-8
0.990, 1.068e-8
1.000, 1.077e-8
1.010, 1.087e-8
1.020, 1.096e-8
1.030, 1.108e-8
1.040, 1.122e-8
1.050, 1.132e-8
1.060, 1.137e-8
1.070, 1.146e-8
1.080, 1.154e-8
1.090, 1.159e-8
1.100, 1.170e-8
1.110, 1.178e-8
1.120, 1.189e-8
1.130, 1.198e-8
1.140, 1.207e-8
1.150, 1.218e-8
1.160, 1.226e-8
1.170, 1.237e-8
1.180, 1.252e-8
1.190, 1.264e-8
1.200, 1.275e-8
1.210, 1.285e-8
1.220, 1.295e-8
1.230, 1.304e-8
1.240, 1.312e-8
1.250, 1.320e-8
1.260, 1.328e-8
1.270, 1.337e-8
1.280, 1.344e-8
1.290, 1.353e-8
1.300, 1.364e-8
1.310, 1.379e-8
1.320, 1.393e-8
1.330, 1.403e-8
1.340, 1.411e-8
1.350, 1.419e-8
1.360, 1.427e-8
1.370, 1.436e-8
1.380, 1.444e-8
1.390, 1.456e-8
1.400, 1.468e-8
1.410, 1.475e-8
1.420, 1.481e-8
1.430, 1.489e-8
1.440, 1.500e-8
1.450, 1.511e-8
1.460, 1.521e-8
1.470, 1.529e-8
1.480, 1.539e-8
1.490, 1.548e-8
1.500, 1.559e-8
1.510, 1.567e-8
1.520, 1.577e-8
1.530, 1.587e-8
1.540, 1.598e-8
1.550, 1.608e-8
1.560, 1.618e-8
1.570, 1.628e-8
1.580, 1.639e-8
1.590, 1.647e-8
1.600, 1.655e-8
1.610, 1.666e-8
1.620, 1.674e-8
1.630, 1.683e-8
1.640, 1.692e-8
1.650, 1.698e-8
1.660, 1.708e-8
1.670, 1.718e-8
1.680, 1.730e-8
1.690, 1.745e-8
1.700, 1.753e-8
1.710, 1.764e-8
1.720, 1.776e-8
1.730, 1.790e-8
1.740, 1.798e-8
1.750, 1.809e-8
1.760, 1.823e-8
1.770, 1.833e-8
1.780, 1.842e-8
1.790, 1.849e-8
1.800, 1.860e-8
1.810, 1.870e-8
1.820, 1.880e-8
1.830, 1.889e-8
1.840, 1.898e-8
1.850, 1.906e-8
1.860, 1.917e-8
1.870, 1.928e-8
1.880, 1.937e-8
1.890, 1.944e-8
1.900, 1.955e-8
1.910, 1.964e-8
1.920, 1.977e-8
1.930, 1.987e-8
1.940, 1.996e-8
1.950, 2.005e-8
1.960, 2.013e-8
1.970, 2.023e-8
1.980, 2.034e-8
1.990, 2.044e-8
