# Supplementary material for: An Insulin-Modified pH-Responsive Nanopipette Based on Ion Current Rectification
Source: Sensors (Basel). 2024 Jun 30;24(13):4264. doi: 10.3390/s24134264 (PMC11244478; doi:10.3390/s24134264)
Supplement: Supplementary file 1 [file sensors-24-04264-s001.zip › Monitoring of modification process/Bare/5 8.txt]

Aug. 6, 2023   19:26:35
Linear Sweep Voltammetry
File: s:\Data Source:  Experiment
Instrument Model:  CHI830D
Header: 
Note: 

Init E (V) = -2
Final E (V) = 2
Scan Rate (V/s) = 0.5
Sample Interval (V) = 0.01
Quiet Time (sec) = 2
Sensitivity (A/V) = 1e-8


Potential/V, Current/A

-2.000, -5.347e-8
-1.990, -5.316e-8
-1.980, -5.276e-8
-1.970, -5.251e-8
-1.960, -5.220e-8
-1.950, -5.211e-8
-1.940, -5.178e-8
-1.930, -5.123e-8
-1.920, -5.095e-8
-1.910, -5.075e-8
-1.900, -5.051e-8
-1.890, -5.023e-8
-1.880, -4.993e-8
-1.870, -4.962e-8
-1.860, -4.913e-8
-1.850, -4.873e-8
-1.840, -4.844e-8
-1.830, -4.831e-8
-1.820, -4.806e-8
-1.810, -4.769e-8
-1.800, -4.729e-8
-1.790, -4.684e-8
-1.780, -4.649e-8
-1.770, -4.616e-8
-1.760, -4.590e-8
-1.750, -4.576e-8
-1.740, -4.544e-8
-1.730, -4.516e-8
-1.720, -4.484e-8
-1.710, -4.448e-8
-1.700, -4.412e-8
-1.690, -4.374e-8
-1.680, -4.338e-8
-1.670, -4.312e-8
-1.660, -4.286e-8
-1.650, -4.252e-8
-1.640, -4.223e-8
-1.630, -4.194e-8
-1.620, -4.165e-8
-1.610, -4.144e-8
-1.600, -4.118e-8
-1.590, -4.104e-8
-1.580, -4.082e-8
-1.570, -4.047e-8
-1.560, -4.010e-8
-1.550, -3.977e-8
-1.540, -3.953e-8
-1.530, -3.927e-8
-1.520, -3.907e-8
-1.510, -3.875e-8
-1.500, -3.838e-8
-1.490, -3.808e-8
-1.480, -3.773e-8
-1.470, -3.747e-8
-1.460, -3.711e-8
-1.450, -3.678e-8
-1.440, -3.649e-8
-1.430, -3.617e-8
-1.420, -3.590e-8
-1.410, -3.567e-8
-1.400, -3.538e-8
-1.390, -3.508e-8
-1.380, -3.480e-8
-1.370, -3.451e-8
-1.360, -3.423e-8
-1.350, -3.389e-8
-1.340, -3.363e-8
-1.330, -3.344e-8
-1.320, -3.314e-8
-1.310, -3.291e-8
-1.300, -3.271e-8
-1.290, -3.238e-8
-1.280, -3.207e-8
-1.270, -3.184e-8
-1.260, -3.155e-8
-1.250, -3.129e-8
-1.240, -3.100e-8
-1.230, -3.076e-8
-1.220, -3.050e-8
-1.210, -3.027e-8
-1.200, -2.999e-8
-1.190, -2.969e-8
-1.180, -2.937e-8
-1.170, -2.912e-8
-1.160, -2.879e-8
-1.150, -2.852e-8
-1.140, -2.829e-8
-1.130, -2.801e-8
-1.120, -2.775e-8
-1.110, -2.745e-8
-1.100, -2.714e-8
-1.090, -2.685e-8
-1.080, -2.663e-8
-1.070, -2.640e-8
-1.060, -2.611e-8
-1.050, -2.579e-8
-1.040, -2.551e-8
-1.030, -2.529e-8
-1.020, -2.504e-8
-1.010, -2.475e-8
-1.000, -2.447e-8
-0.990, -2.420e-8
-0.980, -2.396e-8
-0.970, -2.372e-8
-0.960, -2.345e-8
-0.950, -2.316e-8
-0.940, -2.292e-8
-0.930, -2.267e-8
-0.920, -2.242e-8
-0.910, -2.218e-8
-0.900, -2.188e-8
-0.890, -2.158e-8
-0.880, -2.131e-8
-0.870, -2.100e-8
-0.860, -2.073e-8
-0.850, -2.048e-8
-0.840, -2.021e-8
-0.830, -1.998e-8
-0.820, -1.970e-8
-0.810, -1.943e-8
-0.800, -1.917e-8
-0.790, -1.892e-8
-0.780, -1.868e-8
-0.770, -1.844e-8
-0.760, -1.815e-8
-0.750, -1.788e-8
-0.740, -1.760e-8
-0.730, -1.733e-8
-0.720, -1.704e-8
-0.710, -1.676e-8
-0.700, -1.652e-8
-0.690, -1.624e-8
-0.680, -1.596e-8
-0.670, -1.568e-8
-0.660, -1.543e-8
-0.650, -1.518e-8
-0.640, -1.493e-8
-0.630, -1.466e-8
-0.620, -1.438e-8
-0.610, -1.412e-8
-0.600, -1.388e-8
-0.590, -1.363e-8
-0.580, -1.338e-8
-0.570, -1.312e-8
-0.560, -1.286e-8
-0.550, -1.261e-8
-0.540, -1.237e-8
-0.530, -1.211e-8
-0.520, -1.185e-8
-0.510, -1.158e-8
-0.500, -1.132e-8
-0.490, -1.105e-8
-0.480, -1.081e-8
-0.470, -1.053e-8
-0.460, -1.026e-8
-0.450, -1.000e-8
-0.440, -9.747e-9
-0.430, -9.478e-9
-0.420, -9.237e-9
-0.410, -9.001e-9
-0.400, -8.761e-9
-0.390, -8.542e-9
-0.380, -8.320e-9
-0.370, -8.110e-9
-0.360, -7.878e-9
-0.350, -7.651e-9
-0.340, -7.454e-9
-0.330, -7.271e-9
-0.320, -7.071e-9
-0.310, -6.800e-9
-0.300, -6.485e-9
-0.290, -6.238e-9
-0.280, -5.961e-9
-0.270, -5.694e-9
-0.260, -5.438e-9
-0.250, -5.198e-9
-0.240, -4.961e-9
-0.230, -4.726e-9
-0.220, -4.512e-9
-0.210, -4.304e-9
-0.200, -4.075e-9
-0.190, -3.853e-9
-0.180, -3.617e-9
-0.170, -3.398e-9
-0.160, -3.201e-9
-0.150, -3.017e-9
-0.140, -2.820e-9
-0.130, -2.621e-9
-0.120, -2.417e-9
-0.110, -2.203e-9
-0.100, -1.992e-9
-0.090, -1.781e-9
-0.080, -1.581e-9
-0.070, -1.398e-9
-0.060, -1.199e-9
-0.050, -9.374e-10
-0.040, -7.476e-10
-0.030, -5.415e-10
-0.020, -3.351e-10
-0.010, -1.195e-10
-0.000, 9.762e-11
0.010, 3.083e-10
0.020, 5.101e-10
0.030, 6.866e-10
0.040, 8.438e-10
0.050, 9.976e-10
0.060, 1.148e-9
0.070, 1.302e-9
0.080, 1.453e-9
0.090, 1.601e-9
0.100, 1.748e-9
0.110, 1.893e-9
0.120, 2.034e-9
0.130, 2.161e-9
0.140, 2.280e-9
0.150, 2.396e-9
0.160, 2.516e-9
0.170, 2.632e-9
0.180, 2.770e-9
0.190, 2.886e-9
0.200, 3.061e-9
0.210, 3.170e-9
0.220, 3.293e-9
0.230, 3.394e-9
0.240, 3.496e-9
0.250, 3.593e-9
0.260, 3.680e-9
0.270, 3.758e-9
0.280, 3.821e-9
0.290, 3.884e-9
0.300, 3.952e-9
0.310, 4.022e-9
0.320, 4.084e-9
0.330, 4.149e-9
0.340, 4.211e-9
0.350, 4.275e-9
0.360, 4.336e-9
0.370, 4.388e-9
0.380, 4.452e-9
0.390, 4.511e-9
0.400, 4.574e-9
0.410, 4.654e-9
0.420, 4.747e-9
0.430, 4.853e-9
0.440, 4.954e-9
0.450, 5.028e-9
0.460, 5.116e-9
0.470, 5.198e-9
0.480, 5.291e-9
0.490, 5.408e-9
0.500, 5.529e-9
0.510, 5.644e-9
0.520, 5.743e-9
0.530, 5.836e-9
0.540, 5.926e-9
0.550, 6.025e-9
0.560, 6.117e-9
0.570, 6.224e-9
0.580, 6.323e-9
0.590, 6.447e-9
0.600, 6.555e-9
0.610, 6.671e-9
0.620, 6.762e-9
0.630, 6.872e-9
0.640, 6.976e-9
0.650, 7.088e-9
0.660, 7.187e-9
0.670, 7.292e-9
0.680, 7.408e-9
0.690, 7.525e-9
0.700, 7.611e-9
0.710, 7.727e-9
0.720, 7.825e-9
0.730, 7.942e-9
0.740, 8.038e-9
0.750, 8.147e-9
0.760, 8.243e-9
0.770, 8.340e-9
0.780, 8.425e-9
0.790, 8.533e-9
0.800, 8.675e-9
0.810, 8.762e-9
0.820, 8.830e-9
0.830, 8.948e-9
0.840, 9.043e-9
0.850, 9.146e-9
0.860, 9.243e-9
0.870, 9.352e-9
0.880, 9.453e-9
0.890, 9.538e-9
0.900, 9.614e-9
0.910, 9.711e-9
0.920, 9.808e-9
0.930, 9.882e-9
0.940, 9.999e-9
0.950, 1.008e-8
0.960, 1.019e-8
0.970, 1.027e-8
0.980, 1.037e-8
0.990, 1.045e-8
1.000, 1.054e-8
1.010, 1.065e-8
1.020, 1.074e-8
1.030, 1.081e-8
1.040, 1.090e-8
1.050, 1.101e-8
1.060, 1.111e-8
1.070, 1.119e-8
1.080, 1.129e-8
1.090, 1.138e-8
1.100, 1.146e-8
1.110, 1.156e-8
1.120, 1.166e-8
1.130, 1.172e-8
1.140, 1.181e-8
1.150, 1.191e-8
1.160, 1.200e-8
1.170, 1.208e-8
1.180, 1.218e-8
1.190, 1.225e-8
1.200, 1.234e-8
1.210, 1.242e-8
1.220, 1.252e-8
1.230, 1.261e-8
1.240, 1.270e-8
1.250, 1.278e-8
1.260, 1.288e-8
1.270, 1.297e-8
1.280, 1.306e-8
1.290, 1.316e-8
1.300, 1.325e-8
1.310, 1.334e-8
1.320, 1.342e-8
1.330, 1.351e-8
1.340, 1.361e-8
1.350, 1.368e-8
1.360, 1.377e-8
1.370, 1.387e-8
1.380, 1.394e-8
1.390, 1.401e-8
1.400, 1.411e-8
1.410, 1.419e-8
1.420, 1.429e-8
1.430, 1.439e-8
1.440, 1.448e-8
1.450, 1.454e-8
1.460, 1.465e-8
1.470, 1.475e-8
1.480, 1.483e-8
1.490, 1.492e-8
1.500, 1.502e-8
1.510, 1.511e-8
1.520, 1.518e-8
1.530, 1.526e-8
1.540, 1.535e-8
1.550, 1.544e-8
1.560, 1.551e-8
1.570, 1.559e-8
1.580, 1.567e-8
1.590, 1.576e-8
1.600, 1.585e-8
1.610, 1.593e-8
1.620, 1.603e-8
1.630, 1.611e-8
1.640, 1.619e-8
1.650, 1.627e-8
1.660, 1.637e-8
1.670, 1.649e-8
1.680, 1.656e-8
1.690, 1.666e-8
1.700, 1.675e-8
1.710, 1.685e-8
1.720, 1.693e-8
1.730, 1.700e-8
1.740, 1.703e-8
1.750, 1.713e-8
1.760, 1.720e-8
1.770, 1.730e-8
1.780, 1.740e-8
1.790, 1.747e-8
1.800, 1.754e-8
1.810, 1.764e-8
1.820, 1.772e-8
1.830, 1.781e-8
1.840, 1.787e-8
1.850, 1.796e-8
1.860, 1.806e-8
1.870, 1.812e-8
1.880, 1.825e-8
1.890, 1.831e-8
1.900, 1.840e-8
1.910, 1.847e-8
1.920, 1.858e-8
1.930, 1.867e-8
1.940, 1.877e-8
1.950, 1.885e-8
1.960, 1.892e-8
1.970, 1.899e-8
1.980, 1.906e-8
1.990, 1.912e-8
