# Supplementary material for: An Insulin-Modified pH-Responsive Nanopipette Based on Ion Current Rectification
Source: Sensors (Basel). 2024 Jun 30;24(13):4264. doi: 10.3390/s24134264 (PMC11244478; doi:10.3390/s24134264)
Supplement: Supplementary file 1 [file sensors-24-04264-s001.zip › Monitoring of modification process/Bare/6 3.txt]

Aug. 6, 2023   19:48:15
Linear Sweep Voltammetry
File: s:\Data Source:  Experiment
Instrument Model:  CHI830D
Header: 
Note: 

Init E (V) = -2
Final E (V) = 2
Scan Rate (V/s) = 0.5
Sample Interval (V) = 0.01
Quiet Time (sec) = 2
Sensitivity (A/V) = 1e-8


Potential/V, Current/A

-2.000, -3.142e-8
-1.990, -3.127e-8
-1.980, -3.111e-8
-1.970, -3.094e-8
-1.960, -3.080e-8
-1.950, -3.062e-8
-1.940, -3.046e-8
-1.930, -3.032e-8
-1.920, -3.017e-8
-1.910, -3.001e-8
-1.900, -2.985e-8
-1.890, -2.970e-8
-1.880, -2.952e-8
-1.870, -2.936e-8
-1.860, -2.921e-8
-1.850, -2.906e-8
-1.840, -2.891e-8
-1.830, -2.875e-8
-1.820, -2.858e-8
-1.810, -2.843e-8
-1.800, -2.827e-8
-1.790, -2.810e-8
-1.780, -2.795e-8
-1.770, -2.780e-8
-1.760, -2.764e-8
-1.750, -2.748e-8
-1.740, -2.732e-8
-1.730, -2.716e-8
-1.720, -2.700e-8
-1.710, -2.684e-8
-1.700, -2.668e-8
-1.690, -2.653e-8
-1.680, -2.636e-8
-1.670, -2.619e-8
-1.660, -2.604e-8
-1.650, -2.587e-8
-1.640, -2.571e-8
-1.630, -2.556e-8
-1.620, -2.540e-8
-1.610, -2.524e-8
-1.600, -2.508e-8
-1.590, -2.493e-8
-1.580, -2.477e-8
-1.570, -2.461e-8
-1.560, -2.445e-8
-1.550, -2.429e-8
-1.540, -2.413e-8
-1.530, -2.397e-8
-1.520, -2.382e-8
-1.510, -2.366e-8
-1.500, -2.350e-8
-1.490, -2.333e-8
-1.480, -2.318e-8
-1.470, -2.302e-8
-1.460, -2.285e-8
-1.450, -2.269e-8
-1.440, -2.254e-8
-1.430, -2.238e-8
-1.420, -2.221e-8
-1.410, -2.205e-8
-1.400, -2.189e-8
-1.390, -2.173e-8
-1.380, -2.157e-8
-1.370, -2.142e-8
-1.360, -2.126e-8
-1.350, -2.110e-8
-1.340, -2.095e-8
-1.330, -2.078e-8
-1.320, -2.062e-8
-1.310, -2.047e-8
-1.300, -2.031e-8
-1.290, -2.015e-8
-1.280, -1.999e-8
-1.270, -1.983e-8
-1.260, -1.967e-8
-1.250, -1.952e-8
-1.240, -1.936e-8
-1.230, -1.920e-8
-1.220, -1.904e-8
-1.210, -1.889e-8
-1.200, -1.872e-8
-1.190, -1.856e-8
-1.180, -1.840e-8
-1.170, -1.824e-8
-1.160, -1.808e-8
-1.150, -1.792e-8
-1.140, -1.776e-8
-1.130, -1.760e-8
-1.120, -1.744e-8
-1.110, -1.728e-8
-1.100, -1.712e-8
-1.090, -1.696e-8
-1.080, -1.680e-8
-1.070, -1.664e-8
-1.060, -1.649e-8
-1.050, -1.632e-8
-1.040, -1.617e-8
-1.030, -1.601e-8
-1.020, -1.585e-8
-1.010, -1.569e-8
-1.000, -1.554e-8
-0.990, -1.538e-8
-0.980, -1.522e-8
-0.970, -1.506e-8
-0.960, -1.490e-8
-0.950, -1.473e-8
-0.940, -1.457e-8
-0.930, -1.442e-8
-0.920, -1.426e-8
-0.910, -1.412e-8
-0.900, -1.396e-8
-0.890, -1.380e-8
-0.880, -1.365e-8
-0.870, -1.349e-8
-0.860, -1.333e-8
-0.850, -1.317e-8
-0.840, -1.301e-8
-0.830, -1.285e-8
-0.820, -1.268e-8
-0.810, -1.252e-8
-0.800, -1.236e-8
-0.790, -1.220e-8
-0.780, -1.204e-8
-0.770, -1.188e-8
-0.760, -1.172e-8
-0.750, -1.156e-8
-0.740, -1.140e-8
-0.730, -1.124e-8
-0.720, -1.108e-8
-0.710, -1.092e-8
-0.700, -1.076e-8
-0.690, -1.060e-8
-0.680, -1.044e-8
-0.670, -1.028e-8
-0.660, -1.012e-8
-0.650, -9.961e-9
-0.640, -9.803e-9
-0.630, -9.643e-9
-0.620, -9.486e-9
-0.610, -9.328e-9
-0.600, -9.167e-9
-0.590, -9.011e-9
-0.580, -8.854e-9
-0.570, -8.697e-9
-0.560, -8.538e-9
-0.550, -8.381e-9
-0.540, -8.224e-9
-0.530, -8.065e-9
-0.520, -7.908e-9
-0.510, -7.753e-9
-0.500, -7.597e-9
-0.490, -7.437e-9
-0.480, -7.281e-9
-0.470, -7.123e-9
-0.460, -6.964e-9
-0.450, -6.807e-9
-0.440, -6.652e-9
-0.430, -6.496e-9
-0.420, -6.339e-9
-0.410, -6.182e-9
-0.400, -6.025e-9
-0.390, -5.868e-9
-0.380, -5.714e-9
-0.370, -5.560e-9
-0.360, -5.402e-9
-0.350, -5.247e-9
-0.340, -5.093e-9
-0.330, -4.936e-9
-0.320, -4.781e-9
-0.310, -4.625e-9
-0.300, -4.472e-9
-0.290, -4.317e-9
-0.280, -4.164e-9
-0.270, -4.009e-9
-0.260, -3.856e-9
-0.250, -3.702e-9
-0.240, -3.549e-9
-0.230, -3.395e-9
-0.220, -3.243e-9
-0.210, -3.090e-9
-0.200, -2.938e-9
-0.190, -2.787e-9
-0.180, -2.634e-9
-0.170, -2.483e-9
-0.160, -2.331e-9
-0.150, -2.181e-9
-0.140, -2.031e-9
-0.130, -1.881e-9
-0.120, -1.731e-9
-0.110, -1.581e-9
-0.100, -1.431e-9
-0.090, -1.282e-9
-0.080, -1.135e-9
-0.070, -9.860e-10
-0.060, -8.383e-10
-0.050, -6.910e-10
-0.040, -5.449e-10
-0.030, -3.979e-10
-0.020, -2.515e-10
-0.010, -1.075e-10
-0.000, 3.794e-11
0.010, 1.825e-10
0.020, 3.268e-10
0.030, 4.689e-10
0.040, 6.119e-10
0.050, 7.543e-10
0.060, 8.945e-10
0.070, 1.036e-9
0.080, 1.177e-9
0.090, 1.316e-9
0.100, 1.455e-9
0.110, 1.594e-9
0.120, 1.731e-9
0.130, 1.868e-9
0.140, 2.006e-9
0.150, 2.142e-9
0.160, 2.278e-9
0.170, 2.414e-9
0.180, 2.550e-9
0.190, 2.683e-9
0.200, 2.818e-9
0.210, 2.950e-9
0.220, 3.084e-9
0.230, 3.216e-9
0.240, 3.348e-9
0.250, 3.478e-9
0.260, 3.608e-9
0.270, 3.739e-9
0.280, 3.870e-9
0.290, 3.998e-9
0.300, 4.128e-9
0.310, 4.257e-9
0.320, 4.386e-9
0.330, 4.513e-9
0.340, 4.641e-9
0.350, 4.768e-9
0.360, 4.895e-9
0.370, 5.021e-9
0.380, 5.147e-9
0.390, 5.273e-9
0.400, 5.398e-9
0.410, 5.526e-9
0.420, 5.650e-9
0.430, 5.776e-9
0.440, 5.900e-9
0.450, 6.024e-9
0.460, 6.146e-9
0.470, 6.271e-9
0.480, 6.395e-9
0.490, 6.517e-9
0.500, 6.640e-9
0.510, 6.764e-9
0.520, 6.886e-9
0.530, 7.008e-9
0.540, 7.130e-9
0.550, 7.251e-9
0.560, 7.373e-9
0.570, 7.493e-9
0.580, 7.615e-9
0.590, 7.736e-9
0.600, 7.857e-9
0.610, 7.976e-9
0.620, 8.091e-9
0.630, 8.205e-9
0.640, 8.321e-9
0.650, 8.439e-9
0.660, 8.566e-9
0.670, 8.691e-9
0.680, 8.811e-9
0.690, 8.926e-9
0.700, 9.040e-9
0.710, 9.150e-9
0.720, 9.257e-9
0.730, 9.356e-9
0.740, 9.451e-9
0.750, 9.516e-9
0.760, 9.560e-9
0.770, 9.766e-9
0.780, 9.959e-9
0.790, 1.016e-8
0.800, 1.027e-8
0.810, 1.035e-8
0.820, 1.046e-8
0.830, 1.057e-8
0.840, 1.069e-8
0.850, 1.079e-8
0.860, 1.092e-8
0.870, 1.106e-8
0.880, 1.117e-8
0.890, 1.127e-8
0.900, 1.135e-8
0.910, 1.143e-8
0.920, 1.156e-8
0.930, 1.170e-8
0.940, 1.184e-8
0.950, 1.197e-8
0.960, 1.211e-8
0.970, 1.223e-8
0.980, 1.234e-8
0.990, 1.245e-8
1.000, 1.257e-8
1.010, 1.269e-8
1.020, 1.284e-8
1.030, 1.300e-8
1.040, 1.315e-8
1.050, 1.327e-8
1.060, 1.339e-8
1.070, 1.350e-8
1.080, 1.364e-8
1.090, 1.381e-8
1.100, 1.393e-8
1.110, 1.405e-8
1.120, 1.416e-8
1.130, 1.426e-8
1.140, 1.435e-8
1.150, 1.444e-8
1.160, 1.452e-8
1.170, 1.462e-8
1.180, 1.473e-8
1.190, 1.486e-8
1.200, 1.499e-8
1.210, 1.513e-8
1.220, 1.527e-8
1.230, 1.539e-8
1.240, 1.551e-8
1.250, 1.563e-8
1.260, 1.574e-8
1.270, 1.585e-8
1.280, 1.595e-8
1.290, 1.606e-8
1.300, 1.617e-8
1.310, 1.629e-8
1.320, 1.641e-8
1.330, 1.654e-8
1.340, 1.667e-8
1.350, 1.679e-8
1.360, 1.691e-8
1.370, 1.702e-8
1.380, 1.714e-8
1.390, 1.725e-8
1.400, 1.737e-8
1.410, 1.749e-8
1.420, 1.760e-8
1.430, 1.771e-8
1.440, 1.783e-8
1.450, 1.794e-8
1.460, 1.804e-8
1.470, 1.815e-8
1.480, 1.826e-8
1.490, 1.837e-8
1.500, 1.846e-8
1.510, 1.857e-8
1.520, 1.876e-8
1.530, 1.888e-8
1.540, 1.899e-8
1.550, 1.912e-8
1.560, 1.924e-8
1.570, 1.936e-8
1.580, 1.948e-8
1.590, 1.960e-8
1.600, 1.971e-8
1.610, 1.983e-8
1.620, 1.995e-8
1.630, 2.007e-8
1.640, 2.020e-8
1.650, 2.032e-8
1.660, 2.045e-8
1.670, 2.056e-8
1.680, 2.069e-8
1.690, 2.081e-8
1.700, 2.092e-8
1.710, 2.103e-8
1.720, 2.115e-8
1.730, 2.124e-8
1.740, 2.128e-8
1.750, 2.132e-8
1.760, 2.131e-8
1.770, 2.135e-8
1.780, 2.181e-8
1.790, 2.199e-8
1.800, 2.210e-8
1.810, 2.222e-8
1.820, 2.233e-8
1.830, 2.245e-8
1.840, 2.257e-8
1.850, 2.269e-8
1.860, 2.278e-8
1.870, 2.286e-8
1.880, 2.297e-8
1.890, 2.310e-8
1.900, 2.323e-8
1.910, 2.332e-8
1.920, 2.342e-8
1.930, 2.353e-8
1.940, 2.368e-8
1.950, 2.385e-8
1.960, 2.399e-8
1.970, 2.410e-8
1.980, 2.422e-8
1.990, 2.434e-8
