# Supplementary material for: An Insulin-Modified pH-Responsive Nanopipette Based on Ion Current Rectification
Source: Sensors (Basel). 2024 Jun 30;24(13):4264. doi: 10.3390/s24134264 (PMC11244478; doi:10.3390/s24134264)
Supplement: Supplementary file 1 [file sensors-24-04264-s001.zip › Monitoring of modification process/Bare/6 8.txt]

Aug. 6, 2023   19:48:40
Linear Sweep Voltammetry
File: s:\Data Source:  Experiment
Instrument Model:  CHI830D
Header: 
Note: 

Init E (V) = -2
Final E (V) = 2
Scan Rate (V/s) = 0.5
Sample Interval (V) = 0.01
Quiet Time (sec) = 2
Sensitivity (A/V) = 1e-8


Potential/V, Current/A

-2.000, -4.853e-8
-1.990, -4.835e-8
-1.980, -4.803e-8
-1.970, -4.779e-8
-1.960, -4.751e-8
-1.950, -4.727e-8
-1.940, -4.703e-8
-1.930, -4.680e-8
-1.920, -4.655e-8
-1.910, -4.631e-8
-1.900, -4.606e-8
-1.890, -4.578e-8
-1.880, -4.552e-8
-1.870, -4.527e-8
-1.860, -4.504e-8
-1.850, -4.477e-8
-1.840, -4.453e-8
-1.830, -4.429e-8
-1.820, -4.404e-8
-1.810, -4.380e-8
-1.800, -4.353e-8
-1.790, -4.328e-8
-1.780, -4.302e-8
-1.770, -4.277e-8
-1.760, -4.251e-8
-1.750, -4.224e-8
-1.740, -4.200e-8
-1.730, -4.173e-8
-1.720, -4.149e-8
-1.710, -4.121e-8
-1.700, -4.094e-8
-1.690, -4.067e-8
-1.680, -4.042e-8
-1.670, -4.017e-8
-1.660, -3.991e-8
-1.650, -3.965e-8
-1.640, -3.938e-8
-1.630, -3.913e-8
-1.620, -3.886e-8
-1.610, -3.860e-8
-1.600, -3.833e-8
-1.590, -3.808e-8
-1.580, -3.781e-8
-1.570, -3.753e-8
-1.560, -3.727e-8
-1.550, -3.701e-8
-1.540, -3.674e-8
-1.530, -3.647e-8
-1.520, -3.621e-8
-1.510, -3.595e-8
-1.500, -3.568e-8
-1.490, -3.542e-8
-1.480, -3.514e-8
-1.470, -3.488e-8
-1.460, -3.460e-8
-1.450, -3.433e-8
-1.440, -3.406e-8
-1.430, -3.380e-8
-1.420, -3.355e-8
-1.410, -3.329e-8
-1.400, -3.302e-8
-1.390, -3.276e-8
-1.380, -3.249e-8
-1.370, -3.223e-8
-1.360, -3.197e-8
-1.350, -3.172e-8
-1.340, -3.145e-8
-1.330, -3.118e-8
-1.320, -3.093e-8
-1.310, -3.068e-8
-1.300, -3.042e-8
-1.290, -3.017e-8
-1.280, -2.992e-8
-1.270, -2.967e-8
-1.260, -2.941e-8
-1.250, -2.914e-8
-1.240, -2.890e-8
-1.230, -2.863e-8
-1.220, -2.838e-8
-1.210, -2.812e-8
-1.200, -2.787e-8
-1.190, -2.763e-8
-1.180, -2.739e-8
-1.170, -2.714e-8
-1.160, -2.689e-8
-1.150, -2.664e-8
-1.140, -2.639e-8
-1.130, -2.614e-8
-1.120, -2.589e-8
-1.110, -2.564e-8
-1.100, -2.539e-8
-1.090, -2.515e-8
-1.080, -2.490e-8
-1.070, -2.465e-8
-1.060, -2.440e-8
-1.050, -2.417e-8
-1.040, -2.391e-8
-1.030, -2.367e-8
-1.020, -2.343e-8
-1.010, -2.318e-8
-1.000, -2.293e-8
-0.990, -2.269e-8
-0.980, -2.244e-8
-0.970, -2.220e-8
-0.960, -2.195e-8
-0.950, -2.170e-8
-0.940, -2.145e-8
-0.930, -2.120e-8
-0.920, -2.095e-8
-0.910, -2.071e-8
-0.900, -2.046e-8
-0.890, -2.021e-8
-0.880, -1.996e-8
-0.870, -1.972e-8
-0.860, -1.947e-8
-0.850, -1.922e-8
-0.840, -1.898e-8
-0.830, -1.873e-8
-0.820, -1.849e-8
-0.810, -1.824e-8
-0.800, -1.799e-8
-0.790, -1.775e-8
-0.780, -1.750e-8
-0.770, -1.726e-8
-0.760, -1.701e-8
-0.750, -1.677e-8
-0.740, -1.652e-8
-0.730, -1.628e-8
-0.720, -1.604e-8
-0.710, -1.580e-8
-0.700, -1.556e-8
-0.690, -1.531e-8
-0.680, -1.507e-8
-0.670, -1.483e-8
-0.660, -1.459e-8
-0.650, -1.435e-8
-0.640, -1.411e-8
-0.630, -1.387e-8
-0.620, -1.363e-8
-0.610, -1.339e-8
-0.600, -1.315e-8
-0.590, -1.291e-8
-0.580, -1.267e-8
-0.570, -1.243e-8
-0.560, -1.220e-8
-0.550, -1.196e-8
-0.540, -1.172e-8
-0.530, -1.149e-8
-0.520, -1.125e-8
-0.510, -1.102e-8
-0.500, -1.078e-8
-0.490, -1.055e-8
-0.480, -1.032e-8
-0.470, -1.008e-8
-0.460, -9.850e-9
-0.450, -9.619e-9
-0.440, -9.389e-9
-0.430, -9.158e-9
-0.420, -8.928e-9
-0.410, -8.697e-9
-0.400, -8.464e-9
-0.390, -8.235e-9
-0.380, -8.009e-9
-0.370, -7.786e-9
-0.360, -7.562e-9
-0.350, -7.336e-9
-0.340, -7.110e-9
-0.330, -6.884e-9
-0.320, -6.659e-9
-0.310, -6.433e-9
-0.300, -6.208e-9
-0.290, -5.987e-9
-0.280, -5.768e-9
-0.270, -5.546e-9
-0.260, -5.325e-9
-0.250, -5.106e-9
-0.240, -4.889e-9
-0.230, -4.673e-9
-0.220, -4.457e-9
-0.210, -4.242e-9
-0.200, -4.029e-9
-0.190, -3.814e-9
-0.180, -3.601e-9
-0.170, -3.388e-9
-0.160, -3.177e-9
-0.150, -2.967e-9
-0.140, -2.760e-9
-0.130, -2.553e-9
-0.120, -2.347e-9
-0.110, -2.143e-9
-0.100, -1.941e-9
-0.090, -1.740e-9
-0.080, -1.538e-9
-0.070, -1.338e-9
-0.060, -1.139e-9
-0.050, -9.423e-10
-0.040, -7.458e-10
-0.030, -5.511e-10
-0.020, -3.594e-10
-0.010, -1.706e-10
-0.000, 1.734e-11
0.010, 2.043e-10
0.020, 3.892e-10
0.030, 5.710e-10
0.040, 7.509e-10
0.050, 9.333e-10
0.060, 1.113e-9
0.070, 1.289e-9
0.080, 1.464e-9
0.090, 1.639e-9
0.100, 1.810e-9
0.110, 1.978e-9
0.120, 2.143e-9
0.130, 2.308e-9
0.140, 2.472e-9
0.150, 2.631e-9
0.160, 2.787e-9
0.170, 2.942e-9
0.180, 3.098e-9
0.190, 3.253e-9
0.200, 3.408e-9
0.210, 3.560e-9
0.220, 3.710e-9
0.230, 3.858e-9
0.240, 4.006e-9
0.250, 4.150e-9
0.260, 4.296e-9
0.270, 4.439e-9
0.280, 4.581e-9
0.290, 4.720e-9
0.300, 4.860e-9
0.310, 4.998e-9
0.320, 5.134e-9
0.330, 5.270e-9
0.340, 5.406e-9
0.350, 5.540e-9
0.360, 5.672e-9
0.370, 5.804e-9
0.380, 5.934e-9
0.390, 6.064e-9
0.400, 6.194e-9
0.410, 6.323e-9
0.420, 6.452e-9
0.430, 6.578e-9
0.440, 6.706e-9
0.450, 6.833e-9
0.460, 6.957e-9
0.470, 7.082e-9
0.480, 7.206e-9
0.490, 7.329e-9
0.500, 7.454e-9
0.510, 7.577e-9
0.520, 7.700e-9
0.530, 7.822e-9
0.540, 7.945e-9
0.550, 8.068e-9
0.560, 8.187e-9
0.570, 8.310e-9
0.580, 8.432e-9
0.590, 8.552e-9
0.600, 8.673e-9
0.610, 8.794e-9
0.620, 8.916e-9
0.630, 9.035e-9
0.640, 9.155e-9
0.650, 9.275e-9
0.660, 9.394e-9
0.670, 9.514e-9
0.680, 9.632e-9
0.690, 9.748e-9
0.700, 9.869e-9
0.710, 9.979e-9
0.720, 1.009e-8
0.730, 1.021e-8
0.740, 1.033e-8
0.750, 1.045e-8
0.760, 1.056e-8
0.770, 1.068e-8
0.780, 1.079e-8
0.790, 1.091e-8
0.800, 1.103e-8
0.810, 1.115e-8
0.820, 1.126e-8
0.830, 1.138e-8
0.840, 1.150e-8
0.850, 1.161e-8
0.860, 1.173e-8
0.870, 1.185e-8
0.880, 1.197e-8
0.890, 1.208e-8
0.900, 1.220e-8
0.910, 1.232e-8
0.920, 1.244e-8
0.930, 1.255e-8
0.940, 1.266e-8
0.950, 1.278e-8
0.960, 1.289e-8
0.970, 1.301e-8
0.980, 1.312e-8
0.990, 1.324e-8
1.000, 1.336e-8
1.010, 1.348e-8
1.020, 1.360e-8
1.030, 1.371e-8
1.040, 1.383e-8
1.050, 1.394e-8
1.060, 1.406e-8
1.070, 1.417e-8
1.080, 1.428e-8
1.090, 1.440e-8
1.100, 1.452e-8
1.110, 1.463e-8
1.120, 1.475e-8
1.130, 1.486e-8
1.140, 1.498e-8
1.150, 1.509e-8
1.160, 1.521e-8
1.170, 1.532e-8
1.180, 1.544e-8
1.190, 1.555e-8
1.200, 1.567e-8
1.210, 1.578e-8
1.220, 1.589e-8
1.230, 1.601e-8
1.240, 1.612e-8
1.250, 1.624e-8
1.260, 1.635e-8
1.270, 1.647e-8
1.280, 1.658e-8
1.290, 1.669e-8
1.300, 1.681e-8
1.310, 1.692e-8
1.320, 1.703e-8
1.330, 1.714e-8
1.340, 1.726e-8
1.350, 1.737e-8
1.360, 1.748e-8
1.370, 1.759e-8
1.380, 1.771e-8
1.390, 1.782e-8
1.400, 1.793e-8
1.410, 1.805e-8
1.420, 1.816e-8
1.430, 1.828e-8
1.440, 1.839e-8
1.450, 1.851e-8
1.460, 1.862e-8
1.470, 1.874e-8
1.480, 1.885e-8
1.490, 1.896e-8
1.500, 1.908e-8
1.510, 1.919e-8
1.520, 1.931e-8
1.530, 1.942e-8
1.540, 1.954e-8
1.550, 1.965e-8
1.560, 1.976e-8
1.570, 1.988e-8
1.580, 1.999e-8
1.590, 2.010e-8
1.600, 2.021e-8
1.610, 2.033e-8
1.620, 2.044e-8
1.630, 2.055e-8
1.640, 2.066e-8
1.650, 2.078e-8
1.660, 2.089e-8
1.670, 2.100e-8
1.680, 2.111e-8
1.690, 2.122e-8
1.700, 2.134e-8
1.710, 2.145e-8
1.720, 2.156e-8
1.730, 2.167e-8
1.740, 2.177e-8
1.750, 2.185e-8
1.760, 2.198e-8
1.770, 2.212e-8
1.780, 2.223e-8
1.790, 2.233e-8
1.800, 2.244e-8
1.810, 2.255e-8
1.820, 2.267e-8
1.830, 2.277e-8
1.840, 2.283e-8
1.850, 2.289e-8
1.860, 2.311e-8
1.870, 2.329e-8
1.880, 2.342e-8
1.890, 2.354e-8
1.900, 2.366e-8
1.910, 2.380e-8
1.920, 2.393e-8
1.930, 2.407e-8
1.940, 2.419e-8
1.950, 2.429e-8
1.960, 2.440e-8
1.970, 2.454e-8
1.980, 2.470e-8
1.990, 2.486e-8
