# Supplementary material for: An Insulin-Modified pH-Responsive Nanopipette Based on Ion Current Rectification
Source: Sensors (Basel). 2024 Jun 30;24(13):4264. doi: 10.3390/s24134264 (PMC11244478; doi:10.3390/s24134264)
Supplement: Supplementary file 1 [file sensors-24-04264-s001.zip › Monitoring of modification process/Carboxyl/1 3.txt]

Aug. 6, 2023   20:09:53
Linear Sweep Voltammetry
File: s:\Data Source:  Experiment
Instrument Model:  CHI830D
Header: 
Note: 

Init E (V) = -2
Final E (V) = 2
Scan Rate (V/s) = 0.5
Sample Interval (V) = 0.01
Quiet Time (sec) = 2
Sensitivity (A/V) = 1e-8


Potential/V, Current/A

-2.000, -1.715e-8
-1.990, -1.706e-8
-1.980, -1.697e-8
-1.970, -1.689e-8
-1.960, -1.680e-8
-1.950, -1.671e-8
-1.940, -1.662e-8
-1.930, -1.654e-8
-1.920, -1.647e-8
-1.910, -1.638e-8
-1.900, -1.630e-8
-1.890, -1.622e-8
-1.880, -1.613e-8
-1.870, -1.607e-8
-1.860, -1.603e-8
-1.850, -1.597e-8
-1.840, -1.582e-8
-1.830, -1.569e-8
-1.820, -1.560e-8
-1.810, -1.551e-8
-1.800, -1.542e-8
-1.790, -1.534e-8
-1.780, -1.524e-8
-1.770, -1.514e-8
-1.760, -1.505e-8
-1.750, -1.497e-8
-1.740, -1.487e-8
-1.730, -1.478e-8
-1.720, -1.470e-8
-1.710, -1.463e-8
-1.700, -1.455e-8
-1.690, -1.448e-8
-1.680, -1.440e-8
-1.670, -1.433e-8
-1.660, -1.426e-8
-1.650, -1.417e-8
-1.640, -1.409e-8
-1.630, -1.402e-8
-1.620, -1.394e-8
-1.610, -1.386e-8
-1.600, -1.377e-8
-1.590, -1.367e-8
-1.580, -1.357e-8
-1.570, -1.347e-8
-1.560, -1.335e-8
-1.550, -1.324e-8
-1.540, -1.318e-8
-1.530, -1.311e-8
-1.520, -1.302e-8
-1.510, -1.293e-8
-1.500, -1.285e-8
-1.490, -1.276e-8
-1.480, -1.267e-8
-1.470, -1.258e-8
-1.460, -1.247e-8
-1.450, -1.236e-8
-1.440, -1.226e-8
-1.430, -1.218e-8
-1.420, -1.212e-8
-1.410, -1.205e-8
-1.400, -1.196e-8
-1.390, -1.185e-8
-1.380, -1.175e-8
-1.370, -1.164e-8
-1.360, -1.152e-8
-1.350, -1.142e-8
-1.340, -1.133e-8
-1.330, -1.125e-8
-1.320, -1.117e-8
-1.310, -1.109e-8
-1.300, -1.102e-8
-1.290, -1.095e-8
-1.280, -1.087e-8
-1.270, -1.078e-8
-1.260, -1.068e-8
-1.250, -1.057e-8
-1.240, -1.048e-8
-1.230, -1.039e-8
-1.220, -1.030e-8
-1.210, -1.021e-8
-1.200, -1.012e-8
-1.190, -1.002e-8
-1.180, -9.897e-9
-1.170, -9.797e-9
-1.160, -9.692e-9
-1.150, -9.597e-9
-1.140, -9.498e-9
-1.130, -9.390e-9
-1.120, -9.300e-9
-1.110, -9.223e-9
-1.100, -9.143e-9
-1.090, -9.061e-9
-1.080, -8.987e-9
-1.070, -8.909e-9
-1.060, -8.824e-9
-1.050, -8.738e-9
-1.040, -8.663e-9
-1.030, -8.586e-9
-1.020, -8.508e-9
-1.010, -8.439e-9
-1.000, -8.400e-9
-0.990, -8.324e-9
-0.980, -8.227e-9
-0.970, -8.047e-9
-0.960, -7.926e-9
-0.950, -7.838e-9
-0.940, -7.714e-9
-0.930, -7.619e-9
-0.920, -7.525e-9
-0.910, -7.441e-9
-0.900, -7.354e-9
-0.890, -7.265e-9
-0.880, -7.177e-9
-0.870, -7.089e-9
-0.860, -7.002e-9
-0.850, -6.915e-9
-0.840, -6.809e-9
-0.830, -6.692e-9
-0.820, -6.574e-9
-0.810, -6.472e-9
-0.800, -6.373e-9
-0.790, -6.277e-9
-0.780, -6.221e-9
-0.770, -6.159e-9
-0.760, -6.081e-9
-0.750, -5.998e-9
-0.740, -5.907e-9
-0.730, -5.817e-9
-0.720, -5.730e-9
-0.710, -5.642e-9
-0.700, -5.556e-9
-0.690, -5.465e-9
-0.680, -5.375e-9
-0.670, -5.291e-9
-0.660, -5.209e-9
-0.650, -5.130e-9
-0.640, -5.016e-9
-0.630, -4.914e-9
-0.620, -4.840e-9
-0.610, -4.744e-9
-0.600, -4.658e-9
-0.590, -4.571e-9
-0.580, -4.486e-9
-0.570, -4.405e-9
-0.560, -4.318e-9
-0.550, -4.229e-9
-0.540, -4.146e-9
-0.530, -4.067e-9
-0.520, -3.985e-9
-0.510, -3.901e-9
-0.500, -3.813e-9
-0.490, -3.730e-9
-0.480, -3.648e-9
-0.470, -3.568e-9
-0.460, -3.493e-9
-0.450, -3.424e-9
-0.440, -3.372e-9
-0.430, -3.280e-9
-0.420, -3.103e-9
-0.410, -3.027e-9
-0.400, -2.947e-9
-0.390, -2.865e-9
-0.380, -2.775e-9
-0.370, -2.693e-9
-0.360, -2.608e-9
-0.350, -2.530e-9
-0.340, -2.456e-9
-0.330, -2.387e-9
-0.320, -2.299e-9
-0.310, -2.228e-9
-0.300, -2.145e-9
-0.290, -2.022e-9
-0.280, -1.955e-9
-0.270, -1.912e-9
-0.260, -1.868e-9
-0.250, -1.756e-9
-0.240, -1.674e-9
-0.230, -1.598e-9
-0.220, -1.503e-9
-0.210, -1.409e-9
-0.200, -1.322e-9
-0.190, -1.226e-9
-0.180, -1.137e-9
-0.170, -1.048e-9
-0.160, -9.866e-10
-0.150, -9.463e-10
-0.140, -8.946e-10
-0.130, -8.402e-10
-0.120, -7.734e-10
-0.110, -6.932e-10
-0.100, -6.258e-10
-0.090, -5.797e-10
-0.080, -5.298e-10
-0.070, -4.637e-10
-0.060, -4.096e-10
-0.050, -3.653e-10
-0.040, -3.422e-10
-0.030, -3.238e-10
-0.020, -1.524e-10
-0.010, -3.895e-11
-0.000, 4.195e-11
0.010, 1.050e-10
0.020, 1.628e-10
0.030, 2.247e-10
0.040, 2.954e-10
0.050, 3.680e-10
0.060, 4.184e-10
0.070, 4.636e-10
0.080, 5.045e-10
0.090, 5.491e-10
0.100, 5.996e-10
0.110, 6.473e-10
0.120, 7.208e-10
0.130, 8.266e-10
0.140, 8.770e-10
0.150, 9.312e-10
0.160, 9.785e-10
0.170, 1.026e-9
0.180, 1.078e-9
0.190, 1.130e-9
0.200, 1.183e-9
0.210, 1.240e-9
0.220, 1.296e-9
0.230, 1.348e-9
0.240, 1.396e-9
0.250, 1.444e-9
0.260, 1.489e-9
0.270, 1.535e-9
0.280, 1.586e-9
0.290, 1.637e-9
0.300, 1.682e-9
0.310, 1.727e-9
0.320, 1.774e-9
0.330, 1.820e-9
0.340, 1.865e-9
0.350, 1.908e-9
0.360, 1.956e-9
0.370, 2.014e-9
0.380, 2.076e-9
0.390, 2.125e-9
0.400, 2.168e-9
0.410, 2.216e-9
0.420, 2.243e-9
0.430, 2.241e-9
0.440, 2.245e-9
0.450, 2.270e-9
0.460, 2.299e-9
0.470, 2.337e-9
0.480, 2.420e-9
0.490, 2.460e-9
0.500, 2.490e-9
0.510, 2.558e-9
0.520, 2.589e-9
0.530, 2.638e-9
0.540, 2.689e-9
0.550, 2.728e-9
0.560, 2.780e-9
0.570, 2.870e-9
0.580, 2.932e-9
0.590, 2.992e-9
0.600, 3.022e-9
0.610, 3.031e-9
0.620, 3.033e-9
0.630, 3.029e-9
0.640, 3.035e-9
0.650, 3.024e-9
0.660, 2.996e-9
0.670, 2.952e-9
0.680, 3.092e-9
0.690, 3.191e-9
0.700, 3.248e-9
0.710, 3.277e-9
0.720, 3.313e-9
0.730, 3.336e-9
0.740, 3.371e-9
0.750, 3.412e-9
0.760, 3.440e-9
0.770, 3.475e-9
0.780, 3.523e-9
0.790, 3.566e-9
0.800, 3.600e-9
0.810, 3.631e-9
0.820, 3.663e-9
0.830, 3.699e-9
0.840, 3.737e-9
0.850, 3.768e-9
0.860, 3.805e-9
0.870, 3.844e-9
0.880, 3.886e-9
0.890, 3.925e-9
0.900, 3.953e-9
0.910, 3.988e-9
0.920, 4.022e-9
0.930, 4.053e-9
0.940, 4.085e-9
0.950, 4.120e-9
0.960, 4.147e-9
0.970, 4.177e-9
0.980, 4.207e-9
0.990, 4.240e-9
1.000, 4.276e-9
1.010, 4.307e-9
1.020, 4.343e-9
1.030, 4.380e-9
1.040, 4.411e-9
1.050, 4.445e-9
1.060, 4.479e-9
1.070, 4.516e-9
1.080, 4.554e-9
1.090, 4.584e-9
1.100, 4.620e-9
1.110, 4.657e-9
1.120, 4.691e-9
1.130, 4.722e-9
1.140, 4.752e-9
1.150, 4.790e-9
1.160, 4.825e-9
1.170, 4.868e-9
1.180, 4.911e-9
1.190, 4.944e-9
1.200, 4.984e-9
1.210, 5.025e-9
1.220, 5.060e-9
1.230, 5.083e-9
1.240, 5.112e-9
1.250, 5.153e-9
1.260, 5.187e-9
1.270, 5.220e-9
1.280, 5.254e-9
1.290, 5.285e-9
1.300, 5.321e-9
1.310, 5.351e-9
1.320, 5.389e-9
1.330, 5.429e-9
1.340, 5.457e-9
1.350, 5.492e-9
1.360, 5.524e-9
1.370, 5.547e-9
1.380, 5.570e-9
1.390, 5.609e-9
1.400, 5.635e-9
1.410, 5.667e-9
1.420, 5.693e-9
1.430, 5.716e-9
1.440, 5.745e-9
1.450, 5.788e-9
1.460, 5.823e-9
1.470, 5.859e-9
1.480, 5.875e-9
1.490, 5.882e-9
1.500, 5.929e-9
1.510, 5.970e-9
1.520, 6.002e-9
1.530, 6.037e-9
1.540, 6.068e-9
1.550, 6.092e-9
1.560, 6.119e-9
1.570, 6.150e-9
1.580, 6.108e-9
1.590, 6.092e-9
1.600, 6.140e-9
1.610, 6.174e-9
1.620, 6.210e-9
1.630, 6.244e-9
1.640, 6.286e-9
1.650, 6.313e-9
1.660, 6.341e-9
1.670, 6.369e-9
1.680, 6.386e-9
1.690, 6.408e-9
1.700, 6.448e-9
1.710, 6.480e-9
1.720, 6.507e-9
1.730, 6.521e-9
1.740, 6.539e-9
1.750, 6.547e-9
1.760, 6.571e-9
1.770, 6.603e-9
1.780, 6.627e-9
1.790, 6.637e-9
1.800, 6.659e-9
1.810, 6.706e-9
1.820, 6.779e-9
1.830, 6.743e-9
1.840, 6.587e-9
1.850, 6.575e-9
1.860, 6.613e-9
1.870, 6.631e-9
1.880, 6.652e-9
1.890, 6.678e-9
1.900, 6.688e-9
1.910, 6.725e-9
1.920, 6.719e-9
1.930, 6.741e-9
1.940, 6.831e-9
1.950, 6.895e-9
1.960, 6.905e-9
1.970, 6.961e-9
1.980, 6.987e-9
1.990, 7.015e-9
