# Supplementary material for: An Insulin-Modified pH-Responsive Nanopipette Based on Ion Current Rectification
Source: Sensors (Basel). 2024 Jun 30;24(13):4264. doi: 10.3390/s24134264 (PMC11244478; doi:10.3390/s24134264)
Supplement: Supplementary file 1 [file sensors-24-04264-s001.zip › Monitoring of modification process/Carboxyl/1 8.txt]

Aug. 6, 2023   20:10:23
Linear Sweep Voltammetry
File: s:\Data Source:  Experiment
Instrument Model:  CHI830D
Header: 
Note: 

Init E (V) = -2
Final E (V) = 2
Scan Rate (V/s) = 0.5
Sample Interval (V) = 0.01
Quiet Time (sec) = 2
Sensitivity (A/V) = 1e-8


Potential/V, Current/A

-2.000, -3.896e-8
-1.990, -3.878e-8
-1.980, -3.859e-8
-1.970, -3.841e-8
-1.960, -3.822e-8
-1.950, -3.804e-8
-1.940, -3.785e-8
-1.930, -3.767e-8
-1.920, -3.748e-8
-1.910, -3.728e-8
-1.900, -3.709e-8
-1.890, -3.689e-8
-1.880, -3.672e-8
-1.870, -3.655e-8
-1.860, -3.636e-8
-1.850, -3.617e-8
-1.840, -3.598e-8
-1.830, -3.579e-8
-1.820, -3.559e-8
-1.810, -3.538e-8
-1.800, -3.517e-8
-1.790, -3.499e-8
-1.780, -3.479e-8
-1.770, -3.458e-8
-1.760, -3.437e-8
-1.750, -3.416e-8
-1.740, -3.395e-8
-1.730, -3.374e-8
-1.720, -3.354e-8
-1.710, -3.334e-8
-1.700, -3.315e-8
-1.690, -3.296e-8
-1.680, -3.276e-8
-1.670, -3.256e-8
-1.660, -3.235e-8
-1.650, -3.215e-8
-1.640, -3.196e-8
-1.630, -3.176e-8
-1.620, -3.156e-8
-1.610, -3.136e-8
-1.600, -3.115e-8
-1.590, -3.095e-8
-1.580, -3.075e-8
-1.570, -3.055e-8
-1.560, -3.035e-8
-1.550, -3.015e-8
-1.540, -2.995e-8
-1.530, -2.975e-8
-1.520, -2.955e-8
-1.510, -2.935e-8
-1.500, -2.915e-8
-1.490, -2.895e-8
-1.480, -2.875e-8
-1.470, -2.854e-8
-1.460, -2.834e-8
-1.450, -2.815e-8
-1.440, -2.794e-8
-1.430, -2.774e-8
-1.420, -2.755e-8
-1.410, -2.736e-8
-1.400, -2.715e-8
-1.390, -2.695e-8
-1.380, -2.675e-8
-1.370, -2.655e-8
-1.360, -2.635e-8
-1.350, -2.615e-8
-1.340, -2.594e-8
-1.330, -2.575e-8
-1.320, -2.555e-8
-1.310, -2.534e-8
-1.300, -2.514e-8
-1.290, -2.494e-8
-1.280, -2.475e-8
-1.270, -2.453e-8
-1.260, -2.434e-8
-1.250, -2.413e-8
-1.240, -2.393e-8
-1.230, -2.372e-8
-1.220, -2.351e-8
-1.210, -2.331e-8
-1.200, -2.311e-8
-1.190, -2.291e-8
-1.180, -2.271e-8
-1.170, -2.250e-8
-1.160, -2.230e-8
-1.150, -2.211e-8
-1.140, -2.190e-8
-1.130, -2.170e-8
-1.120, -2.151e-8
-1.110, -2.131e-8
-1.100, -2.110e-8
-1.090, -2.090e-8
-1.080, -2.069e-8
-1.070, -2.049e-8
-1.060, -2.029e-8
-1.050, -2.008e-8
-1.040, -1.989e-8
-1.030, -1.969e-8
-1.020, -1.948e-8
-1.010, -1.927e-8
-1.000, -1.907e-8
-0.990, -1.886e-8
-0.980, -1.865e-8
-0.970, -1.845e-8
-0.960, -1.825e-8
-0.950, -1.806e-8
-0.940, -1.786e-8
-0.930, -1.766e-8
-0.920, -1.746e-8
-0.910, -1.726e-8
-0.900, -1.705e-8
-0.890, -1.685e-8
-0.880, -1.664e-8
-0.870, -1.643e-8
-0.860, -1.623e-8
-0.850, -1.603e-8
-0.840, -1.584e-8
-0.830, -1.563e-8
-0.820, -1.543e-8
-0.810, -1.523e-8
-0.800, -1.503e-8
-0.790, -1.483e-8
-0.780, -1.463e-8
-0.770, -1.443e-8
-0.760, -1.422e-8
-0.750, -1.402e-8
-0.740, -1.382e-8
-0.730, -1.361e-8
-0.720, -1.341e-8
-0.710, -1.321e-8
-0.700, -1.301e-8
-0.690, -1.281e-8
-0.680, -1.260e-8
-0.670, -1.240e-8
-0.660, -1.219e-8
-0.650, -1.199e-8
-0.640, -1.179e-8
-0.630, -1.159e-8
-0.620, -1.139e-8
-0.610, -1.120e-8
-0.600, -1.100e-8
-0.590, -1.079e-8
-0.580, -1.059e-8
-0.570, -1.040e-8
-0.560, -1.020e-8
-0.550, -1.000e-8
-0.540, -9.800e-9
-0.530, -9.600e-9
-0.520, -9.399e-9
-0.510, -9.203e-9
-0.500, -9.019e-9
-0.490, -8.820e-9
-0.480, -8.619e-9
-0.470, -8.429e-9
-0.460, -8.239e-9
-0.450, -8.055e-9
-0.440, -7.853e-9
-0.430, -7.664e-9
-0.420, -7.474e-9
-0.410, -7.272e-9
-0.400, -7.075e-9
-0.390, -6.878e-9
-0.380, -6.681e-9
-0.370, -6.490e-9
-0.360, -6.301e-9
-0.350, -6.107e-9
-0.340, -5.916e-9
-0.330, -5.731e-9
-0.320, -5.545e-9
-0.310, -5.359e-9
-0.300, -5.175e-9
-0.290, -4.993e-9
-0.280, -4.808e-9
-0.270, -4.623e-9
-0.260, -4.440e-9
-0.250, -4.255e-9
-0.240, -4.070e-9
-0.230, -3.886e-9
-0.220, -3.706e-9
-0.210, -3.524e-9
-0.200, -3.341e-9
-0.190, -3.157e-9
-0.180, -2.973e-9
-0.170, -2.796e-9
-0.160, -2.621e-9
-0.150, -2.443e-9
-0.140, -2.265e-9
-0.130, -2.087e-9
-0.120, -1.912e-9
-0.110, -1.737e-9
-0.100, -1.564e-9
-0.090, -1.391e-9
-0.080, -1.219e-9
-0.070, -1.051e-9
-0.060, -8.854e-10
-0.050, -7.199e-10
-0.040, -5.572e-10
-0.030, -3.988e-10
-0.020, -2.432e-10
-0.010, -9.124e-11
-0.000, 5.732e-11
0.010, 2.043e-10
0.020, 3.480e-10
0.030, 4.944e-10
0.040, 6.396e-10
0.050, 7.854e-10
0.060, 9.315e-10
0.070, 1.074e-9
0.080, 1.203e-9
0.090, 1.453e-9
0.100, 1.580e-9
0.110, 1.716e-9
0.120, 1.858e-9
0.130, 1.998e-9
0.140, 2.126e-9
0.150, 2.267e-9
0.160, 2.404e-9
0.170, 2.538e-9
0.180, 2.671e-9
0.190, 2.803e-9
0.200, 2.937e-9
0.210, 3.068e-9
0.220, 3.197e-9
0.230, 3.323e-9
0.240, 3.447e-9
0.250, 3.577e-9
0.260, 3.692e-9
0.270, 3.808e-9
0.280, 3.931e-9
0.290, 4.047e-9
0.300, 4.175e-9
0.310, 4.297e-9
0.320, 4.419e-9
0.330, 4.524e-9
0.340, 4.628e-9
0.350, 4.740e-9
0.360, 4.847e-9
0.370, 4.950e-9
0.380, 5.050e-9
0.390, 5.151e-9
0.400, 5.244e-9
0.410, 5.333e-9
0.420, 5.417e-9
0.430, 5.500e-9
0.440, 5.578e-9
0.450, 5.656e-9
0.460, 5.735e-9
0.470, 5.820e-9
0.480, 5.908e-9
0.490, 5.997e-9
0.500, 6.088e-9
0.510, 6.179e-9
0.520, 6.272e-9
0.530, 6.364e-9
0.540, 6.459e-9
0.550, 6.552e-9
0.560, 6.649e-9
0.570, 6.744e-9
0.580, 6.842e-9
0.590, 6.936e-9
0.600, 7.024e-9
0.610, 7.107e-9
0.620, 7.194e-9
0.630, 7.286e-9
0.640, 7.378e-9
0.650, 7.471e-9
0.660, 7.565e-9
0.670, 7.659e-9
0.680, 7.749e-9
0.690, 7.839e-9
0.700, 7.932e-9
0.710, 8.024e-9
0.720, 8.121e-9
0.730, 8.211e-9
0.740, 8.302e-9
0.750, 8.396e-9
0.760, 8.487e-9
0.770, 8.579e-9
0.780, 8.666e-9
0.790, 8.757e-9
0.800, 8.849e-9
0.810, 8.936e-9
0.820, 9.026e-9
0.830, 9.117e-9
0.840, 9.207e-9
0.850, 9.294e-9
0.860, 9.386e-9
0.870, 9.481e-9
0.880, 9.569e-9
0.890, 9.658e-9
0.900, 9.748e-9
0.910, 9.835e-9
0.920, 9.925e-9
0.930, 1.002e-8
0.940, 1.011e-8
0.950, 1.019e-8
0.960, 1.027e-8
0.970, 1.036e-8
0.980, 1.045e-8
0.990, 1.054e-8
1.000, 1.063e-8
1.010, 1.072e-8
1.020, 1.080e-8
1.030, 1.089e-8
1.040, 1.097e-8
1.050, 1.106e-8
1.060, 1.114e-8
1.070, 1.123e-8
1.080, 1.131e-8
1.090, 1.139e-8
1.100, 1.149e-8
1.110, 1.158e-8
1.120, 1.166e-8
1.130, 1.174e-8
1.140, 1.183e-8
1.150, 1.191e-8
1.160, 1.200e-8
1.170, 1.209e-8
1.180, 1.218e-8
1.190, 1.227e-8
1.200, 1.235e-8
1.210, 1.243e-8
1.220, 1.252e-8
1.230, 1.260e-8
1.240, 1.268e-8
1.250, 1.276e-8
1.260, 1.284e-8
1.270, 1.292e-8
1.280, 1.302e-8
1.290, 1.310e-8
1.300, 1.319e-8
1.310, 1.327e-8
1.320, 1.335e-8
1.330, 1.343e-8
1.340, 1.351e-8
1.350, 1.359e-8
1.360, 1.367e-8
1.370, 1.375e-8
1.380, 1.384e-8
1.390, 1.392e-8
1.400, 1.400e-8
1.410, 1.408e-8
1.420, 1.417e-8
1.430, 1.425e-8
1.440, 1.433e-8
1.450, 1.441e-8
1.460, 1.449e-8
1.470, 1.457e-8
1.480, 1.465e-8
1.490, 1.473e-8
1.500, 1.482e-8
1.510, 1.490e-8
1.520, 1.498e-8
1.530, 1.506e-8
1.540, 1.514e-8
1.550, 1.522e-8
1.560, 1.530e-8
1.570, 1.538e-8
1.580, 1.546e-8
1.590, 1.554e-8
1.600, 1.562e-8
1.610, 1.570e-8
1.620, 1.578e-8
1.630, 1.586e-8
1.640, 1.593e-8
1.650, 1.601e-8
1.660, 1.609e-8
1.670, 1.617e-8
1.680, 1.625e-8
1.690, 1.633e-8
1.700, 1.641e-8
1.710, 1.649e-8
1.720, 1.657e-8
1.730, 1.665e-8
1.740, 1.672e-8
1.750, 1.679e-8
1.760, 1.687e-8
1.770, 1.696e-8
1.780, 1.703e-8
1.790, 1.711e-8
1.800, 1.718e-8
1.810, 1.725e-8
1.820, 1.733e-8
1.830, 1.741e-8
1.840, 1.748e-8
1.850, 1.755e-8
1.860, 1.763e-8
1.870, 1.772e-8
1.880, 1.779e-8
1.890, 1.785e-8
1.900, 1.790e-8
1.910, 1.796e-8
1.920, 1.804e-8
1.930, 1.811e-8
1.940, 1.818e-8
1.950, 1.826e-8
1.960, 1.833e-8
1.970, 1.842e-8
1.980, 1.850e-8
1.990, 1.858e-8
