# Supplementary material for: An Insulin-Modified pH-Responsive Nanopipette Based on Ion Current Rectification
Source: Sensors (Basel). 2024 Jun 30;24(13):4264. doi: 10.3390/s24134264 (PMC11244478; doi:10.3390/s24134264)
Supplement: Supplementary file 1 [file sensors-24-04264-s001.zip › Monitoring of modification process/Carboxyl/2 3.txt]

Aug. 6, 2023   20:29:57
Linear Sweep Voltammetry
File: s:\Data Source:  Experiment
Instrument Model:  CHI830D
Header: 
Note: 

Init E (V) = -2
Final E (V) = 2
Scan Rate (V/s) = 0.5
Sample Interval (V) = 0.01
Quiet Time (sec) = 2
Sensitivity (A/V) = 1e-8


Potential/V, Current/A

-2.000, -1.766e-8
-1.990, -1.758e-8
-1.980, -1.749e-8
-1.970, -1.739e-8
-1.960, -1.729e-8
-1.950, -1.720e-8
-1.940, -1.712e-8
-1.930, -1.705e-8
-1.920, -1.698e-8
-1.910, -1.691e-8
-1.900, -1.682e-8
-1.890, -1.674e-8
-1.880, -1.665e-8
-1.870, -1.654e-8
-1.860, -1.644e-8
-1.850, -1.634e-8
-1.840, -1.626e-8
-1.830, -1.618e-8
-1.820, -1.611e-8
-1.810, -1.603e-8
-1.800, -1.594e-8
-1.790, -1.585e-8
-1.780, -1.576e-8
-1.770, -1.566e-8
-1.760, -1.556e-8
-1.750, -1.546e-8
-1.740, -1.537e-8
-1.730, -1.529e-8
-1.720, -1.522e-8
-1.710, -1.515e-8
-1.700, -1.506e-8
-1.690, -1.496e-8
-1.680, -1.486e-8
-1.670, -1.476e-8
-1.660, -1.466e-8
-1.650, -1.457e-8
-1.640, -1.448e-8
-1.630, -1.440e-8
-1.620, -1.432e-8
-1.610, -1.423e-8
-1.600, -1.414e-8
-1.590, -1.405e-8
-1.580, -1.395e-8
-1.570, -1.385e-8
-1.560, -1.374e-8
-1.550, -1.365e-8
-1.540, -1.356e-8
-1.530, -1.348e-8
-1.520, -1.339e-8
-1.510, -1.330e-8
-1.500, -1.321e-8
-1.490, -1.312e-8
-1.480, -1.303e-8
-1.470, -1.293e-8
-1.460, -1.283e-8
-1.450, -1.272e-8
-1.440, -1.261e-8
-1.430, -1.251e-8
-1.420, -1.242e-8
-1.410, -1.233e-8
-1.400, -1.225e-8
-1.390, -1.216e-8
-1.380, -1.206e-8
-1.370, -1.197e-8
-1.360, -1.187e-8
-1.350, -1.178e-8
-1.340, -1.168e-8
-1.330, -1.158e-8
-1.320, -1.148e-8
-1.310, -1.139e-8
-1.300, -1.129e-8
-1.290, -1.120e-8
-1.280, -1.109e-8
-1.270, -1.099e-8
-1.260, -1.090e-8
-1.250, -1.080e-8
-1.240, -1.071e-8
-1.230, -1.061e-8
-1.220, -1.052e-8
-1.210, -1.042e-8
-1.200, -1.032e-8
-1.190, -1.023e-8
-1.180, -1.013e-8
-1.170, -1.003e-8
-1.160, -9.937e-9
-1.150, -9.833e-9
-1.140, -9.735e-9
-1.130, -9.641e-9
-1.120, -9.545e-9
-1.110, -9.450e-9
-1.100, -9.356e-9
-1.090, -9.257e-9
-1.080, -9.154e-9
-1.070, -9.048e-9
-1.060, -8.944e-9
-1.050, -8.839e-9
-1.040, -8.741e-9
-1.030, -8.645e-9
-1.020, -8.558e-9
-1.010, -8.478e-9
-1.000, -8.398e-9
-0.990, -8.307e-9
-0.980, -8.212e-9
-0.970, -8.113e-9
-0.960, -8.016e-9
-0.950, -7.926e-9
-0.940, -7.844e-9
-0.930, -7.756e-9
-0.920, -7.667e-9
-0.910, -7.581e-9
-0.900, -7.505e-9
-0.890, -7.424e-9
-0.880, -7.340e-9
-0.870, -7.249e-9
-0.860, -7.157e-9
-0.850, -7.068e-9
-0.840, -6.974e-9
-0.830, -6.877e-9
-0.820, -6.778e-9
-0.810, -6.680e-9
-0.800, -6.582e-9
-0.790, -6.484e-9
-0.780, -6.389e-9
-0.770, -6.295e-9
-0.760, -6.199e-9
-0.750, -6.102e-9
-0.740, -6.009e-9
-0.730, -5.916e-9
-0.720, -5.821e-9
-0.710, -5.728e-9
-0.700, -5.636e-9
-0.690, -5.542e-9
-0.680, -5.448e-9
-0.670, -5.354e-9
-0.660, -5.264e-9
-0.650, -5.175e-9
-0.640, -5.077e-9
-0.630, -4.994e-9
-0.620, -4.902e-9
-0.610, -4.809e-9
-0.600, -4.728e-9
-0.590, -4.641e-9
-0.580, -4.560e-9
-0.570, -4.541e-9
-0.560, -4.583e-9
-0.550, -4.303e-9
-0.540, -4.192e-9
-0.530, -4.107e-9
-0.520, -4.020e-9
-0.510, -3.926e-9
-0.500, -3.835e-9
-0.490, -3.757e-9
-0.480, -3.673e-9
-0.470, -3.572e-9
-0.460, -3.481e-9
-0.450, -3.398e-9
-0.440, -3.312e-9
-0.430, -3.226e-9
-0.420, -3.141e-9
-0.410, -3.058e-9
-0.400, -2.976e-9
-0.390, -2.896e-9
-0.380, -2.819e-9
-0.370, -2.747e-9
-0.360, -2.669e-9
-0.350, -2.591e-9
-0.340, -2.506e-9
-0.330, -2.417e-9
-0.320, -2.333e-9
-0.310, -2.251e-9
-0.300, -2.157e-9
-0.290, -2.050e-9
-0.280, -1.949e-9
-0.270, -1.873e-9
-0.260, -1.814e-9
-0.250, -1.750e-9
-0.240, -1.680e-9
-0.230, -1.605e-9
-0.220, -1.525e-9
-0.210, -1.450e-9
-0.200, -1.369e-9
-0.190, -1.264e-9
-0.180, -1.159e-9
-0.170, -1.078e-9
-0.160, -1.022e-9
-0.150, -9.743e-10
-0.140, -9.266e-10
-0.130, -8.682e-10
-0.120, -7.894e-10
-0.110, -7.070e-10
-0.100, -6.273e-10
-0.090, -5.335e-10
-0.080, -4.585e-10
-0.070, -4.185e-10
-0.060, -3.905e-10
-0.050, -3.459e-10
-0.040, -2.844e-10
-0.030, -2.106e-10
-0.020, -1.420e-10
-0.010, -6.724e-11
-0.000, 2.780e-11
0.010, 1.127e-10
0.020, 1.705e-10
0.030, 2.108e-10
0.040, 2.551e-10
0.050, 3.169e-10
0.060, 3.889e-10
0.070, 4.673e-10
0.080, 5.627e-10
0.090, 6.469e-10
0.100, 7.048e-10
0.110, 7.478e-10
0.120, 7.780e-10
0.130, 8.155e-10
0.140, 8.767e-10
0.150, 9.481e-10
0.160, 1.029e-9
0.170, 1.118e-9
0.180, 1.196e-9
0.190, 1.249e-9
0.200, 1.278e-9
0.210, 1.303e-9
0.220, 1.347e-9
0.230, 1.414e-9
0.240, 1.480e-9
0.250, 1.560e-9
0.260, 1.645e-9
0.270, 1.712e-9
0.280, 1.758e-9
0.290, 1.783e-9
0.300, 1.795e-9
0.310, 1.825e-9
0.320, 1.884e-9
0.330, 1.956e-9
0.340, 2.022e-9
0.350, 2.101e-9
0.360, 2.177e-9
0.370, 2.224e-9
0.380, 2.254e-9
0.390, 2.277e-9
0.400, 2.308e-9
0.410, 2.365e-9
0.420, 2.431e-9
0.430, 2.500e-9
0.440, 2.577e-9
0.450, 2.638e-9
0.460, 2.674e-9
0.470, 2.693e-9
0.480, 2.707e-9
0.490, 2.725e-9
0.500, 2.758e-9
0.510, 2.808e-9
0.520, 2.867e-9
0.530, 2.935e-9
0.540, 3.001e-9
0.550, 3.059e-9
0.560, 3.109e-9
0.570, 3.152e-9
0.580, 3.182e-9
0.590, 3.218e-9
0.600, 3.271e-9
0.610, 3.295e-9
0.620, 3.318e-9
0.630, 3.365e-9
0.640, 3.435e-9
0.650, 3.506e-9
0.660, 3.548e-9
0.670, 3.569e-9
0.680, 3.597e-9
0.690, 3.641e-9
0.700, 3.700e-9
0.710, 3.755e-9
0.720, 3.796e-9
0.730, 3.832e-9
0.740, 3.878e-9
0.750, 3.918e-9
0.760, 3.961e-9
0.770, 4.011e-9
0.780, 4.055e-9
0.790, 4.101e-9
0.800, 4.139e-9
0.810, 4.187e-9
0.820, 4.228e-9
0.830, 4.258e-9
0.840, 4.297e-9
0.850, 4.342e-9
0.860, 4.379e-9
0.870, 4.419e-9
0.880, 4.451e-9
0.890, 4.480e-9
0.900, 4.523e-9
0.910, 4.604e-9
0.920, 4.679e-9
0.930, 4.753e-9
0.940, 4.822e-9
0.950, 4.871e-9
0.960, 4.919e-9
0.970, 4.961e-9
0.980, 5.004e-9
0.990, 5.043e-9
1.000, 5.083e-9
1.010, 5.129e-9
1.020, 5.178e-9
1.030, 5.212e-9
1.040, 5.253e-9
1.050, 5.297e-9
1.060, 5.340e-9
1.070, 5.388e-9
1.080, 5.445e-9
1.090, 5.497e-9
1.100, 5.552e-9
1.110, 5.603e-9
1.120, 5.658e-9
1.130, 5.727e-9
1.140, 5.783e-9
1.150, 5.823e-9
1.160, 5.865e-9
1.170, 5.901e-9
1.180, 5.942e-9
1.190, 5.983e-9
1.200, 6.029e-9
1.210, 6.073e-9
1.220, 6.115e-9
1.230, 6.147e-9
1.240, 6.178e-9
1.250, 6.222e-9
1.260, 6.256e-9
1.270, 6.304e-9
1.280, 6.358e-9
1.290, 6.416e-9
1.300, 6.461e-9
1.310, 6.504e-9
1.320, 6.543e-9
1.330, 6.595e-9
1.340, 6.646e-9
1.350, 6.701e-9
1.360, 6.745e-9
1.370, 6.793e-9
1.380, 6.843e-9
1.390, 6.899e-9
1.400, 6.949e-9
1.410, 7.000e-9
1.420, 7.040e-9
1.430, 7.092e-9
1.440, 7.146e-9
1.450, 7.200e-9
1.460, 7.256e-9
1.470, 7.310e-9
1.480, 7.371e-9
1.490, 7.432e-9
1.500, 7.482e-9
1.510, 7.537e-9
1.520, 7.597e-9
1.530, 7.658e-9
1.540, 7.717e-9
1.550, 7.776e-9
1.560, 7.843e-9
1.570, 7.909e-9
1.580, 7.956e-9
1.590, 8.008e-9
1.600, 8.065e-9
1.610, 8.128e-9
1.620, 8.175e-9
1.630, 8.196e-9
1.640, 8.250e-9
1.650, 8.367e-9
1.660, 8.444e-9
1.670, 8.498e-9
1.680, 8.562e-9
1.690, 8.642e-9
1.700, 8.696e-9
1.710, 8.753e-9
1.720, 8.813e-9
1.730, 8.874e-9
1.740, 8.931e-9
1.750, 8.988e-9
1.760, 9.047e-9
1.770, 9.113e-9
1.780, 9.179e-9
1.790, 9.231e-9
1.800, 9.286e-9
1.810, 9.362e-9
1.820, 9.423e-9
1.830, 9.484e-9
1.840, 9.545e-9
1.850, 9.612e-9
1.860, 9.684e-9
1.870, 9.753e-9
1.880, 9.803e-9
1.890, 9.854e-9
1.900, 9.922e-9
1.910, 9.999e-9
1.920, 1.008e-8
1.930, 1.015e-8
1.940, 1.022e-8
1.950, 1.028e-8
1.960, 1.036e-8
1.970, 1.044e-8
1.980, 1.050e-8
1.990, 1.057e-8
