# Supplementary material for: An Insulin-Modified pH-Responsive Nanopipette Based on Ion Current Rectification
Source: Sensors (Basel). 2024 Jun 30;24(13):4264. doi: 10.3390/s24134264 (PMC11244478; doi:10.3390/s24134264)
Supplement: Supplementary file 1 [file sensors-24-04264-s001.zip › Monitoring of modification process/Carboxyl/2 8.txt]

Aug. 6, 2023   20:29:20
Linear Sweep Voltammetry
File: s:\Data Source:  Experiment
Instrument Model:  CHI830D
Header: 
Note: 

Init E (V) = -2
Final E (V) = 2
Scan Rate (V/s) = 0.5
Sample Interval (V) = 0.01
Quiet Time (sec) = 2
Sensitivity (A/V) = 1e-8

Ep = 0.980V
ip = 1.032e-10A
Ah = 1.895e-11C

Ep = 1.800V
ip = 3.657e-10A
Ah = 3.241e-11C

Potential/V, Current/A

-2.000, -2.916e-8
-1.990, -2.903e-8
-1.980, -2.888e-8
-1.970, -2.874e-8
-1.960, -2.860e-8
-1.950, -2.846e-8
-1.940, -2.832e-8
-1.930, -2.817e-8
-1.920, -2.803e-8
-1.910, -2.790e-8
-1.900, -2.776e-8
-1.890, -2.764e-8
-1.880, -2.750e-8
-1.870, -2.735e-8
-1.860, -2.721e-8
-1.850, -2.707e-8
-1.840, -2.692e-8
-1.830, -2.679e-8
-1.820, -2.665e-8
-1.810, -2.652e-8
-1.800, -2.637e-8
-1.790, -2.623e-8
-1.780, -2.610e-8
-1.770, -2.596e-8
-1.760, -2.583e-8
-1.750, -2.569e-8
-1.740, -2.554e-8
-1.730, -2.540e-8
-1.720, -2.526e-8
-1.710, -2.511e-8
-1.700, -2.497e-8
-1.690, -2.482e-8
-1.680, -2.467e-8
-1.670, -2.450e-8
-1.660, -2.434e-8
-1.650, -2.420e-8
-1.640, -2.405e-8
-1.630, -2.389e-8
-1.620, -2.375e-8
-1.610, -2.360e-8
-1.600, -2.346e-8
-1.590, -2.332e-8
-1.580, -2.317e-8
-1.570, -2.302e-8
-1.560, -2.287e-8
-1.550, -2.273e-8
-1.540, -2.259e-8
-1.530, -2.244e-8
-1.520, -2.229e-8
-1.510, -2.214e-8
-1.500, -2.200e-8
-1.490, -2.186e-8
-1.480, -2.171e-8
-1.470, -2.156e-8
-1.460, -2.143e-8
-1.450, -2.129e-8
-1.440, -2.114e-8
-1.430, -2.097e-8
-1.420, -2.081e-8
-1.410, -2.065e-8
-1.400, -2.051e-8
-1.390, -2.036e-8
-1.380, -2.021e-8
-1.370, -2.006e-8
-1.360, -1.992e-8
-1.350, -1.976e-8
-1.340, -1.961e-8
-1.330, -1.946e-8
-1.320, -1.930e-8
-1.310, -1.915e-8
-1.300, -1.900e-8
-1.290, -1.886e-8
-1.280, -1.871e-8
-1.270, -1.854e-8
-1.260, -1.839e-8
-1.250, -1.824e-8
-1.240, -1.808e-8
-1.230, -1.793e-8
-1.220, -1.778e-8
-1.210, -1.762e-8
-1.200, -1.746e-8
-1.190, -1.731e-8
-1.180, -1.716e-8
-1.170, -1.701e-8
-1.160, -1.685e-8
-1.150, -1.670e-8
-1.140, -1.655e-8
-1.130, -1.640e-8
-1.120, -1.625e-8
-1.110, -1.610e-8
-1.100, -1.594e-8
-1.090, -1.579e-8
-1.080, -1.563e-8
-1.070, -1.548e-8
-1.060, -1.533e-8
-1.050, -1.517e-8
-1.040, -1.502e-8
-1.030, -1.487e-8
-1.020, -1.472e-8
-1.010, -1.457e-8
-1.000, -1.442e-8
-0.990, -1.426e-8
-0.980, -1.411e-8
-0.970, -1.396e-8
-0.960, -1.380e-8
-0.950, -1.365e-8
-0.940, -1.350e-8
-0.930, -1.334e-8
-0.920, -1.319e-8
-0.910, -1.304e-8
-0.900, -1.288e-8
-0.890, -1.273e-8
-0.880, -1.258e-8
-0.870, -1.243e-8
-0.860, -1.228e-8
-0.850, -1.212e-8
-0.840, -1.197e-8
-0.830, -1.182e-8
-0.820, -1.166e-8
-0.810, -1.151e-8
-0.800, -1.136e-8
-0.790, -1.121e-8
-0.780, -1.105e-8
-0.770, -1.090e-8
-0.760, -1.075e-8
-0.750, -1.060e-8
-0.740, -1.045e-8
-0.730, -1.030e-8
-0.720, -1.014e-8
-0.710, -9.991e-9
-0.700, -9.837e-9
-0.690, -9.684e-9
-0.680, -9.537e-9
-0.670, -9.386e-9
-0.660, -9.236e-9
-0.650, -9.084e-9
-0.640, -8.932e-9
-0.630, -8.779e-9
-0.620, -8.629e-9
-0.610, -8.477e-9
-0.600, -8.325e-9
-0.590, -8.173e-9
-0.580, -8.024e-9
-0.570, -7.874e-9
-0.560, -7.726e-9
-0.550, -7.574e-9
-0.540, -7.426e-9
-0.530, -7.279e-9
-0.520, -7.131e-9
-0.510, -6.980e-9
-0.500, -6.832e-9
-0.490, -6.683e-9
-0.480, -6.533e-9
-0.470, -6.386e-9
-0.460, -6.241e-9
-0.450, -6.093e-9
-0.440, -5.947e-9
-0.430, -5.800e-9
-0.420, -5.654e-9
-0.410, -5.507e-9
-0.400, -5.362e-9
-0.390, -5.217e-9
-0.380, -5.069e-9
-0.370, -4.926e-9
-0.360, -4.784e-9
-0.350, -4.640e-9
-0.340, -4.497e-9
-0.330, -4.354e-9
-0.320, -4.209e-9
-0.310, -4.067e-9
-0.300, -3.925e-9
-0.290, -3.783e-9
-0.280, -3.640e-9
-0.270, -3.500e-9
-0.260, -3.362e-9
-0.250, -3.224e-9
-0.240, -3.087e-9
-0.230, -2.953e-9
-0.220, -2.821e-9
-0.210, -2.689e-9
-0.200, -2.557e-9
-0.190, -2.423e-9
-0.180, -2.285e-9
-0.170, -2.149e-9
-0.160, -2.016e-9
-0.150, -1.878e-9
-0.140, -1.727e-9
-0.130, -1.588e-9
-0.120, -1.471e-9
-0.110, -1.346e-9
-0.100, -1.212e-9
-0.090, -1.081e-9
-0.080, -9.534e-10
-0.070, -8.282e-10
-0.060, -7.036e-10
-0.050, -5.781e-10
-0.040, -4.563e-10
-0.030, -3.376e-10
-0.020, -2.186e-10
-0.010, -1.005e-10
-0.000, 1.858e-11
0.010, 1.370e-10
0.020, 2.526e-10
0.030, 3.655e-10
0.040, 4.741e-10
0.050, 5.796e-10
0.060, 6.860e-10
0.070, 7.943e-10
0.080, 9.025e-10
0.090, 1.009e-9
0.100, 1.111e-9
0.110, 1.211e-9
0.120, 1.313e-9
0.130, 1.415e-9
0.140, 1.514e-9
0.150, 1.614e-9
0.160, 1.713e-9
0.170, 1.807e-9
0.180, 1.901e-9
0.190, 1.991e-9
0.200, 2.078e-9
0.210, 2.166e-9
0.220, 2.251e-9
0.230, 2.329e-9
0.240, 2.405e-9
0.250, 2.484e-9
0.260, 2.563e-9
0.270, 2.638e-9
0.280, 2.712e-9
0.290, 2.786e-9
0.300, 2.858e-9
0.310, 2.929e-9
0.320, 3.001e-9
0.330, 3.067e-9
0.340, 3.138e-9
0.350, 3.204e-9
0.360, 3.267e-9
0.370, 3.325e-9
0.380, 3.383e-9
0.390, 3.441e-9
0.400, 3.498e-9
0.410, 3.544e-9
0.420, 3.589e-9
0.430, 3.636e-9
0.440, 3.686e-9
0.450, 3.737e-9
0.460, 3.785e-9
0.470, 3.831e-9
0.480, 3.880e-9
0.490, 3.927e-9
0.500, 3.974e-9
0.510, 4.019e-9
0.520, 4.070e-9
0.530, 4.119e-9
0.540, 4.158e-9
0.550, 4.200e-9
0.560, 4.250e-9
0.570, 4.300e-9
0.580, 4.345e-9
0.590, 4.387e-9
0.600, 4.434e-9
0.610, 4.484e-9
0.620, 4.535e-9
0.630, 4.579e-9
0.640, 4.623e-9
0.650, 4.668e-9
0.660, 4.707e-9
0.670, 4.755e-9
0.680, 4.807e-9
0.690, 4.853e-9
0.700, 4.897e-9
0.710, 4.938e-9
0.720, 4.982e-9
0.730, 5.026e-9
0.740, 5.073e-9
0.750, 5.116e-9
0.760, 5.158e-9
0.770, 5.201e-9
0.780, 5.244e-9
0.790, 5.287e-9
0.800, 5.325e-9
0.810, 5.365e-9
0.820, 5.409e-9
0.830, 5.454e-9
0.840, 5.497e-9
0.850, 5.543e-9
0.860, 5.584e-9
0.870, 5.627e-9
0.880, 5.675e-9
0.890, 5.726e-9
0.900, 5.786e-9
0.910, 5.850e-9
0.920, 5.908e-9
0.930, 5.958e-9
0.940, 6.006e-9
0.950, 6.050e-9
0.960, 6.052e-9
0.970, 6.099e-9
0.980, 6.160e-9
0.990, 6.100e-9
1.000, 6.098e-9
1.010, 6.116e-9
1.020, 6.142e-9
1.030, 6.173e-9
1.040, 6.206e-9
1.050, 6.241e-9
1.060, 6.278e-9
1.070, 6.312e-9
1.080, 6.346e-9
1.090, 6.384e-9
1.100, 6.420e-9
1.110, 6.460e-9
1.120, 6.496e-9
1.130, 6.532e-9
1.140, 6.568e-9
1.150, 6.606e-9
1.160, 6.645e-9
1.170, 6.679e-9
1.180, 6.715e-9
1.190, 6.749e-9
1.200, 6.782e-9
1.210, 6.815e-9
1.220, 6.849e-9
1.230, 6.882e-9
1.240, 6.914e-9
1.250, 6.947e-9
1.260, 6.981e-9
1.270, 7.015e-9
1.280, 7.044e-9
1.290, 7.079e-9
1.300, 7.111e-9
1.310, 7.141e-9
1.320, 7.173e-9
1.330, 7.202e-9
1.340, 7.232e-9
1.350, 7.267e-9
1.360, 7.296e-9
1.370, 7.326e-9
1.380, 7.359e-9
1.390, 7.398e-9
1.400, 7.434e-9
1.410, 7.471e-9
1.420, 7.505e-9
1.430, 7.540e-9
1.440, 7.576e-9
1.450, 7.610e-9
1.460, 7.638e-9
1.470, 7.664e-9
1.480, 7.694e-9
1.490, 7.728e-9
1.500, 7.757e-9
1.510, 7.779e-9
1.520, 7.797e-9
1.530, 7.810e-9
1.540, 7.841e-9
1.550, 7.894e-9
1.560, 7.968e-9
1.570, 8.051e-9
1.580, 8.063e-9
1.590, 8.020e-9
1.600, 7.988e-9
1.610, 8.005e-9
1.620, 8.045e-9
1.630, 8.080e-9
1.640, 8.119e-9
1.650, 8.152e-9
1.660, 8.151e-9
1.670, 8.155e-9
1.680, 8.161e-9
1.690, 8.151e-9
1.700, 8.161e-9
1.710, 8.189e-9
1.720, 8.195e-9
1.730, 8.211e-9
1.740, 8.259e-9
1.750, 8.326e-9
1.760, 8.396e-9
1.770, 8.466e-9
1.780, 8.534e-9
1.790, 8.617e-9
1.800, 8.709e-9
1.810, 8.631e-9
1.820, 8.575e-9
1.830, 8.578e-9
1.840, 8.593e-9
1.850, 8.615e-9
1.860, 8.636e-9
1.870, 8.653e-9
1.880, 8.677e-9
1.890, 8.701e-9
1.900, 8.720e-9
1.910, 8.743e-9
1.920, 8.762e-9
1.930, 8.785e-9
1.940, 8.806e-9
1.950, 8.831e-9
1.960, 8.855e-9
1.970, 8.875e-9
1.980, 8.893e-9
1.990, 8.915e-9
