# Supplementary material for: An Insulin-Modified pH-Responsive Nanopipette Based on Ion Current Rectification
Source: Sensors (Basel). 2024 Jun 30;24(13):4264. doi: 10.3390/s24134264 (PMC11244478; doi:10.3390/s24134264)
Supplement: Supplementary file 1 [file sensors-24-04264-s001.zip › Monitoring of modification process/Carboxyl/3 3 .txt]

Aug. 6, 2023   20:37:48
Linear Sweep Voltammetry
File: s:\Data Source:  Experiment
Instrument Model:  CHI830D
Header: 
Note: 

Init E (V) = -2
Final E (V) = 2
Scan Rate (V/s) = 0.5
Sample Interval (V) = 0.01
Quiet Time (sec) = 2
Sensitivity (A/V) = 1e-8


Potential/V, Current/A

-2.000, -2.005e-8
-1.990, -1.996e-8
-1.980, -1.987e-8
-1.970, -1.977e-8
-1.960, -1.969e-8
-1.950, -1.960e-8
-1.940, -1.950e-8
-1.930, -1.941e-8
-1.920, -1.931e-8
-1.910, -1.922e-8
-1.900, -1.914e-8
-1.890, -1.903e-8
-1.880, -1.893e-8
-1.870, -1.883e-8
-1.860, -1.875e-8
-1.850, -1.864e-8
-1.840, -1.854e-8
-1.830, -1.844e-8
-1.820, -1.834e-8
-1.810, -1.825e-8
-1.800, -1.815e-8
-1.790, -1.805e-8
-1.780, -1.796e-8
-1.770, -1.788e-8
-1.760, -1.777e-8
-1.750, -1.766e-8
-1.740, -1.756e-8
-1.730, -1.745e-8
-1.720, -1.734e-8
-1.710, -1.723e-8
-1.700, -1.714e-8
-1.690, -1.704e-8
-1.680, -1.693e-8
-1.670, -1.682e-8
-1.660, -1.672e-8
-1.650, -1.662e-8
-1.640, -1.652e-8
-1.630, -1.641e-8
-1.620, -1.631e-8
-1.610, -1.621e-8
-1.600, -1.611e-8
-1.590, -1.601e-8
-1.580, -1.591e-8
-1.570, -1.580e-8
-1.560, -1.570e-8
-1.550, -1.559e-8
-1.540, -1.548e-8
-1.530, -1.537e-8
-1.520, -1.526e-8
-1.510, -1.515e-8
-1.500, -1.505e-8
-1.490, -1.494e-8
-1.480, -1.483e-8
-1.470, -1.472e-8
-1.460, -1.462e-8
-1.450, -1.452e-8
-1.440, -1.441e-8
-1.430, -1.431e-8
-1.420, -1.420e-8
-1.410, -1.410e-8
-1.400, -1.399e-8
-1.390, -1.388e-8
-1.380, -1.377e-8
-1.370, -1.366e-8
-1.360, -1.355e-8
-1.350, -1.344e-8
-1.340, -1.333e-8
-1.330, -1.323e-8
-1.320, -1.313e-8
-1.310, -1.302e-8
-1.300, -1.290e-8
-1.290, -1.280e-8
-1.280, -1.268e-8
-1.270, -1.258e-8
-1.260, -1.247e-8
-1.250, -1.236e-8
-1.240, -1.226e-8
-1.230, -1.215e-8
-1.220, -1.204e-8
-1.210, -1.194e-8
-1.200, -1.183e-8
-1.190, -1.172e-8
-1.180, -1.161e-8
-1.170, -1.150e-8
-1.160, -1.140e-8
-1.150, -1.129e-8
-1.140, -1.118e-8
-1.130, -1.107e-8
-1.120, -1.096e-8
-1.110, -1.085e-8
-1.100, -1.075e-8
-1.090, -1.064e-8
-1.080, -1.053e-8
-1.070, -1.042e-8
-1.060, -1.032e-8
-1.050, -1.021e-8
-1.040, -1.010e-8
-1.030, -9.991e-9
-1.020, -9.882e-9
-1.010, -9.773e-9
-1.000, -9.669e-9
-0.990, -9.559e-9
-0.980, -9.449e-9
-0.970, -9.342e-9
-0.960, -9.236e-9
-0.950, -9.131e-9
-0.940, -9.023e-9
-0.930, -8.911e-9
-0.920, -8.802e-9
-0.910, -8.698e-9
-0.900, -8.590e-9
-0.890, -8.483e-9
-0.880, -8.375e-9
-0.870, -8.268e-9
-0.860, -8.159e-9
-0.850, -8.053e-9
-0.840, -7.944e-9
-0.830, -7.838e-9
-0.820, -7.733e-9
-0.810, -7.629e-9
-0.800, -7.522e-9
-0.790, -7.409e-9
-0.780, -7.305e-9
-0.770, -7.205e-9
-0.760, -7.104e-9
-0.750, -7.001e-9
-0.740, -6.901e-9
-0.730, -6.800e-9
-0.720, -6.695e-9
-0.710, -6.587e-9
-0.700, -6.483e-9
-0.690, -6.377e-9
-0.680, -6.268e-9
-0.670, -6.160e-9
-0.660, -6.060e-9
-0.650, -5.963e-9
-0.640, -5.843e-9
-0.630, -5.756e-9
-0.620, -5.654e-9
-0.610, -5.536e-9
-0.600, -5.443e-9
-0.590, -5.350e-9
-0.580, -5.245e-9
-0.570, -5.143e-9
-0.560, -5.043e-9
-0.550, -4.943e-9
-0.540, -4.843e-9
-0.530, -4.741e-9
-0.520, -4.642e-9
-0.510, -4.538e-9
-0.500, -4.436e-9
-0.490, -4.338e-9
-0.480, -4.240e-9
-0.470, -4.142e-9
-0.460, -4.044e-9
-0.450, -3.946e-9
-0.440, -3.850e-9
-0.430, -3.754e-9
-0.420, -3.660e-9
-0.410, -3.565e-9
-0.400, -3.466e-9
-0.390, -3.371e-9
-0.380, -3.280e-9
-0.370, -3.187e-9
-0.360, -3.091e-9
-0.350, -2.997e-9
-0.340, -2.901e-9
-0.330, -2.805e-9
-0.320, -2.712e-9
-0.310, -2.619e-9
-0.300, -2.529e-9
-0.290, -2.439e-9
-0.280, -2.345e-9
-0.270, -2.254e-9
-0.260, -2.163e-9
-0.250, -2.073e-9
-0.240, -1.983e-9
-0.230, -1.892e-9
-0.220, -1.803e-9
-0.210, -1.715e-9
-0.200, -1.622e-9
-0.190, -1.528e-9
-0.180, -1.441e-9
-0.170, -1.359e-9
-0.160, -1.275e-9
-0.150, -1.191e-9
-0.140, -1.106e-9
-0.130, -1.017e-9
-0.120, -9.337e-10
-0.110, -8.457e-10
-0.100, -7.574e-10
-0.090, -6.639e-10
-0.080, -5.661e-10
-0.070, -4.720e-10
-0.060, -3.831e-10
-0.050, -3.065e-10
-0.040, -2.395e-10
-0.030, -1.774e-10
-0.020, -1.085e-10
-0.010, -3.649e-11
-0.000, 3.211e-11
0.010, 1.010e-10
0.020, 1.761e-10
0.030, 2.529e-10
0.040, 3.314e-10
0.050, 4.040e-10
0.060, 4.729e-10
0.070, 5.451e-10
0.080, 6.199e-10
0.090, 6.962e-10
0.100, 7.684e-10
0.110, 8.315e-10
0.120, 8.906e-10
0.130, 9.521e-10
0.140, 1.021e-9
0.150, 1.089e-9
0.160, 1.153e-9
0.170, 1.213e-9
0.180, 1.271e-9
0.190, 1.340e-9
0.200, 1.410e-9
0.210, 1.487e-9
0.220, 1.560e-9
0.230, 1.626e-9
0.240, 1.684e-9
0.250, 1.743e-9
0.260, 1.803e-9
0.270, 1.867e-9
0.280, 1.928e-9
0.290, 1.986e-9
0.300, 2.043e-9
0.310, 2.103e-9
0.320, 2.159e-9
0.330, 2.220e-9
0.340, 2.280e-9
0.350, 2.336e-9
0.360, 2.391e-9
0.370, 2.446e-9
0.380, 2.497e-9
0.390, 2.544e-9
0.400, 2.589e-9
0.410, 2.650e-9
0.420, 2.692e-9
0.430, 2.730e-9
0.440, 2.792e-9
0.450, 2.856e-9
0.460, 2.913e-9
0.470, 2.969e-9
0.480, 3.022e-9
0.490, 3.075e-9
0.500, 3.128e-9
0.510, 3.178e-9
0.520, 3.226e-9
0.530, 3.276e-9
0.540, 3.324e-9
0.550, 3.370e-9
0.560, 3.415e-9
0.570, 3.462e-9
0.580, 3.511e-9
0.590, 3.556e-9
0.600, 3.599e-9
0.610, 3.648e-9
0.620, 3.700e-9
0.630, 3.753e-9
0.640, 3.799e-9
0.650, 3.835e-9
0.660, 3.880e-9
0.670, 3.918e-9
0.680, 3.962e-9
0.690, 4.009e-9
0.700, 4.054e-9
0.710, 4.092e-9
0.720, 4.122e-9
0.730, 4.161e-9
0.740, 4.195e-9
0.750, 4.231e-9
0.760, 4.275e-9
0.770, 4.318e-9
0.780, 4.354e-9
0.790, 4.392e-9
0.800, 4.428e-9
0.810, 4.462e-9
0.820, 4.493e-9
0.830, 4.531e-9
0.840, 4.570e-9
0.850, 4.610e-9
0.860, 4.647e-9
0.870, 4.687e-9
0.880, 4.723e-9
0.890, 4.759e-9
0.900, 4.792e-9
0.910, 4.831e-9
0.920, 4.863e-9
0.930, 4.903e-9
0.940, 4.939e-9
0.950, 4.971e-9
0.960, 4.998e-9
0.970, 5.035e-9
0.980, 5.067e-9
0.990, 5.097e-9
1.000, 5.125e-9
1.010, 5.150e-9
1.020, 5.182e-9
1.030, 5.205e-9
1.040, 5.223e-9
1.050, 5.248e-9
1.060, 5.275e-9
1.070, 5.307e-9
1.080, 5.340e-9
1.090, 5.368e-9
1.100, 5.398e-9
1.110, 5.423e-9
1.120, 5.461e-9
1.130, 5.504e-9
1.140, 5.534e-9
1.150, 5.581e-9
1.160, 5.619e-9
1.170, 5.661e-9
1.180, 5.701e-9
1.190, 5.735e-9
1.200, 5.772e-9
1.210, 5.819e-9
1.220, 5.847e-9
1.230, 5.884e-9
1.240, 5.903e-9
1.250, 5.929e-9
1.260, 5.964e-9
1.270, 5.998e-9
1.280, 6.029e-9
1.290, 6.075e-9
1.300, 6.106e-9
1.310, 6.125e-9
1.320, 6.122e-9
1.330, 6.155e-9
1.340, 6.201e-9
1.350, 6.234e-9
1.360, 6.267e-9
1.370, 6.299e-9
1.380, 6.321e-9
1.390, 6.355e-9
1.400, 6.372e-9
1.410, 6.392e-9
1.420, 6.418e-9
1.430, 6.392e-9
1.440, 6.304e-9
1.450, 6.327e-9
1.460, 6.347e-9
1.470, 6.381e-9
1.480, 6.413e-9
1.490, 6.441e-9
1.500, 6.472e-9
1.510, 6.500e-9
1.520, 6.524e-9
1.530, 6.544e-9
1.540, 6.572e-9
1.550, 6.596e-9
1.560, 6.628e-9
1.570, 6.660e-9
1.580, 6.667e-9
1.590, 6.691e-9
1.600, 6.704e-9
1.610, 6.734e-9
1.620, 6.777e-9
1.630, 6.815e-9
1.640, 6.842e-9
1.650, 6.871e-9
1.660, 6.905e-9
1.670, 6.961e-9
1.680, 6.967e-9
1.690, 6.973e-9
1.700, 6.927e-9
1.710, 7.225e-9
1.720, 7.232e-9
1.730, 7.270e-9
1.740, 7.292e-9
1.750, 7.284e-9
1.760, 7.349e-9
1.770, 7.389e-9
1.780, 7.401e-9
1.790, 7.423e-9
1.800, 7.426e-9
1.810, 7.466e-9
1.820, 7.447e-9
1.830, 7.458e-9
1.840, 7.481e-9
1.850, 7.495e-9
1.860, 7.514e-9
1.870, 7.565e-9
1.880, 7.568e-9
1.890, 7.578e-9
1.900, 7.654e-9
1.910, 7.679e-9
1.920, 7.642e-9
1.930, 7.659e-9
1.940, 7.688e-9
1.950, 7.715e-9
1.960, 7.721e-9
1.970, 7.447e-9
1.980, 7.371e-9
1.990, 7.387e-9
