# Supplementary material for: An Insulin-Modified pH-Responsive Nanopipette Based on Ion Current Rectification
Source: Sensors (Basel). 2024 Jun 30;24(13):4264. doi: 10.3390/s24134264 (PMC11244478; doi:10.3390/s24134264)
Supplement: Supplementary file 1 [file sensors-24-04264-s001.zip › Monitoring of modification process/Carboxyl/3 8.txt]

Aug. 6, 2023   20:38:24
Linear Sweep Voltammetry
File: s:\Data Source:  Experiment
Instrument Model:  CHI830D
Header: 
Note: 

Init E (V) = -2
Final E (V) = 2
Scan Rate (V/s) = 0.5
Sample Interval (V) = 0.01
Quiet Time (sec) = 2
Sensitivity (A/V) = 1e-8

Ep = 0.910V
ip = 3.076e-10A
Ah = 3.606e-11C

Ep = 1.630V
ip = 6.795e-10A
Ah = 1.635e-10C

Potential/V, Current/A

-2.000, -3.614e-8
-1.990, -3.600e-8
-1.980, -3.586e-8
-1.970, -3.570e-8
-1.960, -3.555e-8
-1.950, -3.538e-8
-1.940, -3.522e-8
-1.930, -3.506e-8
-1.920, -3.489e-8
-1.910, -3.473e-8
-1.900, -3.457e-8
-1.890, -3.440e-8
-1.880, -3.422e-8
-1.870, -3.403e-8
-1.860, -3.387e-8
-1.850, -3.371e-8
-1.840, -3.353e-8
-1.830, -3.337e-8
-1.820, -3.319e-8
-1.810, -3.303e-8
-1.800, -3.284e-8
-1.790, -3.267e-8
-1.780, -3.249e-8
-1.770, -3.229e-8
-1.760, -3.211e-8
-1.750, -3.194e-8
-1.740, -3.175e-8
-1.730, -3.158e-8
-1.720, -3.141e-8
-1.710, -3.123e-8
-1.700, -3.104e-8
-1.690, -3.087e-8
-1.680, -3.069e-8
-1.670, -3.052e-8
-1.660, -3.034e-8
-1.650, -3.016e-8
-1.640, -2.998e-8
-1.630, -2.980e-8
-1.620, -2.962e-8
-1.610, -2.944e-8
-1.600, -2.925e-8
-1.590, -2.907e-8
-1.580, -2.889e-8
-1.570, -2.871e-8
-1.560, -2.852e-8
-1.550, -2.833e-8
-1.540, -2.814e-8
-1.530, -2.795e-8
-1.520, -2.777e-8
-1.510, -2.758e-8
-1.500, -2.739e-8
-1.490, -2.722e-8
-1.480, -2.704e-8
-1.470, -2.686e-8
-1.460, -2.667e-8
-1.450, -2.649e-8
-1.440, -2.631e-8
-1.430, -2.612e-8
-1.420, -2.594e-8
-1.410, -2.576e-8
-1.400, -2.558e-8
-1.390, -2.538e-8
-1.380, -2.519e-8
-1.370, -2.499e-8
-1.360, -2.480e-8
-1.350, -2.461e-8
-1.340, -2.442e-8
-1.330, -2.423e-8
-1.320, -2.404e-8
-1.310, -2.385e-8
-1.300, -2.366e-8
-1.290, -2.348e-8
-1.280, -2.329e-8
-1.270, -2.310e-8
-1.260, -2.292e-8
-1.250, -2.274e-8
-1.240, -2.255e-8
-1.230, -2.236e-8
-1.220, -2.217e-8
-1.210, -2.198e-8
-1.200, -2.180e-8
-1.190, -2.161e-8
-1.180, -2.142e-8
-1.170, -2.123e-8
-1.160, -2.104e-8
-1.150, -2.086e-8
-1.140, -2.067e-8
-1.130, -2.049e-8
-1.120, -2.029e-8
-1.110, -2.009e-8
-1.100, -1.990e-8
-1.090, -1.971e-8
-1.080, -1.952e-8
-1.070, -1.933e-8
-1.060, -1.915e-8
-1.050, -1.895e-8
-1.040, -1.876e-8
-1.030, -1.857e-8
-1.020, -1.838e-8
-1.010, -1.818e-8
-1.000, -1.799e-8
-0.990, -1.780e-8
-0.980, -1.762e-8
-0.970, -1.743e-8
-0.960, -1.724e-8
-0.950, -1.704e-8
-0.940, -1.684e-8
-0.930, -1.665e-8
-0.920, -1.646e-8
-0.910, -1.627e-8
-0.900, -1.608e-8
-0.890, -1.588e-8
-0.880, -1.569e-8
-0.870, -1.550e-8
-0.860, -1.531e-8
-0.850, -1.513e-8
-0.840, -1.494e-8
-0.830, -1.474e-8
-0.820, -1.455e-8
-0.810, -1.437e-8
-0.800, -1.418e-8
-0.790, -1.399e-8
-0.780, -1.380e-8
-0.770, -1.361e-8
-0.760, -1.342e-8
-0.750, -1.323e-8
-0.740, -1.304e-8
-0.730, -1.285e-8
-0.720, -1.266e-8
-0.710, -1.247e-8
-0.700, -1.228e-8
-0.690, -1.208e-8
-0.680, -1.190e-8
-0.670, -1.171e-8
-0.660, -1.152e-8
-0.650, -1.134e-8
-0.640, -1.115e-8
-0.630, -1.097e-8
-0.620, -1.078e-8
-0.610, -1.059e-8
-0.600, -1.040e-8
-0.590, -1.022e-8
-0.580, -1.003e-8
-0.570, -9.841e-9
-0.560, -9.649e-9
-0.550, -9.462e-9
-0.540, -9.276e-9
-0.530, -9.085e-9
-0.520, -8.902e-9
-0.510, -8.719e-9
-0.500, -8.534e-9
-0.490, -8.347e-9
-0.480, -8.163e-9
-0.470, -7.981e-9
-0.460, -7.798e-9
-0.450, -7.615e-9
-0.440, -7.432e-9
-0.430, -7.247e-9
-0.420, -7.062e-9
-0.410, -6.879e-9
-0.400, -6.694e-9
-0.390, -6.511e-9
-0.380, -6.330e-9
-0.370, -6.147e-9
-0.360, -5.964e-9
-0.350, -5.780e-9
-0.340, -5.602e-9
-0.330, -5.422e-9
-0.320, -5.245e-9
-0.310, -5.070e-9
-0.300, -4.896e-9
-0.290, -4.722e-9
-0.280, -4.545e-9
-0.270, -4.366e-9
-0.260, -4.188e-9
-0.250, -4.010e-9
-0.240, -3.836e-9
-0.230, -3.660e-9
-0.220, -3.489e-9
-0.210, -3.319e-9
-0.200, -3.145e-9
-0.190, -2.972e-9
-0.180, -2.802e-9
-0.170, -2.636e-9
-0.160, -2.467e-9
-0.150, -2.300e-9
-0.140, -2.135e-9
-0.130, -1.965e-9
-0.120, -1.788e-9
-0.110, -1.611e-9
-0.100, -1.457e-9
-0.090, -1.294e-9
-0.080, -1.127e-9
-0.070, -9.614e-10
-0.060, -8.143e-10
-0.050, -6.584e-10
-0.040, -5.120e-10
-0.030, -3.702e-10
-0.020, -2.278e-10
-0.010, -8.355e-11
-0.000, 5.549e-11
0.010, 1.893e-10
0.020, 3.086e-10
0.030, 4.295e-10
0.040, 5.504e-10
0.050, 6.703e-10
0.060, 7.906e-10
0.070, 9.170e-10
0.080, 1.041e-9
0.090, 1.149e-9
0.100, 1.251e-9
0.110, 1.377e-9
0.120, 1.520e-9
0.130, 1.704e-9
0.140, 1.851e-9
0.150, 1.982e-9
0.160, 2.101e-9
0.170, 2.229e-9
0.180, 2.353e-9
0.190, 2.467e-9
0.200, 2.577e-9
0.210, 2.684e-9
0.220, 2.791e-9
0.230, 2.905e-9
0.240, 3.015e-9
0.250, 3.123e-9
0.260, 3.253e-9
0.270, 3.394e-9
0.280, 3.547e-9
0.290, 3.673e-9
0.300, 3.767e-9
0.310, 3.817e-9
0.320, 3.876e-9
0.330, 3.914e-9
0.340, 3.976e-9
0.350, 4.035e-9
0.360, 4.094e-9
0.370, 4.145e-9
0.380, 4.198e-9
0.390, 4.284e-9
0.400, 4.430e-9
0.410, 4.528e-9
0.420, 4.597e-9
0.430, 4.618e-9
0.440, 4.612e-9
0.450, 4.617e-9
0.460, 4.698e-9
0.470, 4.811e-9
0.480, 4.929e-9
0.490, 5.041e-9
0.500, 5.119e-9
0.510, 5.173e-9
0.520, 5.206e-9
0.530, 5.228e-9
0.540, 5.258e-9
0.550, 5.285e-9
0.560, 5.301e-9
0.570, 5.293e-9
0.580, 5.278e-9
0.590, 5.289e-9
0.600, 5.319e-9
0.610, 5.351e-9
0.620, 5.382e-9
0.630, 5.408e-9
0.640, 5.431e-9
0.650, 5.465e-9
0.660, 5.508e-9
0.670, 5.559e-9
0.680, 5.608e-9
0.690, 5.651e-9
0.700, 5.686e-9
0.710, 5.727e-9
0.720, 5.773e-9
0.730, 5.815e-9
0.740, 5.850e-9
0.750, 5.894e-9
0.760, 5.942e-9
0.770, 5.994e-9
0.780, 6.037e-9
0.790, 6.087e-9
0.800, 6.135e-9
0.810, 6.180e-9
0.820, 6.222e-9
0.830, 6.277e-9
0.840, 6.308e-9
0.850, 6.344e-9
0.860, 6.410e-9
0.870, 6.524e-9
0.880, 6.645e-9
0.890, 6.746e-9
0.900, 6.819e-9
0.910, 6.845e-9
0.920, 6.841e-9
0.930, 6.825e-9
0.940, 6.809e-9
0.950, 6.808e-9
0.960, 6.844e-9
0.970, 6.824e-9
0.980, 6.707e-9
0.990, 6.853e-9
1.000, 7.052e-9
1.010, 7.244e-9
1.020, 7.317e-9
1.030, 7.290e-9
1.040, 7.215e-9
1.050, 7.161e-9
1.060, 7.154e-9
1.070, 7.104e-9
1.080, 6.965e-9
1.090, 6.873e-9
1.100, 7.078e-9
1.110, 7.347e-9
1.120, 7.514e-9
1.130, 7.617e-9
1.140, 7.653e-9
1.150, 7.631e-9
1.160, 7.582e-9
1.170, 7.558e-9
1.180, 7.562e-9
1.190, 7.601e-9
1.200, 7.589e-9
1.210, 7.575e-9
1.220, 7.620e-9
1.230, 7.653e-9
1.240, 7.694e-9
1.250, 7.845e-9
1.260, 8.009e-9
1.270, 8.108e-9
1.280, 8.150e-9
1.290, 8.147e-9
1.300, 8.125e-9
1.310, 8.122e-9
1.320, 8.125e-9
1.330, 8.141e-9
1.340, 8.169e-9
1.350, 8.210e-9
1.360, 8.270e-9
1.370, 8.331e-9
1.380, 8.380e-9
1.390, 8.414e-9
1.400, 8.439e-9
1.410, 8.456e-9
1.420, 8.517e-9
1.430, 8.605e-9
1.440, 8.672e-9
1.450, 8.690e-9
1.460, 8.705e-9
1.470, 8.736e-9
1.480, 8.775e-9
1.490, 8.814e-9
1.500, 8.828e-9
1.510, 8.855e-9
1.520, 8.908e-9
1.530, 8.972e-9
1.540, 9.045e-9
1.550, 9.042e-9
1.560, 9.074e-9
1.570, 9.078e-9
1.580, 9.067e-9
1.590, 8.982e-9
1.600, 8.922e-9
1.610, 8.979e-9
1.620, 9.151e-9
1.630, 9.476e-9
1.640, 9.667e-9
1.650, 9.602e-9
1.660, 9.494e-9
1.670, 9.358e-9
1.680, 9.398e-9
1.690, 9.533e-9
1.700, 9.581e-9
1.710, 9.560e-9
1.720, 9.563e-9
1.730, 9.596e-9
1.740, 9.639e-9
1.750, 9.678e-9
1.760, 9.708e-9
1.770, 9.717e-9
1.780, 9.743e-9
1.790, 9.780e-9
1.800, 9.822e-9
1.810, 9.854e-9
1.820, 9.875e-9
1.830, 9.895e-9
1.840, 9.922e-9
1.850, 9.962e-9
1.860, 1.000e-8
1.870, 1.005e-8
1.880, 1.007e-8
1.890, 1.011e-8
1.900, 1.015e-8
1.910, 1.018e-8
1.920, 1.022e-8
1.930, 1.024e-8
1.940, 1.025e-8
1.950, 1.027e-8
1.960, 1.030e-8
1.970, 1.033e-8
1.980, 1.036e-8
1.990, 1.038e-8
