# Supplementary material for: An Insulin-Modified pH-Responsive Nanopipette Based on Ion Current Rectification
Source: Sensors (Basel). 2024 Jun 30;24(13):4264. doi: 10.3390/s24134264 (PMC11244478; doi:10.3390/s24134264)
Supplement: Supplementary file 1 [file sensors-24-04264-s001.zip › Monitoring of modification process/Carboxyl/4 3.txt]

Aug. 6, 2023   20:40:43
Linear Sweep Voltammetry
File: s:\Data Source:  Experiment
Instrument Model:  CHI830D
Header: 
Note: 

Init E (V) = -2
Final E (V) = 2
Scan Rate (V/s) = 0.5
Sample Interval (V) = 0.01
Quiet Time (sec) = 2
Sensitivity (A/V) = 1e-8


Potential/V, Current/A

-2.000, -2.350e-8
-1.990, -2.345e-8
-1.980, -2.337e-8
-1.970, -2.322e-8
-1.960, -2.310e-8
-1.950, -2.298e-8
-1.940, -2.286e-8
-1.930, -2.276e-8
-1.920, -2.265e-8
-1.910, -2.249e-8
-1.900, -2.228e-8
-1.890, -2.217e-8
-1.880, -2.206e-8
-1.870, -2.200e-8
-1.860, -2.188e-8
-1.850, -2.176e-8
-1.840, -2.165e-8
-1.830, -2.151e-8
-1.820, -2.138e-8
-1.810, -2.125e-8
-1.800, -2.119e-8
-1.790, -2.111e-8
-1.780, -2.097e-8
-1.770, -2.088e-8
-1.760, -2.072e-8
-1.750, -2.055e-8
-1.740, -2.047e-8
-1.730, -2.030e-8
-1.720, -2.026e-8
-1.710, -2.014e-8
-1.700, -2.003e-8
-1.690, -1.992e-8
-1.680, -1.978e-8
-1.670, -1.967e-8
-1.660, -1.955e-8
-1.650, -1.940e-8
-1.640, -1.933e-8
-1.630, -1.922e-8
-1.620, -1.909e-8
-1.610, -1.900e-8
-1.600, -1.886e-8
-1.590, -1.876e-8
-1.580, -1.867e-8
-1.570, -1.858e-8
-1.560, -1.847e-8
-1.550, -1.829e-8
-1.540, -1.815e-8
-1.530, -1.802e-8
-1.520, -1.790e-8
-1.510, -1.774e-8
-1.500, -1.764e-8
-1.490, -1.750e-8
-1.480, -1.736e-8
-1.470, -1.724e-8
-1.460, -1.712e-8
-1.450, -1.699e-8
-1.440, -1.685e-8
-1.430, -1.671e-8
-1.420, -1.658e-8
-1.410, -1.646e-8
-1.400, -1.632e-8
-1.390, -1.622e-8
-1.380, -1.615e-8
-1.370, -1.608e-8
-1.360, -1.597e-8
-1.350, -1.581e-8
-1.340, -1.566e-8
-1.330, -1.554e-8
-1.320, -1.543e-8
-1.310, -1.529e-8
-1.300, -1.517e-8
-1.290, -1.501e-8
-1.280, -1.487e-8
-1.270, -1.474e-8
-1.260, -1.464e-8
-1.250, -1.452e-8
-1.240, -1.441e-8
-1.230, -1.422e-8
-1.220, -1.410e-8
-1.210, -1.402e-8
-1.200, -1.393e-8
-1.190, -1.381e-8
-1.180, -1.368e-8
-1.170, -1.356e-8
-1.160, -1.344e-8
-1.150, -1.332e-8
-1.140, -1.319e-8
-1.130, -1.305e-8
-1.120, -1.295e-8
-1.110, -1.281e-8
-1.100, -1.269e-8
-1.090, -1.257e-8
-1.080, -1.240e-8
-1.070, -1.227e-8
-1.060, -1.216e-8
-1.050, -1.203e-8
-1.040, -1.189e-8
-1.030, -1.177e-8
-1.020, -1.166e-8
-1.010, -1.153e-8
-1.000, -1.140e-8
-0.990, -1.127e-8
-0.980, -1.114e-8
-0.970, -1.102e-8
-0.960, -1.090e-8
-0.950, -1.077e-8
-0.940, -1.064e-8
-0.930, -1.051e-8
-0.920, -1.038e-8
-0.910, -1.026e-8
-0.900, -1.013e-8
-0.890, -1.000e-8
-0.880, -9.877e-9
-0.870, -9.747e-9
-0.860, -9.613e-9
-0.850, -9.488e-9
-0.840, -9.363e-9
-0.830, -9.244e-9
-0.820, -9.115e-9
-0.810, -8.999e-9
-0.800, -8.883e-9
-0.790, -8.764e-9
-0.780, -8.639e-9
-0.770, -8.518e-9
-0.760, -8.400e-9
-0.750, -8.281e-9
-0.740, -8.160e-9
-0.730, -8.043e-9
-0.720, -7.921e-9
-0.710, -7.799e-9
-0.700, -7.675e-9
-0.690, -7.555e-9
-0.680, -7.441e-9
-0.670, -7.327e-9
-0.660, -7.215e-9
-0.650, -7.099e-9
-0.640, -6.977e-9
-0.630, -6.849e-9
-0.620, -6.726e-9
-0.610, -6.607e-9
-0.600, -6.485e-9
-0.590, -6.369e-9
-0.580, -6.251e-9
-0.570, -6.129e-9
-0.560, -6.008e-9
-0.550, -5.888e-9
-0.540, -5.772e-9
-0.530, -5.651e-9
-0.520, -5.535e-9
-0.510, -5.418e-9
-0.500, -5.306e-9
-0.490, -5.189e-9
-0.480, -5.071e-9
-0.470, -4.953e-9
-0.460, -4.829e-9
-0.450, -4.709e-9
-0.440, -4.594e-9
-0.430, -4.477e-9
-0.420, -4.357e-9
-0.410, -4.244e-9
-0.400, -4.130e-9
-0.390, -4.021e-9
-0.380, -3.908e-9
-0.370, -3.801e-9
-0.360, -3.690e-9
-0.350, -3.578e-9
-0.340, -3.466e-9
-0.330, -3.348e-9
-0.320, -3.233e-9
-0.310, -3.116e-9
-0.300, -3.001e-9
-0.290, -2.890e-9
-0.280, -2.780e-9
-0.270, -2.673e-9
-0.260, -2.566e-9
-0.250, -2.460e-9
-0.240, -2.356e-9
-0.230, -2.247e-9
-0.220, -2.136e-9
-0.210, -2.030e-9
-0.200, -1.924e-9
-0.190, -1.827e-9
-0.180, -1.731e-9
-0.170, -1.632e-9
-0.160, -1.528e-9
-0.150, -1.423e-9
-0.140, -1.322e-9
-0.130, -1.224e-9
-0.120, -1.129e-9
-0.110, -1.032e-9
-0.100, -9.309e-10
-0.090, -8.313e-10
-0.080, -7.319e-10
-0.070, -6.292e-10
-0.060, -5.295e-10
-0.050, -4.253e-10
-0.040, -3.275e-10
-0.030, -2.373e-10
-0.020, -1.574e-10
-0.010, -6.663e-11
-0.000, 2.410e-11
0.010, 1.155e-10
0.020, 2.062e-10
0.030, 2.951e-10
0.040, 3.843e-10
0.050, 4.723e-10
0.060, 5.605e-10
0.070, 6.494e-10
0.080, 7.398e-10
0.090, 8.244e-10
0.100, 9.084e-10
0.110, 9.917e-10
0.120, 1.075e-9
0.130, 1.157e-9
0.140, 1.239e-9
0.150, 1.319e-9
0.160, 1.400e-9
0.170, 1.480e-9
0.180, 1.558e-9
0.190, 1.634e-9
0.200, 1.711e-9
0.210, 1.789e-9
0.220, 1.866e-9
0.230, 1.940e-9
0.240, 2.012e-9
0.250, 2.086e-9
0.260, 2.158e-9
0.270, 2.227e-9
0.280, 2.297e-9
0.290, 2.370e-9
0.300, 2.442e-9
0.310, 2.514e-9
0.320, 2.583e-9
0.330, 2.652e-9
0.340, 2.720e-9
0.350, 2.785e-9
0.360, 2.850e-9
0.370, 2.915e-9
0.380, 2.981e-9
0.390, 3.045e-9
0.400, 3.111e-9
0.410, 3.173e-9
0.420, 3.238e-9
0.430, 3.302e-9
0.440, 3.367e-9
0.450, 3.432e-9
0.460, 3.493e-9
0.470, 3.555e-9
0.480, 3.618e-9
0.490, 3.677e-9
0.500, 3.733e-9
0.510, 3.792e-9
0.520, 3.856e-9
0.530, 3.912e-9
0.540, 3.973e-9
0.550, 4.034e-9
0.560, 4.093e-9
0.570, 4.146e-9
0.580, 4.205e-9
0.590, 4.262e-9
0.600, 4.315e-9
0.610, 4.371e-9
0.620, 4.429e-9
0.630, 4.485e-9
0.640, 4.536e-9
0.650, 4.579e-9
0.660, 4.630e-9
0.670, 4.689e-9
0.680, 4.749e-9
0.690, 4.805e-9
0.700, 4.862e-9
0.710, 4.915e-9
0.720, 4.975e-9
0.730, 5.023e-9
0.740, 5.083e-9
0.750, 5.136e-9
0.760, 5.193e-9
0.770, 5.247e-9
0.780, 5.301e-9
0.790, 5.345e-9
0.800, 5.390e-9
0.810, 5.449e-9
0.820, 5.512e-9
0.830, 5.567e-9
0.840, 5.623e-9
0.850, 5.680e-9
0.860, 5.729e-9
0.870, 5.776e-9
0.880, 5.829e-9
0.890, 5.873e-9
0.900, 5.922e-9
0.910, 5.978e-9
0.920, 6.029e-9
0.930, 6.086e-9
0.940, 6.123e-9
0.950, 6.173e-9
0.960, 6.245e-9
0.970, 6.317e-9
0.980, 6.379e-9
0.990, 6.424e-9
1.000, 6.463e-9
1.010, 6.501e-9
1.020, 6.553e-9
1.030, 6.601e-9
1.040, 6.628e-9
1.050, 6.674e-9
1.060, 6.718e-9
1.070, 6.767e-9
1.080, 6.823e-9
1.090, 6.875e-9
1.100, 6.918e-9
1.110, 6.957e-9
1.120, 7.002e-9
1.130, 7.059e-9
1.140, 7.109e-9
1.150, 7.149e-9
1.160, 7.197e-9
1.170, 7.234e-9
1.180, 7.279e-9
1.190, 7.331e-9
1.200, 7.372e-9
1.210, 7.408e-9
1.220, 7.449e-9
1.230, 7.494e-9
1.240, 7.537e-9
1.250, 7.590e-9
1.260, 7.633e-9
1.270, 7.678e-9
1.280, 7.714e-9
1.290, 7.760e-9
1.300, 7.808e-9
1.310, 7.848e-9
1.320, 7.884e-9
1.330, 7.921e-9
1.340, 7.964e-9
1.350, 8.014e-9
1.360, 8.048e-9
1.370, 8.098e-9
1.380, 8.134e-9
1.390, 8.181e-9
1.400, 8.227e-9
1.410, 8.281e-9
1.420, 8.326e-9
1.430, 8.362e-9
1.440, 8.413e-9
1.450, 8.441e-9
1.460, 8.485e-9
1.470, 8.530e-9
1.480, 8.572e-9
1.490, 8.617e-9
1.500, 8.657e-9
1.510, 8.706e-9
1.520, 8.739e-9
1.530, 8.759e-9
1.540, 8.801e-9
1.550, 8.859e-9
1.560, 8.912e-9
1.570, 8.944e-9
1.580, 8.995e-9
1.590, 9.036e-9
1.600, 9.073e-9
1.610, 9.120e-9
1.620, 9.160e-9
1.630, 9.188e-9
1.640, 9.220e-9
1.650, 9.262e-9
1.660, 9.303e-9
1.670, 9.353e-9
1.680, 9.385e-9
1.690, 9.411e-9
1.700, 9.429e-9
1.710, 9.453e-9
1.720, 9.496e-9
1.730, 9.544e-9
1.740, 9.583e-9
1.750, 9.634e-9
1.760, 9.682e-9
1.770, 9.720e-9
1.780, 9.758e-9
1.790, 9.808e-9
1.800, 9.845e-9
1.810, 9.885e-9
1.820, 9.910e-9
1.830, 9.942e-9
1.840, 9.962e-9
1.850, 1.001e-8
1.860, 1.001e-8
1.870, 1.004e-8
1.880, 1.007e-8
1.890, 1.009e-8
1.900, 1.011e-8
1.910, 1.018e-8
1.920, 1.023e-8
1.930, 1.026e-8
1.940, 1.029e-8
1.950, 1.032e-8
1.960, 1.033e-8
1.970, 1.036e-8
1.980, 1.040e-8
1.990, 1.046e-8
