# Supplementary material for: An Insulin-Modified pH-Responsive Nanopipette Based on Ion Current Rectification
Source: Sensors (Basel). 2024 Jun 30;24(13):4264. doi: 10.3390/s24134264 (PMC11244478; doi:10.3390/s24134264)
Supplement: Supplementary file 1 [file sensors-24-04264-s001.zip › Monitoring of modification process/Carboxyl/4 8.txt]

Aug. 6, 2023   20:43:23
Linear Sweep Voltammetry
File: s:\Data Source:  Experiment
Instrument Model:  CHI830D
Header: 
Note: 

Init E (V) = -2
Final E (V) = 2
Scan Rate (V/s) = 0.1
Sample Interval (V) = 0.01
Quiet Time (sec) = 2
Sensitivity (A/V) = 1e-8


Potential/V, Current/A

-2.000, -3.389e-8
-1.990, -3.378e-8
-1.980, -3.360e-8
-1.970, -3.346e-8
-1.960, -3.332e-8
-1.950, -3.318e-8
-1.940, -3.307e-8
-1.930, -3.296e-8
-1.920, -3.279e-8
-1.910, -3.265e-8
-1.900, -3.251e-8
-1.890, -3.234e-8
-1.880, -3.220e-8
-1.870, -3.205e-8
-1.860, -3.187e-8
-1.850, -3.172e-8
-1.840, -3.152e-8
-1.830, -3.148e-8
-1.820, -3.136e-8
-1.810, -3.119e-8
-1.800, -3.100e-8
-1.790, -3.089e-8
-1.780, -3.069e-8
-1.770, -3.047e-8
-1.760, -3.032e-8
-1.750, -3.020e-8
-1.740, -3.000e-8
-1.730, -2.987e-8
-1.720, -2.973e-8
-1.710, -2.956e-8
-1.700, -2.945e-8
-1.690, -2.925e-8
-1.680, -2.906e-8
-1.670, -2.891e-8
-1.660, -2.877e-8
-1.650, -2.864e-8
-1.640, -2.847e-8
-1.630, -2.833e-8
-1.620, -2.815e-8
-1.610, -2.799e-8
-1.600, -2.780e-8
-1.590, -2.761e-8
-1.580, -2.747e-8
-1.570, -2.732e-8
-1.560, -2.710e-8
-1.550, -2.693e-8
-1.540, -2.675e-8
-1.530, -2.660e-8
-1.520, -2.646e-8
-1.510, -2.624e-8
-1.500, -2.602e-8
-1.490, -2.586e-8
-1.480, -2.568e-8
-1.470, -2.557e-8
-1.460, -2.538e-8
-1.450, -2.519e-8
-1.440, -2.499e-8
-1.430, -2.478e-8
-1.420, -2.458e-8
-1.410, -2.441e-8
-1.400, -2.422e-8
-1.390, -2.402e-8
-1.380, -2.383e-8
-1.370, -2.367e-8
-1.360, -2.352e-8
-1.350, -2.337e-8
-1.340, -2.319e-8
-1.330, -2.300e-8
-1.320, -2.282e-8
-1.310, -2.264e-8
-1.300, -2.250e-8
-1.290, -2.229e-8
-1.280, -2.207e-8
-1.270, -2.190e-8
-1.260, -2.172e-8
-1.250, -2.154e-8
-1.240, -2.134e-8
-1.230, -2.117e-8
-1.220, -2.100e-8
-1.210, -2.076e-8
-1.200, -2.059e-8
-1.190, -2.041e-8
-1.180, -2.025e-8
-1.170, -2.006e-8
-1.160, -1.988e-8
-1.150, -1.970e-8
-1.140, -1.952e-8
-1.130, -1.935e-8
-1.120, -1.915e-8
-1.110, -1.897e-8
-1.100, -1.877e-8
-1.090, -1.860e-8
-1.080, -1.841e-8
-1.070, -1.823e-8
-1.060, -1.804e-8
-1.050, -1.785e-8
-1.040, -1.765e-8
-1.030, -1.746e-8
-1.020, -1.728e-8
-1.010, -1.710e-8
-1.000, -1.690e-8
-0.990, -1.673e-8
-0.980, -1.655e-8
-0.970, -1.635e-8
-0.960, -1.618e-8
-0.950, -1.596e-8
-0.940, -1.572e-8
-0.930, -1.553e-8
-0.920, -1.535e-8
-0.910, -1.517e-8
-0.900, -1.500e-8
-0.890, -1.482e-8
-0.880, -1.462e-8
-0.870, -1.444e-8
-0.860, -1.426e-8
-0.850, -1.408e-8
-0.840, -1.390e-8
-0.830, -1.372e-8
-0.820, -1.355e-8
-0.810, -1.336e-8
-0.800, -1.317e-8
-0.790, -1.300e-8
-0.780, -1.281e-8
-0.770, -1.262e-8
-0.760, -1.245e-8
-0.750, -1.227e-8
-0.740, -1.209e-8
-0.730, -1.191e-8
-0.720, -1.173e-8
-0.710, -1.155e-8
-0.700, -1.104e-8
-0.690, -1.123e-8
-0.680, -1.110e-8
-0.670, -1.089e-8
-0.660, -1.069e-8
-0.650, -1.050e-8
-0.640, -1.032e-8
-0.630, -1.013e-8
-0.620, -9.957e-9
-0.610, -9.770e-9
-0.600, -9.592e-9
-0.590, -9.416e-9
-0.580, -9.255e-9
-0.570, -9.080e-9
-0.560, -8.906e-9
-0.550, -8.730e-9
-0.540, -8.547e-9
-0.530, -8.370e-9
-0.520, -8.193e-9
-0.510, -8.019e-9
-0.500, -7.845e-9
-0.490, -7.669e-9
-0.480, -7.499e-9
-0.470, -7.319e-9
-0.460, -7.154e-9
-0.450, -6.984e-9
-0.440, -6.809e-9
-0.430, -6.639e-9
-0.420, -6.471e-9
-0.410, -6.294e-9
-0.400, -6.122e-9
-0.390, -5.954e-9
-0.380, -5.781e-9
-0.370, -5.613e-9
-0.360, -5.443e-9
-0.350, -5.274e-9
-0.340, -5.121e-9
-0.330, -4.944e-9
-0.320, -4.782e-9
-0.310, -4.613e-9
-0.300, -4.448e-9
-0.290, -4.284e-9
-0.280, -4.159e-9
-0.270, -3.941e-9
-0.260, -3.778e-9
-0.250, -3.627e-9
-0.240, -3.494e-9
-0.230, -3.322e-9
-0.220, -3.162e-9
-0.210, -3.002e-9
-0.200, -2.853e-9
-0.190, -2.702e-9
-0.180, -2.539e-9
-0.170, -2.382e-9
-0.160, -2.228e-9
-0.150, -2.049e-9
-0.140, -1.910e-9
-0.130, -1.804e-9
-0.120, -1.658e-9
-0.110, -1.503e-9
-0.100, -1.363e-9
-0.090, -1.223e-9
-0.080, -1.077e-9
-0.070, -9.410e-10
-0.060, -8.012e-10
-0.050, -6.687e-10
-0.040, -5.312e-10
-0.030, -4.035e-10
-0.020, -2.721e-10
-0.010, -1.469e-10
-0.000, -1.962e-11
0.010, 1.069e-10
0.020, 2.288e-10
0.030, 3.478e-10
0.040, 4.654e-10
0.050, 5.801e-10
0.060, 6.912e-10
0.070, 8.032e-10
0.080, 9.103e-10
0.090, 1.016e-9
0.100, 1.121e-9
0.110, 1.225e-9
0.120, 1.323e-9
0.130, 1.421e-9
0.140, 1.516e-9
0.150, 1.610e-9
0.160, 1.699e-9
0.170, 1.789e-9
0.180, 1.875e-9
0.190, 1.960e-9
0.200, 2.039e-9
0.210, 2.120e-9
0.220, 2.224e-9
0.230, 2.279e-9
0.240, 2.325e-9
0.250, 2.394e-9
0.260, 2.460e-9
0.270, 2.522e-9
0.280, 2.583e-9
0.290, 2.641e-9
0.300, 2.696e-9
0.310, 2.747e-9
0.320, 2.819e-9
0.330, 2.867e-9
0.340, 2.920e-9
0.350, 2.985e-9
0.360, 3.046e-9
0.370, 3.105e-9
0.380, 3.130e-9
0.390, 3.177e-9
0.400, 3.234e-9
0.410, 3.288e-9
0.420, 3.348e-9
0.430, 3.403e-9
0.440, 3.454e-9
0.450, 3.509e-9
0.460, 3.545e-9
0.470, 3.612e-9
0.480, 3.678e-9
0.490, 3.727e-9
0.500, 3.783e-9
0.510, 3.839e-9
0.520, 3.883e-9
0.530, 3.930e-9
0.540, 3.983e-9
0.550, 4.037e-9
0.560, 4.092e-9
0.570, 4.139e-9
0.580, 4.194e-9
0.590, 4.248e-9
0.600, 4.281e-9
0.610, 4.349e-9
0.620, 4.401e-9
0.630, 4.449e-9
0.640, 4.502e-9
0.650, 4.554e-9
0.660, 4.601e-9
0.670, 4.655e-9
0.680, 4.708e-9
0.690, 4.761e-9
0.700, 4.814e-9
0.710, 4.861e-9
0.720, 4.909e-9
0.730, 4.963e-9
0.740, 5.013e-9
0.750, 5.066e-9
0.760, 5.121e-9
0.770, 5.172e-9
0.780, 5.232e-9
0.790, 5.276e-9
0.800, 5.325e-9
0.810, 5.369e-9
0.820, 5.419e-9
0.830, 5.466e-9
0.840, 5.515e-9
0.850, 5.561e-9
0.860, 5.614e-9
0.870, 5.664e-9
0.880, 5.709e-9
0.890, 5.761e-9
0.900, 5.829e-9
0.910, 5.948e-9
0.920, 5.964e-9
0.930, 5.979e-9
0.940, 5.994e-9
0.950, 6.044e-9
0.960, 6.106e-9
0.970, 6.170e-9
0.980, 6.224e-9
0.990, 6.273e-9
1.000, 6.318e-9
1.010, 6.369e-9
1.020, 6.425e-9
1.030, 6.473e-9
1.040, 6.522e-9
1.050, 6.571e-9
1.060, 6.624e-9
1.070, 6.672e-9
1.080, 6.722e-9
1.090, 6.771e-9
1.100, 6.828e-9
1.110, 6.862e-9
1.120, 6.916e-9
1.130, 6.965e-9
1.140, 7.015e-9
1.150, 7.066e-9
1.160, 7.119e-9
1.170, 7.166e-9
1.180, 7.218e-9
1.190, 7.270e-9
1.200, 7.317e-9
1.210, 7.365e-9
1.220, 7.415e-9
1.230, 7.461e-9
1.240, 7.509e-9
1.250, 7.558e-9
1.260, 7.606e-9
1.270, 7.654e-9
1.280, 7.707e-9
1.290, 7.752e-9
1.300, 7.800e-9
1.310, 7.852e-9
1.320, 7.898e-9
1.330, 7.944e-9
1.340, 7.997e-9
1.350, 8.043e-9
1.360, 8.096e-9
1.370, 8.142e-9
1.380, 8.190e-9
1.390, 8.237e-9
1.400, 8.284e-9
1.410, 8.326e-9
1.420, 8.371e-9
1.430, 8.429e-9
1.440, 8.473e-9
1.450, 8.517e-9
1.460, 8.563e-9
1.470, 8.618e-9
1.480, 8.661e-9
1.490, 8.706e-9
1.500, 8.756e-9
1.510, 8.802e-9
1.520, 8.847e-9
1.530, 8.887e-9
1.540, 8.942e-9
1.550, 8.992e-9
1.560, 9.039e-9
1.570, 9.092e-9
1.580, 9.136e-9
1.590, 9.181e-9
1.600, 9.227e-9
1.610, 9.280e-9
1.620, 9.333e-9
1.630, 9.384e-9
1.640, 9.422e-9
1.650, 9.460e-9
1.660, 9.526e-9
1.670, 9.573e-9
1.680, 9.610e-9
1.690, 9.658e-9
1.700, 9.699e-9
1.710, 9.751e-9
1.720, 9.803e-9
1.730, 9.838e-9
1.740, 9.895e-9
1.750, 9.935e-9
1.760, 9.988e-9
1.770, 1.003e-8
1.780, 1.007e-8
1.790, 1.010e-8
1.800, 1.016e-8
1.810, 1.019e-8
1.820, 1.024e-8
1.830, 1.029e-8
1.840, 1.035e-8
1.850, 1.039e-8
1.860, 1.044e-8
1.870, 1.048e-8
1.880, 1.053e-8
1.890, 1.058e-8
1.900, 1.061e-8
1.910, 1.066e-8
1.920, 1.071e-8
1.930, 1.075e-8
1.940, 1.080e-8
1.950, 1.084e-8
1.960, 1.088e-8
1.970, 1.093e-8
1.980, 1.097e-8
1.990, 1.102e-8
