# Supplementary material for: An Insulin-Modified pH-Responsive Nanopipette Based on Ion Current Rectification
Source: Sensors (Basel). 2024 Jun 30;24(13):4264. doi: 10.3390/s24134264 (PMC11244478; doi:10.3390/s24134264)
Supplement: Supplementary file 1 [file sensors-24-04264-s001.zip › Monitoring of modification process/Carboxyl/5 3.txt]

Aug. 6, 2023   20:47:19
Linear Sweep Voltammetry
File: s:\Data Source:  Experiment
Instrument Model:  CHI830D
Header: 
Note: 

Init E (V) = -2
Final E (V) = 2
Scan Rate (V/s) = 0.5
Sample Interval (V) = 0.01
Quiet Time (sec) = 2
Sensitivity (A/V) = 1e-8


Potential/V, Current/A

-2.000, -1.033e-8
-1.990, -1.028e-8
-1.980, -1.023e-8
-1.970, -1.019e-8
-1.960, -1.013e-8
-1.950, -1.008e-8
-1.940, -1.003e-8
-1.930, -9.983e-9
-1.920, -9.933e-9
-1.910, -9.889e-9
-1.900, -9.830e-9
-1.890, -9.773e-9
-1.880, -9.724e-9
-1.870, -9.681e-9
-1.860, -9.625e-9
-1.850, -9.586e-9
-1.840, -9.533e-9
-1.830, -9.485e-9
-1.820, -9.427e-9
-1.810, -9.382e-9
-1.800, -9.327e-9
-1.790, -9.274e-9
-1.780, -9.214e-9
-1.770, -9.169e-9
-1.760, -9.118e-9
-1.750, -9.062e-9
-1.740, -9.013e-9
-1.730, -8.958e-9
-1.720, -8.906e-9
-1.710, -8.854e-9
-1.700, -8.808e-9
-1.690, -8.777e-9
-1.680, -8.728e-9
-1.670, -8.681e-9
-1.660, -8.637e-9
-1.650, -8.585e-9
-1.640, -8.527e-9
-1.630, -8.475e-9
-1.620, -8.418e-9
-1.610, -8.365e-9
-1.600, -8.312e-9
-1.590, -8.257e-9
-1.580, -8.220e-9
-1.570, -8.176e-9
-1.560, -8.130e-9
-1.550, -8.074e-9
-1.540, -8.021e-9
-1.530, -7.957e-9
-1.520, -7.897e-9
-1.510, -7.839e-9
-1.500, -7.790e-9
-1.490, -7.734e-9
-1.480, -7.680e-9
-1.470, -7.631e-9
-1.460, -7.582e-9
-1.450, -7.530e-9
-1.440, -7.478e-9
-1.430, -7.426e-9
-1.420, -7.375e-9
-1.410, -7.324e-9
-1.400, -7.272e-9
-1.390, -7.217e-9
-1.380, -7.167e-9
-1.370, -7.115e-9
-1.360, -7.065e-9
-1.350, -7.012e-9
-1.340, -6.954e-9
-1.330, -6.905e-9
-1.320, -6.855e-9
-1.310, -6.798e-9
-1.300, -6.740e-9
-1.290, -6.687e-9
-1.280, -6.630e-9
-1.270, -6.575e-9
-1.260, -6.525e-9
-1.250, -6.469e-9
-1.240, -6.419e-9
-1.230, -6.366e-9
-1.220, -6.313e-9
-1.210, -6.259e-9
-1.200, -6.203e-9
-1.190, -6.143e-9
-1.180, -6.081e-9
-1.170, -6.029e-9
-1.160, -5.974e-9
-1.150, -5.918e-9
-1.140, -5.866e-9
-1.130, -5.812e-9
-1.120, -5.760e-9
-1.110, -5.720e-9
-1.100, -5.665e-9
-1.090, -5.568e-9
-1.080, -5.510e-9
-1.070, -5.452e-9
-1.060, -5.408e-9
-1.050, -5.353e-9
-1.040, -5.297e-9
-1.030, -5.242e-9
-1.020, -5.184e-9
-1.010, -5.134e-9
-1.000, -5.087e-9
-0.990, -5.035e-9
-0.980, -4.982e-9
-0.970, -4.925e-9
-0.960, -4.858e-9
-0.950, -4.801e-9
-0.940, -4.746e-9
-0.930, -4.700e-9
-0.920, -4.625e-9
-0.910, -4.562e-9
-0.900, -4.496e-9
-0.890, -4.430e-9
-0.880, -4.366e-9
-0.870, -4.307e-9
-0.860, -4.234e-9
-0.850, -4.167e-9
-0.840, -4.102e-9
-0.830, -4.041e-9
-0.820, -3.989e-9
-0.810, -3.943e-9
-0.800, -3.903e-9
-0.790, -3.856e-9
-0.780, -3.806e-9
-0.770, -3.756e-9
-0.760, -3.716e-9
-0.750, -3.692e-9
-0.740, -3.683e-9
-0.730, -3.641e-9
-0.720, -3.598e-9
-0.710, -3.554e-9
-0.700, -3.505e-9
-0.690, -3.449e-9
-0.680, -3.395e-9
-0.670, -3.333e-9
-0.660, -3.258e-9
-0.650, -3.188e-9
-0.640, -3.135e-9
-0.630, -3.089e-9
-0.620, -3.058e-9
-0.610, -3.037e-9
-0.600, -3.005e-9
-0.590, -2.953e-9
-0.580, -2.879e-9
-0.570, -2.812e-9
-0.560, -2.759e-9
-0.550, -2.704e-9
-0.540, -2.648e-9
-0.530, -2.589e-9
-0.520, -2.527e-9
-0.510, -2.463e-9
-0.500, -2.389e-9
-0.490, -2.310e-9
-0.480, -2.233e-9
-0.470, -2.173e-9
-0.460, -2.135e-9
-0.450, -2.127e-9
-0.440, -2.136e-9
-0.430, -2.097e-9
-0.420, -2.034e-9
-0.410, -1.967e-9
-0.400, -1.894e-9
-0.390, -1.816e-9
-0.380, -1.771e-9
-0.370, -1.716e-9
-0.360, -1.664e-9
-0.350, -1.623e-9
-0.340, -1.583e-9
-0.330, -1.532e-9
-0.320, -1.477e-9
-0.310, -1.424e-9
-0.300, -1.373e-9
-0.290, -1.325e-9
-0.280, -1.276e-9
-0.270, -1.230e-9
-0.260, -1.185e-9
-0.250, -1.141e-9
-0.240, -1.097e-9
-0.230, -1.050e-9
-0.220, -1.002e-9
-0.210, -9.521e-10
-0.200, -9.038e-10
-0.190, -8.522e-10
-0.180, -8.023e-10
-0.170, -7.534e-10
-0.160, -7.036e-10
-0.150, -6.535e-10
-0.140, -6.037e-10
-0.130, -5.566e-10
-0.120, -5.089e-10
-0.110, -4.625e-10
-0.100, -4.154e-10
-0.090, -3.699e-10
-0.080, -3.268e-10
-0.070, -2.810e-10
-0.060, -2.364e-10
-0.050, -1.927e-10
-0.040, -1.475e-10
-0.030, -1.051e-10
-0.020, -6.017e-11
-0.010, -1.496e-11
-0.000, 2.810e-11
0.010, 6.994e-11
0.020, 1.133e-10
0.030, 1.554e-10
0.040, 1.976e-10
0.050, 2.388e-10
0.060, 2.800e-10
0.070, 3.218e-10
0.080, 3.606e-10
0.090, 4.015e-10
0.100, 4.415e-10
0.110, 4.812e-10
0.120, 5.212e-10
0.130, 5.611e-10
0.140, 5.999e-10
0.150, 6.350e-10
0.160, 6.746e-10
0.170, 7.122e-10
0.180, 7.503e-10
0.190, 7.884e-10
0.200, 8.260e-10
0.210, 8.619e-10
0.220, 8.976e-10
0.230, 9.330e-10
0.240, 9.671e-10
0.250, 1.001e-9
0.260, 1.038e-9
0.270, 1.073e-9
0.280, 1.106e-9
0.290, 1.142e-9
0.300, 1.177e-9
0.310, 1.207e-9
0.320, 1.241e-9
0.330, 1.272e-9
0.340, 1.303e-9
0.350, 1.334e-9
0.360, 1.367e-9
0.370, 1.398e-9
0.380, 1.430e-9
0.390, 1.462e-9
0.400, 1.492e-9
0.410, 1.523e-9
0.420, 1.556e-9
0.430, 1.588e-9
0.440, 1.619e-9
0.450, 1.647e-9
0.460, 1.675e-9
0.470, 1.702e-9
0.480, 1.729e-9
0.490, 1.757e-9
0.500, 1.788e-9
0.510, 1.813e-9
0.520, 1.839e-9
0.530, 1.866e-9
0.540, 1.890e-9
0.550, 1.919e-9
0.560, 1.945e-9
0.570, 1.970e-9
0.580, 1.994e-9
0.590, 2.021e-9
0.600, 2.044e-9
0.610, 2.070e-9
0.620, 2.093e-9
0.630, 2.118e-9
0.640, 2.139e-9
0.650, 2.157e-9
0.660, 2.180e-9
0.670, 2.199e-9
0.680, 2.220e-9
0.690, 2.240e-9
0.700, 2.264e-9
0.710, 2.288e-9
0.720, 2.308e-9
0.730, 2.332e-9
0.740, 2.352e-9
0.750, 2.368e-9
0.760, 2.392e-9
0.770, 2.411e-9
0.780, 2.428e-9
0.790, 2.448e-9
0.800, 2.470e-9
0.810, 2.487e-9
0.820, 2.507e-9
0.830, 2.522e-9
0.840, 2.544e-9
0.850, 2.559e-9
0.860, 2.578e-9
0.870, 2.599e-9
0.880, 2.615e-9
0.890, 2.631e-9
0.900, 2.652e-9
0.910, 2.663e-9
0.920, 2.678e-9
0.930, 2.693e-9
0.940, 2.711e-9
0.950, 2.727e-9
0.960, 2.742e-9
0.970, 2.757e-9
0.980, 2.772e-9
0.990, 2.789e-9
1.000, 2.802e-9
1.010, 2.814e-9
1.020, 2.833e-9
1.030, 2.851e-9
1.040, 2.864e-9
1.050, 2.875e-9
1.060, 2.895e-9
1.070, 2.911e-9
1.080, 2.934e-9
1.090, 2.950e-9
1.100, 2.968e-9
1.110, 2.985e-9
1.120, 3.003e-9
1.130, 3.021e-9
1.140, 3.034e-9
1.150, 3.050e-9
1.160, 3.063e-9
1.170, 3.081e-9
1.180, 3.096e-9
1.190, 3.111e-9
1.200, 3.120e-9
1.210, 3.134e-9
1.220, 3.144e-9
1.230, 3.159e-9
1.240, 3.169e-9
1.250, 3.182e-9
1.260, 3.193e-9
1.270, 3.222e-9
1.280, 3.252e-9
1.290, 3.265e-9
1.300, 3.312e-9
1.310, 3.333e-9
1.320, 3.360e-9
1.330, 3.411e-9
1.340, 3.424e-9
1.350, 3.383e-9
1.360, 3.391e-9
1.370, 3.404e-9
1.380, 3.424e-9
1.390, 3.443e-9
1.400, 3.460e-9
1.410, 3.478e-9
1.420, 3.494e-9
1.430, 3.510e-9
1.440, 3.519e-9
1.450, 3.542e-9
1.460, 3.617e-9
1.470, 3.663e-9
1.480, 3.685e-9
1.490, 3.698e-9
1.500, 3.720e-9
1.510, 3.731e-9
1.520, 3.750e-9
1.530, 3.778e-9
1.540, 3.792e-9
1.550, 3.801e-9
1.560, 3.811e-9
1.570, 3.836e-9
1.580, 3.860e-9
1.590, 3.875e-9
1.600, 3.894e-9
1.610, 3.903e-9
1.620, 3.908e-9
1.630, 3.932e-9
1.640, 3.948e-9
1.650, 3.970e-9
1.660, 3.978e-9
1.670, 4.001e-9
1.680, 4.018e-9
1.690, 4.027e-9
1.700, 4.050e-9
1.710, 4.065e-9
1.720, 4.076e-9
1.730, 4.095e-9
1.740, 4.117e-9
1.750, 4.144e-9
1.760, 4.159e-9
1.770, 4.136e-9
1.780, 4.143e-9
1.790, 4.152e-9
1.800, 4.171e-9
1.810, 4.187e-9
1.820, 4.200e-9
1.830, 4.220e-9
1.840, 4.241e-9
1.850, 4.250e-9
1.860, 4.262e-9
1.870, 4.283e-9
1.880, 4.304e-9
1.890, 4.325e-9
1.900, 4.343e-9
1.910, 4.361e-9
1.920, 4.464e-9
1.930, 4.535e-9
1.940, 4.571e-9
1.950, 4.597e-9
1.960, 4.631e-9
1.970, 4.644e-9
1.980, 4.653e-9
1.990, 4.668e-9
