# Supplementary material for: An Insulin-Modified pH-Responsive Nanopipette Based on Ion Current Rectification
Source: Sensors (Basel). 2024 Jun 30;24(13):4264. doi: 10.3390/s24134264 (PMC11244478; doi:10.3390/s24134264)
Supplement: Supplementary file 1 [file sensors-24-04264-s001.zip › Monitoring of modification process/Carboxyl/5 8.txt]

Aug. 6, 2023   20:46:51
Linear Sweep Voltammetry
File: s:\Data Source:  Experiment
Instrument Model:  CHI830D
Header: 
Note: 

Init E (V) = -2
Final E (V) = 2
Scan Rate (V/s) = 0.5
Sample Interval (V) = 0.01
Quiet Time (sec) = 2
Sensitivity (A/V) = 1e-8

Ep = 1.850V
ip = 9.018e-11A
Ah = 1.092e-11C

Potential/V, Current/A

-2.000, -1.558e-8
-1.990, -1.552e-8
-1.980, -1.545e-8
-1.970, -1.540e-8
-1.960, -1.535e-8
-1.950, -1.530e-8
-1.940, -1.524e-8
-1.930, -1.518e-8
-1.920, -1.512e-8
-1.910, -1.507e-8
-1.900, -1.501e-8
-1.890, -1.494e-8
-1.880, -1.487e-8
-1.870, -1.483e-8
-1.860, -1.477e-8
-1.850, -1.471e-8
-1.840, -1.465e-8
-1.830, -1.459e-8
-1.820, -1.454e-8
-1.810, -1.447e-8
-1.800, -1.441e-8
-1.790, -1.435e-8
-1.780, -1.428e-8
-1.770, -1.420e-8
-1.760, -1.414e-8
-1.750, -1.407e-8
-1.740, -1.400e-8
-1.730, -1.393e-8
-1.720, -1.386e-8
-1.710, -1.378e-8
-1.700, -1.372e-8
-1.690, -1.366e-8
-1.680, -1.359e-8
-1.670, -1.351e-8
-1.660, -1.343e-8
-1.650, -1.336e-8
-1.640, -1.329e-8
-1.630, -1.321e-8
-1.620, -1.313e-8
-1.610, -1.307e-8
-1.600, -1.300e-8
-1.590, -1.293e-8
-1.580, -1.285e-8
-1.570, -1.277e-8
-1.560, -1.270e-8
-1.550, -1.262e-8
-1.540, -1.255e-8
-1.530, -1.247e-8
-1.520, -1.240e-8
-1.510, -1.232e-8
-1.500, -1.225e-8
-1.490, -1.218e-8
-1.480, -1.211e-8
-1.470, -1.203e-8
-1.460, -1.196e-8
-1.450, -1.188e-8
-1.440, -1.181e-8
-1.430, -1.173e-8
-1.420, -1.165e-8
-1.410, -1.157e-8
-1.400, -1.149e-8
-1.390, -1.141e-8
-1.380, -1.132e-8
-1.370, -1.124e-8
-1.360, -1.116e-8
-1.350, -1.108e-8
-1.340, -1.100e-8
-1.330, -1.092e-8
-1.320, -1.084e-8
-1.310, -1.076e-8
-1.300, -1.068e-8
-1.290, -1.060e-8
-1.280, -1.051e-8
-1.270, -1.043e-8
-1.260, -1.034e-8
-1.250, -1.027e-8
-1.240, -1.018e-8
-1.230, -1.010e-8
-1.220, -1.001e-8
-1.210, -9.935e-9
-1.200, -9.861e-9
-1.190, -9.771e-9
-1.180, -9.691e-9
-1.170, -9.612e-9
-1.160, -9.533e-9
-1.150, -9.456e-9
-1.140, -9.374e-9
-1.130, -9.287e-9
-1.120, -9.199e-9
-1.110, -9.111e-9
-1.100, -9.025e-9
-1.090, -8.938e-9
-1.080, -8.851e-9
-1.070, -8.761e-9
-1.060, -8.672e-9
-1.050, -8.582e-9
-1.040, -8.498e-9
-1.030, -8.415e-9
-1.020, -8.328e-9
-1.010, -8.244e-9
-1.000, -8.163e-9
-0.990, -8.082e-9
-0.980, -7.998e-9
-0.970, -7.918e-9
-0.960, -7.834e-9
-0.950, -7.750e-9
-0.940, -7.667e-9
-0.930, -7.583e-9
-0.920, -7.500e-9
-0.910, -7.412e-9
-0.900, -7.329e-9
-0.890, -7.249e-9
-0.880, -7.163e-9
-0.870, -7.075e-9
-0.860, -6.991e-9
-0.850, -6.906e-9
-0.840, -6.817e-9
-0.830, -6.734e-9
-0.820, -6.649e-9
-0.810, -6.557e-9
-0.800, -6.471e-9
-0.790, -6.387e-9
-0.780, -6.302e-9
-0.770, -6.217e-9
-0.760, -6.134e-9
-0.750, -6.050e-9
-0.740, -5.966e-9
-0.730, -5.882e-9
-0.720, -5.799e-9
-0.710, -5.713e-9
-0.700, -5.628e-9
-0.690, -5.540e-9
-0.680, -5.452e-9
-0.670, -5.370e-9
-0.660, -5.287e-9
-0.650, -5.202e-9
-0.640, -5.117e-9
-0.630, -5.031e-9
-0.620, -4.948e-9
-0.610, -4.861e-9
-0.600, -4.774e-9
-0.590, -4.689e-9
-0.580, -4.605e-9
-0.570, -4.517e-9
-0.560, -4.433e-9
-0.550, -4.349e-9
-0.540, -4.264e-9
-0.530, -4.181e-9
-0.520, -4.098e-9
-0.510, -4.012e-9
-0.500, -3.925e-9
-0.490, -3.840e-9
-0.480, -3.756e-9
-0.470, -3.672e-9
-0.460, -3.590e-9
-0.450, -3.508e-9
-0.440, -3.427e-9
-0.430, -3.346e-9
-0.420, -3.266e-9
-0.410, -3.184e-9
-0.400, -3.101e-9
-0.390, -3.017e-9
-0.380, -2.932e-9
-0.370, -2.845e-9
-0.360, -2.760e-9
-0.350, -2.676e-9
-0.340, -2.589e-9
-0.330, -2.509e-9
-0.320, -2.426e-9
-0.310, -2.340e-9
-0.300, -2.259e-9
-0.290, -2.176e-9
-0.280, -2.094e-9
-0.270, -2.018e-9
-0.260, -1.939e-9
-0.250, -1.860e-9
-0.240, -1.780e-9
-0.230, -1.701e-9
-0.220, -1.622e-9
-0.210, -1.541e-9
-0.200, -1.462e-9
-0.190, -1.383e-9
-0.180, -1.307e-9
-0.170, -1.228e-9
-0.160, -1.151e-9
-0.150, -1.074e-9
-0.140, -9.964e-10
-0.130, -9.217e-10
-0.120, -8.463e-10
-0.110, -7.710e-10
-0.100, -6.987e-10
-0.090, -6.243e-10
-0.080, -5.501e-10
-0.070, -4.760e-10
-0.060, -4.028e-10
-0.050, -3.305e-10
-0.040, -2.601e-10
-0.030, -1.903e-10
-0.020, -1.217e-10
-0.010, -5.463e-11
-0.000, 1.396e-11
0.010, 8.224e-11
0.020, 1.499e-10
0.030, 2.157e-10
0.040, 2.840e-10
0.050, 3.495e-10
0.060, 4.156e-10
0.070, 4.793e-10
0.080, 5.433e-10
0.090, 6.067e-10
0.100, 6.669e-10
0.110, 7.282e-10
0.120, 7.884e-10
0.130, 8.472e-10
0.140, 9.047e-10
0.150, 9.622e-10
0.160, 1.020e-9
0.170, 1.076e-9
0.180, 1.134e-9
0.190, 1.189e-9
0.200, 1.241e-9
0.210, 1.293e-9
0.220, 1.345e-9
0.230, 1.397e-9
0.240, 1.446e-9
0.250, 1.496e-9
0.260, 1.544e-9
0.270, 1.592e-9
0.280, 1.640e-9
0.290, 1.687e-9
0.300, 1.733e-9
0.310, 1.778e-9
0.320, 1.822e-9
0.330, 1.873e-9
0.340, 1.919e-9
0.350, 1.958e-9
0.360, 2.001e-9
0.370, 2.043e-9
0.380, 2.088e-9
0.390, 2.124e-9
0.400, 2.160e-9
0.410, 2.196e-9
0.420, 2.228e-9
0.430, 2.262e-9
0.440, 2.292e-9
0.450, 2.327e-9
0.460, 2.358e-9
0.470, 2.386e-9
0.480, 2.412e-9
0.490, 2.438e-9
0.500, 2.462e-9
0.510, 2.489e-9
0.520, 2.518e-9
0.530, 2.549e-9
0.540, 2.575e-9
0.550, 2.598e-9
0.560, 2.622e-9
0.570, 2.649e-9
0.580, 2.674e-9
0.590, 2.698e-9
0.600, 2.722e-9
0.610, 2.748e-9
0.620, 2.775e-9
0.630, 2.801e-9
0.640, 2.825e-9
0.650, 2.848e-9
0.660, 2.872e-9
0.670, 2.901e-9
0.680, 2.924e-9
0.690, 2.948e-9
0.700, 2.972e-9
0.710, 2.995e-9
0.720, 3.019e-9
0.730, 3.043e-9
0.740, 3.065e-9
0.750, 3.090e-9
0.760, 3.115e-9
0.770, 3.139e-9
0.780, 3.162e-9
0.790, 3.187e-9
0.800, 3.209e-9
0.810, 3.232e-9
0.820, 3.258e-9
0.830, 3.282e-9
0.840, 3.305e-9
0.850, 3.331e-9
0.860, 3.354e-9
0.870, 3.378e-9
0.880, 3.401e-9
0.890, 3.425e-9
0.900, 3.446e-9
0.910, 3.466e-9
0.920, 3.486e-9
0.930, 3.505e-9
0.940, 3.525e-9
0.950, 3.546e-9
0.960, 3.565e-9
0.970, 3.585e-9
0.980, 3.605e-9
0.990, 3.627e-9
1.000, 3.645e-9
1.010, 3.666e-9
1.020, 3.686e-9
1.030, 3.705e-9
1.040, 3.725e-9
1.050, 3.740e-9
1.060, 3.760e-9
1.070, 3.777e-9
1.080, 3.795e-9
1.090, 3.813e-9
1.100, 3.831e-9
1.110, 3.849e-9
1.120, 3.865e-9
1.130, 3.882e-9
1.140, 3.899e-9
1.150, 3.917e-9
1.160, 3.934e-9
1.170, 3.951e-9
1.180, 3.968e-9
1.190, 3.982e-9
1.200, 3.998e-9
1.210, 4.015e-9
1.220, 4.032e-9
1.230, 4.047e-9
1.240, 4.061e-9
1.250, 4.077e-9
1.260, 4.092e-9
1.270, 4.107e-9
1.280, 4.120e-9
1.290, 4.134e-9
1.300, 4.150e-9
1.310, 4.164e-9
1.320, 4.178e-9
1.330, 4.191e-9
1.340, 4.204e-9
1.350, 4.217e-9
1.360, 4.231e-9
1.370, 4.246e-9
1.380, 4.261e-9
1.390, 4.274e-9
1.400, 4.289e-9
1.410, 4.300e-9
1.420, 4.314e-9
1.430, 4.326e-9
1.440, 4.338e-9
1.450, 4.351e-9
1.460, 4.365e-9
1.470, 4.377e-9
1.480, 4.388e-9
1.490, 4.401e-9
1.500, 4.413e-9
1.510, 4.423e-9
1.520, 4.437e-9
1.530, 4.449e-9
1.540, 4.460e-9
1.550, 4.469e-9
1.560, 4.478e-9
1.570, 4.489e-9
1.580, 4.500e-9
1.590, 4.513e-9
1.600, 4.522e-9
1.610, 4.529e-9
1.620, 4.540e-9
1.630, 4.552e-9
1.640, 4.562e-9
1.650, 4.579e-9
1.660, 4.600e-9
1.670, 4.619e-9
1.680, 4.630e-9
1.690, 4.631e-9
1.700, 4.637e-9
1.710, 4.646e-9
1.720, 4.659e-9
1.730, 4.674e-9
1.740, 4.677e-9
1.750, 4.686e-9
1.760, 4.699e-9
1.770, 4.703e-9
1.780, 4.705e-9
1.790, 4.718e-9
1.800, 4.735e-9
1.810, 4.752e-9
1.820, 4.767e-9
1.830, 4.784e-9
1.840, 4.808e-9
1.850, 4.819e-9
1.860, 4.806e-9
1.870, 4.788e-9
1.880, 4.790e-9
1.890, 4.801e-9
1.900, 4.807e-9
1.910, 4.805e-9
1.920, 4.799e-9
1.930, 4.788e-9
1.940, 4.775e-9
1.950, 4.769e-9
1.960, 4.774e-9
1.970, 4.780e-9
1.980, 4.773e-9
1.990, 4.769e-9
