# Supplementary material for: An Insulin-Modified pH-Responsive Nanopipette Based on Ion Current Rectification
Source: Sensors (Basel). 2024 Jun 30;24(13):4264. doi: 10.3390/s24134264 (PMC11244478; doi:10.3390/s24134264)
Supplement: Supplementary file 1 [file sensors-24-04264-s001.zip › Monitoring of modification process/Carboxyl/6 3.txt]

Aug. 6, 2023   21:19:02
Linear Sweep Voltammetry
File: s:\Data Source:  Experiment
Instrument Model:  CHI830D
Header: 
Note: 

Init E (V) = -2
Final E (V) = 2
Scan Rate (V/s) = 0.5
Sample Interval (V) = 0.01
Quiet Time (sec) = 2
Sensitivity (A/V) = 1e-8


Potential/V, Current/A

-2.000, -4.348e-8
-1.990, -4.327e-8
-1.980, -4.303e-8
-1.970, -4.282e-8
-1.960, -4.262e-8
-1.950, -4.240e-8
-1.940, -4.217e-8
-1.930, -4.191e-8
-1.920, -4.170e-8
-1.910, -4.148e-8
-1.900, -4.123e-8
-1.890, -4.099e-8
-1.880, -4.079e-8
-1.870, -4.057e-8
-1.860, -4.032e-8
-1.850, -4.007e-8
-1.840, -3.982e-8
-1.830, -3.958e-8
-1.820, -3.932e-8
-1.810, -3.908e-8
-1.800, -3.884e-8
-1.790, -3.858e-8
-1.780, -3.833e-8
-1.770, -3.807e-8
-1.760, -3.784e-8
-1.750, -3.758e-8
-1.740, -3.734e-8
-1.730, -3.712e-8
-1.720, -3.691e-8
-1.710, -3.666e-8
-1.700, -3.638e-8
-1.690, -3.614e-8
-1.680, -3.589e-8
-1.670, -3.564e-8
-1.660, -3.537e-8
-1.650, -3.512e-8
-1.640, -3.489e-8
-1.630, -3.469e-8
-1.620, -3.445e-8
-1.610, -3.416e-8
-1.600, -3.390e-8
-1.590, -3.364e-8
-1.580, -3.341e-8
-1.570, -3.317e-8
-1.560, -3.293e-8
-1.550, -3.268e-8
-1.540, -3.246e-8
-1.530, -3.222e-8
-1.520, -3.200e-8
-1.510, -3.178e-8
-1.500, -3.152e-8
-1.490, -3.128e-8
-1.480, -3.105e-8
-1.470, -3.082e-8
-1.460, -3.057e-8
-1.450, -3.033e-8
-1.440, -3.009e-8
-1.430, -2.983e-8
-1.420, -2.957e-8
-1.410, -2.931e-8
-1.400, -2.902e-8
-1.390, -2.877e-8
-1.380, -2.855e-8
-1.370, -2.832e-8
-1.360, -2.809e-8
-1.350, -2.785e-8
-1.340, -2.760e-8
-1.330, -2.737e-8
-1.320, -2.712e-8
-1.310, -2.690e-8
-1.300, -2.667e-8
-1.290, -2.642e-8
-1.280, -2.616e-8
-1.270, -2.593e-8
-1.260, -2.570e-8
-1.250, -2.546e-8
-1.240, -2.523e-8
-1.230, -2.500e-8
-1.220, -2.476e-8
-1.210, -2.451e-8
-1.200, -2.428e-8
-1.190, -2.405e-8
-1.180, -2.382e-8
-1.170, -2.358e-8
-1.160, -2.332e-8
-1.150, -2.309e-8
-1.140, -2.286e-8
-1.130, -2.263e-8
-1.120, -2.239e-8
-1.110, -2.215e-8
-1.100, -2.192e-8
-1.090, -2.168e-8
-1.080, -2.143e-8
-1.070, -2.120e-8
-1.060, -2.096e-8
-1.050, -2.073e-8
-1.040, -2.051e-8
-1.030, -2.029e-8
-1.020, -2.006e-8
-1.010, -1.983e-8
-1.000, -1.961e-8
-0.990, -1.937e-8
-0.980, -1.912e-8
-0.970, -1.888e-8
-0.960, -1.864e-8
-0.950, -1.841e-8
-0.940, -1.818e-8
-0.930, -1.792e-8
-0.920, -1.771e-8
-0.910, -1.749e-8
-0.900, -1.726e-8
-0.890, -1.703e-8
-0.880, -1.680e-8
-0.870, -1.657e-8
-0.860, -1.633e-8
-0.850, -1.611e-8
-0.840, -1.589e-8
-0.830, -1.567e-8
-0.820, -1.546e-8
-0.810, -1.523e-8
-0.800, -1.500e-8
-0.790, -1.478e-8
-0.780, -1.457e-8
-0.770, -1.436e-8
-0.760, -1.414e-8
-0.750, -1.393e-8
-0.740, -1.371e-8
-0.730, -1.348e-8
-0.720, -1.326e-8
-0.710, -1.304e-8
-0.700, -1.284e-8
-0.690, -1.262e-8
-0.680, -1.241e-8
-0.670, -1.220e-8
-0.660, -1.198e-8
-0.650, -1.177e-8
-0.640, -1.155e-8
-0.630, -1.133e-8
-0.620, -1.113e-8
-0.610, -1.093e-8
-0.600, -1.073e-8
-0.590, -1.053e-8
-0.580, -1.032e-8
-0.570, -1.012e-8
-0.560, -9.916e-9
-0.550, -9.705e-9
-0.540, -9.492e-9
-0.530, -9.285e-9
-0.520, -9.076e-9
-0.510, -8.867e-9
-0.500, -8.662e-9
-0.490, -8.462e-9
-0.480, -8.262e-9
-0.470, -8.065e-9
-0.460, -7.875e-9
-0.450, -7.684e-9
-0.440, -7.490e-9
-0.430, -7.285e-9
-0.420, -7.076e-9
-0.410, -6.878e-9
-0.400, -6.679e-9
-0.390, -6.467e-9
-0.380, -6.257e-9
-0.370, -6.060e-9
-0.360, -5.881e-9
-0.350, -5.714e-9
-0.340, -5.547e-9
-0.330, -5.379e-9
-0.320, -5.213e-9
-0.310, -5.043e-9
-0.300, -4.871e-9
-0.290, -4.694e-9
-0.280, -4.520e-9
-0.270, -4.342e-9
-0.260, -4.164e-9
-0.250, -3.984e-9
-0.240, -3.808e-9
-0.230, -3.637e-9
-0.220, -3.458e-9
-0.210, -3.286e-9
-0.200, -3.117e-9
-0.190, -2.944e-9
-0.180, -2.751e-9
-0.170, -2.555e-9
-0.160, -2.468e-9
-0.150, -2.367e-9
-0.140, -2.229e-9
-0.130, -2.027e-9
-0.120, -1.826e-9
-0.110, -1.656e-9
-0.100, -1.469e-9
-0.090, -1.293e-9
-0.080, -1.137e-9
-0.070, -9.918e-10
-0.060, -8.463e-10
-0.050, -6.870e-10
-0.040, -5.292e-10
-0.030, -3.840e-10
-0.020, -2.404e-10
-0.010, -8.600e-11
-0.000, 7.302e-11
0.010, 2.256e-10
0.020, 3.624e-10
0.030, 4.313e-10
0.040, 5.910e-10
0.050, 7.964e-10
0.060, 9.404e-10
0.070, 1.072e-9
0.080, 1.208e-9
0.090, 1.348e-9
0.100, 1.488e-9
0.110, 1.627e-9
0.120, 1.761e-9
0.130, 1.898e-9
0.140, 2.040e-9
0.150, 2.282e-9
0.160, 2.314e-9
0.170, 2.367e-9
0.180, 2.462e-9
0.190, 2.577e-9
0.200, 2.731e-9
0.210, 2.903e-9
0.220, 3.059e-9
0.230, 3.147e-9
0.240, 3.278e-9
0.250, 3.439e-9
0.260, 3.559e-9
0.270, 3.673e-9
0.280, 3.821e-9
0.290, 3.948e-9
0.300, 4.068e-9
0.310, 4.188e-9
0.320, 4.310e-9
0.330, 4.423e-9
0.340, 4.510e-9
0.350, 4.599e-9
0.360, 4.788e-9
0.370, 4.913e-9
0.380, 5.024e-9
0.390, 5.141e-9
0.400, 5.254e-9
0.410, 5.363e-9
0.420, 5.471e-9
0.430, 5.577e-9
0.440, 5.687e-9
0.450, 5.791e-9
0.460, 5.901e-9
0.470, 6.004e-9
0.480, 6.109e-9
0.490, 6.209e-9
0.500, 6.312e-9
0.510, 6.416e-9
0.520, 6.521e-9
0.530, 6.628e-9
0.540, 6.730e-9
0.550, 6.831e-9
0.560, 6.934e-9
0.570, 7.032e-9
0.580, 7.133e-9
0.590, 7.224e-9
0.600, 7.312e-9
0.610, 7.428e-9
0.620, 7.521e-9
0.630, 7.617e-9
0.640, 7.713e-9
0.650, 7.810e-9
0.660, 7.916e-9
0.670, 8.013e-9
0.680, 8.104e-9
0.690, 8.201e-9
0.700, 8.297e-9
0.710, 8.394e-9
0.720, 8.493e-9
0.730, 8.589e-9
0.740, 8.692e-9
0.750, 8.798e-9
0.760, 8.896e-9
0.770, 8.973e-9
0.780, 9.090e-9
0.790, 9.190e-9
0.800, 9.282e-9
0.810, 9.389e-9
0.820, 9.495e-9
0.830, 9.567e-9
0.840, 9.638e-9
0.850, 9.707e-9
0.860, 9.798e-9
0.870, 9.870e-9
0.880, 9.959e-9
0.890, 1.003e-8
0.900, 1.012e-8
0.910, 1.024e-8
0.920, 1.033e-8
0.930, 1.041e-8
0.940, 1.050e-8
0.950, 1.059e-8
0.960, 1.069e-8
0.970, 1.077e-8
0.980, 1.083e-8
0.990, 1.089e-8
1.000, 1.096e-8
1.010, 1.105e-8
1.020, 1.111e-8
1.030, 1.119e-8
1.040, 1.126e-8
1.050, 1.135e-8
1.060, 1.143e-8
1.070, 1.154e-8
1.080, 1.161e-8
1.090, 1.168e-8
1.100, 1.174e-8
1.110, 1.183e-8
1.120, 1.189e-8
1.130, 1.198e-8
1.140, 1.204e-8
1.150, 1.214e-8
1.160, 1.222e-8
1.170, 1.232e-8
1.180, 1.239e-8
1.190, 1.245e-8
1.200, 1.251e-8
1.210, 1.261e-8
1.220, 1.270e-8
1.230, 1.278e-8
1.240, 1.284e-8
1.250, 1.295e-8
1.260, 1.301e-8
1.270, 1.307e-8
1.280, 1.313e-8
1.290, 1.321e-8
1.300, 1.329e-8
1.310, 1.342e-8
1.320, 1.346e-8
1.330, 1.356e-8
1.340, 1.363e-8
1.350, 1.370e-8
1.360, 1.377e-8
1.370, 1.384e-8
1.380, 1.389e-8
1.390, 1.398e-8
1.400, 1.401e-8
1.410, 1.405e-8
1.420, 1.422e-8
1.430, 1.428e-8
1.440, 1.436e-8
1.450, 1.447e-8
1.460, 1.457e-8
1.470, 1.464e-8
1.480, 1.471e-8
1.490, 1.479e-8
1.500, 1.488e-8
1.510, 1.492e-8
1.520, 1.502e-8
1.530, 1.499e-8
1.540, 1.504e-8
1.550, 1.510e-8
1.560, 1.518e-8
1.570, 1.519e-8
1.580, 1.531e-8
1.590, 1.540e-8
1.600, 1.545e-8
1.610, 1.550e-8
1.620, 1.562e-8
1.630, 1.574e-8
1.640, 1.580e-8
1.650, 1.589e-8
1.660, 1.597e-8
1.670, 1.603e-8
1.680, 1.612e-8
1.690, 1.615e-8
1.700, 1.620e-8
1.710, 1.624e-8
1.720, 1.631e-8
1.730, 1.642e-8
1.740, 1.657e-8
1.750, 1.663e-8
1.760, 1.670e-8
1.770, 1.671e-8
1.780, 1.679e-8
1.790, 1.690e-8
1.800, 1.698e-8
1.810, 1.707e-8
1.820, 1.711e-8
1.830, 1.712e-8
1.840, 1.719e-8
1.850, 1.727e-8
1.860, 1.732e-8
1.870, 1.738e-8
1.880, 1.748e-8
1.890, 1.754e-8
1.900, 1.763e-8
1.910, 1.771e-8
1.920, 1.781e-8
1.930, 1.789e-8
1.940, 1.796e-8
1.950, 1.805e-8
1.960, 1.814e-8
1.970, 1.815e-8
1.980, 1.829e-8
1.990, 1.847e-8
