# Supplementary material for: An Insulin-Modified pH-Responsive Nanopipette Based on Ion Current Rectification
Source: Sensors (Basel). 2024 Jun 30;24(13):4264. doi: 10.3390/s24134264 (PMC11244478; doi:10.3390/s24134264)
Supplement: Supplementary file 1 [file sensors-24-04264-s001.zip › Monitoring of modification process/Carboxyl/6 8.txt]

Aug. 6, 2023   21:20:10
Linear Sweep Voltammetry
File: s:\Data Source:  Experiment
Instrument Model:  CHI830D
Header: 
Note: 

Init E (V) = -2
Final E (V) = 2
Scan Rate (V/s) = 0.5
Sample Interval (V) = 0.01
Quiet Time (sec) = 2
Sensitivity (A/V) = 1e-8


Potential/V, Current/A

-2.000, -6.554e-8
-1.990, -6.520e-8
-1.980, -6.492e-8
-1.970, -6.459e-8
-1.960, -6.426e-8
-1.950, -6.394e-8
-1.940, -6.362e-8
-1.930, -6.326e-8
-1.920, -6.292e-8
-1.910, -6.256e-8
-1.900, -6.218e-8
-1.890, -6.184e-8
-1.880, -6.149e-8
-1.870, -6.113e-8
-1.860, -6.082e-8
-1.850, -6.053e-8
-1.840, -6.018e-8
-1.830, -5.987e-8
-1.820, -5.954e-8
-1.810, -5.918e-8
-1.800, -5.880e-8
-1.790, -5.848e-8
-1.780, -5.816e-8
-1.770, -5.781e-8
-1.760, -5.746e-8
-1.750, -5.713e-8
-1.740, -5.679e-8
-1.730, -5.643e-8
-1.720, -5.610e-8
-1.710, -5.577e-8
-1.700, -5.543e-8
-1.690, -5.507e-8
-1.680, -5.470e-8
-1.670, -5.437e-8
-1.660, -5.400e-8
-1.650, -5.365e-8
-1.640, -5.330e-8
-1.630, -5.296e-8
-1.620, -5.261e-8
-1.610, -5.226e-8
-1.600, -5.191e-8
-1.590, -5.157e-8
-1.580, -5.122e-8
-1.570, -5.090e-8
-1.560, -5.057e-8
-1.550, -5.020e-8
-1.540, -4.985e-8
-1.530, -4.951e-8
-1.520, -4.913e-8
-1.510, -4.877e-8
-1.500, -4.842e-8
-1.490, -4.806e-8
-1.480, -4.769e-8
-1.470, -4.736e-8
-1.460, -4.702e-8
-1.450, -4.665e-8
-1.440, -4.631e-8
-1.430, -4.598e-8
-1.420, -4.562e-8
-1.410, -4.529e-8
-1.400, -4.495e-8
-1.390, -4.461e-8
-1.380, -4.426e-8
-1.370, -4.390e-8
-1.360, -4.355e-8
-1.350, -4.319e-8
-1.340, -4.282e-8
-1.330, -4.247e-8
-1.320, -4.212e-8
-1.310, -4.176e-8
-1.300, -4.144e-8
-1.290, -4.107e-8
-1.280, -4.071e-8
-1.270, -4.035e-8
-1.260, -4.002e-8
-1.250, -3.968e-8
-1.240, -3.933e-8
-1.230, -3.896e-8
-1.220, -3.862e-8
-1.210, -3.829e-8
-1.200, -3.795e-8
-1.190, -3.759e-8
-1.180, -3.725e-8
-1.170, -3.691e-8
-1.160, -3.658e-8
-1.150, -3.621e-8
-1.140, -3.589e-8
-1.130, -3.555e-8
-1.120, -3.518e-8
-1.110, -3.484e-8
-1.100, -3.450e-8
-1.090, -3.415e-8
-1.080, -3.381e-8
-1.070, -3.345e-8
-1.060, -3.308e-8
-1.050, -3.274e-8
-1.040, -3.239e-8
-1.030, -3.206e-8
-1.020, -3.172e-8
-1.010, -3.137e-8
-1.000, -3.103e-8
-0.990, -3.067e-8
-0.980, -3.032e-8
-0.970, -2.998e-8
-0.960, -2.964e-8
-0.950, -2.930e-8
-0.940, -2.894e-8
-0.930, -2.859e-8
-0.920, -2.826e-8
-0.910, -2.790e-8
-0.900, -2.756e-8
-0.890, -2.722e-8
-0.880, -2.688e-8
-0.870, -2.655e-8
-0.860, -2.620e-8
-0.850, -2.586e-8
-0.840, -2.551e-8
-0.830, -2.518e-8
-0.820, -2.486e-8
-0.810, -2.453e-8
-0.800, -2.420e-8
-0.790, -2.386e-8
-0.780, -2.352e-8
-0.770, -2.318e-8
-0.760, -2.283e-8
-0.750, -2.250e-8
-0.740, -2.216e-8
-0.730, -2.182e-8
-0.720, -2.149e-8
-0.710, -2.115e-8
-0.700, -2.082e-8
-0.690, -2.049e-8
-0.680, -2.015e-8
-0.670, -1.982e-8
-0.660, -1.949e-8
-0.650, -1.916e-8
-0.640, -1.884e-8
-0.630, -1.851e-8
-0.620, -1.818e-8
-0.610, -1.784e-8
-0.600, -1.751e-8
-0.590, -1.719e-8
-0.580, -1.687e-8
-0.570, -1.654e-8
-0.560, -1.622e-8
-0.550, -1.589e-8
-0.540, -1.558e-8
-0.530, -1.526e-8
-0.520, -1.494e-8
-0.510, -1.462e-8
-0.500, -1.430e-8
-0.490, -1.398e-8
-0.480, -1.366e-8
-0.470, -1.334e-8
-0.460, -1.303e-8
-0.450, -1.271e-8
-0.440, -1.240e-8
-0.430, -1.208e-8
-0.420, -1.177e-8
-0.410, -1.145e-8
-0.400, -1.113e-8
-0.390, -1.082e-8
-0.380, -1.051e-8
-0.370, -1.020e-8
-0.360, -9.897e-9
-0.350, -9.597e-9
-0.340, -9.295e-9
-0.330, -8.991e-9
-0.320, -8.690e-9
-0.310, -8.398e-9
-0.300, -8.102e-9
-0.290, -7.806e-9
-0.280, -7.509e-9
-0.270, -7.214e-9
-0.260, -6.922e-9
-0.250, -6.631e-9
-0.240, -6.338e-9
-0.230, -6.055e-9
-0.220, -5.768e-9
-0.210, -5.482e-9
-0.200, -5.199e-9
-0.190, -4.915e-9
-0.180, -4.634e-9
-0.170, -4.357e-9
-0.160, -4.084e-9
-0.150, -3.809e-9
-0.140, -3.540e-9
-0.130, -3.270e-9
-0.120, -3.003e-9
-0.110, -2.737e-9
-0.100, -2.472e-9
-0.090, -2.210e-9
-0.080, -1.952e-9
-0.070, -1.695e-9
-0.060, -1.441e-9
-0.050, -1.189e-9
-0.040, -9.377e-10
-0.030, -6.910e-10
-0.020, -4.459e-10
-0.010, -2.026e-10
-0.000, 3.764e-11
0.010, 2.751e-10
0.020, 5.113e-10
0.030, 7.417e-10
0.040, 9.711e-10
0.050, 1.199e-9
0.060, 1.425e-9
0.070, 1.647e-9
0.080, 1.866e-9
0.090, 2.083e-9
0.100, 2.293e-9
0.110, 2.503e-9
0.120, 2.710e-9
0.130, 2.916e-9
0.140, 3.119e-9
0.150, 3.321e-9
0.160, 3.520e-9
0.170, 3.713e-9
0.180, 3.907e-9
0.190, 4.097e-9
0.200, 4.285e-9
0.210, 4.471e-9
0.220, 4.657e-9
0.230, 4.840e-9
0.240, 5.020e-9
0.250, 5.198e-9
0.260, 5.376e-9
0.270, 5.550e-9
0.280, 5.720e-9
0.290, 5.892e-9
0.300, 6.062e-9
0.310, 6.227e-9
0.320, 6.393e-9
0.330, 6.556e-9
0.340, 6.717e-9
0.350, 6.878e-9
0.360, 7.039e-9
0.370, 7.198e-9
0.380, 7.356e-9
0.390, 7.512e-9
0.400, 7.668e-9
0.410, 7.821e-9
0.420, 7.973e-9
0.430, 8.127e-9
0.440, 8.283e-9
0.450, 8.436e-9
0.460, 8.591e-9
0.470, 8.740e-9
0.480, 8.878e-9
0.490, 9.010e-9
0.500, 9.144e-9
0.510, 9.281e-9
0.520, 9.421e-9
0.530, 9.563e-9
0.540, 9.705e-9
0.550, 9.844e-9
0.560, 9.982e-9
0.570, 1.012e-8
0.580, 1.026e-8
0.590, 1.040e-8
0.600, 1.054e-8
0.610, 1.067e-8
0.620, 1.079e-8
0.630, 1.087e-8
0.640, 1.096e-8
0.650, 1.108e-8
0.660, 1.120e-8
0.670, 1.132e-8
0.680, 1.145e-8
0.690, 1.157e-8
0.700, 1.169e-8
0.710, 1.181e-8
0.720, 1.192e-8
0.730, 1.204e-8
0.740, 1.215e-8
0.750, 1.226e-8
0.760, 1.238e-8
0.770, 1.249e-8
0.780, 1.259e-8
0.790, 1.268e-8
0.800, 1.277e-8
0.810, 1.287e-8
0.820, 1.297e-8
0.830, 1.305e-8
0.840, 1.313e-8
0.850, 1.320e-8
0.860, 1.327e-8
0.870, 1.334e-8
0.880, 1.340e-8
0.890, 1.344e-8
0.900, 1.347e-8
0.910, 1.349e-8
0.920, 1.348e-8
0.930, 1.346e-8
0.940, 1.338e-8
0.950, 1.320e-8
0.960, 1.276e-8
0.970, 1.230e-8
0.980, 1.231e-8
0.990, 1.238e-8
1.000, 1.244e-8
1.010, 1.252e-8
1.020, 1.260e-8
1.030, 1.268e-8
1.040, 1.276e-8
1.050, 1.284e-8
1.060, 1.292e-8
1.070, 1.301e-8
1.080, 1.309e-8
1.090, 1.318e-8
1.100, 1.326e-8
1.110, 1.334e-8
1.120, 1.343e-8
1.130, 1.352e-8
1.140, 1.360e-8
1.150, 1.369e-8
1.160, 1.377e-8
1.170, 1.386e-8
1.180, 1.394e-8
1.190, 1.403e-8
1.200, 1.411e-8
1.210, 1.419e-8
1.220, 1.428e-8
1.230, 1.436e-8
1.240, 1.445e-8
1.250, 1.453e-8
1.260, 1.462e-8
1.270, 1.470e-8
1.280, 1.478e-8
1.290, 1.487e-8
1.300, 1.495e-8
1.310, 1.504e-8
1.320, 1.513e-8
1.330, 1.521e-8
1.340, 1.530e-8
1.350, 1.538e-8
1.360, 1.547e-8
1.370, 1.555e-8
1.380, 1.563e-8
1.390, 1.572e-8
1.400, 1.581e-8
1.410, 1.589e-8
1.420, 1.598e-8
1.430, 1.606e-8
1.440, 1.615e-8
1.450, 1.623e-8
1.460, 1.631e-8
1.470, 1.640e-8
1.480, 1.648e-8
1.490, 1.657e-8
1.500, 1.666e-8
1.510, 1.675e-8
1.520, 1.684e-8
1.530, 1.693e-8
1.540, 1.702e-8
1.550, 1.710e-8
1.560, 1.717e-8
1.570, 1.725e-8
1.580, 1.733e-8
1.590, 1.742e-8
1.600, 1.751e-8
1.610, 1.759e-8
1.620, 1.767e-8
1.630, 1.776e-8
1.640, 1.785e-8
1.650, 1.793e-8
1.660, 1.802e-8
1.670, 1.810e-8
1.680, 1.818e-8
1.690, 1.827e-8
1.700, 1.836e-8
1.710, 1.844e-8
1.720, 1.851e-8
1.730, 1.858e-8
1.740, 1.867e-8
1.750, 1.874e-8
1.760, 1.882e-8
1.770, 1.892e-8
1.780, 1.900e-8
1.790, 1.908e-8
1.800, 1.917e-8
1.810, 1.925e-8
1.820, 1.934e-8
1.830, 1.942e-8
1.840, 1.950e-8
1.850, 1.959e-8
1.860, 1.966e-8
1.870, 1.974e-8
1.880, 1.983e-8
1.890, 1.991e-8
1.900, 2.000e-8
1.910, 2.008e-8
1.920, 2.016e-8
1.930, 2.025e-8
1.940, 2.035e-8
1.950, 2.043e-8
1.960, 2.057e-8
1.970, 2.061e-8
1.980, 2.060e-8
1.990, 2.067e-8
