# Supplementary material for: An Insulin-Modified pH-Responsive Nanopipette Based on Ion Current Rectification
Source: Sensors (Basel). 2024 Jun 30;24(13):4264. doi: 10.3390/s24134264 (PMC11244478; doi:10.3390/s24134264)
Supplement: Supplementary file 1 [file sensors-24-04264-s001.zip › Monitoring of modification process/Insulin/1 3.txt]

Aug. 7, 2023   07:53:29
Linear Sweep Voltammetry
File: s:\Data Source:  Experiment
Instrument Model:  CHI830D
Header: 
Note: 

Init E (V) = -2
Final E (V) = 2
Scan Rate (V/s) = 0.5
Sample Interval (V) = 0.01
Quiet Time (sec) = 2
Sensitivity (A/V) = 1e-8


Potential/V, Current/A

-2.000, -2.813e-8
-1.990, -2.795e-8
-1.980, -2.775e-8
-1.970, -2.755e-8
-1.960, -2.733e-8
-1.950, -2.714e-8
-1.940, -2.696e-8
-1.930, -2.682e-8
-1.920, -2.667e-8
-1.910, -2.649e-8
-1.900, -2.628e-8
-1.890, -2.610e-8
-1.880, -2.594e-8
-1.870, -2.575e-8
-1.860, -2.555e-8
-1.850, -2.537e-8
-1.840, -2.526e-8
-1.830, -2.511e-8
-1.820, -2.496e-8
-1.810, -2.478e-8
-1.800, -2.461e-8
-1.790, -2.443e-8
-1.780, -2.424e-8
-1.770, -2.405e-8
-1.760, -2.386e-8
-1.750, -2.368e-8
-1.740, -2.349e-8
-1.730, -2.332e-8
-1.720, -2.316e-8
-1.710, -2.298e-8
-1.700, -2.280e-8
-1.690, -2.263e-8
-1.680, -2.244e-8
-1.670, -2.227e-8
-1.660, -2.212e-8
-1.650, -2.193e-8
-1.640, -2.176e-8
-1.630, -2.156e-8
-1.620, -2.140e-8
-1.610, -2.122e-8
-1.600, -2.104e-8
-1.590, -2.087e-8
-1.580, -2.069e-8
-1.570, -2.052e-8
-1.560, -2.038e-8
-1.550, -2.022e-8
-1.540, -2.006e-8
-1.530, -1.991e-8
-1.520, -1.975e-8
-1.510, -1.959e-8
-1.500, -1.943e-8
-1.490, -1.927e-8
-1.480, -1.911e-8
-1.470, -1.896e-8
-1.460, -1.880e-8
-1.450, -1.866e-8
-1.440, -1.850e-8
-1.430, -1.836e-8
-1.420, -1.822e-8
-1.410, -1.807e-8
-1.400, -1.792e-8
-1.390, -1.778e-8
-1.380, -1.764e-8
-1.370, -1.750e-8
-1.360, -1.736e-8
-1.350, -1.722e-8
-1.340, -1.707e-8
-1.330, -1.692e-8
-1.320, -1.678e-8
-1.310, -1.665e-8
-1.300, -1.651e-8
-1.290, -1.638e-8
-1.280, -1.624e-8
-1.270, -1.610e-8
-1.260, -1.596e-8
-1.250, -1.583e-8
-1.240, -1.571e-8
-1.230, -1.559e-8
-1.220, -1.545e-8
-1.210, -1.531e-8
-1.200, -1.517e-8
-1.190, -1.504e-8
-1.180, -1.491e-8
-1.170, -1.478e-8
-1.160, -1.464e-8
-1.150, -1.452e-8
-1.140, -1.439e-8
-1.130, -1.426e-8
-1.120, -1.413e-8
-1.110, -1.401e-8
-1.100, -1.387e-8
-1.090, -1.373e-8
-1.080, -1.359e-8
-1.070, -1.346e-8
-1.060, -1.334e-8
-1.050, -1.322e-8
-1.040, -1.308e-8
-1.030, -1.295e-8
-1.020, -1.284e-8
-1.010, -1.271e-8
-1.000, -1.259e-8
-0.990, -1.248e-8
-0.980, -1.235e-8
-0.970, -1.222e-8
-0.960, -1.210e-8
-0.950, -1.199e-8
-0.940, -1.188e-8
-0.930, -1.177e-8
-0.920, -1.164e-8
-0.910, -1.152e-8
-0.900, -1.140e-8
-0.890, -1.128e-8
-0.880, -1.116e-8
-0.870, -1.104e-8
-0.860, -1.092e-8
-0.850, -1.080e-8
-0.840, -1.068e-8
-0.830, -1.055e-8
-0.820, -1.043e-8
-0.810, -1.031e-8
-0.800, -1.019e-8
-0.790, -1.007e-8
-0.780, -9.955e-9
-0.770, -9.845e-9
-0.760, -9.719e-9
-0.750, -9.600e-9
-0.740, -9.482e-9
-0.730, -9.357e-9
-0.720, -9.242e-9
-0.710, -9.127e-9
-0.700, -9.014e-9
-0.690, -8.905e-9
-0.680, -8.790e-9
-0.670, -8.683e-9
-0.660, -8.566e-9
-0.650, -8.449e-9
-0.640, -8.342e-9
-0.630, -8.222e-9
-0.620, -8.108e-9
-0.610, -7.999e-9
-0.600, -7.883e-9
-0.590, -7.762e-9
-0.580, -7.636e-9
-0.570, -7.520e-9
-0.560, -7.400e-9
-0.550, -7.274e-9
-0.540, -7.142e-9
-0.530, -7.006e-9
-0.520, -6.865e-9
-0.510, -6.739e-9
-0.500, -6.605e-9
-0.490, -6.476e-9
-0.480, -6.348e-9
-0.470, -6.221e-9
-0.460, -6.094e-9
-0.450, -5.970e-9
-0.440, -5.849e-9
-0.430, -5.730e-9
-0.420, -5.609e-9
-0.410, -5.488e-9
-0.400, -5.369e-9
-0.390, -5.247e-9
-0.380, -5.131e-9
-0.370, -5.013e-9
-0.360, -4.896e-9
-0.350, -4.775e-9
-0.340, -4.644e-9
-0.330, -4.520e-9
-0.320, -4.402e-9
-0.310, -4.282e-9
-0.300, -4.159e-9
-0.290, -4.042e-9
-0.280, -3.921e-9
-0.270, -3.793e-9
-0.260, -3.660e-9
-0.250, -3.538e-9
-0.240, -3.410e-9
-0.230, -3.281e-9
-0.220, -3.159e-9
-0.210, -3.028e-9
-0.200, -2.904e-9
-0.190, -2.776e-9
-0.180, -2.640e-9
-0.170, -2.504e-9
-0.160, -2.369e-9
-0.150, -2.232e-9
-0.140, -2.088e-9
-0.130, -1.946e-9
-0.120, -1.797e-9
-0.110, -1.644e-9
-0.100, -1.490e-9
-0.090, -1.334e-9
-0.080, -1.172e-9
-0.070, -1.004e-9
-0.060, -8.365e-10
-0.050, -6.642e-10
-0.040, -4.868e-10
-0.030, -3.044e-10
-0.020, -1.189e-10
-0.010, 7.209e-11
-0.000, 2.677e-10
0.010, 4.642e-10
0.020, 6.660e-10
0.030, 8.733e-10
0.040, 1.082e-9
0.050, 1.294e-9
0.060, 1.510e-9
0.070, 1.728e-9
0.080, 1.950e-9
0.090, 2.176e-9
0.100, 2.403e-9
0.110, 2.631e-9
0.120, 2.863e-9
0.130, 3.100e-9
0.140, 3.336e-9
0.150, 3.574e-9
0.160, 3.815e-9
0.170, 4.058e-9
0.180, 4.303e-9
0.190, 4.551e-9
0.200, 4.801e-9
0.210, 5.051e-9
0.220, 5.303e-9
0.230, 5.561e-9
0.240, 5.819e-9
0.250, 6.081e-9
0.260, 6.345e-9
0.270, 6.607e-9
0.280, 6.873e-9
0.290, 7.142e-9
0.300, 7.412e-9
0.310, 7.682e-9
0.320, 7.956e-9
0.330, 8.234e-9
0.340, 8.514e-9
0.350, 8.792e-9
0.360, 9.075e-9
0.370, 9.358e-9
0.380, 9.639e-9
0.390, 9.923e-9
0.400, 1.021e-8
0.410, 1.049e-8
0.420, 1.078e-8
0.430, 1.107e-8
0.440, 1.136e-8
0.450, 1.164e-8
0.460, 1.193e-8
0.470, 1.222e-8
0.480, 1.251e-8
0.490, 1.280e-8
0.500, 1.309e-8
0.510, 1.337e-8
0.520, 1.365e-8
0.530, 1.393e-8
0.540, 1.421e-8
0.550, 1.447e-8
0.560, 1.473e-8
0.570, 1.498e-8
0.580, 1.525e-8
0.590, 1.555e-8
0.600, 1.587e-8
0.610, 1.620e-8
0.620, 1.654e-8
0.630, 1.688e-8
0.640, 1.723e-8
0.650, 1.757e-8
0.660, 1.792e-8
0.670, 1.826e-8
0.680, 1.859e-8
0.690, 1.891e-8
0.700, 1.924e-8
0.710, 1.955e-8
0.720, 1.985e-8
0.730, 2.014e-8
0.740, 2.044e-8
0.750, 2.074e-8
0.760, 2.104e-8
0.770, 2.135e-8
0.780, 2.166e-8
0.790, 2.198e-8
0.800, 2.229e-8
0.810, 2.261e-8
0.820, 2.293e-8
0.830, 2.326e-8
0.840, 2.359e-8
0.850, 2.392e-8
0.860, 2.425e-8
0.870, 2.457e-8
0.880, 2.489e-8
0.890, 2.521e-8
0.900, 2.554e-8
0.910, 2.587e-8
0.920, 2.621e-8
0.930, 2.655e-8
0.940, 2.690e-8
0.950, 2.726e-8
0.960, 2.763e-8
0.970, 2.801e-8
0.980, 2.840e-8
0.990, 2.880e-8
1.000, 2.921e-8
1.010, 2.962e-8
1.020, 3.004e-8
1.030, 3.048e-8
1.040, 3.094e-8
1.050, 3.140e-8
1.060, 3.187e-8
1.070, 3.236e-8
1.080, 3.285e-8
1.090, 3.335e-8
1.100, 3.386e-8
1.110, 3.438e-8
1.120, 3.489e-8
1.130, 3.539e-8
1.140, 3.590e-8
1.150, 3.640e-8
1.160, 3.690e-8
1.170, 3.740e-8
1.180, 3.789e-8
1.190, 3.836e-8
1.200, 3.884e-8
1.210, 3.931e-8
1.220, 3.979e-8
1.230, 4.026e-8
1.240, 4.073e-8
1.250, 4.120e-8
1.260, 4.167e-8
1.270, 4.214e-8
1.280, 4.261e-8
1.290, 4.307e-8
1.300, 4.353e-8
1.310, 4.398e-8
1.320, 4.444e-8
1.330, 4.489e-8
1.340, 4.534e-8
1.350, 4.578e-8
1.360, 4.624e-8
1.370, 4.669e-8
1.380, 4.713e-8
1.390, 4.756e-8
1.400, 4.800e-8
1.410, 4.842e-8
1.420, 4.885e-8
1.430, 4.927e-8
1.440, 4.970e-8
1.450, 5.011e-8
1.460, 5.054e-8
1.470, 5.095e-8
1.480, 5.138e-8
1.490, 5.180e-8
1.500, 5.221e-8
1.510, 5.263e-8
1.520, 5.304e-8
1.530, 5.346e-8
1.540, 5.387e-8
1.550, 5.429e-8
1.560, 5.470e-8
1.570, 5.511e-8
1.580, 5.552e-8
1.590, 5.592e-8
1.600, 5.632e-8
1.610, 5.673e-8
1.620, 5.713e-8
1.630, 5.754e-8
1.640, 5.794e-8
1.650, 5.834e-8
1.660, 5.874e-8
1.670, 5.914e-8
1.680, 5.953e-8
1.690, 5.993e-8
1.700, 6.032e-8
1.710, 6.072e-8
1.720, 6.111e-8
1.730, 6.151e-8
1.740, 6.190e-8
1.750, 6.229e-8
1.760, 6.268e-8
1.770, 6.307e-8
1.780, 6.346e-8
1.790, 6.385e-8
1.800, 6.424e-8
1.810, 6.463e-8
1.820, 6.501e-8
1.830, 6.540e-8
1.840, 6.578e-8
1.850, 6.617e-8
1.860, 6.655e-8
1.870, 6.694e-8
1.880, 6.732e-8
1.890, 6.771e-8
1.900, 6.810e-8
1.910, 6.848e-8
1.920, 6.886e-8
1.930, 6.925e-8
1.940, 6.962e-8
1.950, 7.001e-8
1.960, 7.039e-8
1.970, 7.077e-8
1.980, 7.116e-8
1.990, 7.154e-8
