# Supplementary material for: An Insulin-Modified pH-Responsive Nanopipette Based on Ion Current Rectification
Source: Sensors (Basel). 2024 Jun 30;24(13):4264. doi: 10.3390/s24134264 (PMC11244478; doi:10.3390/s24134264)
Supplement: Supplementary file 1 [file sensors-24-04264-s001.zip › Monitoring of modification process/Insulin/1 8.txt]

Aug. 7, 2023   08:09:34
Linear Sweep Voltammetry
File: s:\Data Source:  Experiment
Instrument Model:  CHI830D
Header: 
Note: 

Init E (V) = -2
Final E (V) = 2
Scan Rate (V/s) = 0.5
Sample Interval (V) = 0.01
Quiet Time (sec) = 2
Sensitivity (A/V) = 1e-8


Potential/V, Current/A

-2.000, -4.134e-8
-1.990, -4.135e-8
-1.980, -4.137e-8
-1.970, -4.110e-8
-1.960, -4.089e-8
-1.950, -4.055e-8
-1.940, -4.024e-8
-1.930, -3.993e-8
-1.920, -3.974e-8
-1.910, -3.966e-8
-1.900, -3.947e-8
-1.890, -3.928e-8
-1.880, -3.900e-8
-1.870, -3.879e-8
-1.860, -3.853e-8
-1.850, -3.829e-8
-1.840, -3.804e-8
-1.830, -3.775e-8
-1.820, -3.740e-8
-1.810, -3.726e-8
-1.800, -3.707e-8
-1.790, -3.675e-8
-1.780, -3.646e-8
-1.770, -3.641e-8
-1.760, -3.624e-8
-1.750, -3.605e-8
-1.740, -3.582e-8
-1.730, -3.544e-8
-1.720, -3.514e-8
-1.710, -3.492e-8
-1.700, -3.469e-8
-1.690, -3.457e-8
-1.680, -3.422e-8
-1.670, -3.396e-8
-1.660, -3.384e-8
-1.650, -3.346e-8
-1.640, -3.325e-8
-1.630, -3.297e-8
-1.620, -3.273e-8
-1.610, -3.256e-8
-1.600, -3.238e-8
-1.590, -3.212e-8
-1.580, -3.187e-8
-1.570, -3.152e-8
-1.560, -3.133e-8
-1.550, -3.122e-8
-1.540, -3.112e-8
-1.530, -3.086e-8
-1.520, -3.060e-8
-1.510, -3.031e-8
-1.500, -3.012e-8
-1.490, -2.990e-8
-1.480, -2.964e-8
-1.470, -2.941e-8
-1.460, -2.917e-8
-1.450, -2.888e-8
-1.440, -2.870e-8
-1.430, -2.864e-8
-1.420, -2.831e-8
-1.410, -2.801e-8
-1.400, -2.772e-8
-1.390, -2.748e-8
-1.380, -2.729e-8
-1.370, -2.704e-8
-1.360, -2.675e-8
-1.350, -2.655e-8
-1.340, -2.645e-8
-1.330, -2.627e-8
-1.320, -2.610e-8
-1.310, -2.577e-8
-1.300, -2.555e-8
-1.290, -2.532e-8
-1.280, -2.513e-8
-1.270, -2.501e-8
-1.260, -2.481e-8
-1.250, -2.456e-8
-1.240, -2.425e-8
-1.230, -2.400e-8
-1.220, -2.371e-8
-1.210, -2.347e-8
-1.200, -2.332e-8
-1.190, -2.304e-8
-1.180, -2.294e-8
-1.170, -2.268e-8
-1.160, -2.238e-8
-1.150, -2.200e-8
-1.140, -2.174e-8
-1.130, -2.158e-8
-1.120, -2.133e-8
-1.110, -2.111e-8
-1.100, -2.083e-8
-1.090, -2.066e-8
-1.080, -2.045e-8
-1.070, -2.022e-8
-1.060, -2.001e-8
-1.050, -1.974e-8
-1.040, -1.959e-8
-1.030, -1.940e-8
-1.020, -1.913e-8
-1.010, -1.889e-8
-1.000, -1.869e-8
-0.990, -1.840e-8
-0.980, -1.818e-8
-0.970, -1.798e-8
-0.960, -1.777e-8
-0.950, -1.756e-8
-0.940, -1.731e-8
-0.930, -1.706e-8
-0.920, -1.683e-8
-0.910, -1.656e-8
-0.900, -1.636e-8
-0.890, -1.617e-8
-0.880, -1.598e-8
-0.870, -1.576e-8
-0.860, -1.551e-8
-0.850, -1.530e-8
-0.840, -1.503e-8
-0.830, -1.483e-8
-0.820, -1.459e-8
-0.810, -1.437e-8
-0.800, -1.415e-8
-0.790, -1.395e-8
-0.780, -1.373e-8
-0.770, -1.355e-8
-0.760, -1.328e-8
-0.750, -1.311e-8
-0.740, -1.292e-8
-0.730, -1.269e-8
-0.720, -1.246e-8
-0.710, -1.231e-8
-0.700, -1.203e-8
-0.690, -1.179e-8
-0.680, -1.155e-8
-0.670, -1.138e-8
-0.660, -1.129e-8
-0.650, -1.109e-8
-0.640, -1.089e-8
-0.630, -1.066e-8
-0.620, -1.044e-8
-0.610, -1.017e-8
-0.600, -9.938e-9
-0.590, -9.764e-9
-0.580, -9.552e-9
-0.570, -9.383e-9
-0.560, -9.210e-9
-0.550, -9.017e-9
-0.540, -8.790e-9
-0.530, -8.575e-9
-0.520, -8.376e-9
-0.510, -8.210e-9
-0.500, -8.026e-9
-0.490, -7.833e-9
-0.480, -7.585e-9
-0.470, -7.387e-9
-0.460, -7.252e-9
-0.450, -7.048e-9
-0.440, -6.886e-9
-0.430, -6.690e-9
-0.420, -6.508e-9
-0.410, -6.333e-9
-0.400, -6.130e-9
-0.390, -5.943e-9
-0.380, -5.745e-9
-0.370, -5.568e-9
-0.360, -5.391e-9
-0.350, -5.225e-9
-0.340, -5.060e-9
-0.330, -4.888e-9
-0.320, -4.712e-9
-0.310, -4.556e-9
-0.300, -4.391e-9
-0.290, -4.230e-9
-0.280, -4.060e-9
-0.270, -3.910e-9
-0.260, -3.740e-9
-0.250, -3.568e-9
-0.240, -3.388e-9
-0.230, -3.236e-9
-0.220, -3.076e-9
-0.210, -2.920e-9
-0.200, -2.789e-9
-0.190, -2.636e-9
-0.180, -2.476e-9
-0.170, -2.314e-9
-0.160, -2.152e-9
-0.150, -1.997e-9
-0.140, -1.846e-9
-0.130, -1.695e-9
-0.120, -1.547e-9
-0.110, -1.395e-9
-0.100, -1.250e-9
-0.090, -1.103e-9
-0.080, -9.546e-10
-0.070, -8.070e-10
-0.060, -6.624e-10
-0.050, -5.166e-10
-0.040, -3.745e-10
-0.030, -2.253e-10
-0.020, -7.985e-11
-0.010, 6.625e-11
-0.000, 2.145e-10
0.010, 3.587e-10
0.020, 5.024e-10
0.030, 6.454e-10
0.040, 7.906e-10
0.050, 9.352e-10
0.060, 1.077e-9
0.070, 1.216e-9
0.080, 1.354e-9
0.090, 1.496e-9
0.100, 1.636e-9
0.110, 1.777e-9
0.120, 1.908e-9
0.130, 2.049e-9
0.140, 2.186e-9
0.150, 2.323e-9
0.160, 2.460e-9
0.170, 2.600e-9
0.180, 2.734e-9
0.190, 2.865e-9
0.200, 2.999e-9
0.210, 3.146e-9
0.220, 3.283e-9
0.230, 3.406e-9
0.240, 3.538e-9
0.250, 3.672e-9
0.260, 3.799e-9
0.270, 3.929e-9
0.280, 4.055e-9
0.290, 4.177e-9
0.300, 4.304e-9
0.310, 4.430e-9
0.320, 4.548e-9
0.330, 4.660e-9
0.340, 4.788e-9
0.350, 4.918e-9
0.360, 5.034e-9
0.370, 5.142e-9
0.380, 5.267e-9
0.390, 5.382e-9
0.400, 5.496e-9
0.410, 5.608e-9
0.420, 5.723e-9
0.430, 5.830e-9
0.440, 5.930e-9
0.450, 6.040e-9
0.460, 6.139e-9
0.470, 6.245e-9
0.480, 6.337e-9
0.490, 6.437e-9
0.500, 6.533e-9
0.510, 6.635e-9
0.520, 6.736e-9
0.530, 6.828e-9
0.540, 6.923e-9
0.550, 7.014e-9
0.560, 7.100e-9
0.570, 7.185e-9
0.580, 7.272e-9
0.590, 7.353e-9
0.600, 7.431e-9
0.610, 7.505e-9
0.620, 7.595e-9
0.630, 7.678e-9
0.640, 7.750e-9
0.650, 7.835e-9
0.660, 7.908e-9
0.670, 7.976e-9
0.680, 8.070e-9
0.690, 8.141e-9
0.700, 8.217e-9
0.710, 8.285e-9
0.720, 8.359e-9
0.730, 8.428e-9
0.740, 8.508e-9
0.750, 8.580e-9
0.760, 8.655e-9
0.770, 8.722e-9
0.780, 8.781e-9
0.790, 8.848e-9
0.800, 8.929e-9
0.810, 8.981e-9
0.820, 9.061e-9
0.830, 9.126e-9
0.840, 9.199e-9
0.850, 9.278e-9
0.860, 9.337e-9
0.870, 9.415e-9
0.880, 9.478e-9
0.890, 9.556e-9
0.900, 9.623e-9
0.910, 9.681e-9
0.920, 9.758e-9
0.930, 9.811e-9
0.940, 9.896e-9
0.950, 9.962e-9
0.960, 1.003e-8
0.970, 1.009e-8
0.980, 1.017e-8
0.990, 1.023e-8
1.000, 1.028e-8
1.010, 1.034e-8
1.020, 1.040e-8
1.030, 1.046e-8
1.040, 1.052e-8
1.050, 1.058e-8
1.060, 1.065e-8
1.070, 1.071e-8
1.080, 1.075e-8
1.090, 1.081e-8
1.100, 1.087e-8
1.110, 1.091e-8
1.120, 1.097e-8
1.130, 1.103e-8
1.140, 1.111e-8
1.150, 1.114e-8
1.160, 1.118e-8
1.170, 1.124e-8
1.180, 1.129e-8
1.190, 1.135e-8
1.200, 1.139e-8
1.210, 1.142e-8
1.220, 1.148e-8
1.230, 1.153e-8
1.240, 1.161e-8
1.250, 1.166e-8
1.260, 1.168e-8
1.270, 1.171e-8
1.280, 1.177e-8
1.290, 1.181e-8
1.300, 1.187e-8
1.310, 1.190e-8
1.320, 1.195e-8
1.330, 1.200e-8
1.340, 1.204e-8
1.350, 1.208e-8
1.360, 1.215e-8
1.370, 1.219e-8
1.380, 1.224e-8
1.390, 1.227e-8
1.400, 1.233e-8
1.410, 1.236e-8
1.420, 1.240e-8
1.430, 1.242e-8
1.440, 1.247e-8
1.450, 1.251e-8
1.460, 1.253e-8
1.470, 1.257e-8
1.480, 1.261e-8
1.490, 1.267e-8
1.500, 1.273e-8
1.510, 1.275e-8
1.520, 1.278e-8
1.530, 1.284e-8
1.540, 1.289e-8
1.550, 1.295e-8
1.560, 1.298e-8
1.570, 1.302e-8
1.580, 1.305e-8
1.590, 1.310e-8
1.600, 1.314e-8
1.610, 1.318e-8
1.620, 1.319e-8
1.630, 1.323e-8
1.640, 1.326e-8
1.650, 1.330e-8
1.660, 1.333e-8
1.670, 1.339e-8
1.680, 1.341e-8
1.690, 1.343e-8
1.700, 1.347e-8
1.710, 1.349e-8
1.720, 1.350e-8
1.730, 1.356e-8
1.740, 1.360e-8
1.750, 1.365e-8
1.760, 1.367e-8
1.770, 1.370e-8
1.780, 1.372e-8
1.790, 1.379e-8
1.800, 1.387e-8
1.810, 1.387e-8
1.820, 1.388e-8
1.830, 1.388e-8
1.840, 1.391e-8
1.850, 1.390e-8
1.860, 1.393e-8
1.870, 1.398e-8
1.880, 1.398e-8
1.890, 1.402e-8
1.900, 1.405e-8
1.910, 1.408e-8
1.920, 1.413e-8
1.930, 1.413e-8
1.940, 1.418e-8
1.950, 1.425e-8
1.960, 1.431e-8
1.970, 1.434e-8
1.980, 1.438e-8
1.990, 1.438e-8
