# Supplementary material for: An Insulin-Modified pH-Responsive Nanopipette Based on Ion Current Rectification
Source: Sensors (Basel). 2024 Jun 30;24(13):4264. doi: 10.3390/s24134264 (PMC11244478; doi:10.3390/s24134264)
Supplement: Supplementary file 1 [file sensors-24-04264-s001.zip › Monitoring of modification process/Insulin/2 3.txt]

Aug. 9, 2023   11:31:32
Linear Sweep Voltammetry
File: s:\Data Source:  Experiment
Instrument Model:  CHI830D
Header: 
Note: 

Init E (V) = -2
Final E (V) = 2
Scan Rate (V/s) = 0.5
Sample Interval (V) = 0.01
Quiet Time (sec) = 2
Sensitivity (A/V) = 1e-8

Ep = 1.770V
ip = 7.886e-10A
Ah = 1.666e-10C

Potential/V, Current/A

-2.000, -8.584e-9
-1.990, -8.482e-9
-1.980, -8.359e-9
-1.970, -8.172e-9
-1.960, -8.386e-9
-1.950, -8.391e-9
-1.940, -8.162e-9
-1.930, -7.998e-9
-1.920, -7.948e-9
-1.910, -7.794e-9
-1.900, -7.843e-9
-1.890, -7.732e-9
-1.880, -7.699e-9
-1.870, -7.665e-9
-1.860, -7.600e-9
-1.850, -7.438e-9
-1.840, -7.500e-9
-1.830, -7.508e-9
-1.820, -7.447e-9
-1.810, -7.386e-9
-1.800, -7.405e-9
-1.790, -7.354e-9
-1.780, -7.309e-9
-1.770, -7.219e-9
-1.760, -7.262e-9
-1.750, -7.312e-9
-1.740, -7.165e-9
-1.730, -7.109e-9
-1.720, -7.054e-9
-1.710, -6.974e-9
-1.700, -6.911e-9
-1.690, -6.897e-9
-1.680, -6.829e-9
-1.670, -6.848e-9
-1.660, -6.844e-9
-1.650, -6.791e-9
-1.640, -6.827e-9
-1.630, -6.801e-9
-1.620, -6.747e-9
-1.610, -6.771e-9
-1.600, -6.725e-9
-1.590, -6.631e-9
-1.580, -6.726e-9
-1.570, -6.664e-9
-1.560, -6.638e-9
-1.550, -6.424e-9
-1.540, -6.522e-9
-1.530, -6.448e-9
-1.520, -6.462e-9
-1.510, -6.164e-9
-1.500, -6.246e-9
-1.490, -6.255e-9
-1.480, -6.222e-9
-1.470, -6.115e-9
-1.460, -6.215e-9
-1.450, -6.217e-9
-1.440, -6.039e-9
-1.430, -6.075e-9
-1.420, -5.987e-9
-1.410, -5.922e-9
-1.400, -5.903e-9
-1.390, -5.818e-9
-1.380, -5.779e-9
-1.370, -5.804e-9
-1.360, -5.731e-9
-1.350, -5.684e-9
-1.340, -5.652e-9
-1.330, -5.678e-9
-1.320, -5.589e-9
-1.310, -5.505e-9
-1.300, -5.438e-9
-1.290, -5.501e-9
-1.280, -5.437e-9
-1.270, -5.424e-9
-1.260, -5.344e-9
-1.250, -5.298e-9
-1.240, -5.237e-9
-1.230, -5.182e-9
-1.220, -5.156e-9
-1.210, -5.101e-9
-1.200, -5.071e-9
-1.190, -5.035e-9
-1.180, -5.000e-9
-1.170, -4.951e-9
-1.160, -4.924e-9
-1.150, -4.913e-9
-1.140, -4.883e-9
-1.130, -4.845e-9
-1.120, -4.835e-9
-1.110, -4.785e-9
-1.100, -4.765e-9
-1.090, -4.713e-9
-1.080, -4.711e-9
-1.070, -4.701e-9
-1.060, -4.678e-9
-1.050, -4.644e-9
-1.040, -4.646e-9
-1.030, -4.631e-9
-1.020, -4.580e-9
-1.010, -4.542e-9
-1.000, -4.465e-9
-0.990, -4.451e-9
-0.980, -4.434e-9
-0.970, -4.403e-9
-0.960, -4.364e-9
-0.950, -4.329e-9
-0.940, -4.308e-9
-0.930, -4.274e-9
-0.920, -4.260e-9
-0.910, -4.217e-9
-0.900, -4.188e-9
-0.890, -4.132e-9
-0.880, -4.121e-9
-0.870, -4.091e-9
-0.860, -4.090e-9
-0.850, -4.099e-9
-0.840, -4.072e-9
-0.830, -3.994e-9
-0.820, -3.957e-9
-0.810, -3.908e-9
-0.800, -3.885e-9
-0.790, -3.858e-9
-0.780, -3.866e-9
-0.770, -3.873e-9
-0.760, -3.845e-9
-0.750, -3.805e-9
-0.740, -3.768e-9
-0.730, -3.736e-9
-0.720, -3.704e-9
-0.710, -3.674e-9
-0.700, -3.651e-9
-0.690, -3.616e-9
-0.680, -3.544e-9
-0.670, -3.551e-9
-0.660, -3.544e-9
-0.650, -3.545e-9
-0.640, -3.510e-9
-0.630, -3.470e-9
-0.620, -3.416e-9
-0.610, -3.363e-9
-0.600, -3.331e-9
-0.590, -3.302e-9
-0.580, -3.249e-9
-0.570, -3.221e-9
-0.560, -3.188e-9
-0.550, -3.172e-9
-0.540, -3.120e-9
-0.530, -3.077e-9
-0.520, -3.030e-9
-0.510, -2.993e-9
-0.500, -2.960e-9
-0.490, -2.923e-9
-0.480, -2.886e-9
-0.470, -2.858e-9
-0.460, -2.832e-9
-0.450, -2.783e-9
-0.440, -2.745e-9
-0.430, -2.703e-9
-0.420, -2.670e-9
-0.410, -2.627e-9
-0.400, -2.575e-9
-0.390, -2.536e-9
-0.380, -2.541e-9
-0.370, -2.494e-9
-0.360, -2.453e-9
-0.350, -2.395e-9
-0.340, -2.348e-9
-0.330, -2.305e-9
-0.320, -2.250e-9
-0.310, -2.199e-9
-0.300, -2.152e-9
-0.290, -2.108e-9
-0.280, -2.059e-9
-0.270, -1.999e-9
-0.260, -1.949e-9
-0.250, -1.884e-9
-0.240, -1.826e-9
-0.230, -1.763e-9
-0.220, -1.700e-9
-0.210, -1.633e-9
-0.200, -1.567e-9
-0.190, -1.491e-9
-0.180, -1.418e-9
-0.170, -1.346e-9
-0.160, -1.275e-9
-0.150, -1.209e-9
-0.140, -1.133e-9
-0.130, -1.070e-9
-0.120, -9.995e-10
-0.110, -9.288e-10
-0.100, -8.454e-10
-0.090, -7.544e-10
-0.080, -6.618e-10
-0.070, -5.741e-10
-0.060, -4.960e-10
-0.050, -4.151e-10
-0.040, -3.275e-10
-0.030, -2.410e-10
-0.020, -1.444e-10
-0.010, -5.217e-11
-0.000, 5.302e-11
0.010, 1.625e-10
0.020, 2.748e-10
0.030, 3.864e-10
0.040, 4.849e-10
0.050, 5.894e-10
0.060, 6.980e-10
0.070, 8.081e-10
0.080, 9.191e-10
0.090, 1.036e-9
0.100, 1.157e-9
0.110, 1.275e-9
0.120, 1.397e-9
0.130, 1.527e-9
0.140, 1.651e-9
0.150, 1.776e-9
0.160, 1.921e-9
0.170, 2.073e-9
0.180, 2.238e-9
0.190, 2.362e-9
0.200, 2.472e-9
0.210, 2.582e-9
0.220, 2.722e-9
0.230, 2.851e-9
0.240, 2.963e-9
0.250, 3.094e-9
0.260, 3.206e-9
0.270, 3.351e-9
0.280, 3.501e-9
0.290, 3.613e-9
0.300, 3.746e-9
0.310, 3.907e-9
0.320, 4.041e-9
0.330, 4.189e-9
0.340, 4.349e-9
0.350, 4.503e-9
0.360, 4.673e-9
0.370, 4.862e-9
0.380, 5.008e-9
0.390, 5.149e-9
0.400, 5.282e-9
0.410, 5.421e-9
0.420, 5.548e-9
0.430, 5.694e-9
0.440, 5.837e-9
0.450, 6.008e-9
0.460, 6.161e-9
0.470, 6.315e-9
0.480, 6.464e-9
0.490, 6.623e-9
0.500, 6.767e-9
0.510, 6.912e-9
0.520, 7.054e-9
0.530, 7.176e-9
0.540, 7.464e-9
0.550, 7.607e-9
0.560, 7.740e-9
0.570, 7.908e-9
0.580, 8.067e-9
0.590, 8.240e-9
0.600, 8.416e-9
0.610, 8.580e-9
0.620, 8.720e-9
0.630, 8.841e-9
0.640, 9.001e-9
0.650, 9.169e-9
0.660, 9.330e-9
0.670, 9.455e-9
0.680, 9.558e-9
0.690, 9.682e-9
0.700, 9.830e-9
0.710, 9.990e-9
0.720, 1.011e-8
0.730, 1.027e-8
0.740, 1.043e-8
0.750, 1.054e-8
0.760, 1.069e-8
0.770, 1.083e-8
0.780, 1.097e-8
0.790, 1.114e-8
0.800, 1.128e-8
0.810, 1.145e-8
0.820, 1.159e-8
0.830, 1.173e-8
0.840, 1.180e-8
0.850, 1.198e-8
0.860, 1.213e-8
0.870, 1.216e-8
0.880, 1.231e-8
0.890, 1.244e-8
0.900, 1.256e-8
0.910, 1.275e-8
0.920, 1.286e-8
0.930, 1.291e-8
0.940, 1.298e-8
0.950, 1.324e-8
0.960, 1.343e-8
0.970, 1.349e-8
0.980, 1.355e-8
0.990, 1.363e-8
1.000, 1.386e-8
1.010, 1.406e-8
1.020, 1.419e-8
1.030, 1.439e-8
1.040, 1.439e-8
1.050, 1.442e-8
1.060, 1.462e-8
1.070, 1.474e-8
1.080, 1.485e-8
1.090, 1.507e-8
1.100, 1.528e-8
1.110, 1.557e-8
1.120, 1.559e-8
1.130, 1.577e-8
1.140, 1.586e-8
1.150, 1.604e-8
1.160, 1.607e-8
1.170, 1.604e-8
1.180, 1.625e-8
1.190, 1.636e-8
1.200, 1.639e-8
1.210, 1.638e-8
1.220, 1.658e-8
1.230, 1.666e-8
1.240, 1.678e-8
1.250, 1.698e-8
1.260, 1.702e-8
1.270, 1.716e-8
1.280, 1.736e-8
1.290, 1.763e-8
1.300, 1.763e-8
1.310, 1.769e-8
1.320, 1.784e-8
1.330, 1.802e-8
1.340, 1.805e-8
1.350, 1.815e-8
1.360, 1.837e-8
1.370, 1.825e-8
1.380, 1.812e-8
1.390, 1.811e-8
1.400, 1.855e-8
1.410, 1.838e-8
1.420, 1.854e-8
1.430, 1.840e-8
1.440, 1.855e-8
1.450, 1.876e-8
1.460, 1.856e-8
1.470, 1.842e-8
1.480, 1.817e-8
1.490, 1.842e-8
1.500, 1.846e-8
1.510, 1.860e-8
1.520, 1.851e-8
1.530, 1.856e-8
1.540, 1.896e-8
1.550, 1.907e-8
1.560, 1.891e-8
1.570, 1.883e-8
1.580, 1.927e-8
1.590, 1.923e-8
1.600, 1.940e-8
1.610, 1.951e-8
1.620, 1.948e-8
1.630, 1.952e-8
1.640, 1.959e-8
1.650, 1.987e-8
1.660, 1.976e-8
1.670, 1.994e-8
1.680, 1.997e-8
1.690, 2.015e-8
1.700, 2.036e-8
1.710, 2.043e-8
1.720, 2.065e-8
1.730, 2.035e-8
1.740, 2.027e-8
1.750, 2.044e-8
1.760, 2.073e-8
1.770, 2.101e-8
1.780, 2.098e-8
1.790, 2.079e-8
1.800, 2.099e-8
1.810, 2.062e-8
1.820, 2.071e-8
1.830, 2.114e-8
1.840, 2.111e-8
1.850, 2.135e-8
1.860, 2.155e-8
1.870, 2.104e-8
1.880, 2.147e-8
1.890, 2.129e-8
1.900, 2.159e-8
1.910, 2.162e-8
1.920, 2.144e-8
1.930, 2.181e-8
1.940, 2.173e-8
1.950, 2.204e-8
1.960, 2.254e-8
1.970, 2.241e-8
1.980, 2.255e-8
1.990, 2.256e-8
