# Supplementary material for: An Insulin-Modified pH-Responsive Nanopipette Based on Ion Current Rectification
Source: Sensors (Basel). 2024 Jun 30;24(13):4264. doi: 10.3390/s24134264 (PMC11244478; doi:10.3390/s24134264)
Supplement: Supplementary file 1 [file sensors-24-04264-s001.zip › Monitoring of modification process/Insulin/2 8.txt]

Aug. 9, 2023   11:49:00
Linear Sweep Voltammetry
File: s:\Data Source:  Experiment
Instrument Model:  CHI830D
Header: 
Note: 

Init E (V) = -2
Final E (V) = 2
Scan Rate (V/s) = 0.5
Sample Interval (V) = 0.01
Quiet Time (sec) = 2
Sensitivity (A/V) = 1e-7


Potential/V, Current/A

-2.000, -1.040e-7
-1.990, -1.035e-7
-1.980, -1.029e-7
-1.970, -1.023e-7
-1.960, -1.017e-7
-1.950, -1.011e-7
-1.940, -1.006e-7
-1.930, -9.994e-8
-1.920, -9.908e-8
-1.910, -9.852e-8
-1.900, -9.803e-8
-1.890, -9.736e-8
-1.880, -9.667e-8
-1.870, -9.636e-8
-1.860, -9.562e-8
-1.850, -9.507e-8
-1.840, -9.449e-8
-1.830, -9.390e-8
-1.820, -9.313e-8
-1.810, -9.244e-8
-1.800, -9.195e-8
-1.790, -9.147e-8
-1.780, -9.087e-8
-1.770, -9.023e-8
-1.760, -8.965e-8
-1.750, -8.906e-8
-1.740, -8.829e-8
-1.730, -8.776e-8
-1.720, -8.694e-8
-1.710, -8.647e-8
-1.700, -8.571e-8
-1.690, -8.515e-8
-1.680, -8.452e-8
-1.670, -8.391e-8
-1.660, -8.328e-8
-1.650, -8.255e-8
-1.640, -8.188e-8
-1.630, -8.137e-8
-1.620, -8.081e-8
-1.610, -8.017e-8
-1.600, -7.936e-8
-1.590, -7.883e-8
-1.580, -7.826e-8
-1.570, -7.766e-8
-1.560, -7.718e-8
-1.550, -7.664e-8
-1.540, -7.589e-8
-1.530, -7.529e-8
-1.520, -7.461e-8
-1.510, -7.408e-8
-1.500, -7.349e-8
-1.490, -7.291e-8
-1.480, -7.225e-8
-1.470, -7.169e-8
-1.460, -7.127e-8
-1.450, -7.065e-8
-1.440, -7.006e-8
-1.430, -6.954e-8
-1.420, -6.903e-8
-1.410, -6.834e-8
-1.400, -6.769e-8
-1.390, -6.697e-8
-1.380, -6.643e-8
-1.370, -6.589e-8
-1.360, -6.526e-8
-1.350, -6.475e-8
-1.340, -6.404e-8
-1.330, -6.336e-8
-1.320, -6.277e-8
-1.310, -6.224e-8
-1.300, -6.165e-8
-1.290, -6.094e-8
-1.280, -6.034e-8
-1.270, -5.979e-8
-1.260, -5.927e-8
-1.250, -5.860e-8
-1.240, -5.804e-8
-1.230, -5.749e-8
-1.220, -5.699e-8
-1.210, -5.640e-8
-1.200, -5.578e-8
-1.190, -5.514e-8
-1.180, -5.464e-8
-1.170, -5.404e-8
-1.160, -5.349e-8
-1.150, -5.296e-8
-1.140, -5.240e-8
-1.130, -5.182e-8
-1.120, -5.119e-8
-1.110, -5.067e-8
-1.100, -5.012e-8
-1.090, -4.963e-8
-1.080, -4.899e-8
-1.070, -4.839e-8
-1.060, -4.784e-8
-1.050, -4.732e-8
-1.040, -4.680e-8
-1.030, -4.618e-8
-1.020, -4.565e-8
-1.010, -4.513e-8
-1.000, -4.454e-8
-0.990, -4.397e-8
-0.980, -4.342e-8
-0.970, -4.286e-8
-0.960, -4.232e-8
-0.950, -4.176e-8
-0.940, -4.123e-8
-0.930, -4.070e-8
-0.920, -4.008e-8
-0.910, -3.954e-8
-0.900, -3.905e-8
-0.890, -3.850e-8
-0.880, -3.795e-8
-0.870, -3.742e-8
-0.860, -3.691e-8
-0.850, -3.634e-8
-0.840, -3.581e-8
-0.830, -3.529e-8
-0.820, -3.482e-8
-0.810, -3.430e-8
-0.800, -3.381e-8
-0.790, -3.330e-8
-0.780, -3.279e-8
-0.770, -3.224e-8
-0.760, -3.172e-8
-0.750, -3.121e-8
-0.740, -3.070e-8
-0.730, -3.017e-8
-0.720, -2.965e-8
-0.710, -2.916e-8
-0.700, -2.868e-8
-0.690, -2.817e-8
-0.680, -2.769e-8
-0.670, -2.718e-8
-0.660, -2.668e-8
-0.650, -2.617e-8
-0.640, -2.568e-8
-0.630, -2.518e-8
-0.620, -2.470e-8
-0.610, -2.421e-8
-0.600, -2.373e-8
-0.590, -2.324e-8
-0.580, -2.274e-8
-0.570, -2.227e-8
-0.560, -2.181e-8
-0.550, -2.132e-8
-0.540, -2.081e-8
-0.530, -2.032e-8
-0.520, -1.985e-8
-0.510, -1.940e-8
-0.500, -1.893e-8
-0.490, -1.846e-8
-0.480, -1.799e-8
-0.470, -1.755e-8
-0.460, -1.709e-8
-0.450, -1.665e-8
-0.440, -1.621e-8
-0.430, -1.577e-8
-0.420, -1.533e-8
-0.410, -1.491e-8
-0.400, -1.449e-8
-0.390, -1.406e-8
-0.380, -1.363e-8
-0.370, -1.320e-8
-0.360, -1.277e-8
-0.350, -1.235e-8
-0.340, -1.193e-8
-0.330, -1.151e-8
-0.320, -1.110e-8
-0.310, -1.070e-8
-0.300, -1.029e-8
-0.290, -9.890e-9
-0.280, -9.484e-9
-0.270, -9.091e-9
-0.260, -8.691e-9
-0.250, -8.291e-9
-0.240, -7.913e-9
-0.230, -7.538e-9
-0.220, -7.159e-9
-0.210, -6.796e-9
-0.200, -6.433e-9
-0.190, -6.064e-9
-0.180, -5.692e-9
-0.170, -5.314e-9
-0.160, -4.951e-9
-0.150, -4.591e-9
-0.140, -4.240e-9
-0.130, -3.893e-9
-0.120, -3.542e-9
-0.110, -3.191e-9
-0.100, -2.850e-9
-0.090, -2.515e-9
-0.080, -2.195e-9
-0.070, -1.872e-9
-0.060, -1.540e-9
-0.050, -1.220e-9
-0.040, -9.031e-10
-0.030, -5.770e-10
-0.020, -2.695e-10
-0.010, 4.736e-11
-0.000, 3.487e-10
0.010, 6.533e-10
0.020, 9.455e-10
0.030, 1.238e-9
0.040, 1.517e-9
0.050, 1.801e-9
0.060, 2.080e-9
0.070, 2.357e-9
0.080, 2.640e-9
0.090, 2.908e-9
0.100, 3.182e-9
0.110, 3.449e-9
0.120, 3.711e-9
0.130, 3.960e-9
0.140, 4.218e-9
0.150, 4.479e-9
0.160, 4.729e-9
0.170, 4.978e-9
0.180, 5.230e-9
0.190, 5.476e-9
0.200, 5.713e-9
0.210, 5.953e-9
0.220, 6.193e-9
0.230, 6.430e-9
0.240, 6.657e-9
0.250, 6.891e-9
0.260, 7.118e-9
0.270, 7.343e-9
0.280, 7.564e-9
0.290, 7.783e-9
0.300, 7.998e-9
0.310, 8.216e-9
0.320, 8.438e-9
0.330, 8.653e-9
0.340, 8.866e-9
0.350, 9.072e-9
0.360, 9.284e-9
0.370, 9.499e-9
0.380, 9.699e-9
0.390, 9.896e-9
0.400, 1.010e-8
0.410, 1.030e-8
0.420, 1.050e-8
0.430, 1.070e-8
0.440, 1.089e-8
0.450, 1.110e-8
0.460, 1.128e-8
0.470, 1.148e-8
0.480, 1.166e-8
0.490, 1.185e-8
0.500, 1.203e-8
0.510, 1.221e-8
0.520, 1.240e-8
0.530, 1.257e-8
0.540, 1.274e-8
0.550, 1.293e-8
0.560, 1.312e-8
0.570, 1.330e-8
0.580, 1.346e-8
0.590, 1.365e-8
0.600, 1.382e-8
0.610, 1.400e-8
0.620, 1.416e-8
0.630, 1.431e-8
0.640, 1.448e-8
0.650, 1.463e-8
0.660, 1.478e-8
0.670, 1.492e-8
0.680, 1.511e-8
0.690, 1.529e-8
0.700, 1.546e-8
0.710, 1.561e-8
0.720, 1.574e-8
0.730, 1.590e-8
0.740, 1.605e-8
0.750, 1.619e-8
0.760, 1.634e-8
0.770, 1.646e-8
0.780, 1.666e-8
0.790, 1.677e-8
0.800, 1.689e-8
0.810, 1.700e-8
0.820, 1.713e-8
0.830, 1.726e-8
0.840, 1.741e-8
0.850, 1.752e-8
0.860, 1.760e-8
0.870, 1.774e-8
0.880, 1.785e-8
0.890, 1.805e-8
0.900, 1.815e-8
0.910, 1.821e-8
0.920, 1.826e-8
0.930, 1.836e-8
0.940, 1.850e-8
0.950, 1.863e-8
0.960, 1.867e-8
0.970, 1.867e-8
0.980, 1.880e-8
0.990, 1.888e-8
1.000, 1.897e-8
1.010, 1.902e-8
1.020, 1.910e-8
1.030, 1.917e-8
1.040, 1.921e-8
1.050, 1.928e-8
1.060, 1.941e-8
1.070, 1.954e-8
1.080, 1.967e-8
1.090, 1.975e-8
1.100, 1.980e-8
1.110, 1.975e-8
1.120, 1.976e-8
1.130, 1.975e-8
1.140, 1.982e-8
1.150, 1.987e-8
1.160, 1.991e-8
1.170, 1.996e-8
1.180, 1.994e-8
1.190, 1.998e-8
1.200, 1.986e-8
1.210, 1.997e-8
1.220, 1.996e-8
1.230, 2.007e-8
1.240, 2.018e-8
1.250, 2.022e-8
1.260, 2.027e-8
1.270, 2.022e-8
1.280, 2.026e-8
1.290, 2.042e-8
1.300, 2.037e-8
1.310, 2.041e-8
1.320, 2.049e-8
1.330, 2.053e-8
1.340, 2.060e-8
1.350, 2.065e-8
1.360, 2.069e-8
1.370, 2.069e-8
1.380, 2.070e-8
1.390, 2.079e-8
1.400, 2.089e-8
1.410, 2.102e-8
1.420, 2.113e-8
1.430, 2.119e-8
1.440, 2.137e-8
1.450, 2.146e-8
1.460, 2.145e-8
1.470, 2.157e-8
1.480, 2.165e-8
1.490, 2.167e-8
1.500, 2.174e-8
1.510, 2.174e-8
1.520, 2.178e-8
1.530, 2.193e-8
1.540, 2.196e-8
1.550, 2.203e-8
1.560, 2.208e-8
1.570, 2.215e-8
1.580, 2.224e-8
1.590, 2.232e-8
1.600, 2.232e-8
1.610, 2.232e-8
1.620, 2.232e-8
1.630, 2.237e-8
1.640, 2.242e-8
1.650, 2.247e-8
1.660, 2.252e-8
1.670, 2.268e-8
1.680, 2.280e-8
1.690, 2.272e-8
1.700, 2.274e-8
1.710, 2.288e-8
1.720, 2.300e-8
1.730, 2.297e-8
1.740, 2.304e-8
1.750, 2.316e-8
1.760, 2.323e-8
1.770, 2.326e-8
1.780, 2.323e-8
1.790, 2.344e-8
1.800, 2.352e-8
1.810, 2.361e-8
1.820, 2.365e-8
1.830, 2.380e-8
1.840, 2.386e-8
1.850, 2.398e-8
1.860, 2.408e-8
1.870, 2.412e-8
1.880, 2.412e-8
1.890, 2.420e-8
1.900, 2.435e-8
1.910, 2.440e-8
1.920, 2.440e-8
1.930, 2.442e-8
1.940, 2.454e-8
1.950, 2.473e-8
1.960, 2.492e-8
1.970, 2.487e-8
1.980, 2.491e-8
1.990, 2.491e-8
