# Supplementary material for: An Insulin-Modified pH-Responsive Nanopipette Based on Ion Current Rectification
Source: Sensors (Basel). 2024 Jun 30;24(13):4264. doi: 10.3390/s24134264 (PMC11244478; doi:10.3390/s24134264)
Supplement: Supplementary file 1 [file sensors-24-04264-s001.zip › Monitoring of modification process/Insulin/3 3.txt]

Aug. 9, 2023   12:42:56
Linear Sweep Voltammetry
File: s:\Data Source:  Experiment
Instrument Model:  CHI830D
Header: 
Note: 

Init E (V) = -2
Final E (V) = 2
Scan Rate (V/s) = 0.5
Sample Interval (V) = 0.01
Quiet Time (sec) = 2
Sensitivity (A/V) = 1e-7


Potential/V, Current/A

-2.000, -8.411e-9
-1.990, -8.368e-9
-1.980, -8.337e-9
-1.970, -8.279e-9
-1.960, -8.260e-9
-1.950, -8.177e-9
-1.940, -8.100e-9
-1.930, -8.128e-9
-1.920, -8.079e-9
-1.910, -7.947e-9
-1.900, -7.922e-9
-1.890, -7.854e-9
-1.880, -7.808e-9
-1.870, -7.814e-9
-1.860, -7.796e-9
-1.850, -7.728e-9
-1.840, -7.651e-9
-1.830, -7.624e-9
-1.820, -7.559e-9
-1.810, -7.568e-9
-1.800, -7.642e-9
-1.790, -7.605e-9
-1.780, -7.553e-9
-1.770, -7.531e-9
-1.760, -7.494e-9
-1.750, -7.458e-9
-1.740, -7.421e-9
-1.730, -7.368e-9
-1.720, -7.374e-9
-1.710, -7.316e-9
-1.700, -7.282e-9
-1.690, -7.267e-9
-1.680, -7.236e-9
-1.670, -7.113e-9
-1.660, -7.181e-9
-1.650, -7.110e-9
-1.640, -7.095e-9
-1.630, -7.076e-9
-1.620, -7.061e-9
-1.610, -6.990e-9
-1.600, -6.978e-9
-1.590, -6.978e-9
-1.580, -6.959e-9
-1.570, -6.919e-9
-1.560, -6.861e-9
-1.550, -6.805e-9
-1.540, -6.839e-9
-1.530, -6.747e-9
-1.520, -6.741e-9
-1.510, -6.725e-9
-1.500, -6.698e-9
-1.490, -6.704e-9
-1.480, -6.673e-9
-1.470, -6.639e-9
-1.460, -6.624e-9
-1.450, -6.572e-9
-1.440, -6.501e-9
-1.430, -6.476e-9
-1.420, -6.449e-9
-1.410, -6.433e-9
-1.400, -6.458e-9
-1.390, -6.489e-9
-1.380, -6.415e-9
-1.370, -6.356e-9
-1.360, -6.329e-9
-1.350, -6.292e-9
-1.340, -6.255e-9
-1.330, -6.218e-9
-1.320, -6.184e-9
-1.310, -6.184e-9
-1.300, -6.163e-9
-1.290, -6.150e-9
-1.280, -6.120e-9
-1.270, -6.086e-9
-1.260, -6.043e-9
-1.250, -6.000e-9
-1.240, -5.963e-9
-1.230, -5.978e-9
-1.220, -5.947e-9
-1.210, -5.938e-9
-1.200, -5.892e-9
-1.190, -5.837e-9
-1.180, -5.787e-9
-1.170, -5.747e-9
-1.160, -5.726e-9
-1.150, -5.695e-9
-1.140, -5.680e-9
-1.130, -5.667e-9
-1.120, -5.637e-9
-1.110, -5.643e-9
-1.100, -5.606e-9
-1.090, -5.560e-9
-1.080, -5.535e-9
-1.070, -5.514e-9
-1.060, -5.474e-9
-1.050, -5.458e-9
-1.040, -5.421e-9
-1.030, -5.375e-9
-1.020, -5.354e-9
-1.010, -5.335e-9
-1.000, -5.335e-9
-0.990, -5.317e-9
-0.980, -5.277e-9
-0.970, -5.243e-9
-0.960, -5.221e-9
-0.950, -5.185e-9
-0.940, -5.169e-9
-0.930, -5.138e-9
-0.920, -5.126e-9
-0.910, -5.102e-9
-0.900, -5.074e-9
-0.890, -5.040e-9
-0.880, -5.018e-9
-0.870, -4.972e-9
-0.860, -4.920e-9
-0.850, -4.938e-9
-0.840, -4.911e-9
-0.830, -4.865e-9
-0.820, -4.834e-9
-0.810, -4.803e-9
-0.800, -4.766e-9
-0.790, -4.732e-9
-0.780, -4.695e-9
-0.770, -4.640e-9
-0.760, -4.619e-9
-0.750, -4.597e-9
-0.740, -4.582e-9
-0.730, -4.548e-9
-0.720, -4.523e-9
-0.710, -4.477e-9
-0.700, -4.456e-9
-0.690, -4.409e-9
-0.680, -4.400e-9
-0.670, -4.373e-9
-0.660, -4.329e-9
-0.650, -4.293e-9
-0.640, -4.250e-9
-0.630, -4.225e-9
-0.620, -4.179e-9
-0.610, -4.145e-9
-0.600, -4.105e-9
-0.590, -4.053e-9
-0.580, -4.010e-9
-0.570, -3.957e-9
-0.560, -3.917e-9
-0.550, -3.862e-9
-0.540, -3.813e-9
-0.530, -3.776e-9
-0.520, -3.711e-9
-0.510, -3.653e-9
-0.500, -3.610e-9
-0.490, -3.551e-9
-0.480, -3.499e-9
-0.470, -3.444e-9
-0.460, -3.391e-9
-0.450, -3.327e-9
-0.440, -3.268e-9
-0.430, -3.210e-9
-0.420, -3.151e-9
-0.410, -3.090e-9
-0.400, -3.035e-9
-0.390, -2.970e-9
-0.380, -2.905e-9
-0.370, -2.832e-9
-0.360, -2.767e-9
-0.350, -2.696e-9
-0.340, -2.622e-9
-0.330, -2.552e-9
-0.320, -2.478e-9
-0.310, -2.398e-9
-0.300, -2.324e-9
-0.290, -2.247e-9
-0.280, -2.167e-9
-0.270, -2.096e-9
-0.260, -2.010e-9
-0.250, -1.930e-9
-0.240, -1.850e-9
-0.230, -1.767e-9
-0.220, -1.687e-9
-0.210, -1.604e-9
-0.200, -1.524e-9
-0.190, -1.444e-9
-0.180, -1.364e-9
-0.170, -1.275e-9
-0.160, -1.195e-9
-0.150, -1.109e-9
-0.140, -1.023e-9
-0.130, -9.431e-10
-0.120, -8.631e-10
-0.110, -7.831e-10
-0.100, -7.001e-10
-0.090, -6.171e-10
-0.080, -5.370e-10
-0.070, -4.601e-10
-0.060, -3.771e-10
-0.050, -2.972e-10
-0.040, -2.203e-10
-0.030, -1.403e-10
-0.020, -6.654e-11
-0.010, 7.352e-12
-0.000, 8.112e-11
0.010, 1.550e-10
0.020, 2.165e-10
0.030, 2.872e-10
0.040, 3.487e-10
0.050, 4.102e-10
0.060, 4.748e-10
0.070, 5.302e-10
0.080, 5.917e-10
0.090, 6.471e-10
0.100, 6.870e-10
0.110, 7.424e-10
0.120, 7.855e-10
0.130, 8.286e-10
0.140, 8.624e-10
0.150, 9.023e-10
0.160, 9.331e-10
0.170, 9.608e-10
0.180, 9.946e-10
0.190, 1.019e-9
0.200, 1.041e-9
0.210, 1.059e-9
0.220, 1.078e-9
0.230, 1.096e-9
0.240, 1.112e-9
0.250, 1.133e-9
0.260, 1.148e-9
0.270, 1.167e-9
0.280, 1.188e-9
0.290, 1.210e-9
0.300, 1.235e-9
0.310, 1.256e-9
0.320, 1.284e-9
0.330, 1.302e-9
0.340, 1.333e-9
0.350, 1.364e-9
0.360, 1.404e-9
0.370, 1.434e-9
0.380, 1.471e-9
0.390, 1.511e-9
0.400, 1.542e-9
0.410, 1.579e-9
0.420, 1.607e-9
0.430, 1.659e-9
0.440, 1.690e-9
0.450, 1.733e-9
0.460, 1.776e-9
0.470, 1.813e-9
0.480, 1.859e-9
0.490, 1.914e-9
0.500, 1.967e-9
0.510, 2.007e-9
0.520, 2.047e-9
0.530, 2.096e-9
0.540, 2.139e-9
0.550, 2.200e-9
0.560, 2.253e-9
0.570, 2.290e-9
0.580, 2.336e-9
0.590, 2.394e-9
0.600, 2.483e-9
0.610, 2.532e-9
0.620, 2.597e-9
0.630, 2.643e-9
0.640, 2.693e-9
0.650, 2.732e-9
0.660, 2.800e-9
0.670, 2.846e-9
0.680, 2.932e-9
0.690, 2.997e-9
0.700, 3.077e-9
0.710, 3.138e-9
0.720, 3.206e-9
0.730, 3.258e-9
0.740, 3.314e-9
0.750, 3.369e-9
0.760, 3.449e-9
0.770, 3.486e-9
0.780, 3.541e-9
0.790, 3.658e-9
0.800, 3.760e-9
0.810, 3.874e-9
0.820, 3.960e-9
0.830, 4.104e-9
0.840, 4.221e-9
0.850, 4.298e-9
0.860, 4.443e-9
0.870, 4.476e-9
0.880, 4.584e-9
0.890, 4.707e-9
0.900, 4.821e-9
0.910, 5.002e-9
0.920, 5.138e-9
0.930, 5.233e-9
0.940, 5.307e-9
0.950, 5.439e-9
0.960, 5.510e-9
0.970, 5.667e-9
0.980, 5.839e-9
0.990, 5.916e-9
1.000, 5.977e-9
1.010, 6.063e-9
1.020, 6.156e-9
1.030, 6.208e-9
1.040, 6.227e-9
1.050, 6.319e-9
1.060, 6.340e-9
1.070, 6.466e-9
1.080, 6.608e-9
1.090, 6.728e-9
1.100, 6.888e-9
1.110, 7.112e-9
1.120, 7.282e-9
1.130, 7.285e-9
1.140, 7.469e-9
1.150, 7.518e-9
1.160, 7.715e-9
1.170, 7.854e-9
1.180, 8.004e-9
1.190, 8.207e-9
1.200, 8.315e-9
1.210, 8.463e-9
1.220, 8.499e-9
1.230, 8.752e-9
1.240, 8.952e-9
1.250, 9.253e-9
1.260, 9.355e-9
1.270, 9.511e-9
1.280, 9.761e-9
1.290, 9.979e-9
1.300, 1.011e-8
1.310, 1.035e-8
1.320, 1.049e-8
1.330, 1.062e-8
1.340, 1.082e-8
1.350, 1.101e-8
1.360, 1.120e-8
1.370, 1.151e-8
1.380, 1.160e-8
1.390, 1.175e-8
1.400, 1.194e-8
1.410, 1.202e-8
1.420, 1.217e-8
1.430, 1.240e-8
1.440, 1.254e-8
1.450, 1.269e-8
1.460, 1.291e-8
1.470, 1.316e-8
1.480, 1.343e-8
1.490, 1.361e-8
1.500, 1.377e-8
1.510, 1.404e-8
1.520, 1.434e-8
1.530, 1.451e-8
1.540, 1.477e-8
1.550, 1.505e-8
1.560, 1.527e-8
1.570, 1.549e-8
1.580, 1.561e-8
1.590, 1.591e-8
1.600, 1.605e-8
1.610, 1.623e-8
1.620, 1.648e-8
1.630, 1.657e-8
1.640, 1.680e-8
1.650, 1.697e-8
1.660, 1.712e-8
1.670, 1.727e-8
1.680, 1.754e-8
1.690, 1.770e-8
1.700, 1.790e-8
1.710, 1.801e-8
1.720, 1.829e-8
1.730, 1.827e-8
1.740, 1.839e-8
1.750, 1.867e-8
1.760, 1.881e-8
1.770, 1.899e-8
1.780, 1.919e-8
1.790, 1.941e-8
1.800, 1.958e-8
1.810, 1.975e-8
1.820, 1.998e-8
1.830, 2.030e-8
1.840, 2.055e-8
1.850, 2.071e-8
1.860, 2.087e-8
1.870, 2.110e-8
1.880, 2.141e-8
1.890, 2.156e-8
1.900, 2.173e-8
1.910, 2.190e-8
1.920, 2.210e-8
1.930, 2.227e-8
1.940, 2.246e-8
1.950, 2.260e-8
1.960, 2.280e-8
1.970, 2.290e-8
1.980, 2.296e-8
1.990, 2.313e-8
