# Supplementary material for: An Insulin-Modified pH-Responsive Nanopipette Based on Ion Current Rectification
Source: Sensors (Basel). 2024 Jun 30;24(13):4264. doi: 10.3390/s24134264 (PMC11244478; doi:10.3390/s24134264)
Supplement: Supplementary file 1 [file sensors-24-04264-s001.zip › Monitoring of modification process/Insulin/3 8.txt]

Aug. 9, 2023   12:46:47
Linear Sweep Voltammetry
File: s:\Data Source:  Experiment
Instrument Model:  CHI830D
Header: 
Note: 

Init E (V) = -2
Final E (V) = 2
Scan Rate (V/s) = 0.5
Sample Interval (V) = 0.01
Quiet Time (sec) = 2
Sensitivity (A/V) = 1e-7

Ep = 1.230V
ip = 3.924e-10A
Ah = 3.979e-11C

Potential/V, Current/A

-2.000, -4.650e-8
-1.990, -4.621e-8
-1.980, -4.596e-8
-1.970, -4.571e-8
-1.960, -4.542e-8
-1.950, -4.516e-8
-1.940, -4.490e-8
-1.930, -4.464e-8
-1.920, -4.445e-8
-1.910, -4.418e-8
-1.900, -4.390e-8
-1.890, -4.361e-8
-1.880, -4.340e-8
-1.870, -4.322e-8
-1.860, -4.280e-8
-1.850, -4.247e-8
-1.840, -4.231e-8
-1.830, -4.199e-8
-1.820, -4.159e-8
-1.810, -4.139e-8
-1.800, -4.107e-8
-1.790, -4.083e-8
-1.780, -4.069e-8
-1.770, -4.041e-8
-1.760, -4.010e-8
-1.750, -3.982e-8
-1.740, -3.954e-8
-1.730, -3.936e-8
-1.720, -3.902e-8
-1.710, -3.873e-8
-1.700, -3.851e-8
-1.690, -3.825e-8
-1.680, -3.793e-8
-1.670, -3.761e-8
-1.660, -3.734e-8
-1.650, -3.708e-8
-1.640, -3.675e-8
-1.630, -3.643e-8
-1.620, -3.615e-8
-1.610, -3.582e-8
-1.600, -3.562e-8
-1.590, -3.539e-8
-1.580, -3.512e-8
-1.570, -3.483e-8
-1.560, -3.458e-8
-1.550, -3.432e-8
-1.540, -3.396e-8
-1.530, -3.365e-8
-1.520, -3.342e-8
-1.510, -3.317e-8
-1.500, -3.294e-8
-1.490, -3.270e-8
-1.480, -3.244e-8
-1.470, -3.220e-8
-1.460, -3.193e-8
-1.450, -3.168e-8
-1.440, -3.145e-8
-1.430, -3.124e-8
-1.420, -3.103e-8
-1.410, -3.083e-8
-1.400, -3.061e-8
-1.390, -3.033e-8
-1.380, -3.007e-8
-1.370, -2.975e-8
-1.360, -2.956e-8
-1.350, -2.928e-8
-1.340, -2.897e-8
-1.330, -2.866e-8
-1.320, -2.843e-8
-1.310, -2.816e-8
-1.300, -2.787e-8
-1.290, -2.761e-8
-1.280, -2.733e-8
-1.270, -2.705e-8
-1.260, -2.679e-8
-1.250, -2.652e-8
-1.240, -2.636e-8
-1.230, -2.603e-8
-1.220, -2.578e-8
-1.210, -2.561e-8
-1.200, -2.535e-8
-1.190, -2.508e-8
-1.180, -2.479e-8
-1.170, -2.448e-8
-1.160, -2.422e-8
-1.150, -2.395e-8
-1.140, -2.367e-8
-1.130, -2.340e-8
-1.120, -2.317e-8
-1.110, -2.293e-8
-1.100, -2.270e-8
-1.090, -2.247e-8
-1.080, -2.222e-8
-1.070, -2.195e-8
-1.060, -2.172e-8
-1.050, -2.146e-8
-1.040, -2.121e-8
-1.030, -2.097e-8
-1.020, -2.076e-8
-1.010, -2.054e-8
-1.000, -2.028e-8
-0.990, -2.005e-8
-0.980, -1.981e-8
-0.970, -1.959e-8
-0.960, -1.938e-8
-0.950, -1.913e-8
-0.940, -1.889e-8
-0.930, -1.864e-8
-0.920, -1.839e-8
-0.910, -1.814e-8
-0.900, -1.786e-8
-0.890, -1.761e-8
-0.880, -1.740e-8
-0.870, -1.715e-8
-0.860, -1.694e-8
-0.850, -1.668e-8
-0.840, -1.645e-8
-0.830, -1.623e-8
-0.820, -1.600e-8
-0.810, -1.573e-8
-0.800, -1.545e-8
-0.790, -1.514e-8
-0.780, -1.486e-8
-0.770, -1.457e-8
-0.760, -1.435e-8
-0.750, -1.420e-8
-0.740, -1.403e-8
-0.730, -1.374e-8
-0.720, -1.350e-8
-0.710, -1.328e-8
-0.700, -1.310e-8
-0.690, -1.285e-8
-0.680, -1.266e-8
-0.670, -1.246e-8
-0.660, -1.227e-8
-0.650, -1.209e-8
-0.640, -1.187e-8
-0.630, -1.163e-8
-0.620, -1.138e-8
-0.610, -1.119e-8
-0.600, -1.103e-8
-0.590, -1.075e-8
-0.580, -1.061e-8
-0.570, -1.049e-8
-0.560, -1.027e-8
-0.550, -1.006e-8
-0.540, -9.866e-9
-0.530, -9.681e-9
-0.520, -9.506e-9
-0.510, -9.318e-9
-0.500, -9.122e-9
-0.490, -8.885e-9
-0.480, -8.676e-9
-0.470, -8.476e-9
-0.460, -8.257e-9
-0.450, -8.103e-9
-0.440, -7.916e-9
-0.430, -7.716e-9
-0.420, -7.513e-9
-0.410, -7.313e-9
-0.400, -7.092e-9
-0.390, -6.879e-9
-0.380, -6.676e-9
-0.370, -6.449e-9
-0.360, -6.258e-9
-0.350, -6.067e-9
-0.340, -5.883e-9
-0.330, -5.683e-9
-0.320, -5.480e-9
-0.310, -5.271e-9
-0.300, -5.080e-9
-0.290, -4.892e-9
-0.280, -4.705e-9
-0.270, -4.505e-9
-0.260, -4.320e-9
-0.250, -4.126e-9
-0.240, -3.945e-9
-0.230, -3.739e-9
-0.220, -3.561e-9
-0.210, -3.391e-9
-0.200, -3.216e-9
-0.190, -3.068e-9
-0.180, -2.893e-9
-0.170, -2.709e-9
-0.160, -2.524e-9
-0.150, -2.339e-9
-0.140, -2.161e-9
-0.130, -1.983e-9
-0.120, -1.810e-9
-0.110, -1.632e-9
-0.100, -1.457e-9
-0.090, -1.303e-9
-0.080, -1.140e-9
-0.070, -9.676e-10
-0.060, -8.077e-10
-0.050, -6.356e-10
-0.040, -4.664e-10
-0.030, -3.126e-10
-0.020, -1.526e-10
-0.010, 4.228e-12
-0.000, 1.550e-10
0.010, 3.057e-10
0.020, 4.563e-10
0.030, 6.071e-10
0.040, 7.424e-10
0.050, 8.869e-10
0.060, 1.041e-9
0.070, 1.182e-9
0.080, 1.330e-9
0.090, 1.474e-9
0.100, 1.604e-9
0.110, 1.745e-9
0.120, 1.877e-9
0.130, 2.010e-9
0.140, 2.151e-9
0.150, 2.290e-9
0.160, 2.419e-9
0.170, 2.536e-9
0.180, 2.656e-9
0.190, 2.806e-9
0.200, 2.942e-9
0.210, 3.074e-9
0.220, 3.206e-9
0.230, 3.332e-9
0.240, 3.455e-9
0.250, 3.578e-9
0.260, 3.701e-9
0.270, 3.821e-9
0.280, 3.944e-9
0.290, 4.061e-9
0.300, 4.187e-9
0.310, 4.301e-9
0.320, 4.412e-9
0.330, 4.529e-9
0.340, 4.649e-9
0.350, 4.778e-9
0.360, 4.889e-9
0.370, 4.990e-9
0.380, 5.147e-9
0.390, 5.273e-9
0.400, 5.399e-9
0.410, 5.541e-9
0.420, 5.685e-9
0.430, 5.821e-9
0.440, 5.947e-9
0.450, 6.060e-9
0.460, 6.162e-9
0.470, 6.270e-9
0.480, 6.359e-9
0.490, 6.466e-9
0.500, 6.562e-9
0.510, 6.691e-9
0.520, 6.811e-9
0.530, 6.906e-9
0.540, 6.971e-9
0.550, 7.038e-9
0.560, 7.122e-9
0.570, 7.254e-9
0.580, 7.355e-9
0.590, 7.432e-9
0.600, 7.509e-9
0.610, 7.604e-9
0.620, 7.728e-9
0.630, 7.826e-9
0.640, 7.934e-9
0.650, 8.020e-9
0.660, 8.127e-9
0.670, 8.210e-9
0.680, 8.300e-9
0.690, 8.361e-9
0.700, 8.401e-9
0.710, 8.447e-9
0.720, 8.626e-9
0.730, 8.712e-9
0.740, 8.841e-9
0.750, 8.927e-9
0.760, 9.035e-9
0.770, 9.155e-9
0.780, 9.238e-9
0.790, 9.336e-9
0.800, 9.428e-9
0.810, 9.521e-9
0.820, 9.610e-9
0.830, 9.724e-9
0.840, 9.841e-9
0.850, 9.964e-9
0.860, 1.008e-8
0.870, 1.021e-8
0.880, 1.029e-8
0.890, 1.033e-8
0.900, 1.039e-8
0.910, 1.045e-8
0.920, 1.053e-8
0.930, 1.062e-8
0.940, 1.070e-8
0.950, 1.082e-8
0.960, 1.091e-8
0.970, 1.101e-8
0.980, 1.108e-8
0.990, 1.112e-8
1.000, 1.121e-8
1.010, 1.122e-8
1.020, 1.135e-8
1.030, 1.146e-8
1.040, 1.150e-8
1.050, 1.162e-8
1.060, 1.168e-8
1.070, 1.176e-8
1.080, 1.181e-8
1.090, 1.187e-8
1.100, 1.189e-8
1.110, 1.194e-8
1.120, 1.204e-8
1.130, 1.206e-8
1.140, 1.214e-8
1.150, 1.226e-8
1.160, 1.236e-8
1.170, 1.240e-8
1.180, 1.246e-8
1.190, 1.256e-8
1.200, 1.177e-8
1.210, 1.259e-8
1.220, 1.277e-8
1.230, 1.287e-8
1.240, 1.292e-8
1.250, 1.303e-8
1.260, 1.311e-8
1.270, 1.316e-8
1.280, 1.326e-8
1.290, 1.333e-8
1.300, 1.337e-8
1.310, 1.344e-8
1.320, 1.340e-8
1.330, 1.360e-8
1.340, 1.356e-8
1.350, 1.359e-8
1.360, 1.377e-8
1.370, 1.385e-8
1.380, 1.393e-8
1.390, 1.400e-8
1.400, 1.406e-8
1.410, 1.410e-8
1.420, 1.403e-8
1.430, 1.406e-8
1.440, 1.410e-8
1.450, 1.419e-8
1.460, 1.428e-8
1.470, 1.432e-8
1.480, 1.437e-8
1.490, 1.441e-8
1.500, 1.448e-8
1.510, 1.454e-8
1.520, 1.459e-8
1.530, 1.465e-8
1.540, 1.469e-8
1.550, 1.474e-8
1.560, 1.481e-8
1.570, 1.487e-8
1.580, 1.493e-8
1.590, 1.498e-8
1.600, 1.504e-8
1.610, 1.510e-8
1.620, 1.516e-8
1.630, 1.522e-8
1.640, 1.527e-8
1.650, 1.534e-8
1.660, 1.538e-8
1.670, 1.542e-8
1.680, 1.547e-8
1.690, 1.550e-8
1.700, 1.555e-8
1.710, 1.560e-8
1.720, 1.566e-8
1.730, 1.571e-8
1.740, 1.578e-8
1.750, 1.583e-8
1.760, 1.588e-8
1.770, 1.592e-8
1.780, 1.598e-8
1.790, 1.602e-8
1.800, 1.610e-8
1.810, 1.614e-8
1.820, 1.622e-8
1.830, 1.627e-8
1.840, 1.632e-8
1.850, 1.635e-8
1.860, 1.640e-8
1.870, 1.647e-8
1.880, 1.653e-8
1.890, 1.657e-8
1.900, 1.664e-8
1.910, 1.667e-8
1.920, 1.675e-8
1.930, 1.679e-8
1.940, 1.684e-8
1.950, 1.691e-8
1.960, 1.695e-8
1.970, 1.703e-8
1.980, 1.711e-8
1.990, 1.715e-8
