# Supplementary material for: An Insulin-Modified pH-Responsive Nanopipette Based on Ion Current Rectification
Source: Sensors (Basel). 2024 Jun 30;24(13):4264. doi: 10.3390/s24134264 (PMC11244478; doi:10.3390/s24134264)
Supplement: Supplementary file 1 [file sensors-24-04264-s001.zip › Monitoring of modification process/Insulin/4 3.txt]

Aug. 9, 2023   11:49:29
Linear Sweep Voltammetry
File: s:\Data Source:  Experiment
Instrument Model:  CHI830D
Header: 
Note: 

Init E (V) = -2
Final E (V) = 2
Scan Rate (V/s) = 0.5
Sample Interval (V) = 0.01
Quiet Time (sec) = 2
Sensitivity (A/V) = 1e-7

Ep = 1.720V
ip = 8.108e-10A
Ah = 6.731e-11C

Potential/V, Current/A

-2.000, -8.408e-9
-1.990, -8.368e-9
-1.980, -8.202e-9
-1.970, -8.171e-9
-1.960, -8.107e-9
-1.950, -7.928e-9
-1.940, -7.830e-9
-1.930, -7.774e-9
-1.920, -7.670e-9
-1.910, -7.716e-9
-1.900, -7.587e-9
-1.890, -7.448e-9
-1.880, -7.467e-9
-1.870, -7.485e-9
-1.860, -7.494e-9
-1.850, -7.479e-9
-1.840, -7.491e-9
-1.830, -7.531e-9
-1.820, -7.421e-9
-1.810, -7.448e-9
-1.800, -7.374e-9
-1.790, -7.221e-9
-1.780, -7.156e-9
-1.770, -7.107e-9
-1.760, -7.122e-9
-1.750, -7.018e-9
-1.740, -7.048e-9
-1.730, -7.015e-9
-1.720, -6.913e-9
-1.710, -6.858e-9
-1.700, -6.784e-9
-1.690, -6.756e-9
-1.680, -6.719e-9
-1.670, -6.722e-9
-1.660, -6.701e-9
-1.650, -6.661e-9
-1.640, -6.578e-9
-1.630, -6.572e-9
-1.620, -6.510e-9
-1.610, -6.436e-9
-1.600, -6.332e-9
-1.590, -6.329e-9
-1.580, -6.332e-9
-1.570, -6.246e-9
-1.560, -6.236e-9
-1.550, -6.169e-9
-1.540, -6.249e-9
-1.530, -6.209e-9
-1.520, -6.141e-9
-1.510, -6.061e-9
-1.500, -6.049e-9
-1.490, -5.938e-9
-1.480, -5.877e-9
-1.470, -5.800e-9
-1.460, -5.818e-9
-1.450, -5.763e-9
-1.440, -5.714e-9
-1.430, -5.695e-9
-1.420, -5.643e-9
-1.410, -5.643e-9
-1.400, -5.581e-9
-1.390, -5.511e-9
-1.380, -5.504e-9
-1.370, -5.474e-9
-1.360, -5.428e-9
-1.350, -5.394e-9
-1.340, -5.375e-9
-1.330, -5.295e-9
-1.320, -5.283e-9
-1.310, -5.225e-9
-1.300, -5.215e-9
-1.290, -5.166e-9
-1.280, -5.102e-9
-1.270, -4.991e-9
-1.260, -4.975e-9
-1.250, -4.963e-9
-1.240, -4.942e-9
-1.230, -4.908e-9
-1.220, -4.883e-9
-1.210, -4.865e-9
-1.200, -4.828e-9
-1.190, -4.809e-9
-1.180, -4.794e-9
-1.170, -4.763e-9
-1.160, -4.711e-9
-1.150, -4.649e-9
-1.140, -4.600e-9
-1.130, -4.585e-9
-1.120, -4.542e-9
-1.110, -4.511e-9
-1.100, -4.480e-9
-1.090, -4.471e-9
-1.080, -4.425e-9
-1.070, -4.385e-9
-1.060, -4.394e-9
-1.050, -4.425e-9
-1.040, -4.397e-9
-1.030, -4.376e-9
-1.020, -4.271e-9
-1.010, -4.203e-9
-1.000, -4.191e-9
-0.990, -4.151e-9
-0.980, -4.126e-9
-0.970, -4.123e-9
-0.960, -4.114e-9
-0.950, -4.077e-9
-0.940, -4.034e-9
-0.930, -4.016e-9
-0.920, -3.973e-9
-0.910, -3.957e-9
-0.900, -3.970e-9
-0.890, -3.960e-9
-0.880, -3.954e-9
-0.870, -3.945e-9
-0.860, -3.874e-9
-0.850, -3.871e-9
-0.840, -3.834e-9
-0.830, -3.800e-9
-0.820, -3.757e-9
-0.810, -3.791e-9
-0.800, -3.767e-9
-0.790, -3.739e-9
-0.780, -3.690e-9
-0.770, -3.607e-9
-0.760, -3.564e-9
-0.750, -3.557e-9
-0.740, -3.536e-9
-0.730, -3.484e-9
-0.720, -3.441e-9
-0.710, -3.422e-9
-0.700, -3.401e-9
-0.690, -3.345e-9
-0.680, -3.318e-9
-0.670, -3.318e-9
-0.660, -3.271e-9
-0.650, -3.231e-9
-0.640, -3.210e-9
-0.630, -3.170e-9
-0.620, -3.139e-9
-0.610, -3.127e-9
-0.600, -3.124e-9
-0.590, -3.087e-9
-0.580, -3.047e-9
-0.570, -3.016e-9
-0.560, -2.976e-9
-0.550, -2.958e-9
-0.540, -2.905e-9
-0.530, -2.872e-9
-0.520, -2.832e-9
-0.510, -2.804e-9
-0.500, -2.773e-9
-0.490, -2.730e-9
-0.480, -2.715e-9
-0.470, -2.656e-9
-0.460, -2.610e-9
-0.450, -2.573e-9
-0.440, -2.542e-9
-0.430, -2.503e-9
-0.420, -2.466e-9
-0.410, -2.432e-9
-0.400, -2.395e-9
-0.390, -2.346e-9
-0.380, -2.309e-9
-0.370, -2.287e-9
-0.360, -2.244e-9
-0.350, -2.195e-9
-0.340, -2.158e-9
-0.330, -2.115e-9
-0.320, -2.072e-9
-0.310, -2.029e-9
-0.300, -1.980e-9
-0.290, -1.921e-9
-0.280, -1.875e-9
-0.270, -1.823e-9
-0.260, -1.770e-9
-0.250, -1.718e-9
-0.240, -1.660e-9
-0.230, -1.611e-9
-0.220, -1.555e-9
-0.210, -1.500e-9
-0.200, -1.444e-9
-0.190, -1.386e-9
-0.180, -1.328e-9
-0.170, -1.263e-9
-0.160, -1.205e-9
-0.150, -1.140e-9
-0.140, -1.078e-9
-0.130, -1.008e-9
-0.120, -9.400e-10
-0.110, -8.662e-10
-0.100, -7.923e-10
-0.090, -7.155e-10
-0.080, -6.447e-10
-0.070, -5.740e-10
-0.060, -4.940e-10
-0.050, -4.017e-10
-0.040, -3.249e-10
-0.030, -2.357e-10
-0.020, -1.496e-10
-0.010, -6.954e-11
-0.000, 2.886e-11
0.010, 1.150e-10
0.020, 2.042e-10
0.030, 3.057e-10
0.040, 4.102e-10
0.050, 5.025e-10
0.060, 6.040e-10
0.070, 6.994e-10
0.080, 8.070e-10
0.090, 9.086e-10
0.100, 1.016e-9
0.110, 1.124e-9
0.120, 1.232e-9
0.130, 1.342e-9
0.140, 1.459e-9
0.150, 1.567e-9
0.160, 1.690e-9
0.170, 1.804e-9
0.180, 1.930e-9
0.190, 2.050e-9
0.200, 2.173e-9
0.210, 2.299e-9
0.220, 2.428e-9
0.230, 2.548e-9
0.240, 2.674e-9
0.250, 2.809e-9
0.260, 2.939e-9
0.270, 3.077e-9
0.280, 3.212e-9
0.290, 3.348e-9
0.300, 3.468e-9
0.310, 3.612e-9
0.320, 3.741e-9
0.330, 3.877e-9
0.340, 4.021e-9
0.350, 4.175e-9
0.360, 4.313e-9
0.370, 4.446e-9
0.380, 4.590e-9
0.390, 4.723e-9
0.400, 4.842e-9
0.410, 4.959e-9
0.420, 5.122e-9
0.430, 5.264e-9
0.440, 5.418e-9
0.450, 5.562e-9
0.460, 5.713e-9
0.470, 5.854e-9
0.480, 5.996e-9
0.490, 6.131e-9
0.500, 6.285e-9
0.510, 6.436e-9
0.520, 6.583e-9
0.530, 6.756e-9
0.540, 6.872e-9
0.550, 7.017e-9
0.560, 7.158e-9
0.570, 7.337e-9
0.580, 7.484e-9
0.590, 7.623e-9
0.600, 7.777e-9
0.610, 7.934e-9
0.620, 8.075e-9
0.630, 8.241e-9
0.640, 8.358e-9
0.650, 8.490e-9
0.660, 8.687e-9
0.670, 8.801e-9
0.680, 8.958e-9
0.690, 9.096e-9
0.700, 9.296e-9
0.710, 9.428e-9
0.720, 9.521e-9
0.730, 9.656e-9
0.740, 9.819e-9
0.750, 9.951e-9
0.760, 1.008e-8
0.770, 1.028e-8
0.780, 1.044e-8
0.790, 1.058e-8
0.800, 1.073e-8
0.810, 1.088e-8
0.820, 1.106e-8
0.830, 1.116e-8
0.840, 1.131e-8
0.850, 1.155e-8
0.860, 1.171e-8
0.870, 1.184e-8
0.880, 1.201e-8
0.890, 1.205e-8
0.900, 1.221e-8
0.910, 1.237e-8
0.920, 1.253e-8
0.930, 1.267e-8
0.940, 1.287e-8
0.950, 1.298e-8
0.960, 1.316e-8
0.970, 1.320e-8
0.980, 1.330e-8
0.990, 1.350e-8
1.000, 1.364e-8
1.010, 1.376e-8
1.020, 1.392e-8
1.030, 1.398e-8
1.040, 1.410e-8
1.050, 1.429e-8
1.060, 1.440e-8
1.070, 1.452e-8
1.080, 1.464e-8
1.090, 1.469e-8
1.100, 1.484e-8
1.110, 1.494e-8
1.120, 1.511e-8
1.130, 1.517e-8
1.140, 1.529e-8
1.150, 1.541e-8
1.160, 1.555e-8
1.170, 1.570e-8
1.180, 1.585e-8
1.190, 1.590e-8
1.200, 1.608e-8
1.210, 1.613e-8
1.220, 1.621e-8
1.230, 1.642e-8
1.240, 1.657e-8
1.250, 1.664e-8
1.260, 1.670e-8
1.270, 1.668e-8
1.280, 1.671e-8
1.290, 1.683e-8
1.300, 1.695e-8
1.310, 1.715e-8
1.320, 1.735e-8
1.330, 1.740e-8
1.340, 1.750e-8
1.350, 1.777e-8
1.360, 1.788e-8
1.370, 1.799e-8
1.380, 1.799e-8
1.390, 1.811e-8
1.400, 1.810e-8
1.410, 1.815e-8
1.420, 1.834e-8
1.430, 1.827e-8
1.440, 1.838e-8
1.450, 1.862e-8
1.460, 1.867e-8
1.470, 1.874e-8
1.480, 1.880e-8
1.490, 1.887e-8
1.500, 1.904e-8
1.510, 1.909e-8
1.520, 1.902e-8
1.530, 1.905e-8
1.540, 1.912e-8
1.550, 1.901e-8
1.560, 1.908e-8
1.570, 1.900e-8
1.580, 1.900e-8
1.590, 1.910e-8
1.600, 1.901e-8
1.610, 1.905e-8
1.620, 1.898e-8
1.630, 1.897e-8
1.640, 1.891e-8
1.650, 1.902e-8
1.660, 1.902e-8
1.670, 1.922e-8
1.680, 1.924e-8
1.690, 1.934e-8
1.700, 1.966e-8
1.710, 1.974e-8
1.720, 1.981e-8
1.730, 1.957e-8
1.740, 1.980e-8
1.750, 1.972e-8
1.760, 1.966e-8
1.770, 1.979e-8
1.780, 1.977e-8
1.790, 1.965e-8
1.800, 1.985e-8
1.810, 1.978e-8
1.820, 1.977e-8
1.830, 1.980e-8
1.840, 1.989e-8
1.850, 2.014e-8
1.860, 2.039e-8
1.870, 2.022e-8
1.880, 2.035e-8
1.890, 2.074e-8
1.900, 2.110e-8
1.910, 2.100e-8
1.920, 2.083e-8
1.930, 2.088e-8
1.940, 2.097e-8
1.950, 2.090e-8
1.960, 2.056e-8
1.970, 2.031e-8
1.980, 2.037e-8
1.990, 2.062e-8
