# Supplementary material for: An Insulin-Modified pH-Responsive Nanopipette Based on Ion Current Rectification
Source: Sensors (Basel). 2024 Jun 30;24(13):4264. doi: 10.3390/s24134264 (PMC11244478; doi:10.3390/s24134264)
Supplement: Supplementary file 1 [file sensors-24-04264-s001.zip › Monitoring of modification process/Insulin/5 3.txt]

Aug. 9, 2023   12:47:19
Linear Sweep Voltammetry
File: s:\Data Source:  Experiment
Instrument Model:  CHI830D
Header: 
Note: 

Init E (V) = -2
Final E (V) = 2
Scan Rate (V/s) = 0.5
Sample Interval (V) = 0.01
Quiet Time (sec) = 2
Sensitivity (A/V) = 1e-7


Potential/V, Current/A

-2.000, -9.091e-9
-1.990, -9.014e-9
-1.980, -8.983e-9
-1.970, -8.949e-9
-1.960, -8.845e-9
-1.950, -8.749e-9
-1.940, -8.651e-9
-1.930, -8.617e-9
-1.920, -8.577e-9
-1.910, -8.553e-9
-1.900, -8.522e-9
-1.890, -8.583e-9
-1.880, -8.497e-9
-1.870, -8.346e-9
-1.860, -8.270e-9
-1.850, -8.350e-9
-1.840, -8.402e-9
-1.830, -8.356e-9
-1.820, -8.263e-9
-1.810, -8.230e-9
-1.800, -8.236e-9
-1.790, -8.165e-9
-1.780, -8.107e-9
-1.770, -8.088e-9
-1.760, -8.079e-9
-1.750, -7.950e-9
-1.740, -7.925e-9
-1.730, -7.913e-9
-1.720, -7.870e-9
-1.710, -7.857e-9
-1.700, -7.796e-9
-1.690, -7.676e-9
-1.680, -7.670e-9
-1.670, -7.611e-9
-1.660, -7.590e-9
-1.650, -7.614e-9
-1.640, -7.547e-9
-1.630, -7.501e-9
-1.620, -7.408e-9
-1.610, -7.433e-9
-1.600, -7.491e-9
-1.590, -7.454e-9
-1.580, -7.365e-9
-1.570, -7.295e-9
-1.560, -7.227e-9
-1.550, -7.181e-9
-1.540, -7.239e-9
-1.530, -7.242e-9
-1.520, -7.181e-9
-1.510, -7.153e-9
-1.500, -7.088e-9
-1.490, -7.036e-9
-1.480, -6.999e-9
-1.470, -6.975e-9
-1.460, -6.932e-9
-1.450, -6.873e-9
-1.440, -6.824e-9
-1.430, -6.845e-9
-1.420, -6.818e-9
-1.410, -6.793e-9
-1.400, -6.790e-9
-1.390, -6.719e-9
-1.380, -6.670e-9
-1.370, -6.661e-9
-1.360, -6.716e-9
-1.350, -6.682e-9
-1.340, -6.649e-9
-1.330, -6.581e-9
-1.320, -6.593e-9
-1.310, -6.544e-9
-1.300, -6.513e-9
-1.290, -6.489e-9
-1.280, -6.464e-9
-1.270, -6.403e-9
-1.260, -6.344e-9
-1.250, -6.338e-9
-1.240, -6.298e-9
-1.230, -6.280e-9
-1.220, -6.316e-9
-1.210, -6.304e-9
-1.200, -6.249e-9
-1.190, -6.224e-9
-1.180, -6.246e-9
-1.170, -6.172e-9
-1.160, -6.101e-9
-1.150, -6.037e-9
-1.140, -5.978e-9
-1.130, -5.972e-9
-1.120, -5.947e-9
-1.110, -5.932e-9
-1.100, -5.938e-9
-1.090, -5.944e-9
-1.080, -5.907e-9
-1.070, -5.852e-9
-1.060, -5.812e-9
-1.050, -5.790e-9
-1.040, -5.763e-9
-1.030, -5.710e-9
-1.020, -5.652e-9
-1.010, -5.643e-9
-1.000, -5.615e-9
-0.990, -5.634e-9
-0.980, -5.609e-9
-0.970, -5.594e-9
-0.960, -5.569e-9
-0.950, -5.548e-9
-0.940, -5.504e-9
-0.930, -5.452e-9
-0.920, -5.428e-9
-0.910, -5.388e-9
-0.900, -5.366e-9
-0.890, -5.298e-9
-0.880, -5.271e-9
-0.870, -5.243e-9
-0.860, -5.191e-9
-0.850, -5.154e-9
-0.840, -5.126e-9
-0.830, -5.092e-9
-0.820, -5.068e-9
-0.810, -5.074e-9
-0.800, -5.025e-9
-0.790, -4.994e-9
-0.780, -4.960e-9
-0.770, -4.929e-9
-0.760, -4.871e-9
-0.750, -4.828e-9
-0.740, -4.794e-9
-0.730, -4.763e-9
-0.720, -4.736e-9
-0.710, -4.692e-9
-0.700, -4.634e-9
-0.690, -4.591e-9
-0.680, -4.548e-9
-0.670, -4.502e-9
-0.660, -4.446e-9
-0.650, -4.416e-9
-0.640, -4.366e-9
-0.630, -4.329e-9
-0.620, -4.290e-9
-0.610, -4.240e-9
-0.600, -4.185e-9
-0.590, -4.160e-9
-0.580, -4.111e-9
-0.570, -4.062e-9
-0.560, -4.016e-9
-0.550, -3.970e-9
-0.540, -3.920e-9
-0.530, -3.865e-9
-0.520, -3.816e-9
-0.510, -3.760e-9
-0.500, -3.702e-9
-0.490, -3.647e-9
-0.480, -3.591e-9
-0.470, -3.533e-9
-0.460, -3.471e-9
-0.450, -3.419e-9
-0.440, -3.348e-9
-0.430, -3.290e-9
-0.420, -3.228e-9
-0.410, -3.167e-9
-0.400, -3.096e-9
-0.390, -3.028e-9
-0.380, -2.961e-9
-0.370, -2.887e-9
-0.360, -2.813e-9
-0.350, -2.742e-9
-0.340, -2.675e-9
-0.330, -2.595e-9
-0.320, -2.524e-9
-0.310, -2.444e-9
-0.300, -2.367e-9
-0.290, -2.299e-9
-0.280, -2.223e-9
-0.270, -2.133e-9
-0.260, -2.053e-9
-0.250, -1.977e-9
-0.240, -1.893e-9
-0.230, -1.810e-9
-0.220, -1.727e-9
-0.210, -1.650e-9
-0.200, -1.561e-9
-0.190, -1.481e-9
-0.180, -1.398e-9
-0.170, -1.309e-9
-0.160, -1.220e-9
-0.150, -1.140e-9
-0.140, -1.057e-9
-0.130, -9.708e-10
-0.120, -8.754e-10
-0.110, -8.047e-10
-0.100, -7.186e-10
-0.090, -6.293e-10
-0.080, -5.555e-10
-0.070, -4.725e-10
-0.060, -3.895e-10
-0.050, -3.126e-10
-0.040, -2.418e-10
-0.030, -1.557e-10
-0.020, -7.567e-11
-0.010, 4.228e-12
-0.000, 7.812e-11
0.010, 1.488e-10
0.020, 2.257e-10
0.030, 2.964e-10
0.040, 3.672e-10
0.050, 4.287e-10
0.060, 4.871e-10
0.070, 5.517e-10
0.080, 6.010e-10
0.090, 6.563e-10
0.100, 7.148e-10
0.110, 7.670e-10
0.120, 8.132e-10
0.130, 8.593e-10
0.140, 9.177e-10
0.150, 9.547e-10
0.160, 1.004e-9
0.170, 1.044e-9
0.180, 1.075e-9
0.190, 1.115e-9
0.200, 1.142e-9
0.210, 1.188e-9
0.220, 1.225e-9
0.230, 1.265e-9
0.240, 1.318e-9
0.250, 1.416e-9
0.260, 1.351e-9
0.270, 1.379e-9
0.280, 1.379e-9
0.290, 1.474e-9
0.300, 1.551e-9
0.310, 1.601e-9
0.320, 1.641e-9
0.330, 1.816e-9
0.340, 1.693e-9
0.350, 1.610e-9
0.360, 1.782e-9
0.370, 1.794e-9
0.380, 1.877e-9
0.390, 1.967e-9
0.400, 2.053e-9
0.410, 2.123e-9
0.420, 2.185e-9
0.430, 2.240e-9
0.440, 2.286e-9
0.450, 2.339e-9
0.460, 2.382e-9
0.470, 2.446e-9
0.480, 2.493e-9
0.490, 2.554e-9
0.500, 2.609e-9
0.510, 2.680e-9
0.520, 2.751e-9
0.530, 2.819e-9
0.540, 2.871e-9
0.550, 2.935e-9
0.560, 3.028e-9
0.570, 3.157e-9
0.580, 3.249e-9
0.590, 3.317e-9
0.600, 3.372e-9
0.610, 3.443e-9
0.620, 3.535e-9
0.630, 3.615e-9
0.640, 3.668e-9
0.650, 3.741e-9
0.660, 3.831e-9
0.670, 3.923e-9
0.680, 4.006e-9
0.690, 4.098e-9
0.700, 4.200e-9
0.710, 4.277e-9
0.720, 4.363e-9
0.730, 4.433e-9
0.740, 4.479e-9
0.750, 4.529e-9
0.760, 4.612e-9
0.770, 4.701e-9
0.780, 4.796e-9
0.790, 4.889e-9
0.800, 5.012e-9
0.810, 5.088e-9
0.820, 5.178e-9
0.830, 5.301e-9
0.840, 5.473e-9
0.850, 5.590e-9
0.860, 5.694e-9
0.870, 5.793e-9
0.880, 5.900e-9
0.890, 5.996e-9
0.900, 6.079e-9
0.910, 6.199e-9
0.920, 6.356e-9
0.930, 6.485e-9
0.940, 6.617e-9
0.950, 6.731e-9
0.960, 6.845e-9
0.970, 6.952e-9
0.980, 7.100e-9
0.990, 7.198e-9
1.000, 7.294e-9
1.010, 7.423e-9
1.020, 7.537e-9
1.030, 7.700e-9
1.040, 7.847e-9
1.050, 7.980e-9
1.060, 8.149e-9
1.070, 8.395e-9
1.080, 8.601e-9
1.090, 8.755e-9
1.100, 8.967e-9
1.110, 9.142e-9
1.120, 9.231e-9
1.130, 9.361e-9
1.140, 9.490e-9
1.150, 9.708e-9
1.160, 9.850e-9
1.170, 1.002e-8
1.180, 1.009e-8
1.190, 1.014e-8
1.200, 1.029e-8
1.210, 1.038e-8
1.220, 1.049e-8
1.230, 1.053e-8
1.240, 1.072e-8
1.250, 1.090e-8
1.260, 1.096e-8
1.270, 1.115e-8
1.280, 1.123e-8
1.290, 1.145e-8
1.300, 1.169e-8
1.310, 1.187e-8
1.320, 1.200e-8
1.330, 1.209e-8
1.340, 1.217e-8
1.350, 1.237e-8
1.360, 1.261e-8
1.370, 1.281e-8
1.380, 1.297e-8
1.390, 1.309e-8
1.400, 1.334e-8
1.410, 1.351e-8
1.420, 1.373e-8
1.430, 1.392e-8
1.440, 1.410e-8
1.450, 1.427e-8
1.460, 1.438e-8
1.470, 1.452e-8
1.480, 1.463e-8
1.490, 1.483e-8
1.500, 1.501e-8
1.510, 1.520e-8
1.520, 1.541e-8
1.530, 1.557e-8
1.540, 1.573e-8
1.550, 1.604e-8
1.560, 1.620e-8
1.570, 1.632e-8
1.580, 1.639e-8
1.590, 1.659e-8
1.600, 1.678e-8
1.610, 1.678e-8
1.620, 1.696e-8
1.630, 1.729e-8
1.640, 1.743e-8
1.650, 1.766e-8
1.660, 1.783e-8
1.670, 1.801e-8
1.680, 1.814e-8
1.690, 1.826e-8
1.700, 1.836e-8
1.710, 1.853e-8
1.720, 1.870e-8
1.730, 1.887e-8
1.740, 1.900e-8
1.750, 1.939e-8
1.760, 1.957e-8
1.770, 1.980e-8
1.780, 1.989e-8
1.790, 2.002e-8
1.800, 2.012e-8
1.810, 2.021e-8
1.820, 2.044e-8
1.830, 2.075e-8
1.840, 2.106e-8
1.850, 2.112e-8
1.860, 2.135e-8
1.870, 2.150e-8
1.880, 2.172e-8
1.890, 2.206e-8
1.900, 2.245e-8
1.910, 2.260e-8
1.920, 2.272e-8
1.930, 2.288e-8
1.940, 2.311e-8
1.950, 2.324e-8
1.960, 2.332e-8
1.970, 2.357e-8
1.980, 2.372e-8
1.990, 2.392e-8
