# Supplementary material for: An Insulin-Modified pH-Responsive Nanopipette Based on Ion Current Rectification
Source: Sensors (Basel). 2024 Jun 30;24(13):4264. doi: 10.3390/s24134264 (PMC11244478; doi:10.3390/s24134264)
Supplement: Supplementary file 1 [file sensors-24-04264-s001.zip › Monitoring of modification process/Insulin/6 3.txt]

Aug. 9, 2023   11:50:38
Linear Sweep Voltammetry
File: s:\Data Source:  Experiment
Instrument Model:  CHI830D
Header: 
Note: 

Init E (V) = -2
Final E (V) = 2
Scan Rate (V/s) = 0.5
Sample Interval (V) = 0.01
Quiet Time (sec) = 2
Sensitivity (A/V) = 1e-7

Ep = 1.560V
ip = 1.809e-10A
Ah = 5.633e-12C

Ep = 1.830V
ip = 1.575e-10A
Ah = 4.721e-11C

Potential/V, Current/A

-2.000, -7.971e-9
-1.990, -7.777e-9
-1.980, -7.670e-9
-1.970, -7.747e-9
-1.960, -7.713e-9
-1.950, -7.673e-9
-1.940, -7.731e-9
-1.930, -7.787e-9
-1.920, -7.728e-9
-1.910, -7.685e-9
-1.900, -7.737e-9
-1.890, -7.624e-9
-1.880, -7.685e-9
-1.870, -7.547e-9
-1.860, -7.384e-9
-1.850, -7.258e-9
-1.840, -7.156e-9
-1.830, -7.076e-9
-1.820, -6.990e-9
-1.810, -6.962e-9
-1.800, -7.008e-9
-1.790, -7.002e-9
-1.780, -6.968e-9
-1.770, -6.928e-9
-1.760, -6.744e-9
-1.750, -6.735e-9
-1.740, -6.686e-9
-1.730, -6.670e-9
-1.720, -6.547e-9
-1.710, -6.553e-9
-1.700, -6.535e-9
-1.690, -6.439e-9
-1.680, -6.372e-9
-1.670, -6.267e-9
-1.660, -6.132e-9
-1.650, -6.141e-9
-1.640, -6.089e-9
-1.630, -6.049e-9
-1.620, -6.024e-9
-1.610, -5.993e-9
-1.600, -5.858e-9
-1.590, -5.784e-9
-1.580, -5.892e-9
-1.570, -5.938e-9
-1.560, -5.892e-9
-1.550, -5.874e-9
-1.540, -5.830e-9
-1.530, -5.778e-9
-1.520, -5.661e-9
-1.510, -5.655e-9
-1.500, -5.695e-9
-1.490, -5.674e-9
-1.480, -5.535e-9
-1.470, -5.554e-9
-1.460, -5.501e-9
-1.450, -5.440e-9
-1.440, -5.421e-9
-1.430, -5.477e-9
-1.420, -5.418e-9
-1.410, -5.357e-9
-1.400, -5.271e-9
-1.390, -5.261e-9
-1.380, -5.215e-9
-1.370, -5.148e-9
-1.360, -5.092e-9
-1.350, -5.037e-9
-1.340, -4.994e-9
-1.330, -4.902e-9
-1.320, -4.889e-9
-1.310, -4.852e-9
-1.300, -4.785e-9
-1.290, -4.766e-9
-1.280, -4.714e-9
-1.270, -4.656e-9
-1.260, -4.588e-9
-1.250, -4.517e-9
-1.240, -4.502e-9
-1.230, -4.594e-9
-1.220, -4.554e-9
-1.210, -4.542e-9
-1.200, -4.496e-9
-1.190, -4.471e-9
-1.180, -4.449e-9
-1.170, -4.465e-9
-1.160, -4.474e-9
-1.150, -4.459e-9
-1.140, -4.409e-9
-1.130, -4.339e-9
-1.120, -4.302e-9
-1.110, -4.311e-9
-1.100, -4.271e-9
-1.090, -4.286e-9
-1.080, -4.243e-9
-1.070, -4.093e-9
-1.060, -4.142e-9
-1.050, -4.148e-9
-1.040, -4.123e-9
-1.030, -4.093e-9
-1.020, -4.083e-9
-1.010, -4.025e-9
-1.000, -4.031e-9
-0.990, -4.003e-9
-0.980, -3.976e-9
-0.970, -3.942e-9
-0.960, -3.905e-9
-0.950, -3.917e-9
-0.940, -3.844e-9
-0.930, -3.819e-9
-0.920, -3.767e-9
-0.910, -3.721e-9
-0.900, -3.693e-9
-0.890, -3.674e-9
-0.880, -3.607e-9
-0.870, -3.610e-9
-0.860, -3.551e-9
-0.850, -3.539e-9
-0.840, -3.514e-9
-0.830, -3.514e-9
-0.820, -3.514e-9
-0.810, -3.465e-9
-0.800, -3.419e-9
-0.790, -3.391e-9
-0.780, -3.348e-9
-0.770, -3.351e-9
-0.760, -3.339e-9
-0.750, -3.321e-9
-0.740, -3.293e-9
-0.730, -3.253e-9
-0.720, -3.228e-9
-0.710, -3.185e-9
-0.700, -3.185e-9
-0.690, -3.139e-9
-0.680, -3.105e-9
-0.670, -3.075e-9
-0.660, -3.041e-9
-0.650, -3.010e-9
-0.640, -2.985e-9
-0.630, -2.958e-9
-0.620, -2.918e-9
-0.610, -2.930e-9
-0.600, -2.865e-9
-0.590, -2.847e-9
-0.580, -2.804e-9
-0.570, -2.776e-9
-0.560, -2.755e-9
-0.550, -2.721e-9
-0.540, -2.706e-9
-0.530, -2.656e-9
-0.520, -2.629e-9
-0.510, -2.589e-9
-0.500, -2.576e-9
-0.490, -2.589e-9
-0.480, -2.564e-9
-0.470, -2.527e-9
-0.460, -2.469e-9
-0.450, -2.438e-9
-0.440, -2.404e-9
-0.430, -2.358e-9
-0.420, -2.321e-9
-0.410, -2.303e-9
-0.400, -2.266e-9
-0.390, -2.226e-9
-0.380, -2.189e-9
-0.370, -2.152e-9
-0.360, -2.118e-9
-0.350, -2.069e-9
-0.340, -2.038e-9
-0.330, -2.001e-9
-0.320, -1.949e-9
-0.310, -1.912e-9
-0.300, -1.866e-9
-0.290, -1.829e-9
-0.280, -1.792e-9
-0.270, -1.746e-9
-0.260, -1.697e-9
-0.250, -1.644e-9
-0.240, -1.598e-9
-0.230, -1.546e-9
-0.220, -1.497e-9
-0.210, -1.448e-9
-0.200, -1.401e-9
-0.190, -1.346e-9
-0.180, -1.278e-9
-0.170, -1.217e-9
-0.160, -1.168e-9
-0.150, -1.094e-9
-0.140, -1.035e-9
-0.130, -9.739e-10
-0.120, -9.031e-10
-0.110, -8.446e-10
-0.100, -7.677e-10
-0.090, -7.001e-10
-0.080, -6.263e-10
-0.070, -5.524e-10
-0.060, -4.633e-10
-0.050, -3.895e-10
-0.040, -3.002e-10
-0.030, -2.111e-10
-0.020, -1.249e-10
-0.010, -4.491e-11
-0.000, 4.111e-11
0.010, 1.304e-10
0.020, 2.134e-10
0.030, 3.026e-10
0.040, 3.918e-10
0.050, 4.963e-10
0.060, 5.947e-10
0.070, 6.994e-10
0.080, 7.978e-10
0.090, 8.993e-10
0.100, 1.010e-9
0.110, 1.118e-9
0.120, 1.228e-9
0.130, 1.339e-9
0.140, 1.450e-9
0.150, 1.561e-9
0.160, 1.678e-9
0.170, 1.801e-9
0.180, 1.930e-9
0.190, 2.028e-9
0.200, 2.157e-9
0.210, 2.262e-9
0.220, 2.394e-9
0.230, 2.517e-9
0.240, 2.643e-9
0.250, 2.763e-9
0.260, 2.889e-9
0.270, 3.018e-9
0.280, 3.145e-9
0.290, 3.271e-9
0.300, 3.409e-9
0.310, 3.551e-9
0.320, 3.677e-9
0.330, 3.834e-9
0.340, 3.960e-9
0.350, 4.086e-9
0.360, 4.215e-9
0.370, 4.363e-9
0.380, 4.492e-9
0.390, 4.639e-9
0.400, 4.759e-9
0.410, 4.904e-9
0.420, 5.045e-9
0.430, 5.218e-9
0.440, 5.350e-9
0.450, 5.488e-9
0.460, 5.617e-9
0.470, 5.765e-9
0.480, 5.910e-9
0.490, 6.051e-9
0.500, 6.211e-9
0.510, 6.337e-9
0.520, 6.463e-9
0.530, 6.599e-9
0.540, 6.765e-9
0.550, 6.915e-9
0.560, 7.063e-9
0.570, 7.205e-9
0.580, 7.361e-9
0.590, 7.500e-9
0.600, 7.660e-9
0.610, 7.801e-9
0.620, 7.940e-9
0.630, 8.124e-9
0.640, 8.247e-9
0.650, 8.413e-9
0.660, 8.555e-9
0.670, 8.678e-9
0.680, 8.801e-9
0.690, 8.992e-9
0.700, 9.167e-9
0.710, 9.321e-9
0.720, 9.481e-9
0.730, 9.644e-9
0.740, 9.810e-9
0.750, 9.957e-9
0.760, 1.013e-8
0.770, 1.024e-8
0.780, 1.034e-8
0.790, 1.048e-8
0.800, 1.067e-8
0.810, 1.078e-8
0.820, 1.095e-8
0.830, 1.111e-8
0.840, 1.124e-8
0.850, 1.135e-8
0.860, 1.157e-8
0.870, 1.173e-8
0.880, 1.181e-8
0.890, 1.197e-8
0.900, 1.208e-8
0.910, 1.225e-8
0.920, 1.231e-8
0.930, 1.241e-8
0.940, 1.259e-8
0.950, 1.274e-8
0.960, 1.281e-8
0.970, 1.299e-8
0.980, 1.313e-8
0.990, 1.324e-8
1.000, 1.337e-8
1.010, 1.348e-8
1.020, 1.361e-8
1.030, 1.373e-8
1.040, 1.383e-8
1.050, 1.394e-8
1.060, 1.395e-8
1.070, 1.407e-8
1.080, 1.412e-8
1.090, 1.435e-8
1.100, 1.447e-8
1.110, 1.457e-8
1.120, 1.476e-8
1.130, 1.488e-8
1.140, 1.493e-8
1.150, 1.505e-8
1.160, 1.516e-8
1.170, 1.528e-8
1.180, 1.540e-8
1.190, 1.560e-8
1.200, 1.569e-8
1.210, 1.568e-8
1.220, 1.583e-8
1.230, 1.594e-8
1.240, 1.606e-8
1.250, 1.620e-8
1.260, 1.627e-8
1.270, 1.637e-8
1.280, 1.655e-8
1.290, 1.677e-8
1.300, 1.679e-8
1.310, 1.689e-8
1.320, 1.699e-8
1.330, 1.707e-8
1.340, 1.721e-8
1.350, 1.727e-8
1.360, 1.743e-8
1.370, 1.735e-8
1.380, 1.742e-8
1.390, 1.753e-8
1.400, 1.767e-8
1.410, 1.775e-8
1.420, 1.773e-8
1.430, 1.786e-8
1.440, 1.795e-8
1.450, 1.813e-8
1.460, 1.837e-8
1.470, 1.826e-8
1.480, 1.846e-8
1.490, 1.846e-8
1.500, 1.848e-8
1.510, 1.855e-8
1.520, 1.860e-8
1.530, 1.872e-8
1.540, 1.874e-8
1.550, 1.877e-8
1.560, 1.898e-8
1.570, 1.886e-8
1.580, 1.879e-8
1.590, 1.866e-8
1.600, 1.846e-8
1.610, 1.863e-8
1.620, 1.883e-8
1.630, 1.894e-8
1.640, 1.907e-8
1.650, 1.899e-8
1.660, 1.866e-8
1.670, 1.879e-8
1.680, 1.879e-8
1.690, 1.879e-8
1.700, 1.906e-8
1.710, 1.896e-8
1.720, 1.884e-8
1.730, 1.879e-8
1.740, 1.837e-8
1.750, 1.842e-8
1.760, 1.889e-8
1.770, 1.930e-8
1.780, 1.921e-8
1.790, 1.946e-8
1.800, 1.956e-8
1.810, 1.953e-8
1.820, 1.950e-8
1.830, 1.981e-8
1.840, 1.942e-8
1.850, 1.971e-8
1.860, 1.982e-8
1.870, 1.962e-8
1.880, 1.955e-8
1.890, 1.962e-8
1.900, 1.965e-8
1.910, 1.968e-8
1.920, 1.995e-8
1.930, 1.994e-8
1.940, 1.999e-8
1.950, 2.032e-8
1.960, 2.025e-8
1.970, 2.013e-8
1.980, 2.057e-8
1.990, 2.058e-8
