# Supplementary material for: An Insulin-Modified pH-Responsive Nanopipette Based on Ion Current Rectification
Source: Sensors (Basel). 2024 Jun 30;24(13):4264. doi: 10.3390/s24134264 (PMC11244478; doi:10.3390/s24134264)
Supplement: Supplementary file 1 [file sensors-24-04264-s001.zip › Monitoring of modification process/Insulin/6 8.txt]

Aug. 9, 2023   11:51:03
Linear Sweep Voltammetry
File: s:\Data Source:  Experiment
Instrument Model:  CHI830D
Header: 
Note: 

Init E (V) = -2
Final E (V) = 2
Scan Rate (V/s) = 0.5
Sample Interval (V) = 0.01
Quiet Time (sec) = 2
Sensitivity (A/V) = 1e-7

Ep = 1.080V
ip = 9.897e-10A
Ah = 2.069e-10C

Potential/V, Current/A

-2.000, -1.193e-7
-1.990, -1.188e-7
-1.980, -1.181e-7
-1.970, -1.174e-7
-1.960, -1.164e-7
-1.950, -1.156e-7
-1.940, -1.148e-7
-1.930, -1.142e-7
-1.920, -1.140e-7
-1.910, -1.133e-7
-1.900, -1.126e-7
-1.890, -1.121e-7
-1.880, -1.115e-7
-1.870, -1.107e-7
-1.860, -1.100e-7
-1.850, -1.093e-7
-1.840, -1.088e-7
-1.830, -1.081e-7
-1.820, -1.074e-7
-1.810, -1.068e-7
-1.800, -1.060e-7
-1.790, -1.053e-7
-1.780, -1.044e-7
-1.770, -1.038e-7
-1.760, -1.031e-7
-1.750, -1.024e-7
-1.740, -1.016e-7
-1.730, -1.011e-7
-1.720, -1.004e-7
-1.710, -9.966e-8
-1.700, -9.894e-8
-1.690, -9.818e-8
-1.680, -9.730e-8
-1.670, -9.672e-8
-1.660, -9.606e-8
-1.650, -9.520e-8
-1.640, -9.454e-8
-1.630, -9.388e-8
-1.620, -9.315e-8
-1.610, -9.227e-8
-1.600, -9.141e-8
-1.590, -9.091e-8
-1.580, -9.024e-8
-1.570, -8.950e-8
-1.560, -8.886e-8
-1.550, -8.812e-8
-1.540, -8.741e-8
-1.530, -8.673e-8
-1.520, -8.608e-8
-1.510, -8.523e-8
-1.500, -8.457e-8
-1.490, -8.379e-8
-1.480, -8.307e-8
-1.470, -8.234e-8
-1.460, -8.162e-8
-1.450, -8.105e-8
-1.440, -8.044e-8
-1.430, -7.971e-8
-1.420, -7.900e-8
-1.410, -7.827e-8
-1.400, -7.754e-8
-1.390, -7.695e-8
-1.380, -7.617e-8
-1.370, -7.547e-8
-1.360, -7.471e-8
-1.350, -7.376e-8
-1.340, -7.304e-8
-1.330, -7.231e-8
-1.320, -7.163e-8
-1.310, -7.102e-8
-1.300, -7.045e-8
-1.290, -6.981e-8
-1.280, -6.917e-8
-1.270, -6.851e-8
-1.260, -6.784e-8
-1.250, -6.700e-8
-1.240, -6.639e-8
-1.230, -6.576e-8
-1.220, -6.507e-8
-1.210, -6.448e-8
-1.200, -6.383e-8
-1.190, -6.309e-8
-1.180, -6.241e-8
-1.170, -6.170e-8
-1.160, -6.106e-8
-1.150, -6.050e-8
-1.140, -5.981e-8
-1.130, -5.910e-8
-1.120, -5.844e-8
-1.110, -5.776e-8
-1.100, -5.702e-8
-1.090, -5.640e-8
-1.080, -5.573e-8
-1.070, -5.506e-8
-1.060, -5.435e-8
-1.050, -5.370e-8
-1.040, -5.302e-8
-1.030, -5.235e-8
-1.020, -5.172e-8
-1.010, -5.115e-8
-1.000, -5.050e-8
-0.990, -4.987e-8
-0.980, -4.920e-8
-0.970, -4.859e-8
-0.960, -4.803e-8
-0.950, -4.749e-8
-0.940, -4.684e-8
-0.930, -4.628e-8
-0.920, -4.567e-8
-0.910, -4.510e-8
-0.900, -4.451e-8
-0.890, -4.391e-8
-0.880, -4.335e-8
-0.870, -4.268e-8
-0.860, -4.208e-8
-0.850, -4.152e-8
-0.840, -4.092e-8
-0.830, -4.028e-8
-0.820, -3.960e-8
-0.810, -3.902e-8
-0.800, -3.834e-8
-0.790, -3.779e-8
-0.780, -3.724e-8
-0.770, -3.662e-8
-0.760, -3.597e-8
-0.750, -3.541e-8
-0.740, -3.479e-8
-0.730, -3.422e-8
-0.720, -3.357e-8
-0.710, -3.296e-8
-0.700, -3.237e-8
-0.690, -3.181e-8
-0.680, -3.127e-8
-0.670, -3.072e-8
-0.660, -3.004e-8
-0.650, -2.943e-8
-0.640, -2.891e-8
-0.630, -2.840e-8
-0.620, -2.792e-8
-0.610, -2.732e-8
-0.600, -2.671e-8
-0.590, -2.619e-8
-0.580, -2.560e-8
-0.570, -2.505e-8
-0.560, -2.452e-8
-0.550, -2.400e-8
-0.540, -2.345e-8
-0.530, -2.289e-8
-0.520, -2.237e-8
-0.510, -2.183e-8
-0.500, -2.130e-8
-0.490, -2.077e-8
-0.480, -2.024e-8
-0.470, -1.971e-8
-0.460, -1.915e-8
-0.450, -1.861e-8
-0.440, -1.811e-8
-0.430, -1.761e-8
-0.420, -1.710e-8
-0.410, -1.659e-8
-0.400, -1.609e-8
-0.390, -1.560e-8
-0.380, -1.509e-8
-0.370, -1.460e-8
-0.360, -1.412e-8
-0.350, -1.361e-8
-0.340, -1.313e-8
-0.330, -1.264e-8
-0.320, -1.218e-8
-0.310, -1.172e-8
-0.300, -1.124e-8
-0.290, -1.079e-8
-0.280, -1.034e-8
-0.270, -9.878e-9
-0.260, -9.429e-9
-0.250, -8.977e-9
-0.240, -8.534e-9
-0.230, -8.107e-9
-0.220, -7.688e-9
-0.210, -7.267e-9
-0.200, -6.849e-9
-0.190, -6.443e-9
-0.180, -6.027e-9
-0.170, -5.634e-9
-0.160, -5.243e-9
-0.150, -4.843e-9
-0.140, -4.449e-9
-0.130, -4.068e-9
-0.120, -3.699e-9
-0.110, -3.333e-9
-0.100, -2.976e-9
-0.090, -2.613e-9
-0.080, -2.266e-9
-0.070, -1.912e-9
-0.060, -1.574e-9
-0.050, -1.232e-9
-0.040, -9.000e-10
-0.030, -5.894e-10
-0.020, -2.633e-10
-0.010, 8.112e-11
-0.000, 4.011e-10
0.010, 7.240e-10
0.020, 1.025e-9
0.030, 1.324e-9
0.040, 1.631e-9
0.050, 1.920e-9
0.060, 2.213e-9
0.070, 2.502e-9
0.080, 2.779e-9
0.090, 3.068e-9
0.100, 3.348e-9
0.110, 3.618e-9
0.120, 3.886e-9
0.130, 4.156e-9
0.140, 4.415e-9
0.150, 4.673e-9
0.160, 4.922e-9
0.170, 5.168e-9
0.180, 5.418e-9
0.190, 5.661e-9
0.200, 5.900e-9
0.210, 6.131e-9
0.220, 6.365e-9
0.230, 6.592e-9
0.240, 6.814e-9
0.250, 7.042e-9
0.260, 7.257e-9
0.270, 7.481e-9
0.280, 7.697e-9
0.290, 7.912e-9
0.300, 8.115e-9
0.310, 8.324e-9
0.320, 8.509e-9
0.330, 8.709e-9
0.340, 8.915e-9
0.350, 9.105e-9
0.360, 9.278e-9
0.370, 9.478e-9
0.380, 9.665e-9
0.390, 9.847e-9
0.400, 1.003e-8
0.410, 1.019e-8
0.420, 1.037e-8
0.430, 1.055e-8
0.440, 1.073e-8
0.450, 1.091e-8
0.460, 1.107e-8
0.470, 1.123e-8
0.480, 1.140e-8
0.490, 1.154e-8
0.500, 1.171e-8
0.510, 1.189e-8
0.520, 1.201e-8
0.530, 1.213e-8
0.540, 1.226e-8
0.550, 1.239e-8
0.560, 1.250e-8
0.570, 1.262e-8
0.580, 1.273e-8
0.590, 1.284e-8
0.600, 1.297e-8
0.610, 1.312e-8
0.620, 1.320e-8
0.630, 1.325e-8
0.640, 1.331e-8
0.650, 1.340e-8
0.660, 1.349e-8
0.670, 1.364e-8
0.680, 1.375e-8
0.690, 1.381e-8
0.700, 1.389e-8
0.710, 1.398e-8
0.720, 1.405e-8
0.730, 1.409e-8
0.740, 1.410e-8
0.750, 1.417e-8
0.760, 1.416e-8
0.770, 1.418e-8
0.780, 1.415e-8
0.790, 1.416e-8
0.800, 1.418e-8
0.810, 1.424e-8
0.820, 1.431e-8
0.830, 1.438e-8
0.840, 1.437e-8
0.850, 1.437e-8
0.860, 1.437e-8
0.870, 1.451e-8
0.880, 1.451e-8
0.890, 1.460e-8
0.900, 1.462e-8
0.910, 1.463e-8
0.920, 1.468e-8
0.930, 1.473e-8
0.940, 1.478e-8
0.950, 1.486e-8
0.960, 1.485e-8
0.970, 1.488e-8
0.980, 1.503e-8
0.990, 1.511e-8
1.000, 1.519e-8
1.010, 1.522e-8
1.020, 1.520e-8
1.030, 1.519e-8
1.040, 1.537e-8
1.050, 1.539e-8
1.060, 1.544e-8
1.070, 1.555e-8
1.080, 1.564e-8
1.090, 1.551e-8
1.100, 1.548e-8
1.110, 1.549e-8
1.120, 1.552e-8
1.130, 1.558e-8
1.140, 1.563e-8
1.150, 1.567e-8
1.160, 1.570e-8
1.170, 1.579e-8
1.180, 1.590e-8
1.190, 1.586e-8
1.200, 1.591e-8
1.210, 1.603e-8
1.220, 1.604e-8
1.230, 1.604e-8
1.240, 1.604e-8
1.250, 1.612e-8
1.260, 1.619e-8
1.270, 1.624e-8
1.280, 1.622e-8
1.290, 1.620e-8
1.300, 1.623e-8
1.310, 1.626e-8
1.320, 1.636e-8
1.330, 1.642e-8
1.340, 1.644e-8
1.350, 1.653e-8
1.360, 1.659e-8
1.370, 1.657e-8
1.380, 1.664e-8
1.390, 1.663e-8
1.400, 1.663e-8
1.410, 1.665e-8
1.420, 1.666e-8
1.430, 1.670e-8
1.440, 1.672e-8
1.450, 1.678e-8
1.460, 1.682e-8
1.470, 1.685e-8
1.480, 1.691e-8
1.490, 1.700e-8
1.500, 1.703e-8
1.510, 1.689e-8
1.520, 1.697e-8
1.530, 1.701e-8
1.540, 1.705e-8
1.550, 1.711e-8
1.560, 1.716e-8
1.570, 1.714e-8
1.580, 1.715e-8
1.590, 1.720e-8
1.600, 1.734e-8
1.610, 1.744e-8
1.620, 1.749e-8
1.630, 1.758e-8
1.640, 1.761e-8
1.650, 1.761e-8
1.660, 1.764e-8
1.670, 1.776e-8
1.680, 1.777e-8
1.690, 1.782e-8
1.700, 1.789e-8
1.710, 1.788e-8
1.720, 1.801e-8
1.730, 1.813e-8
1.740, 1.815e-8
1.750, 1.818e-8
1.760, 1.826e-8
1.770, 1.827e-8
1.780, 1.828e-8
1.790, 1.834e-8
1.800, 1.834e-8
1.810, 1.834e-8
1.820, 1.842e-8
1.830, 1.848e-8
1.840, 1.854e-8
1.850, 1.864e-8
1.860, 1.867e-8
1.870, 1.868e-8
1.880, 1.870e-8
1.890, 1.874e-8
1.900, 1.879e-8
1.910, 1.887e-8
1.920, 1.893e-8
1.930, 1.898e-8
1.940, 1.899e-8
1.950, 1.901e-8
1.960, 1.909e-8
1.970, 1.914e-8
1.980, 1.918e-8
1.990, 1.926e-8
