# Supplementary material for: An Insulin-Modified pH-Responsive Nanopipette Based on Ion Current Rectification
Source: Sensors (Basel). 2024 Jun 30;24(13):4264. doi: 10.3390/s24134264 (PMC11244478; doi:10.3390/s24134264)
Supplement: Supplementary file 1 [file sensors-24-04264-s001.zip › Reversibility/10/1.txt]

Aug. 5, 2023   17:24:00
Linear Sweep Voltammetry
File: s:\Data Source:  Experiment
Instrument Model:  CHI830D
Header: 
Note: 

Init E (V) = -2
Final E (V) = 2
Scan Rate (V/s) = 0.5
Sample Interval (V) = 0.01
Quiet Time (sec) = 2
Sensitivity (A/V) = 1e-8

Ep = 1.090V
ip = 2.604e-10A
Ah = 1.907e-11C

Potential/V, Current/A

-2.000, -6.230e-8
-1.990, -6.204e-8
-1.980, -6.171e-8
-1.970, -6.131e-8
-1.960, -6.092e-8
-1.950, -6.054e-8
-1.940, -6.026e-8
-1.930, -5.995e-8
-1.920, -5.961e-8
-1.910, -5.936e-8
-1.900, -5.889e-8
-1.890, -5.782e-8
-1.880, -5.807e-8
-1.870, -5.802e-8
-1.860, -5.701e-8
-1.850, -5.737e-8
-1.840, -5.643e-8
-1.830, -5.564e-8
-1.820, -5.522e-8
-1.810, -5.497e-8
-1.800, -5.595e-8
-1.790, -5.557e-8
-1.780, -5.521e-8
-1.770, -5.484e-8
-1.760, -5.448e-8
-1.750, -5.415e-8
-1.740, -5.384e-8
-1.730, -5.348e-8
-1.720, -5.315e-8
-1.710, -5.282e-8
-1.700, -5.252e-8
-1.690, -5.212e-8
-1.680, -5.175e-8
-1.670, -5.146e-8
-1.660, -5.106e-8
-1.650, -5.079e-8
-1.640, -5.037e-8
-1.630, -5.002e-8
-1.620, -4.967e-8
-1.610, -4.929e-8
-1.600, -4.899e-8
-1.590, -4.871e-8
-1.580, -4.842e-8
-1.570, -4.807e-8
-1.560, -4.773e-8
-1.550, -4.735e-8
-1.540, -4.712e-8
-1.530, -4.673e-8
-1.520, -4.645e-8
-1.510, -4.620e-8
-1.500, -4.592e-8
-1.490, -4.550e-8
-1.480, -4.514e-8
-1.470, -4.474e-8
-1.460, -4.450e-8
-1.450, -4.419e-8
-1.440, -4.380e-8
-1.430, -4.346e-8
-1.420, -4.314e-8
-1.410, -4.284e-8
-1.400, -4.252e-8
-1.390, -4.224e-8
-1.380, -4.186e-8
-1.370, -4.152e-8
-1.360, -4.116e-8
-1.350, -4.070e-8
-1.340, -4.036e-8
-1.330, -4.007e-8
-1.320, -3.978e-8
-1.310, -3.942e-8
-1.300, -3.909e-8
-1.290, -3.869e-8
-1.280, -3.822e-8
-1.270, -3.792e-8
-1.260, -3.761e-8
-1.250, -3.729e-8
-1.240, -3.694e-8
-1.230, -3.664e-8
-1.220, -3.624e-8
-1.210, -3.598e-8
-1.200, -3.567e-8
-1.190, -3.535e-8
-1.180, -3.495e-8
-1.170, -3.464e-8
-1.160, -3.436e-8
-1.150, -3.403e-8
-1.140, -3.373e-8
-1.130, -3.339e-8
-1.120, -3.299e-8
-1.110, -3.269e-8
-1.100, -3.236e-8
-1.090, -3.196e-8
-1.080, -3.168e-8
-1.070, -3.133e-8
-1.060, -3.102e-8
-1.050, -3.065e-8
-1.040, -3.031e-8
-1.030, -2.999e-8
-1.020, -2.965e-8
-1.010, -2.927e-8
-1.000, -2.893e-8
-0.990, -2.867e-8
-0.980, -2.835e-8
-0.970, -2.804e-8
-0.960, -2.771e-8
-0.950, -2.739e-8
-0.940, -2.707e-8
-0.930, -2.669e-8
-0.920, -2.624e-8
-0.910, -2.597e-8
-0.900, -2.569e-8
-0.890, -2.540e-8
-0.880, -2.516e-8
-0.870, -2.483e-8
-0.860, -2.449e-8
-0.850, -2.415e-8
-0.840, -2.380e-8
-0.830, -2.352e-8
-0.820, -2.314e-8
-0.810, -2.278e-8
-0.800, -2.252e-8
-0.790, -2.220e-8
-0.780, -2.187e-8
-0.770, -2.158e-8
-0.760, -2.123e-8
-0.750, -2.086e-8
-0.740, -2.052e-8
-0.730, -2.020e-8
-0.720, -1.991e-8
-0.710, -1.957e-8
-0.700, -1.923e-8
-0.690, -1.891e-8
-0.680, -1.857e-8
-0.670, -1.826e-8
-0.660, -1.793e-8
-0.650, -1.760e-8
-0.640, -1.727e-8
-0.630, -1.695e-8
-0.620, -1.666e-8
-0.610, -1.635e-8
-0.600, -1.604e-8
-0.590, -1.571e-8
-0.580, -1.539e-8
-0.570, -1.509e-8
-0.560, -1.481e-8
-0.550, -1.449e-8
-0.540, -1.418e-8
-0.530, -1.386e-8
-0.520, -1.356e-8
-0.510, -1.326e-8
-0.500, -1.295e-8
-0.490, -1.265e-8
-0.480, -1.236e-8
-0.470, -1.207e-8
-0.460, -1.177e-8
-0.450, -1.147e-8
-0.440, -1.116e-8
-0.430, -1.086e-8
-0.420, -1.056e-8
-0.410, -1.026e-8
-0.400, -9.932e-9
-0.390, -9.653e-9
-0.380, -9.369e-9
-0.370, -9.078e-9
-0.360, -8.795e-9
-0.350, -8.514e-9
-0.340, -8.223e-9
-0.330, -7.935e-9
-0.320, -7.651e-9
-0.310, -7.377e-9
-0.300, -7.106e-9
-0.290, -6.828e-9
-0.280, -6.556e-9
-0.270, -6.291e-9
-0.260, -6.027e-9
-0.250, -5.758e-9
-0.240, -5.490e-9
-0.230, -5.229e-9
-0.220, -4.963e-9
-0.210, -4.704e-9
-0.200, -4.445e-9
-0.190, -4.189e-9
-0.180, -3.934e-9
-0.170, -3.682e-9
-0.160, -3.432e-9
-0.150, -3.187e-9
-0.140, -2.944e-9
-0.130, -2.697e-9
-0.120, -2.455e-9
-0.110, -2.218e-9
-0.100, -1.981e-9
-0.090, -1.745e-9
-0.080, -1.513e-9
-0.070, -1.283e-9
-0.060, -1.052e-9
-0.050, -8.260e-10
-0.040, -6.027e-10
-0.030, -3.797e-10
-0.020, -1.592e-10
-0.010, 5.856e-11
-0.000, 2.742e-10
0.010, 4.901e-10
0.020, 7.011e-10
0.030, 9.096e-10
0.040, 1.118e-9
0.050, 1.326e-9
0.060, 1.529e-9
0.070, 1.735e-9
0.080, 1.937e-9
0.090, 2.134e-9
0.100, 2.332e-9
0.110, 2.533e-9
0.120, 2.729e-9
0.130, 2.923e-9
0.140, 3.113e-9
0.150, 3.304e-9
0.160, 3.491e-9
0.170, 3.683e-9
0.180, 3.875e-9
0.190, 4.059e-9
0.200, 4.240e-9
0.210, 4.420e-9
0.220, 4.601e-9
0.230, 4.779e-9
0.240, 4.953e-9
0.250, 5.131e-9
0.260, 5.303e-9
0.270, 5.476e-9
0.280, 5.645e-9
0.290, 5.815e-9
0.300, 5.977e-9
0.310, 6.143e-9
0.320, 6.307e-9
0.330, 6.467e-9
0.340, 6.625e-9
0.350, 6.784e-9
0.360, 6.936e-9
0.370, 7.092e-9
0.380, 7.245e-9
0.390, 7.396e-9
0.400, 7.544e-9
0.410, 7.708e-9
0.420, 7.869e-9
0.430, 7.998e-9
0.440, 8.123e-9
0.450, 8.262e-9
0.460, 8.403e-9
0.470, 8.540e-9
0.480, 8.692e-9
0.490, 8.828e-9
0.500, 8.973e-9
0.510, 9.121e-9
0.520, 9.258e-9
0.530, 9.391e-9
0.540, 9.559e-9
0.550, 9.709e-9
0.560, 9.814e-9
0.570, 9.898e-9
0.580, 1.001e-8
0.590, 1.015e-8
0.600, 1.027e-8
0.610, 1.037e-8
0.620, 1.046e-8
0.630, 1.059e-8
0.640, 1.071e-8
0.650, 1.081e-8
0.660, 1.094e-8
0.670, 1.104e-8
0.680, 1.113e-8
0.690, 1.119e-8
0.700, 1.127e-8
0.710, 1.136e-8
0.720, 1.149e-8
0.730, 1.155e-8
0.740, 1.163e-8
0.750, 1.172e-8
0.760, 1.179e-8
0.770, 1.184e-8
0.780, 1.190e-8
0.790, 1.196e-8
0.800, 1.198e-8
0.810, 1.201e-8
0.820, 1.201e-8
0.830, 1.210e-8
0.840, 1.221e-8
0.850, 1.240e-8
0.860, 1.240e-8
0.870, 1.235e-8
0.880, 1.243e-8
0.890, 1.256e-8
0.900, 1.275e-8
0.910, 1.285e-8
0.920, 1.297e-8
0.930, 1.309e-8
0.940, 1.321e-8
0.950, 1.319e-8
0.960, 1.320e-8
0.970, 1.321e-8
0.980, 1.324e-8
0.990, 1.338e-8
1.000, 1.333e-8
1.010, 1.333e-8
1.020, 1.336e-8
1.030, 1.336e-8
1.040, 1.331e-8
1.050, 1.348e-8
1.060, 1.361e-8
1.070, 1.366e-8
1.080, 1.372e-8
1.090, 1.377e-8
1.100, 1.363e-8
1.110, 1.368e-8
1.120, 1.352e-8
1.130, 1.355e-8
1.140, 1.370e-8
1.150, 1.375e-8
1.160, 1.370e-8
1.170, 1.367e-8
1.180, 1.360e-8
1.190, 1.354e-8
1.200, 1.338e-8
1.210, 1.333e-8
1.220, 1.328e-8
1.230, 1.347e-8
1.240, 1.382e-8
1.250, 1.378e-8
1.260, 1.315e-8
1.270, 1.270e-8
1.280, 1.244e-8
1.290, 1.307e-8
1.300, 1.384e-8
1.310, 1.403e-8
1.320, 1.369e-8
1.330, 1.397e-8
1.340, 1.401e-8
1.350, 1.386e-8
1.360, 1.323e-8
1.370, 1.311e-8
1.380, 1.355e-8
1.390, 1.353e-8
1.400, 1.301e-8
1.410, 1.310e-8
1.420, 1.319e-8
1.430, 1.306e-8
1.440, 1.287e-8
1.450, 1.310e-8
1.460, 1.414e-8
1.470, 1.458e-8
1.480, 1.429e-8
1.490, 1.406e-8
1.500, 1.369e-8
1.510, 1.377e-8
1.520, 1.379e-8
1.530, 1.376e-8
1.540, 1.383e-8
1.550, 1.371e-8
1.560, 1.387e-8
1.570, 1.394e-8
1.580, 1.348e-8
1.590, 1.302e-8
1.600, 1.306e-8
1.610, 1.271e-8
1.620, 1.271e-8
1.630, 1.278e-8
1.640, 1.268e-8
1.650, 1.316e-8
1.660, 1.289e-8
1.670, 1.291e-8
1.680, 1.307e-8
1.690, 1.316e-8
1.700, 1.299e-8
1.710, 1.294e-8
1.720, 1.272e-8
1.730, 1.275e-8
1.740, 1.330e-8
1.750, 1.323e-8
1.760, 1.364e-8
1.770, 1.408e-8
1.780, 1.450e-8
1.790, 1.447e-8
1.800, 1.430e-8
1.810, 1.405e-8
1.820, 1.398e-8
1.830, 1.378e-8
1.840, 1.352e-8
1.850, 1.329e-8
1.860, 1.297e-8
1.870, 1.298e-8
1.880, 1.308e-8
1.890, 1.281e-8
1.900, 1.262e-8
1.910, 1.264e-8
1.920, 1.250e-8
1.930, 1.268e-8
1.940, 1.269e-8
1.950, 1.290e-8
1.960, 1.293e-8
1.970, 1.277e-8
1.980, 1.276e-8
1.990, 1.274e-8
