# Supplementary material for: An Insulin-Modified pH-Responsive Nanopipette Based on Ion Current Rectification
Source: Sensors (Basel). 2024 Jun 30;24(13):4264. doi: 10.3390/s24134264 (PMC11244478; doi:10.3390/s24134264)
Supplement: Supplementary file 1 [file sensors-24-04264-s001.zip › Reversibility/10/2.txt]

Aug. 5, 2023   17:50:16
Linear Sweep Voltammetry
File: s:\Data Source:  Experiment
Instrument Model:  CHI830D
Header: 
Note: 

Init E (V) = -2
Final E (V) = 2
Scan Rate (V/s) = 0.5
Sample Interval (V) = 0.01
Quiet Time (sec) = 2
Sensitivity (A/V) = 1e-8


Potential/V, Current/A

-2.000, -4.161e-8
-1.990, -4.139e-8
-1.980, -4.119e-8
-1.970, -4.099e-8
-1.960, -4.074e-8
-1.950, -4.052e-8
-1.940, -4.030e-8
-1.930, -4.012e-8
-1.920, -3.990e-8
-1.910, -3.968e-8
-1.900, -3.949e-8
-1.890, -3.928e-8
-1.880, -3.907e-8
-1.870, -3.882e-8
-1.860, -3.863e-8
-1.850, -3.839e-8
-1.840, -3.818e-8
-1.830, -3.796e-8
-1.820, -3.773e-8
-1.810, -3.751e-8
-1.800, -3.731e-8
-1.790, -3.707e-8
-1.780, -3.685e-8
-1.770, -3.660e-8
-1.760, -3.637e-8
-1.750, -3.615e-8
-1.740, -3.595e-8
-1.730, -3.575e-8
-1.720, -3.554e-8
-1.710, -3.530e-8
-1.700, -3.506e-8
-1.690, -3.485e-8
-1.680, -3.464e-8
-1.670, -3.445e-8
-1.660, -3.423e-8
-1.650, -3.399e-8
-1.640, -3.379e-8
-1.630, -3.356e-8
-1.620, -3.331e-8
-1.610, -3.313e-8
-1.600, -3.290e-8
-1.590, -3.266e-8
-1.580, -3.243e-8
-1.570, -3.223e-8
-1.560, -3.203e-8
-1.550, -3.181e-8
-1.540, -3.158e-8
-1.530, -3.136e-8
-1.520, -3.113e-8
-1.510, -3.093e-8
-1.500, -3.073e-8
-1.490, -3.052e-8
-1.480, -3.028e-8
-1.470, -3.005e-8
-1.460, -2.983e-8
-1.450, -2.961e-8
-1.440, -2.941e-8
-1.430, -2.918e-8
-1.420, -2.893e-8
-1.410, -2.869e-8
-1.400, -2.848e-8
-1.390, -2.825e-8
-1.380, -2.802e-8
-1.370, -2.780e-8
-1.360, -2.756e-8
-1.350, -2.734e-8
-1.340, -2.712e-8
-1.330, -2.689e-8
-1.320, -2.667e-8
-1.310, -2.649e-8
-1.300, -2.627e-8
-1.290, -2.604e-8
-1.280, -2.585e-8
-1.270, -2.563e-8
-1.260, -2.541e-8
-1.250, -2.519e-8
-1.240, -2.496e-8
-1.230, -2.475e-8
-1.220, -2.451e-8
-1.210, -2.428e-8
-1.200, -2.403e-8
-1.190, -2.382e-8
-1.180, -2.362e-8
-1.170, -2.338e-8
-1.160, -2.313e-8
-1.150, -2.291e-8
-1.140, -2.269e-8
-1.130, -2.247e-8
-1.120, -2.225e-8
-1.110, -2.202e-8
-1.100, -2.179e-8
-1.090, -2.158e-8
-1.080, -2.136e-8
-1.070, -2.112e-8
-1.060, -2.089e-8
-1.050, -2.068e-8
-1.040, -2.043e-8
-1.030, -2.023e-8
-1.020, -2.002e-8
-1.010, -1.978e-8
-1.000, -1.956e-8
-0.990, -1.932e-8
-0.980, -1.909e-8
-0.970, -1.888e-8
-0.960, -1.867e-8
-0.950, -1.845e-8
-0.940, -1.824e-8
-0.930, -1.804e-8
-0.920, -1.781e-8
-0.910, -1.758e-8
-0.900, -1.736e-8
-0.890, -1.715e-8
-0.880, -1.694e-8
-0.870, -1.671e-8
-0.860, -1.649e-8
-0.850, -1.625e-8
-0.840, -1.604e-8
-0.830, -1.585e-8
-0.820, -1.563e-8
-0.810, -1.541e-8
-0.800, -1.520e-8
-0.790, -1.499e-8
-0.780, -1.479e-8
-0.770, -1.458e-8
-0.760, -1.436e-8
-0.750, -1.414e-8
-0.740, -1.393e-8
-0.730, -1.374e-8
-0.720, -1.351e-8
-0.710, -1.330e-8
-0.700, -1.308e-8
-0.690, -1.287e-8
-0.680, -1.265e-8
-0.670, -1.245e-8
-0.660, -1.225e-8
-0.650, -1.202e-8
-0.640, -1.181e-8
-0.630, -1.160e-8
-0.620, -1.140e-8
-0.610, -1.119e-8
-0.600, -1.099e-8
-0.590, -1.078e-8
-0.580, -1.059e-8
-0.570, -1.040e-8
-0.560, -1.020e-8
-0.550, -9.992e-9
-0.540, -9.786e-9
-0.530, -9.568e-9
-0.520, -9.365e-9
-0.510, -9.158e-9
-0.500, -8.953e-9
-0.490, -8.749e-9
-0.480, -8.549e-9
-0.470, -8.356e-9
-0.460, -8.153e-9
-0.450, -7.954e-9
-0.440, -7.752e-9
-0.430, -7.555e-9
-0.420, -7.356e-9
-0.410, -7.160e-9
-0.400, -6.959e-9
-0.390, -6.761e-9
-0.380, -6.566e-9
-0.370, -6.377e-9
-0.360, -6.190e-9
-0.350, -6.000e-9
-0.340, -5.800e-9
-0.330, -5.617e-9
-0.320, -5.426e-9
-0.310, -5.240e-9
-0.300, -5.047e-9
-0.290, -4.858e-9
-0.280, -4.662e-9
-0.270, -4.472e-9
-0.260, -4.283e-9
-0.250, -4.091e-9
-0.240, -3.906e-9
-0.230, -3.740e-9
-0.220, -3.559e-9
-0.210, -3.378e-9
-0.200, -3.196e-9
-0.190, -3.018e-9
-0.180, -2.842e-9
-0.170, -2.667e-9
-0.160, -2.495e-9
-0.150, -2.320e-9
-0.140, -2.150e-9
-0.130, -1.980e-9
-0.120, -1.814e-9
-0.110, -1.646e-9
-0.100, -1.481e-9
-0.090, -1.318e-9
-0.080, -1.157e-9
-0.070, -9.980e-10
-0.060, -8.423e-10
-0.050, -6.864e-10
-0.040, -5.311e-10
-0.030, -3.804e-10
-0.020, -2.287e-10
-0.010, -7.740e-11
-0.000, 7.117e-11
0.010, 2.188e-10
0.020, 3.686e-10
0.030, 5.156e-10
0.040, 6.605e-10
0.050, 8.078e-10
0.060, 9.554e-10
0.070, 1.098e-9
0.080, 1.243e-9
0.090, 1.388e-9
0.100, 1.533e-9
0.110, 1.676e-9
0.120, 1.818e-9
0.130, 1.958e-9
0.140, 2.102e-9
0.150, 2.243e-9
0.160, 2.388e-9
0.170, 2.531e-9
0.180, 2.674e-9
0.190, 2.818e-9
0.200, 2.960e-9
0.210, 3.107e-9
0.220, 3.258e-9
0.230, 3.390e-9
0.240, 3.531e-9
0.250, 3.686e-9
0.260, 3.812e-9
0.270, 3.902e-9
0.280, 4.024e-9
0.290, 4.158e-9
0.300, 4.286e-9
0.310, 4.410e-9
0.320, 4.547e-9
0.330, 4.682e-9
0.340, 4.813e-9
0.350, 4.937e-9
0.360, 5.066e-9
0.370, 5.200e-9
0.380, 5.333e-9
0.390, 5.465e-9
0.400, 5.598e-9
0.410, 5.712e-9
0.420, 5.831e-9
0.430, 5.961e-9
0.440, 6.094e-9
0.450, 6.220e-9
0.460, 6.345e-9
0.470, 6.460e-9
0.480, 6.576e-9
0.490, 6.708e-9
0.500, 6.844e-9
0.510, 6.945e-9
0.520, 7.065e-9
0.530, 7.224e-9
0.540, 7.350e-9
0.550, 7.460e-9
0.560, 7.590e-9
0.570, 7.709e-9
0.580, 7.814e-9
0.590, 7.927e-9
0.600, 8.056e-9
0.610, 8.163e-9
0.620, 8.264e-9
0.630, 8.363e-9
0.640, 8.471e-9
0.650, 8.573e-9
0.660, 8.662e-9
0.670, 8.763e-9
0.680, 8.872e-9
0.690, 8.964e-9
0.700, 9.056e-9
0.710, 9.157e-9
0.720, 9.253e-9
0.730, 9.337e-9
0.740, 9.431e-9
0.750, 9.486e-9
0.760, 9.552e-9
0.770, 9.656e-9
0.780, 9.752e-9
0.790, 9.824e-9
0.800, 9.932e-9
0.810, 1.002e-8
0.820, 1.011e-8
0.830, 1.019e-8
0.840, 1.028e-8
0.850, 1.035e-8
0.860, 1.043e-8
0.870, 1.050e-8
0.880, 1.058e-8
0.890, 1.066e-8
0.900, 1.075e-8
0.910, 1.082e-8
0.920, 1.087e-8
0.930, 1.095e-8
0.940, 1.103e-8
0.950, 1.109e-8
0.960, 1.116e-8
0.970, 1.123e-8
0.980, 1.130e-8
0.990, 1.136e-8
1.000, 1.143e-8
1.010, 1.147e-8
1.020, 1.152e-8
1.030, 1.159e-8
1.040, 1.165e-8
1.050, 1.178e-8
1.060, 1.186e-8
1.070, 1.193e-8
1.080, 1.185e-8
1.090, 1.184e-8
1.100, 1.190e-8
1.110, 1.196e-8
1.120, 1.201e-8
1.130, 1.206e-8
1.140, 1.212e-8
1.150, 1.220e-8
1.160, 1.224e-8
1.170, 1.231e-8
1.180, 1.237e-8
1.190, 1.242e-8
1.200, 1.247e-8
1.210, 1.253e-8
1.220, 1.259e-8
1.230, 1.264e-8
1.240, 1.269e-8
1.250, 1.274e-8
1.260, 1.279e-8
1.270, 1.284e-8
1.280, 1.290e-8
1.290, 1.297e-8
1.300, 1.303e-8
1.310, 1.308e-8
1.320, 1.312e-8
1.330, 1.316e-8
1.340, 1.318e-8
1.350, 1.323e-8
1.360, 1.328e-8
1.370, 1.334e-8
1.380, 1.341e-8
1.390, 1.348e-8
1.400, 1.357e-8
1.410, 1.363e-8
1.420, 1.369e-8
1.430, 1.376e-8
1.440, 1.382e-8
1.450, 1.388e-8
1.460, 1.397e-8
1.470, 1.401e-8
1.480, 1.408e-8
1.490, 1.412e-8
1.500, 1.421e-8
1.510, 1.428e-8
1.520, 1.433e-8
1.530, 1.437e-8
1.540, 1.440e-8
1.550, 1.447e-8
1.560, 1.453e-8
1.570, 1.457e-8
1.580, 1.460e-8
1.590, 1.461e-8
1.600, 1.465e-8
1.610, 1.466e-8
1.620, 1.467e-8
1.630, 1.474e-8
1.640, 1.487e-8
1.650, 1.478e-8
1.660, 1.482e-8
1.670, 1.485e-8
1.680, 1.489e-8
1.690, 1.492e-8
1.700, 1.502e-8
1.710, 1.504e-8
1.720, 1.512e-8
1.730, 1.520e-8
1.740, 1.536e-8
1.750, 1.537e-8
1.760, 1.539e-8
1.770, 1.547e-8
1.780, 1.548e-8
1.790, 1.541e-8
1.800, 1.541e-8
1.810, 1.545e-8
1.820, 1.552e-8
1.830, 1.559e-8
1.840, 1.568e-8
1.850, 1.572e-8
1.860, 1.577e-8
1.870, 1.580e-8
1.880, 1.585e-8
1.890, 1.591e-8
1.900, 1.593e-8
1.910, 1.597e-8
1.920, 1.602e-8
1.930, 1.614e-8
1.940, 1.618e-8
1.950, 1.621e-8
1.960, 1.623e-8
1.970, 1.627e-8
1.980, 1.631e-8
1.990, 1.639e-8
