# Supplementary material for: An Insulin-Modified pH-Responsive Nanopipette Based on Ion Current Rectification
Source: Sensors (Basel). 2024 Jun 30;24(13):4264. doi: 10.3390/s24134264 (PMC11244478; doi:10.3390/s24134264)
Supplement: Supplementary file 1 [file sensors-24-04264-s001.zip › Reversibility/10/3.txt]

Aug. 5, 2023   17:55:49
Linear Sweep Voltammetry
File: s:\Data Source:  Experiment
Instrument Model:  CHI830D
Header: 
Note: 

Init E (V) = -2
Final E (V) = 2
Scan Rate (V/s) = 0.5
Sample Interval (V) = 0.01
Quiet Time (sec) = 2
Sensitivity (A/V) = 1e-8

Ep = 0.540V
ip = 1.112e-9A
Ah = 1.250e-10C

Potential/V, Current/A

-2.000, -4.300e-8
-1.990, -4.271e-8
-1.980, -4.249e-8
-1.970, -4.225e-8
-1.960, -4.174e-8
-1.950, -4.153e-8
-1.940, -4.143e-8
-1.930, -4.127e-8
-1.920, -4.107e-8
-1.910, -4.090e-8
-1.900, -4.071e-8
-1.890, -4.055e-8
-1.880, -4.041e-8
-1.870, -4.012e-8
-1.860, -3.991e-8
-1.850, -3.973e-8
-1.840, -3.951e-8
-1.830, -3.934e-8
-1.820, -3.913e-8
-1.810, -3.892e-8
-1.800, -3.874e-8
-1.790, -3.842e-8
-1.780, -3.822e-8
-1.770, -3.797e-8
-1.760, -3.775e-8
-1.750, -3.738e-8
-1.740, -3.746e-8
-1.730, -3.713e-8
-1.720, -3.687e-8
-1.710, -3.654e-8
-1.700, -3.479e-8
-1.690, -3.312e-8
-1.680, -3.373e-8
-1.670, -3.397e-8
-1.660, -3.343e-8
-1.650, -3.315e-8
-1.640, -3.226e-8
-1.630, -3.276e-8
-1.620, -3.362e-8
-1.610, -3.336e-8
-1.600, -3.310e-8
-1.590, -3.293e-8
-1.580, -3.268e-8
-1.570, -3.259e-8
-1.560, -3.259e-8
-1.550, -3.240e-8
-1.540, -3.223e-8
-1.530, -3.226e-8
-1.520, -3.200e-8
-1.510, -3.185e-8
-1.500, -3.168e-8
-1.490, -3.146e-8
-1.480, -3.130e-8
-1.470, -3.107e-8
-1.460, -3.094e-8
-1.450, -3.070e-8
-1.440, -3.049e-8
-1.430, -3.027e-8
-1.420, -3.007e-8
-1.410, -2.990e-8
-1.400, -2.960e-8
-1.390, -2.930e-8
-1.380, -2.905e-8
-1.370, -2.885e-8
-1.360, -2.857e-8
-1.350, -2.825e-8
-1.340, -2.795e-8
-1.330, -2.772e-8
-1.320, -2.749e-8
-1.310, -2.717e-8
-1.300, -2.699e-8
-1.290, -2.674e-8
-1.280, -2.642e-8
-1.270, -2.613e-8
-1.260, -2.576e-8
-1.250, -2.556e-8
-1.240, -2.523e-8
-1.230, -2.519e-8
-1.220, -2.469e-8
-1.210, -2.448e-8
-1.200, -2.412e-8
-1.190, -2.390e-8
-1.180, -2.373e-8
-1.170, -2.342e-8
-1.160, -2.289e-8
-1.150, -2.274e-8
-1.140, -2.230e-8
-1.130, -2.210e-8
-1.120, -2.194e-8
-1.110, -2.164e-8
-1.100, -2.124e-8
-1.090, -2.089e-8
-1.080, -2.077e-8
-1.070, -2.041e-8
-1.060, -1.994e-8
-1.050, -1.951e-8
-1.040, -1.911e-8
-1.030, -1.896e-8
-1.020, -1.871e-8
-1.010, -1.861e-8
-1.000, -1.823e-8
-0.990, -1.798e-8
-0.980, -1.752e-8
-0.970, -1.728e-8
-0.960, -1.714e-8
-0.950, -1.715e-8
-0.940, -1.731e-8
-0.930, -1.721e-8
-0.920, -1.741e-8
-0.910, -1.767e-8
-0.900, -1.749e-8
-0.890, -1.749e-8
-0.880, -1.746e-8
-0.870, -1.721e-8
-0.860, -1.695e-8
-0.850, -1.667e-8
-0.840, -1.644e-8
-0.830, -1.620e-8
-0.820, -1.616e-8
-0.810, -1.627e-8
-0.800, -1.620e-8
-0.790, -1.604e-8
-0.780, -1.582e-8
-0.770, -1.562e-8
-0.760, -1.535e-8
-0.750, -1.511e-8
-0.740, -1.477e-8
-0.730, -1.433e-8
-0.720, -1.360e-8
-0.710, -1.260e-8
-0.700, -1.224e-8
-0.690, -1.229e-8
-0.680, -1.209e-8
-0.670, -1.212e-8
-0.660, -1.211e-8
-0.650, -1.170e-8
-0.640, -1.161e-8
-0.630, -1.132e-8
-0.620, -1.057e-8
-0.610, -9.511e-9
-0.600, -8.530e-9
-0.590, -8.296e-9
-0.580, -8.499e-9
-0.570, -9.255e-9
-0.560, -9.755e-9
-0.550, -1.002e-8
-0.540, -9.892e-9
-0.530, -9.912e-9
-0.520, -9.713e-9
-0.510, -9.541e-9
-0.500, -9.340e-9
-0.490, -9.053e-9
-0.480, -8.772e-9
-0.470, -8.643e-9
-0.460, -8.411e-9
-0.450, -8.196e-9
-0.440, -7.957e-9
-0.430, -7.598e-9
-0.420, -7.385e-9
-0.410, -7.089e-9
-0.400, -6.685e-9
-0.390, -6.198e-9
-0.380, -5.946e-9
-0.370, -6.040e-9
-0.360, -5.818e-9
-0.350, -5.580e-9
-0.340, -5.424e-9
-0.330, -5.355e-9
-0.320, -5.297e-9
-0.310, -5.188e-9
-0.300, -5.176e-9
-0.290, -5.088e-9
-0.280, -4.952e-9
-0.270, -4.794e-9
-0.260, -4.611e-9
-0.250, -4.442e-9
-0.240, -4.245e-9
-0.230, -4.057e-9
-0.220, -3.866e-9
-0.210, -3.676e-9
-0.200, -3.474e-9
-0.190, -3.280e-9
-0.180, -3.083e-9
-0.170, -2.907e-9
-0.160, -2.720e-9
-0.150, -2.530e-9
-0.140, -2.342e-9
-0.130, -2.155e-9
-0.120, -1.973e-9
-0.110, -1.791e-9
-0.100, -1.600e-9
-0.090, -1.410e-9
-0.080, -1.226e-9
-0.070, -1.053e-9
-0.060, -8.811e-10
-0.050, -7.101e-10
-0.040, -5.409e-10
-0.030, -3.828e-10
-0.020, -2.287e-10
-0.010, -7.616e-11
-0.000, 7.178e-11
0.010, 2.339e-10
0.020, 3.760e-10
0.030, 5.144e-10
0.040, 6.473e-10
0.050, 8.146e-10
0.060, 9.619e-10
0.070, 1.118e-9
0.080, 1.284e-9
0.090, 1.439e-9
0.100, 1.618e-9
0.110, 1.801e-9
0.120, 1.968e-9
0.130, 2.132e-9
0.140, 2.291e-9
0.150, 2.450e-9
0.160, 2.605e-9
0.170, 2.760e-9
0.180, 2.914e-9
0.190, 3.064e-9
0.200, 3.215e-9
0.210, 3.365e-9
0.220, 3.520e-9
0.230, 3.667e-9
0.240, 3.819e-9
0.250, 3.955e-9
0.260, 4.105e-9
0.270, 4.216e-9
0.280, 4.343e-9
0.290, 4.454e-9
0.300, 4.577e-9
0.310, 4.690e-9
0.320, 4.788e-9
0.330, 4.950e-9
0.340, 5.061e-9
0.350, 5.230e-9
0.360, 5.334e-9
0.370, 5.410e-9
0.380, 5.489e-9
0.390, 5.493e-9
0.400, 5.536e-9
0.410, 5.731e-9
0.420, 5.823e-9
0.430, 5.892e-9
0.440, 5.898e-9
0.450, 6.044e-9
0.460, 6.144e-9
0.470, 6.257e-9
0.480, 6.408e-9
0.490, 6.571e-9
0.500, 6.581e-9
0.510, 6.864e-9
0.520, 6.885e-9
0.530, 7.097e-9
0.540, 7.380e-9
0.550, 7.294e-9
0.560, 7.233e-9
0.570, 7.336e-9
0.580, 7.254e-9
0.590, 7.247e-9
0.600, 7.100e-9
0.610, 7.293e-9
0.620, 7.341e-9
0.630, 7.393e-9
0.640, 7.694e-9
0.650, 7.905e-9
0.660, 7.732e-9
0.670, 7.916e-9
0.680, 8.224e-9
0.690, 8.710e-9
0.700, 8.984e-9
0.710, 9.122e-9
0.720, 9.232e-9
0.730, 9.406e-9
0.740, 9.464e-9
0.750, 9.627e-9
0.760, 9.614e-9
0.770, 9.753e-9
0.780, 9.816e-9
0.790, 9.799e-9
0.800, 9.795e-9
0.810, 9.847e-9
0.820, 1.008e-8
0.830, 1.034e-8
0.840, 1.068e-8
0.850, 1.087e-8
0.860, 1.092e-8
0.870, 1.097e-8
0.880, 1.111e-8
0.890, 1.126e-8
0.900, 1.137e-8
0.910, 1.150e-8
0.920, 1.161e-8
0.930, 1.170e-8
0.940, 1.182e-8
0.950, 1.191e-8
0.960, 1.198e-8
0.970, 1.202e-8
0.980, 1.211e-8
0.990, 1.219e-8
1.000, 1.226e-8
1.010, 1.235e-8
1.020, 1.242e-8
1.030, 1.249e-8
1.040, 1.258e-8
1.050, 1.262e-8
1.060, 1.268e-8
1.070, 1.279e-8
1.080, 1.280e-8
1.090, 1.287e-8
1.100, 1.292e-8
1.110, 1.299e-8
1.120, 1.312e-8
1.130, 1.319e-8
1.140, 1.324e-8
1.150, 1.331e-8
1.160, 1.341e-8
1.170, 1.348e-8
1.180, 1.356e-8
1.190, 1.359e-8
1.200, 1.365e-8
1.210, 1.370e-8
1.220, 1.377e-8
1.230, 1.386e-8
1.240, 1.393e-8
1.250, 1.397e-8
1.260, 1.403e-8
1.270, 1.410e-8
1.280, 1.410e-8
1.290, 1.417e-8
1.300, 1.422e-8
1.310, 1.428e-8
1.320, 1.440e-8
1.330, 1.439e-8
1.340, 1.447e-8
1.350, 1.453e-8
1.360, 1.460e-8
1.370, 1.466e-8
1.380, 1.471e-8
1.390, 1.475e-8
1.400, 1.480e-8
1.410, 1.483e-8
1.420, 1.486e-8
1.430, 1.492e-8
1.440, 1.508e-8
1.450, 1.519e-8
1.460, 1.524e-8
1.470, 1.529e-8
1.480, 1.530e-8
1.490, 1.534e-8
1.500, 1.537e-8
1.510, 1.541e-8
1.520, 1.546e-8
1.530, 1.550e-8
1.540, 1.557e-8
1.550, 1.561e-8
1.560, 1.564e-8
1.570, 1.569e-8
1.580, 1.571e-8
1.590, 1.574e-8
1.600, 1.578e-8
1.610, 1.579e-8
1.620, 1.580e-8
1.630, 1.578e-8
1.640, 1.589e-8
1.650, 1.592e-8
1.660, 1.597e-8
1.670, 1.606e-8
1.680, 1.610e-8
1.690, 1.614e-8
1.700, 1.617e-8
1.710, 1.618e-8
1.720, 1.621e-8
1.730, 1.625e-8
1.740, 1.627e-8
1.750, 1.627e-8
1.760, 1.625e-8
1.770, 1.627e-8
1.780, 1.632e-8
1.790, 1.637e-8
1.800, 1.645e-8
1.810, 1.648e-8
1.820, 1.640e-8
1.830, 1.644e-8
1.840, 1.622e-8
1.850, 1.615e-8
1.860, 1.610e-8
1.870, 1.615e-8
1.880, 1.601e-8
1.890, 1.598e-8
1.900, 1.596e-8
1.910, 1.592e-8
1.920, 1.599e-8
1.930, 1.604e-8
1.940, 1.610e-8
1.950, 1.623e-8
1.960, 1.644e-8
1.970, 1.646e-8
1.980, 1.646e-8
1.990, 1.654e-8
