# Supplementary material for: An Insulin-Modified pH-Responsive Nanopipette Based on Ion Current Rectification
Source: Sensors (Basel). 2024 Jun 30;24(13):4264. doi: 10.3390/s24134264 (PMC11244478; doi:10.3390/s24134264)
Supplement: Supplementary file 1 [file sensors-24-04264-s001.zip › Reversibility/10/4.txt]

Aug. 5, 2023   18:02:34
Linear Sweep Voltammetry
File: s:\Data Source:  Experiment
Instrument Model:  CHI830D
Header: 
Note: 

Init E (V) = -2
Final E (V) = 2
Scan Rate (V/s) = 0.5
Sample Interval (V) = 0.01
Quiet Time (sec) = 2
Sensitivity (A/V) = 1e-8

Ep = 1.760V
ip = 1.734e-9A
Ah = 8.496e-11C

Potential/V, Current/A

-2.000, -4.021e-8
-1.990, -3.997e-8
-1.980, -3.981e-8
-1.970, -3.962e-8
-1.960, -3.950e-8
-1.950, -3.927e-8
-1.940, -3.910e-8
-1.930, -3.892e-8
-1.920, -3.871e-8
-1.910, -3.853e-8
-1.900, -3.825e-8
-1.890, -3.810e-8
-1.880, -3.789e-8
-1.870, -3.767e-8
-1.860, -3.740e-8
-1.850, -3.723e-8
-1.840, -3.706e-8
-1.830, -3.681e-8
-1.820, -3.665e-8
-1.810, -3.641e-8
-1.800, -3.620e-8
-1.790, -3.594e-8
-1.780, -3.580e-8
-1.770, -3.554e-8
-1.760, -3.532e-8
-1.750, -3.513e-8
-1.740, -3.496e-8
-1.730, -3.478e-8
-1.720, -3.461e-8
-1.710, -3.444e-8
-1.700, -3.420e-8
-1.690, -3.396e-8
-1.680, -3.374e-8
-1.670, -3.350e-8
-1.660, -3.334e-8
-1.650, -3.316e-8
-1.640, -3.294e-8
-1.630, -3.278e-8
-1.620, -3.256e-8
-1.610, -3.233e-8
-1.600, -3.211e-8
-1.590, -3.187e-8
-1.580, -3.165e-8
-1.570, -3.149e-8
-1.560, -3.129e-8
-1.550, -3.107e-8
-1.540, -3.083e-8
-1.530, -3.047e-8
-1.520, -3.036e-8
-1.510, -3.028e-8
-1.500, -3.004e-8
-1.490, -2.984e-8
-1.480, -2.967e-8
-1.470, -2.947e-8
-1.460, -2.929e-8
-1.450, -2.904e-8
-1.440, -2.881e-8
-1.430, -2.860e-8
-1.420, -2.846e-8
-1.410, -2.826e-8
-1.400, -2.807e-8
-1.390, -2.786e-8
-1.380, -2.764e-8
-1.370, -2.739e-8
-1.360, -2.716e-8
-1.350, -2.693e-8
-1.340, -2.677e-8
-1.330, -2.659e-8
-1.320, -2.636e-8
-1.310, -2.615e-8
-1.300, -2.596e-8
-1.290, -2.579e-8
-1.280, -2.558e-8
-1.270, -2.540e-8
-1.260, -2.517e-8
-1.250, -2.490e-8
-1.240, -2.469e-8
-1.230, -2.449e-8
-1.220, -2.423e-8
-1.210, -2.401e-8
-1.200, -2.383e-8
-1.190, -2.363e-8
-1.180, -2.346e-8
-1.170, -2.322e-8
-1.160, -2.301e-8
-1.150, -2.279e-8
-1.140, -2.259e-8
-1.130, -2.243e-8
-1.120, -2.223e-8
-1.110, -2.203e-8
-1.100, -2.181e-8
-1.090, -2.160e-8
-1.080, -2.138e-8
-1.070, -2.120e-8
-1.060, -2.095e-8
-1.050, -2.073e-8
-1.040, -2.055e-8
-1.030, -2.039e-8
-1.020, -2.017e-8
-1.010, -1.998e-8
-1.000, -1.978e-8
-0.990, -1.964e-8
-0.980, -1.944e-8
-0.970, -1.920e-8
-0.960, -1.899e-8
-0.950, -1.881e-8
-0.940, -1.859e-8
-0.930, -1.837e-8
-0.920, -1.818e-8
-0.910, -1.798e-8
-0.900, -1.777e-8
-0.890, -1.756e-8
-0.880, -1.734e-8
-0.870, -1.715e-8
-0.860, -1.690e-8
-0.850, -1.676e-8
-0.840, -1.659e-8
-0.830, -1.633e-8
-0.820, -1.623e-8
-0.810, -1.608e-8
-0.800, -1.590e-8
-0.790, -1.569e-8
-0.780, -1.549e-8
-0.770, -1.520e-8
-0.760, -1.497e-8
-0.750, -1.476e-8
-0.740, -1.456e-8
-0.730, -1.440e-8
-0.720, -1.422e-8
-0.710, -1.401e-8
-0.700, -1.381e-8
-0.690, -1.359e-8
-0.680, -1.331e-8
-0.670, -1.314e-8
-0.660, -1.292e-8
-0.650, -1.275e-8
-0.640, -1.251e-8
-0.630, -1.232e-8
-0.620, -1.209e-8
-0.610, -1.187e-8
-0.600, -1.168e-8
-0.590, -1.148e-8
-0.580, -1.127e-8
-0.570, -1.110e-8
-0.560, -1.090e-8
-0.550, -1.069e-8
-0.540, -1.047e-8
-0.530, -1.025e-8
-0.520, -1.003e-8
-0.510, -9.821e-9
-0.500, -9.617e-9
-0.490, -9.415e-9
-0.480, -9.206e-9
-0.470, -8.994e-9
-0.460, -8.787e-9
-0.450, -8.589e-9
-0.440, -8.385e-9
-0.430, -8.180e-9
-0.420, -7.973e-9
-0.410, -7.768e-9
-0.400, -7.564e-9
-0.390, -7.365e-9
-0.380, -7.165e-9
-0.370, -6.955e-9
-0.360, -6.732e-9
-0.350, -6.524e-9
-0.340, -6.321e-9
-0.330, -6.122e-9
-0.320, -5.919e-9
-0.310, -5.710e-9
-0.300, -5.508e-9
-0.290, -5.304e-9
-0.280, -5.113e-9
-0.270, -4.945e-9
-0.260, -4.747e-9
-0.250, -4.542e-9
-0.240, -4.342e-9
-0.230, -4.131e-9
-0.220, -3.936e-9
-0.210, -3.745e-9
-0.200, -3.541e-9
-0.190, -3.346e-9
-0.180, -3.169e-9
-0.170, -2.979e-9
-0.160, -2.776e-9
-0.150, -2.593e-9
-0.140, -2.409e-9
-0.130, -2.218e-9
-0.120, -2.030e-9
-0.110, -1.845e-9
-0.100, -1.660e-9
-0.090, -1.475e-9
-0.080, -1.294e-9
-0.070, -1.116e-9
-0.060, -9.380e-10
-0.050, -7.614e-10
-0.040, -5.901e-10
-0.030, -4.200e-10
-0.020, -2.499e-10
-0.010, -8.539e-11
-0.000, 7.917e-11
0.010, 2.425e-10
0.020, 4.012e-10
0.030, 5.574e-10
0.040, 7.131e-10
0.050, 8.656e-10
0.060, 1.014e-9
0.070, 1.163e-9
0.080, 1.311e-9
0.090, 1.454e-9
0.100, 1.596e-9
0.110, 1.735e-9
0.120, 1.872e-9
0.130, 2.005e-9
0.140, 2.140e-9
0.150, 2.272e-9
0.160, 2.401e-9
0.170, 2.527e-9
0.180, 2.656e-9
0.190, 2.780e-9
0.200, 2.900e-9
0.210, 3.021e-9
0.220, 3.137e-9
0.230, 3.253e-9
0.240, 3.370e-9
0.250, 3.486e-9
0.260, 3.594e-9
0.270, 3.705e-9
0.280, 3.814e-9
0.290, 3.920e-9
0.300, 4.024e-9
0.310, 4.127e-9
0.320, 4.242e-9
0.330, 4.382e-9
0.340, 4.497e-9
0.350, 4.609e-9
0.360, 4.713e-9
0.370, 4.818e-9
0.380, 4.921e-9
0.390, 5.018e-9
0.400, 5.114e-9
0.410, 5.217e-9
0.420, 5.314e-9
0.430, 5.410e-9
0.440, 5.501e-9
0.450, 5.599e-9
0.460, 5.694e-9
0.470, 5.784e-9
0.480, 5.871e-9
0.490, 5.946e-9
0.500, 6.022e-9
0.510, 6.116e-9
0.520, 6.391e-9
0.530, 6.695e-9
0.540, 6.783e-9
0.550, 6.875e-9
0.560, 6.966e-9
0.570, 7.052e-9
0.580, 7.141e-9
0.590, 7.210e-9
0.600, 7.290e-9
0.610, 7.372e-9
0.620, 7.452e-9
0.630, 7.537e-9
0.640, 7.628e-9
0.650, 7.710e-9
0.660, 7.787e-9
0.670, 7.893e-9
0.680, 7.966e-9
0.690, 8.021e-9
0.700, 8.077e-9
0.710, 8.142e-9
0.720, 8.249e-9
0.730, 8.328e-9
0.740, 8.396e-9
0.750, 8.464e-9
0.760, 8.531e-9
0.770, 8.594e-9
0.780, 8.633e-9
0.790, 8.699e-9
0.800, 8.879e-9
0.810, 9.073e-9
0.820, 9.133e-9
0.830, 9.193e-9
0.840, 9.242e-9
0.850, 9.293e-9
0.860, 9.330e-9
0.870, 9.392e-9
0.880, 9.457e-9
0.890, 9.503e-9
0.900, 9.557e-9
0.910, 9.607e-9
0.920, 9.640e-9
0.930, 9.672e-9
0.940, 9.701e-9
0.950, 9.751e-9
0.960, 9.779e-9
0.970, 9.806e-9
0.980, 9.819e-9
0.990, 9.830e-9
1.000, 9.862e-9
1.010, 9.897e-9
1.020, 9.928e-9
1.030, 9.953e-9
1.040, 9.968e-9
1.050, 1.001e-8
1.060, 1.002e-8
1.070, 1.003e-8
1.080, 1.006e-8
1.090, 1.009e-8
1.100, 1.011e-8
1.110, 1.013e-8
1.120, 1.013e-8
1.130, 1.018e-8
1.140, 1.027e-8
1.150, 1.030e-8
1.160, 1.031e-8
1.170, 1.029e-8
1.180, 1.030e-8
1.190, 1.032e-8
1.200, 1.034e-8
1.210, 1.034e-8
1.220, 1.036e-8
1.230, 1.034e-8
1.240, 1.033e-8
1.250, 1.034e-8
1.260, 1.036e-8
1.270, 1.036e-8
1.280, 1.035e-8
1.290, 1.035e-8
1.300, 1.038e-8
1.310, 1.037e-8
1.320, 1.037e-8
1.330, 1.037e-8
1.340, 1.038e-8
1.350, 1.040e-8
1.360, 1.039e-8
1.370, 1.041e-8
1.380, 1.042e-8
1.390, 1.043e-8
1.400, 1.044e-8
1.410, 1.045e-8
1.420, 1.045e-8
1.430, 1.046e-8
1.440, 1.050e-8
1.450, 1.053e-8
1.460, 1.053e-8
1.470, 1.053e-8
1.480, 1.054e-8
1.490, 1.055e-8
1.500, 1.054e-8
1.510, 1.064e-8
1.520, 1.084e-8
1.530, 1.084e-8
1.540, 1.084e-8
1.550, 1.085e-8
1.560, 1.089e-8
1.570, 1.092e-8
1.580, 1.093e-8
1.590, 1.093e-8
1.600, 1.096e-8
1.610, 1.101e-8
1.620, 1.102e-8
1.630, 1.100e-8
1.640, 1.102e-8
1.650, 1.103e-8
1.660, 1.101e-8
1.670, 1.103e-8
1.680, 1.108e-8
1.690, 1.118e-8
1.700, 1.109e-8
1.710, 1.113e-8
1.720, 1.121e-8
1.730, 1.132e-8
1.740, 1.149e-8
1.750, 1.225e-8
1.760, 1.277e-8
1.770, 1.163e-8
1.780, 1.134e-8
1.790, 1.126e-8
1.800, 1.121e-8
1.810, 1.119e-8
1.820, 1.114e-8
1.830, 1.109e-8
1.840, 1.111e-8
1.850, 1.110e-8
1.860, 1.115e-8
1.870, 1.112e-8
1.880, 1.113e-8
1.890, 1.114e-8
1.900, 1.111e-8
1.910, 1.108e-8
1.920, 1.107e-8
1.930, 1.108e-8
1.940, 1.110e-8
1.950, 1.111e-8
1.960, 1.112e-8
1.970, 1.116e-8
1.980, 1.119e-8
1.990, 1.123e-8
