# Supplementary material for: An Insulin-Modified pH-Responsive Nanopipette Based on Ion Current Rectification
Source: Sensors (Basel). 2024 Jun 30;24(13):4264. doi: 10.3390/s24134264 (PMC11244478; doi:10.3390/s24134264)
Supplement: Supplementary file 1 [file sensors-24-04264-s001.zip › Reversibility/10/5.txt]

Aug. 5, 2023   18:19:49
Linear Sweep Voltammetry
File: s:\Data Source:  Experiment
Instrument Model:  CHI830D
Header: 
Note: 

Init E (V) = -2
Final E (V) = 2
Scan Rate (V/s) = 0.5
Sample Interval (V) = 0.01
Quiet Time (sec) = 2
Sensitivity (A/V) = 1e-8

Ep = 1.160V
ip = 5.975e-11A
Ah = 1.400e-11C

Ep = 1.310V
ip = 9.467e-12A
Ah = 2.749e-13C

Potential/V, Current/A

-2.000, -3.680e-8
-1.990, -3.651e-8
-1.980, -3.627e-8
-1.970, -3.602e-8
-1.960, -3.619e-8
-1.950, -3.606e-8
-1.940, -3.550e-8
-1.930, -3.532e-8
-1.920, -3.507e-8
-1.910, -3.486e-8
-1.900, -3.466e-8
-1.890, -3.457e-8
-1.880, -3.439e-8
-1.870, -3.415e-8
-1.860, -3.393e-8
-1.850, -3.377e-8
-1.840, -3.358e-8
-1.830, -3.335e-8
-1.820, -3.318e-8
-1.810, -3.301e-8
-1.800, -3.279e-8
-1.790, -3.258e-8
-1.780, -3.240e-8
-1.770, -3.222e-8
-1.760, -3.206e-8
-1.750, -3.189e-8
-1.740, -3.167e-8
-1.730, -3.152e-8
-1.720, -3.130e-8
-1.710, -3.107e-8
-1.700, -3.084e-8
-1.690, -3.060e-8
-1.680, -3.040e-8
-1.670, -3.026e-8
-1.660, -3.002e-8
-1.650, -2.986e-8
-1.640, -2.966e-8
-1.630, -2.943e-8
-1.620, -2.927e-8
-1.610, -2.907e-8
-1.600, -2.887e-8
-1.590, -2.867e-8
-1.580, -2.855e-8
-1.570, -2.838e-8
-1.560, -2.824e-8
-1.550, -2.804e-8
-1.540, -2.783e-8
-1.530, -2.765e-8
-1.520, -2.743e-8
-1.510, -2.723e-8
-1.500, -2.703e-8
-1.490, -2.686e-8
-1.480, -2.671e-8
-1.470, -2.661e-8
-1.460, -2.638e-8
-1.450, -2.609e-8
-1.440, -2.589e-8
-1.430, -2.572e-8
-1.420, -2.553e-8
-1.410, -2.535e-8
-1.400, -2.512e-8
-1.390, -2.493e-8
-1.380, -2.476e-8
-1.370, -2.460e-8
-1.360, -2.440e-8
-1.350, -2.417e-8
-1.340, -2.397e-8
-1.330, -2.382e-8
-1.320, -2.363e-8
-1.310, -2.342e-8
-1.300, -2.324e-8
-1.290, -2.315e-8
-1.280, -2.293e-8
-1.270, -2.275e-8
-1.260, -2.252e-8
-1.250, -2.232e-8
-1.240, -2.211e-8
-1.230, -2.193e-8
-1.220, -2.174e-8
-1.210, -2.170e-8
-1.200, -2.153e-8
-1.190, -2.137e-8
-1.180, -2.117e-8
-1.170, -2.102e-8
-1.160, -2.081e-8
-1.150, -2.058e-8
-1.140, -2.040e-8
-1.130, -2.018e-8
-1.120, -2.000e-8
-1.110, -1.981e-8
-1.100, -1.965e-8
-1.090, -1.947e-8
-1.080, -1.926e-8
-1.070, -1.905e-8
-1.060, -1.886e-8
-1.050, -1.865e-8
-1.040, -1.845e-8
-1.030, -1.827e-8
-1.020, -1.810e-8
-1.010, -1.791e-8
-1.000, -1.772e-8
-0.990, -1.753e-8
-0.980, -1.733e-8
-0.970, -1.716e-8
-0.960, -1.695e-8
-0.950, -1.678e-8
-0.940, -1.659e-8
-0.930, -1.638e-8
-0.920, -1.618e-8
-0.910, -1.600e-8
-0.900, -1.583e-8
-0.890, -1.563e-8
-0.880, -1.544e-8
-0.870, -1.524e-8
-0.860, -1.507e-8
-0.850, -1.487e-8
-0.840, -1.471e-8
-0.830, -1.451e-8
-0.820, -1.431e-8
-0.810, -1.414e-8
-0.800, -1.395e-8
-0.790, -1.376e-8
-0.780, -1.358e-8
-0.770, -1.339e-8
-0.760, -1.322e-8
-0.750, -1.301e-8
-0.740, -1.283e-8
-0.730, -1.265e-8
-0.720, -1.246e-8
-0.710, -1.227e-8
-0.700, -1.208e-8
-0.690, -1.190e-8
-0.680, -1.171e-8
-0.670, -1.152e-8
-0.660, -1.133e-8
-0.650, -1.116e-8
-0.640, -1.097e-8
-0.630, -1.079e-8
-0.620, -1.060e-8
-0.610, -1.042e-8
-0.600, -1.024e-8
-0.590, -1.005e-8
-0.580, -9.873e-9
-0.570, -9.680e-9
-0.560, -9.505e-9
-0.550, -9.329e-9
-0.540, -9.152e-9
-0.530, -8.980e-9
-0.520, -8.797e-9
-0.510, -8.606e-9
-0.500, -8.432e-9
-0.490, -8.255e-9
-0.480, -8.076e-9
-0.470, -7.897e-9
-0.460, -7.726e-9
-0.450, -7.547e-9
-0.440, -7.369e-9
-0.430, -7.191e-9
-0.420, -7.012e-9
-0.410, -6.839e-9
-0.400, -6.665e-9
-0.390, -6.489e-9
-0.380, -6.313e-9
-0.370, -6.143e-9
-0.360, -5.963e-9
-0.350, -5.784e-9
-0.340, -5.608e-9
-0.330, -5.432e-9
-0.320, -5.265e-9
-0.310, -5.087e-9
-0.300, -4.916e-9
-0.290, -4.744e-9
-0.280, -4.572e-9
-0.270, -4.400e-9
-0.260, -4.228e-9
-0.250, -4.054e-9
-0.240, -3.879e-9
-0.230, -3.707e-9
-0.220, -3.539e-9
-0.210, -3.365e-9
-0.200, -3.194e-9
-0.190, -3.022e-9
-0.180, -2.854e-9
-0.170, -2.684e-9
-0.160, -2.516e-9
-0.150, -2.347e-9
-0.140, -2.181e-9
-0.130, -2.016e-9
-0.120, -1.851e-9
-0.110, -1.686e-9
-0.100, -1.524e-9
-0.090, -1.362e-9
-0.080, -1.201e-9
-0.070, -1.040e-9
-0.060, -8.832e-10
-0.050, -7.258e-10
-0.040, -5.701e-10
-0.030, -4.176e-10
-0.020, -2.665e-10
-0.010, -1.152e-10
-0.000, 3.303e-11
0.010, 1.794e-10
0.020, 3.234e-10
0.030, 4.664e-10
0.040, 6.048e-10
0.050, 7.432e-10
0.060, 8.810e-10
0.070, 1.014e-9
0.080, 1.145e-9
0.090, 1.276e-9
0.100, 1.403e-9
0.110, 1.528e-9
0.120, 1.655e-9
0.130, 1.779e-9
0.140, 1.902e-9
0.150, 2.023e-9
0.160, 2.141e-9
0.170, 2.257e-9
0.180, 2.368e-9
0.190, 2.481e-9
0.200, 2.593e-9
0.210, 2.698e-9
0.220, 2.807e-9
0.230, 2.921e-9
0.240, 3.030e-9
0.250, 3.137e-9
0.260, 3.238e-9
0.270, 3.315e-9
0.280, 3.379e-9
0.290, 3.450e-9
0.300, 3.548e-9
0.310, 3.653e-9
0.320, 3.754e-9
0.330, 3.857e-9
0.340, 3.958e-9
0.350, 4.058e-9
0.360, 4.161e-9
0.370, 4.261e-9
0.380, 4.360e-9
0.390, 4.459e-9
0.400, 4.566e-9
0.410, 4.662e-9
0.420, 4.760e-9
0.430, 4.861e-9
0.440, 4.958e-9
0.450, 5.058e-9
0.460, 5.150e-9
0.470, 5.250e-9
0.480, 5.341e-9
0.490, 5.433e-9
0.500, 5.521e-9
0.510, 5.616e-9
0.520, 5.711e-9
0.530, 5.807e-9
0.540, 5.889e-9
0.550, 5.978e-9
0.560, 6.055e-9
0.570, 6.130e-9
0.580, 6.225e-9
0.590, 6.306e-9
0.600, 6.392e-9
0.610, 6.472e-9
0.620, 6.535e-9
0.630, 6.605e-9
0.640, 6.691e-9
0.650, 6.770e-9
0.660, 6.830e-9
0.670, 6.904e-9
0.680, 6.985e-9
0.690, 7.058e-9
0.700, 7.112e-9
0.710, 7.181e-9
0.720, 7.244e-9
0.730, 7.309e-9
0.740, 7.359e-9
0.750, 7.411e-9
0.760, 7.472e-9
0.770, 7.518e-9
0.780, 7.559e-9
0.790, 7.593e-9
0.800, 7.644e-9
0.810, 7.695e-9
0.820, 7.732e-9
0.830, 7.771e-9
0.840, 7.810e-9
0.850, 7.850e-9
0.860, 7.893e-9
0.870, 7.919e-9
0.880, 7.960e-9
0.890, 8.002e-9
0.900, 8.022e-9
0.910, 8.063e-9
0.920, 8.089e-9
0.930, 8.118e-9
0.940, 8.113e-9
0.950, 8.130e-9
0.960, 8.152e-9
0.970, 8.178e-9
0.980, 8.202e-9
0.990, 8.184e-9
1.000, 8.195e-9
1.010, 8.205e-9
1.020, 8.244e-9
1.030, 8.246e-9
1.040, 8.259e-9
1.050, 8.254e-9
1.060, 8.277e-9
1.070, 8.283e-9
1.080, 8.258e-9
1.090, 8.287e-9
1.100, 8.290e-9
1.110, 8.294e-9
1.120, 8.258e-9
1.130, 8.281e-9
1.140, 8.287e-9
1.150, 8.295e-9
1.160, 8.322e-9
1.170, 8.321e-9
1.180, 8.304e-9
1.190, 8.287e-9
1.200, 8.256e-9
1.210, 8.239e-9
1.220, 8.240e-9
1.230, 8.236e-9
1.240, 8.221e-9
1.250, 8.225e-9
1.260, 8.230e-9
1.270, 8.211e-9
1.280, 8.222e-9
1.290, 8.212e-9
1.300, 8.220e-9
1.310, 8.229e-9
1.320, 8.225e-9
1.330, 8.213e-9
1.340, 8.200e-9
1.350, 8.198e-9
1.360, 8.215e-9
1.370, 8.195e-9
1.380, 8.210e-9
1.390, 8.205e-9
1.400, 8.190e-9
1.410, 8.178e-9
1.420, 8.194e-9
1.430, 8.187e-9
1.440, 8.189e-9
1.450, 8.170e-9
1.460, 8.158e-9
1.470, 8.133e-9
1.480, 8.135e-9
1.490, 8.142e-9
1.500, 8.159e-9
1.510, 8.138e-9
1.520, 8.128e-9
1.530, 8.134e-9
1.540, 8.151e-9
1.550, 8.162e-9
1.560, 8.148e-9
1.570, 8.127e-9
1.580, 8.107e-9
1.590, 8.109e-9
1.600, 8.122e-9
1.610, 8.106e-9
1.620, 8.094e-9
1.630, 8.091e-9
1.640, 8.085e-9
1.650, 8.086e-9
1.660, 8.082e-9
1.670, 8.085e-9
1.680, 8.065e-9
1.690, 8.045e-9
1.700, 8.040e-9
1.710, 8.040e-9
1.720, 8.054e-9
1.730, 8.042e-9
1.740, 8.049e-9
1.750, 8.036e-9
1.760, 8.038e-9
1.770, 8.034e-9
1.780, 8.030e-9
1.790, 8.022e-9
1.800, 8.012e-9
1.810, 8.005e-9
1.820, 7.981e-9
1.830, 7.974e-9
1.840, 7.960e-9
1.850, 7.953e-9
1.860, 7.944e-9
1.870, 7.964e-9
1.880, 7.957e-9
1.890, 7.935e-9
1.900, 7.931e-9
1.910, 7.929e-9
1.920, 7.936e-9
1.930, 7.934e-9
1.940, 7.927e-9
1.950, 7.925e-9
1.960, 7.916e-9
1.970, 7.917e-9
1.980, 7.918e-9
1.990, 7.909e-9
