# Supplementary material for: An Insulin-Modified pH-Responsive Nanopipette Based on Ion Current Rectification
Source: Sensors (Basel). 2024 Jun 30;24(13):4264. doi: 10.3390/s24134264 (PMC11244478; doi:10.3390/s24134264)
Supplement: Supplementary file 1 [file sensors-24-04264-s001.zip › Reversibility/10/6.txt]

Aug. 5, 2023   20:07:42
Linear Sweep Voltammetry
File: s:\Data Source:  Experiment
Instrument Model:  CHI830D
Header: 
Note: 

Init E (V) = -2
Final E (V) = 2
Scan Rate (V/s) = 0.5
Sample Interval (V) = 0.01
Quiet Time (sec) = 2
Sensitivity (A/V) = 1e-7


Potential/V, Current/A

-2.000, -2.383e-7
-1.990, -2.373e-7
-1.980, -2.361e-7
-1.970, -2.351e-7
-1.960, -2.339e-7
-1.950, -2.328e-7
-1.940, -2.318e-7
-1.930, -2.307e-7
-1.920, -2.295e-7
-1.910, -2.285e-7
-1.900, -2.274e-7
-1.890, -2.263e-7
-1.880, -2.252e-7
-1.870, -2.240e-7
-1.860, -2.228e-7
-1.850, -2.216e-7
-1.840, -2.204e-7
-1.830, -2.194e-7
-1.820, -2.182e-7
-1.810, -2.171e-7
-1.800, -2.159e-7
-1.790, -2.147e-7
-1.780, -2.135e-7
-1.770, -2.123e-7
-1.760, -2.111e-7
-1.750, -2.100e-7
-1.740, -2.088e-7
-1.730, -2.076e-7
-1.720, -2.064e-7
-1.710, -2.052e-7
-1.700, -2.040e-7
-1.690, -2.028e-7
-1.680, -2.015e-7
-1.670, -2.003e-7
-1.660, -1.991e-7
-1.650, -1.978e-7
-1.640, -1.966e-7
-1.630, -1.953e-7
-1.620, -1.940e-7
-1.610, -1.928e-7
-1.600, -1.916e-7
-1.590, -1.903e-7
-1.580, -1.890e-7
-1.570, -1.878e-7
-1.560, -1.866e-7
-1.550, -1.853e-7
-1.540, -1.840e-7
-1.530, -1.828e-7
-1.520, -1.815e-7
-1.510, -1.802e-7
-1.500, -1.790e-7
-1.490, -1.777e-7
-1.480, -1.764e-7
-1.470, -1.751e-7
-1.460, -1.738e-7
-1.450, -1.726e-7
-1.440, -1.713e-7
-1.430, -1.700e-7
-1.420, -1.687e-7
-1.410, -1.674e-7
-1.400, -1.661e-7
-1.390, -1.648e-7
-1.380, -1.635e-7
-1.370, -1.622e-7
-1.360, -1.610e-7
-1.350, -1.597e-7
-1.340, -1.584e-7
-1.330, -1.571e-7
-1.320, -1.558e-7
-1.310, -1.545e-7
-1.300, -1.531e-7
-1.290, -1.519e-7
-1.280, -1.506e-7
-1.270, -1.493e-7
-1.260, -1.480e-7
-1.250, -1.466e-7
-1.240, -1.453e-7
-1.230, -1.440e-7
-1.220, -1.427e-7
-1.210, -1.414e-7
-1.200, -1.401e-7
-1.190, -1.387e-7
-1.180, -1.374e-7
-1.170, -1.361e-7
-1.160, -1.348e-7
-1.150, -1.334e-7
-1.140, -1.321e-7
-1.130, -1.308e-7
-1.120, -1.295e-7
-1.110, -1.282e-7
-1.100, -1.269e-7
-1.090, -1.256e-7
-1.080, -1.243e-7
-1.070, -1.230e-7
-1.060, -1.217e-7
-1.050, -1.203e-7
-1.040, -1.190e-7
-1.030, -1.177e-7
-1.020, -1.163e-7
-1.010, -1.150e-7
-1.000, -1.137e-7
-0.990, -1.124e-7
-0.980, -1.112e-7
-0.970, -1.099e-7
-0.960, -1.085e-7
-0.950, -1.071e-7
-0.940, -1.059e-7
-0.930, -1.046e-7
-0.920, -1.033e-7
-0.910, -1.020e-7
-0.900, -1.006e-7
-0.890, -9.923e-8
-0.880, -9.786e-8
-0.870, -9.654e-8
-0.860, -9.526e-8
-0.850, -9.402e-8
-0.840, -9.274e-8
-0.830, -9.144e-8
-0.820, -9.010e-8
-0.810, -8.879e-8
-0.800, -8.750e-8
-0.790, -8.620e-8
-0.780, -8.490e-8
-0.770, -8.361e-8
-0.760, -8.234e-8
-0.750, -8.108e-8
-0.740, -7.981e-8
-0.730, -7.854e-8
-0.720, -7.727e-8
-0.710, -7.599e-8
-0.700, -7.470e-8
-0.690, -7.336e-8
-0.680, -7.209e-8
-0.670, -7.082e-8
-0.660, -6.958e-8
-0.650, -6.837e-8
-0.640, -6.711e-8
-0.630, -6.589e-8
-0.620, -6.468e-8
-0.610, -6.344e-8
-0.600, -6.222e-8
-0.590, -6.100e-8
-0.580, -5.978e-8
-0.570, -5.859e-8
-0.560, -5.740e-8
-0.550, -5.619e-8
-0.540, -5.500e-8
-0.530, -5.382e-8
-0.520, -5.264e-8
-0.510, -5.147e-8
-0.500, -5.029e-8
-0.490, -4.911e-8
-0.480, -4.793e-8
-0.470, -4.675e-8
-0.460, -4.561e-8
-0.450, -4.448e-8
-0.440, -4.334e-8
-0.430, -4.221e-8
-0.420, -4.108e-8
-0.410, -3.997e-8
-0.400, -3.887e-8
-0.390, -3.775e-8
-0.380, -3.663e-8
-0.370, -3.554e-8
-0.360, -3.445e-8
-0.350, -3.338e-8
-0.340, -3.233e-8
-0.330, -3.121e-8
-0.320, -3.014e-8
-0.310, -2.907e-8
-0.300, -2.801e-8
-0.290, -2.697e-8
-0.280, -2.592e-8
-0.270, -2.489e-8
-0.260, -2.387e-8
-0.250, -2.286e-8
-0.240, -2.186e-8
-0.230, -2.084e-8
-0.220, -1.984e-8
-0.210, -1.885e-8
-0.200, -1.788e-8
-0.190, -1.690e-8
-0.180, -1.593e-8
-0.170, -1.495e-8
-0.160, -1.402e-8
-0.150, -1.310e-8
-0.140, -1.220e-8
-0.130, -1.129e-8
-0.120, -1.039e-8
-0.110, -9.484e-9
-0.100, -8.577e-9
-0.090, -7.676e-9
-0.080, -6.793e-9
-0.070, -5.938e-9
-0.060, -5.083e-9
-0.050, -4.237e-9
-0.040, -3.401e-9
-0.030, -2.567e-9
-0.020, -1.740e-9
-0.010, -9.185e-10
-0.000, -3.878e-11
0.010, 7.055e-10
0.020, 1.579e-9
0.030, 2.342e-9
0.040, 3.145e-9
0.050, 3.926e-9
0.060, 4.695e-9
0.070, 5.464e-9
0.080, 6.205e-9
0.090, 6.974e-9
0.100, 7.703e-9
0.110, 8.432e-9
0.120, 9.167e-9
0.130, 9.881e-9
0.140, 1.061e-8
0.150, 1.132e-8
0.160, 1.202e-8
0.170, 1.273e-8
0.180, 1.342e-8
0.190, 1.411e-8
0.200, 1.480e-8
0.210, 1.548e-8
0.220, 1.616e-8
0.230, 1.683e-8
0.240, 1.751e-8
0.250, 1.817e-8
0.260, 1.883e-8
0.270, 1.949e-8
0.280, 2.014e-8
0.290, 2.079e-8
0.300, 2.145e-8
0.310, 2.210e-8
0.320, 2.274e-8
0.330, 2.339e-8
0.340, 2.403e-8
0.350, 2.466e-8
0.360, 2.530e-8
0.370, 2.593e-8
0.380, 2.655e-8
0.390, 2.719e-8
0.400, 2.782e-8
0.410, 2.845e-8
0.420, 2.907e-8
0.430, 2.969e-8
0.440, 3.031e-8
0.450, 3.092e-8
0.460, 3.154e-8
0.470, 3.216e-8
0.480, 3.277e-8
0.490, 3.337e-8
0.500, 3.398e-8
0.510, 3.458e-8
0.520, 3.519e-8
0.530, 3.580e-8
0.540, 3.644e-8
0.550, 3.701e-8
0.560, 3.762e-8
0.570, 3.821e-8
0.580, 3.880e-8
0.590, 3.940e-8
0.600, 3.996e-8
0.610, 4.054e-8
0.620, 4.111e-8
0.630, 4.170e-8
0.640, 4.223e-8
0.650, 4.279e-8
0.660, 4.339e-8
0.670, 4.394e-8
0.680, 4.450e-8
0.690, 4.506e-8
0.700, 4.567e-8
0.710, 4.623e-8
0.720, 4.677e-8
0.730, 4.732e-8
0.740, 4.787e-8
0.750, 4.840e-8
0.760, 4.892e-8
0.770, 4.943e-8
0.780, 4.995e-8
0.790, 5.050e-8
0.800, 5.099e-8
0.810, 5.148e-8
0.820, 5.200e-8
0.830, 5.253e-8
0.840, 5.301e-8
0.850, 5.352e-8
0.860, 5.397e-8
0.870, 5.446e-8
0.880, 5.497e-8
0.890, 5.539e-8
0.900, 5.597e-8
0.910, 5.652e-8
0.920, 5.702e-8
0.930, 5.753e-8
0.940, 5.804e-8
0.950, 5.847e-8
0.960, 5.886e-8
0.970, 5.925e-8
0.980, 5.969e-8
0.990, 6.026e-8
1.000, 6.076e-8
1.010, 6.120e-8
1.020, 6.174e-8
1.030, 6.217e-8
1.040, 6.264e-8
1.050, 6.312e-8
1.060, 6.353e-8
1.070, 6.391e-8
1.080, 6.438e-8
1.090, 6.476e-8
1.100, 6.525e-8
1.110, 6.551e-8
1.120, 6.595e-8
1.130, 6.630e-8
1.140, 6.681e-8
1.150, 6.728e-8
1.160, 6.769e-8
1.170, 6.806e-8
1.180, 6.849e-8
1.190, 6.881e-8
1.200, 6.925e-8
1.210, 6.972e-8
1.220, 7.026e-8
1.230, 7.061e-8
1.240, 7.104e-8
1.250, 7.139e-8
1.260, 7.188e-8
1.270, 7.232e-8
1.280, 7.275e-8
1.290, 7.323e-8
1.300, 7.339e-8
1.310, 7.338e-8
1.320, 7.327e-8
1.330, 7.373e-8
1.340, 7.418e-8
1.350, 7.455e-8
1.360, 7.480e-8
1.370, 7.512e-8
1.380, 7.567e-8
1.390, 7.620e-8
1.400, 7.657e-8
1.410, 7.697e-8
1.420, 7.765e-8
1.430, 7.814e-8
1.440, 7.823e-8
1.450, 7.883e-8
1.460, 7.921e-8
1.470, 7.955e-8
1.480, 8.008e-8
1.490, 8.032e-8
1.500, 8.060e-8
1.510, 8.103e-8
1.520, 8.150e-8
1.530, 8.208e-8
1.540, 8.294e-8
1.550, 8.324e-8
1.560, 8.361e-8
1.570, 8.365e-8
1.580, 8.417e-8
1.590, 8.462e-8
1.600, 8.531e-8
1.610, 8.555e-8
1.620, 8.569e-8
1.630, 8.568e-8
1.640, 8.585e-8
1.650, 8.618e-8
1.660, 8.694e-8
1.670, 8.717e-8
1.680, 8.740e-8
1.690, 8.754e-8
1.700, 8.764e-8
1.710, 8.807e-8
1.720, 8.848e-8
1.730, 8.902e-8
1.740, 8.943e-8
1.750, 8.973e-8
1.760, 8.977e-8
1.770, 9.020e-8
1.780, 9.103e-8
1.790, 9.212e-8
1.800, 9.222e-8
1.810, 9.276e-8
1.820, 9.309e-8
1.830, 9.338e-8
1.840, 9.356e-8
1.850, 9.422e-8
1.860, 9.447e-8
1.870, 9.477e-8
1.880, 9.498e-8
1.890, 9.527e-8
1.900, 9.554e-8
1.910, 9.522e-8
1.920, 9.548e-8
1.930, 9.561e-8
1.940, 9.562e-8
1.950, 9.573e-8
1.960, 9.634e-8
1.970, 9.667e-8
1.980, 9.536e-8
1.990, 9.560e-8
