# Supplementary material for: An Insulin-Modified pH-Responsive Nanopipette Based on Ion Current Rectification
Source: Sensors (Basel). 2024 Jun 30;24(13):4264. doi: 10.3390/s24134264 (PMC11244478; doi:10.3390/s24134264)
Supplement: Supplementary file 1 [file sensors-24-04264-s001.zip › Reversibility/1/1.txt]

Aug. 5, 2023   17:16:25
Linear Sweep Voltammetry
File: s:\Data Source:  Experiment
Instrument Model:  CHI830D
Header: 
Note: 

Init E (V) = -2
Final E (V) = 2
Scan Rate (V/s) = 0.5
Sample Interval (V) = 0.01
Quiet Time (sec) = 2
Sensitivity (A/V) = 1e-8


Potential/V, Current/A

-2.000, -1.283e-8
-1.990, -1.273e-8
-1.980, -1.266e-8
-1.970, -1.262e-8
-1.960, -1.257e-8
-1.950, -1.259e-8
-1.940, -1.249e-8
-1.930, -1.236e-8
-1.920, -1.232e-8
-1.910, -1.225e-8
-1.900, -1.212e-8
-1.890, -1.205e-8
-1.880, -1.201e-8
-1.870, -1.191e-8
-1.860, -1.188e-8
-1.850, -1.186e-8
-1.840, -1.172e-8
-1.830, -1.162e-8
-1.820, -1.157e-8
-1.810, -1.153e-8
-1.800, -1.145e-8
-1.790, -1.132e-8
-1.780, -1.129e-8
-1.770, -1.121e-8
-1.760, -1.115e-8
-1.750, -1.117e-8
-1.740, -1.111e-8
-1.730, -1.101e-8
-1.720, -1.090e-8
-1.710, -1.085e-8
-1.700, -1.072e-8
-1.690, -1.057e-8
-1.680, -1.045e-8
-1.670, -1.043e-8
-1.660, -1.040e-8
-1.650, -1.032e-8
-1.640, -1.024e-8
-1.630, -1.022e-8
-1.620, -1.021e-8
-1.610, -1.018e-8
-1.600, -1.010e-8
-1.590, -9.989e-9
-1.580, -9.935e-9
-1.570, -9.880e-9
-1.560, -9.772e-9
-1.550, -9.691e-9
-1.540, -9.577e-9
-1.530, -9.537e-9
-1.520, -9.480e-9
-1.510, -9.392e-9
-1.500, -9.361e-9
-1.490, -9.306e-9
-1.480, -9.250e-9
-1.470, -9.164e-9
-1.460, -9.068e-9
-1.450, -9.052e-9
-1.440, -8.991e-9
-1.430, -8.912e-9
-1.420, -8.808e-9
-1.410, -8.779e-9
-1.400, -8.689e-9
-1.390, -8.626e-9
-1.380, -8.539e-9
-1.370, -8.506e-9
-1.360, -8.422e-9
-1.350, -8.376e-9
-1.340, -8.359e-9
-1.330, -8.296e-9
-1.320, -8.233e-9
-1.310, -8.182e-9
-1.300, -8.087e-9
-1.290, -7.958e-9
-1.280, -7.914e-9
-1.270, -7.862e-9
-1.260, -7.803e-9
-1.250, -7.769e-9
-1.240, -7.685e-9
-1.230, -7.607e-9
-1.220, -7.588e-9
-1.210, -7.476e-9
-1.200, -7.422e-9
-1.190, -7.356e-9
-1.180, -7.320e-9
-1.170, -7.286e-9
-1.160, -7.209e-9
-1.150, -7.150e-9
-1.140, -7.078e-9
-1.130, -6.997e-9
-1.120, -6.951e-9
-1.110, -6.954e-9
-1.100, -6.891e-9
-1.090, -6.799e-9
-1.080, -6.754e-9
-1.070, -6.674e-9
-1.060, -6.625e-9
-1.050, -6.569e-9
-1.040, -6.548e-9
-1.030, -6.520e-9
-1.020, -6.465e-9
-1.010, -6.397e-9
-1.000, -6.354e-9
-0.990, -6.284e-9
-0.980, -6.165e-9
-0.970, -6.102e-9
-0.960, -6.043e-9
-0.950, -6.035e-9
-0.940, -5.964e-9
-0.930, -5.953e-9
-0.920, -5.879e-9
-0.910, -5.844e-9
-0.900, -5.761e-9
-0.890, -5.719e-9
-0.880, -5.650e-9
-0.870, -5.594e-9
-0.860, -5.508e-9
-0.850, -5.475e-9
-0.840, -5.438e-9
-0.830, -5.352e-9
-0.820, -5.304e-9
-0.810, -5.192e-9
-0.800, -5.152e-9
-0.790, -5.084e-9
-0.780, -5.057e-9
-0.770, -4.992e-9
-0.760, -4.990e-9
-0.750, -4.958e-9
-0.740, -4.921e-9
-0.730, -4.873e-9
-0.720, -4.827e-9
-0.710, -4.777e-9
-0.700, -4.703e-9
-0.690, -4.626e-9
-0.680, -4.553e-9
-0.670, -4.495e-9
-0.660, -4.445e-9
-0.650, -4.412e-9
-0.640, -4.352e-9
-0.630, -4.283e-9
-0.620, -4.224e-9
-0.610, -4.139e-9
-0.600, -4.092e-9
-0.590, -4.048e-9
-0.580, -3.992e-9
-0.570, -3.942e-9
-0.560, -3.906e-9
-0.550, -3.873e-9
-0.540, -3.848e-9
-0.530, -3.788e-9
-0.520, -3.727e-9
-0.510, -3.678e-9
-0.500, -3.613e-9
-0.490, -3.555e-9
-0.480, -3.519e-9
-0.470, -3.463e-9
-0.460, -3.453e-9
-0.450, -3.419e-9
-0.440, -3.386e-9
-0.430, -3.395e-9
-0.420, -3.362e-9
-0.410, -3.300e-9
-0.400, -3.303e-9
-0.390, -3.289e-9
-0.380, -3.256e-9
-0.370, -3.202e-9
-0.360, -3.127e-9
-0.350, -3.061e-9
-0.340, -2.968e-9
-0.330, -2.877e-9
-0.320, -2.785e-9
-0.310, -2.696e-9
-0.300, -2.588e-9
-0.290, -2.490e-9
-0.280, -2.411e-9
-0.270, -2.323e-9
-0.260, -2.214e-9
-0.250, -2.118e-9
-0.240, -2.026e-9
-0.230, -1.923e-9
-0.220, -1.812e-9
-0.210, -1.691e-9
-0.200, -1.576e-9
-0.190, -1.437e-9
-0.180, -1.307e-9
-0.170, -1.179e-9
-0.160, -1.043e-9
-0.150, -9.186e-10
-0.140, -8.186e-10
-0.130, -7.116e-10
-0.120, -6.153e-10
-0.110, -5.317e-10
-0.100, -4.628e-10
-0.090, -4.090e-10
-0.080, -3.557e-10
-0.070, -3.053e-10
-0.060, -2.558e-10
-0.050, -2.084e-10
-0.040, -1.635e-10
-0.030, -1.226e-10
-0.020, -7.801e-11
-0.010, -3.371e-11
-0.000, 1.365e-11
0.010, 6.440e-11
0.020, 1.173e-10
0.030, 1.717e-10
0.040, 2.311e-10
0.050, 2.942e-10
0.060, 3.566e-10
0.070, 4.243e-10
0.080, 5.005e-10
0.090, 5.756e-10
0.100, 6.574e-10
0.110, 7.423e-10
0.120, 8.238e-10
0.130, 9.096e-10
0.140, 9.997e-10
0.150, 1.099e-9
0.160, 1.194e-9
0.170, 1.291e-9
0.180, 1.389e-9
0.190, 1.486e-9
0.200, 1.584e-9
0.210, 1.691e-9
0.220, 1.813e-9
0.230, 1.925e-9
0.240, 2.013e-9
0.250, 2.121e-9
0.260, 2.229e-9
0.270, 2.347e-9
0.280, 2.487e-9
0.290, 2.638e-9
0.300, 2.770e-9
0.310, 2.930e-9
0.320, 3.071e-9
0.330, 3.200e-9
0.340, 3.262e-9
0.350, 3.403e-9
0.360, 3.521e-9
0.370, 3.624e-9
0.380, 3.759e-9
0.390, 3.964e-9
0.400, 4.143e-9
0.410, 4.312e-9
0.420, 4.514e-9
0.430, 4.699e-9
0.440, 4.826e-9
0.450, 4.952e-9
0.460, 5.068e-9
0.470, 5.192e-9
0.480, 5.397e-9
0.490, 5.532e-9
0.500, 5.659e-9
0.510, 5.827e-9
0.520, 5.985e-9
0.530, 6.110e-9
0.540, 6.260e-9
0.550, 6.425e-9
0.560, 6.631e-9
0.570, 6.804e-9
0.580, 6.987e-9
0.590, 7.147e-9
0.600, 7.340e-9
0.610, 7.490e-9
0.620, 7.624e-9
0.630, 7.765e-9
0.640, 7.906e-9
0.650, 8.076e-9
0.660, 8.260e-9
0.670, 8.419e-9
0.680, 8.565e-9
0.690, 8.731e-9
0.700, 8.912e-9
0.710, 9.127e-9
0.720, 9.313e-9
0.730, 9.493e-9
0.740, 9.687e-9
0.750, 9.867e-9
0.760, 1.001e-8
0.770, 1.017e-8
0.780, 1.034e-8
0.790, 1.051e-8
0.800, 1.071e-8
0.810, 1.090e-8
0.820, 1.110e-8
0.830, 1.126e-8
0.840, 1.144e-8
0.850, 1.161e-8
0.860, 1.179e-8
0.870, 1.194e-8
0.880, 1.210e-8
0.890, 1.227e-8
0.900, 1.242e-8
0.910, 1.257e-8
0.920, 1.274e-8
0.930, 1.290e-8
0.940, 1.306e-8
0.950, 1.323e-8
0.960, 1.337e-8
0.970, 1.353e-8
0.980, 1.370e-8
0.990, 1.387e-8
1.000, 1.406e-8
1.010, 1.423e-8
1.020, 1.439e-8
1.030, 1.454e-8
1.040, 1.470e-8
1.050, 1.487e-8
1.060, 1.504e-8
1.070, 1.522e-8
1.080, 1.538e-8
1.090, 1.553e-8
1.100, 1.571e-8
1.110, 1.589e-8
1.120, 1.604e-8
1.130, 1.621e-8
1.140, 1.639e-8
1.150, 1.656e-8
1.160, 1.674e-8
1.170, 1.690e-8
1.180, 1.706e-8
1.190, 1.723e-8
1.200, 1.739e-8
1.210, 1.754e-8
1.220, 1.771e-8
1.230, 1.786e-8
1.240, 1.801e-8
1.250, 1.817e-8
1.260, 1.833e-8
1.270, 1.848e-8
1.280, 1.864e-8
1.290, 1.881e-8
1.300, 1.897e-8
1.310, 1.913e-8
1.320, 1.928e-8
1.330, 1.945e-8
1.340, 1.959e-8
1.350, 1.975e-8
1.360, 1.991e-8
1.370, 2.007e-8
1.380, 2.022e-8
1.390, 2.035e-8
1.400, 2.050e-8
1.410, 2.066e-8
1.420, 2.082e-8
1.430, 2.099e-8
1.440, 2.113e-8
1.450, 2.129e-8
1.460, 2.144e-8
1.470, 2.159e-8
1.480, 2.176e-8
1.490, 2.192e-8
1.500, 2.209e-8
1.510, 2.224e-8
1.520, 2.239e-8
1.530, 2.255e-8
1.540, 2.268e-8
1.550, 2.285e-8
1.560, 2.301e-8
1.570, 2.317e-8
1.580, 2.333e-8
1.590, 2.349e-8
1.600, 2.363e-8
1.610, 2.380e-8
1.620, 2.395e-8
1.630, 2.412e-8
1.640, 2.426e-8
1.650, 2.444e-8
1.660, 2.462e-8
1.670, 2.478e-8
1.680, 2.493e-8
1.690, 2.510e-8
1.700, 2.524e-8
1.710, 2.539e-8
1.720, 2.555e-8
1.730, 2.572e-8
1.740, 2.586e-8
1.750, 2.601e-8
1.760, 2.616e-8
1.770, 2.633e-8
1.780, 2.649e-8
1.790, 2.663e-8
1.800, 2.680e-8
1.810, 2.696e-8
1.820, 2.711e-8
1.830, 2.728e-8
1.840, 2.743e-8
1.850, 2.757e-8
1.860, 2.775e-8
1.870, 2.791e-8
1.880, 2.806e-8
1.890, 2.822e-8
1.900, 2.836e-8
1.910, 2.851e-8
1.920, 2.866e-8
1.930, 2.884e-8
1.940, 2.898e-8
1.950, 2.912e-8
1.960, 2.927e-8
1.970, 2.942e-8
1.980, 2.956e-8
1.990, 2.971e-8
