# Supplementary material for: An Insulin-Modified pH-Responsive Nanopipette Based on Ion Current Rectification
Source: Sensors (Basel). 2024 Jun 30;24(13):4264. doi: 10.3390/s24134264 (PMC11244478; doi:10.3390/s24134264)
Supplement: Supplementary file 1 [file sensors-24-04264-s001.zip › Reversibility/1/2.txt]

Aug. 5, 2023   17:44:29
Linear Sweep Voltammetry
File: s:\Data Source:  Experiment
Instrument Model:  CHI830D
Header: 
Note: 

Init E (V) = -2
Final E (V) = 2
Scan Rate (V/s) = 0.5
Sample Interval (V) = 0.01
Quiet Time (sec) = 2
Sensitivity (A/V) = 1e-8


Potential/V, Current/A

-2.000, -9.608e-9
-1.990, -9.607e-9
-1.980, -9.533e-9
-1.970, -9.462e-9
-1.960, -9.344e-9
-1.950, -9.319e-9
-1.940, -9.253e-9
-1.930, -9.142e-9
-1.920, -9.161e-9
-1.910, -9.088e-9
-1.900, -8.985e-9
-1.890, -8.972e-9
-1.880, -8.966e-9
-1.870, -8.848e-9
-1.860, -8.741e-9
-1.850, -8.703e-9
-1.840, -8.678e-9
-1.830, -8.683e-9
-1.820, -8.705e-9
-1.810, -8.638e-9
-1.800, -8.554e-9
-1.790, -8.583e-9
-1.780, -8.532e-9
-1.770, -8.481e-9
-1.760, -8.427e-9
-1.750, -8.305e-9
-1.740, -8.272e-9
-1.730, -8.317e-9
-1.720, -8.195e-9
-1.710, -8.173e-9
-1.700, -8.087e-9
-1.690, -8.050e-9
-1.680, -8.010e-9
-1.670, -7.934e-9
-1.660, -7.905e-9
-1.650, -7.814e-9
-1.640, -7.679e-9
-1.630, -7.703e-9
-1.620, -7.678e-9
-1.610, -7.650e-9
-1.600, -7.556e-9
-1.590, -7.546e-9
-1.580, -7.478e-9
-1.570, -7.374e-9
-1.560, -7.319e-9
-1.550, -7.269e-9
-1.540, -7.233e-9
-1.530, -7.230e-9
-1.520, -7.240e-9
-1.510, -7.129e-9
-1.500, -7.099e-9
-1.490, -7.020e-9
-1.480, -7.032e-9
-1.470, -6.969e-9
-1.460, -6.910e-9
-1.450, -6.827e-9
-1.440, -6.831e-9
-1.430, -6.786e-9
-1.420, -6.708e-9
-1.410, -6.620e-9
-1.400, -6.562e-9
-1.390, -6.538e-9
-1.380, -6.458e-9
-1.370, -6.429e-9
-1.360, -6.383e-9
-1.350, -6.325e-9
-1.340, -6.271e-9
-1.330, -6.275e-9
-1.320, -6.219e-9
-1.310, -6.173e-9
-1.300, -6.113e-9
-1.290, -6.070e-9
-1.280, -6.005e-9
-1.270, -5.976e-9
-1.260, -5.923e-9
-1.250, -5.850e-9
-1.240, -5.785e-9
-1.230, -5.726e-9
-1.220, -5.681e-9
-1.210, -5.637e-9
-1.200, -5.599e-9
-1.190, -5.557e-9
-1.180, -5.478e-9
-1.170, -5.473e-9
-1.160, -5.454e-9
-1.150, -5.393e-9
-1.140, -5.357e-9
-1.130, -5.316e-9
-1.120, -5.292e-9
-1.110, -5.270e-9
-1.100, -5.204e-9
-1.090, -5.159e-9
-1.080, -5.097e-9
-1.070, -5.041e-9
-1.060, -4.962e-9
-1.050, -4.938e-9
-1.040, -4.875e-9
-1.030, -4.819e-9
-1.020, -4.787e-9
-1.010, -4.747e-9
-1.000, -4.689e-9
-0.990, -4.672e-9
-0.980, -4.643e-9
-0.970, -4.585e-9
-0.960, -4.550e-9
-0.950, -4.510e-9
-0.940, -4.480e-9
-0.930, -4.422e-9
-0.920, -4.367e-9
-0.910, -4.326e-9
-0.900, -4.275e-9
-0.890, -4.223e-9
-0.880, -4.213e-9
-0.870, -4.184e-9
-0.860, -4.166e-9
-0.850, -4.145e-9
-0.840, -4.118e-9
-0.830, -4.085e-9
-0.820, -4.041e-9
-0.810, -4.013e-9
-0.800, -3.961e-9
-0.790, -3.924e-9
-0.780, -3.889e-9
-0.770, -3.850e-9
-0.760, -3.804e-9
-0.750, -3.766e-9
-0.740, -3.750e-9
-0.730, -3.713e-9
-0.720, -3.632e-9
-0.710, -3.611e-9
-0.700, -3.647e-9
-0.690, -3.635e-9
-0.680, -3.650e-9
-0.670, -3.607e-9
-0.660, -3.560e-9
-0.650, -3.535e-9
-0.640, -3.499e-9
-0.630, -3.496e-9
-0.620, -3.455e-9
-0.610, -3.448e-9
-0.600, -3.446e-9
-0.590, -3.414e-9
-0.580, -3.393e-9
-0.570, -3.350e-9
-0.560, -3.315e-9
-0.550, -3.250e-9
-0.540, -3.250e-9
-0.530, -3.216e-9
-0.520, -3.157e-9
-0.510, -3.117e-9
-0.500, -3.101e-9
-0.490, -3.052e-9
-0.480, -3.005e-9
-0.470, -2.967e-9
-0.460, -2.977e-9
-0.450, -2.932e-9
-0.440, -2.879e-9
-0.430, -2.823e-9
-0.420, -2.797e-9
-0.410, -2.775e-9
-0.400, -2.729e-9
-0.390, -2.691e-9
-0.380, -2.697e-9
-0.370, -2.653e-9
-0.360, -2.628e-9
-0.350, -2.594e-9
-0.340, -2.551e-9
-0.330, -2.517e-9
-0.320, -2.488e-9
-0.310, -2.440e-9
-0.300, -2.398e-9
-0.290, -2.345e-9
-0.280, -2.318e-9
-0.270, -2.273e-9
-0.260, -2.211e-9
-0.250, -2.128e-9
-0.240, -2.067e-9
-0.230, -2.001e-9
-0.220, -1.923e-9
-0.210, -1.846e-9
-0.200, -1.763e-9
-0.190, -1.680e-9
-0.180, -1.605e-9
-0.170, -1.518e-9
-0.160, -1.425e-9
-0.150, -1.326e-9
-0.140, -1.234e-9
-0.130, -1.131e-9
-0.120, -1.026e-9
-0.110, -9.066e-10
-0.100, -7.894e-10
-0.090, -6.713e-10
-0.080, -5.480e-10
-0.070, -4.357e-10
-0.060, -3.398e-10
-0.050, -2.626e-10
-0.040, -1.986e-10
-0.030, -1.371e-10
-0.020, -8.231e-11
-0.010, -3.310e-11
-0.000, 1.426e-11
0.010, 5.979e-11
0.020, 1.090e-10
0.030, 1.579e-10
0.040, 2.130e-10
0.050, 2.668e-10
0.060, 3.249e-10
0.070, 4.033e-10
0.080, 4.566e-10
0.090, 5.325e-10
0.100, 6.119e-10
0.110, 6.700e-10
0.120, 7.285e-10
0.130, 8.137e-10
0.140, 9.019e-10
0.150, 9.785e-10
0.160, 1.060e-9
0.170, 1.158e-9
0.180, 1.197e-9
0.190, 1.275e-9
0.200, 1.380e-9
0.210, 1.477e-9
0.220, 1.560e-9
0.230, 1.653e-9
0.240, 1.742e-9
0.250, 1.854e-9
0.260, 1.921e-9
0.270, 2.078e-9
0.280, 2.194e-9
0.290, 2.297e-9
0.300, 2.472e-9
0.310, 2.612e-9
0.320, 2.706e-9
0.330, 2.841e-9
0.340, 3.033e-9
0.350, 3.145e-9
0.360, 3.267e-9
0.370, 3.358e-9
0.380, 3.467e-9
0.390, 3.590e-9
0.400, 3.713e-9
0.410, 3.818e-9
0.420, 3.958e-9
0.430, 4.125e-9
0.440, 4.221e-9
0.450, 4.325e-9
0.460, 4.446e-9
0.470, 4.591e-9
0.480, 4.726e-9
0.490, 4.854e-9
0.500, 4.985e-9
0.510, 5.147e-9
0.520, 5.298e-9
0.530, 5.473e-9
0.540, 5.587e-9
0.550, 5.701e-9
0.560, 5.843e-9
0.570, 5.990e-9
0.580, 6.112e-9
0.590, 6.236e-9
0.600, 6.385e-9
0.610, 6.518e-9
0.620, 6.645e-9
0.630, 6.771e-9
0.640, 6.930e-9
0.650, 7.070e-9
0.660, 7.204e-9
0.670, 7.343e-9
0.680, 7.487e-9
0.690, 7.618e-9
0.700, 7.746e-9
0.710, 7.886e-9
0.720, 8.035e-9
0.730, 8.169e-9
0.740, 8.315e-9
0.750, 8.442e-9
0.760, 8.568e-9
0.770, 8.697e-9
0.780, 8.816e-9
0.790, 8.957e-9
0.800, 9.080e-9
0.810, 9.185e-9
0.820, 9.314e-9
0.830, 9.454e-9
0.840, 9.586e-9
0.850, 9.737e-9
0.860, 9.865e-9
0.870, 9.988e-9
0.880, 1.011e-8
0.890, 1.026e-8
0.900, 1.038e-8
0.910, 1.051e-8
0.920, 1.064e-8
0.930, 1.076e-8
0.940, 1.090e-8
0.950, 1.104e-8
0.960, 1.118e-8
0.970, 1.130e-8
0.980, 1.143e-8
0.990, 1.157e-8
1.000, 1.169e-8
1.010, 1.184e-8
1.020, 1.197e-8
1.030, 1.209e-8
1.040, 1.225e-8
1.050, 1.238e-8
1.060, 1.249e-8
1.070, 1.262e-8
1.080, 1.273e-8
1.090, 1.289e-8
1.100, 1.299e-8
1.110, 1.309e-8
1.120, 1.323e-8
1.130, 1.333e-8
1.140, 1.348e-8
1.150, 1.362e-8
1.160, 1.376e-8
1.170, 1.382e-8
1.180, 1.395e-8
1.190, 1.403e-8
1.200, 1.416e-8
1.210, 1.427e-8
1.220, 1.437e-8
1.230, 1.450e-8
1.240, 1.463e-8
1.250, 1.476e-8
1.260, 1.496e-8
1.270, 1.492e-8
1.280, 1.498e-8
1.290, 1.508e-8
1.300, 1.519e-8
1.310, 1.535e-8
1.320, 1.546e-8
1.330, 1.556e-8
1.340, 1.568e-8
1.350, 1.578e-8
1.360, 1.585e-8
1.370, 1.597e-8
1.380, 1.613e-8
1.390, 1.624e-8
1.400, 1.642e-8
1.410, 1.657e-8
1.420, 1.668e-8
1.430, 1.683e-8
1.440, 1.691e-8
1.450, 1.705e-8
1.460, 1.709e-8
1.470, 1.723e-8
1.480, 1.737e-8
1.490, 1.748e-8
1.500, 1.758e-8
1.510, 1.771e-8
1.520, 1.783e-8
1.530, 1.794e-8
1.540, 1.808e-8
1.550, 1.822e-8
1.560, 1.835e-8
1.570, 1.841e-8
1.580, 1.855e-8
1.590, 1.869e-8
1.600, 1.882e-8
1.610, 1.894e-8
1.620, 1.904e-8
1.630, 1.912e-8
1.640, 1.924e-8
1.650, 1.937e-8
1.660, 1.950e-8
1.670, 1.959e-8
1.680, 1.967e-8
1.690, 1.982e-8
1.700, 1.994e-8
1.710, 2.006e-8
1.720, 2.020e-8
1.730, 2.034e-8
1.740, 2.046e-8
1.750, 2.056e-8
1.760, 2.067e-8
1.770, 2.078e-8
1.780, 2.087e-8
1.790, 2.098e-8
1.800, 2.110e-8
1.810, 2.123e-8
1.820, 2.132e-8
1.830, 2.143e-8
1.840, 2.167e-8
1.850, 2.177e-8
1.860, 2.185e-8
1.870, 2.202e-8
1.880, 2.210e-8
1.890, 2.222e-8
1.900, 2.228e-8
1.910, 2.239e-8
1.920, 2.252e-8
1.930, 2.266e-8
1.940, 2.275e-8
1.950, 2.286e-8
1.960, 2.305e-8
1.970, 2.316e-8
1.980, 2.326e-8
1.990, 2.342e-8
