# Supplementary material for: An Insulin-Modified pH-Responsive Nanopipette Based on Ion Current Rectification
Source: Sensors (Basel). 2024 Jun 30;24(13):4264. doi: 10.3390/s24134264 (PMC11244478; doi:10.3390/s24134264)
Supplement: Supplementary file 1 [file sensors-24-04264-s001.zip › Reversibility/1/3.txt]

Aug. 5, 2023   17:50:43
Linear Sweep Voltammetry
File: s:\Data Source:  Experiment
Instrument Model:  CHI830D
Header: 
Note: 

Init E (V) = -2
Final E (V) = 2
Scan Rate (V/s) = 0.5
Sample Interval (V) = 0.01
Quiet Time (sec) = 2
Sensitivity (A/V) = 1e-8


Potential/V, Current/A

-2.000, -8.347e-9
-1.990, -8.372e-9
-1.980, -8.281e-9
-1.970, -8.183e-9
-1.960, -8.204e-9
-1.950, -8.167e-9
-1.940, -8.080e-9
-1.930, -7.985e-9
-1.920, -7.917e-9
-1.910, -7.771e-9
-1.900, -7.710e-9
-1.890, -7.634e-9
-1.880, -7.619e-9
-1.870, -7.573e-9
-1.860, -7.529e-9
-1.850, -7.441e-9
-1.840, -7.392e-9
-1.830, -7.357e-9
-1.820, -7.289e-9
-1.810, -7.310e-9
-1.800, -7.254e-9
-1.790, -7.213e-9
-1.780, -7.187e-9
-1.770, -7.092e-9
-1.760, -7.058e-9
-1.750, -6.981e-9
-1.740, -6.942e-9
-1.730, -6.935e-9
-1.720, -6.904e-9
-1.710, -6.862e-9
-1.700, -6.845e-9
-1.690, -6.758e-9
-1.680, -6.697e-9
-1.670, -6.677e-9
-1.660, -6.619e-9
-1.650, -6.576e-9
-1.640, -6.515e-9
-1.630, -6.482e-9
-1.620, -6.477e-9
-1.610, -6.461e-9
-1.600, -6.405e-9
-1.590, -6.354e-9
-1.580, -6.368e-9
-1.570, -6.284e-9
-1.560, -6.217e-9
-1.550, -6.184e-9
-1.540, -6.169e-9
-1.530, -6.130e-9
-1.520, -6.057e-9
-1.510, -6.008e-9
-1.500, -6.015e-9
-1.490, -5.999e-9
-1.480, -5.886e-9
-1.470, -5.884e-9
-1.460, -5.849e-9
-1.450, -5.858e-9
-1.440, -5.839e-9
-1.430, -5.846e-9
-1.420, -5.819e-9
-1.410, -5.746e-9
-1.400, -5.698e-9
-1.390, -5.667e-9
-1.380, -5.615e-9
-1.370, -5.517e-9
-1.360, -5.452e-9
-1.350, -5.473e-9
-1.340, -5.448e-9
-1.330, -5.400e-9
-1.320, -5.381e-9
-1.310, -5.332e-9
-1.300, -5.270e-9
-1.290, -5.219e-9
-1.280, -5.233e-9
-1.270, -5.203e-9
-1.260, -5.165e-9
-1.250, -5.135e-9
-1.240, -5.098e-9
-1.230, -5.056e-9
-1.220, -4.997e-9
-1.210, -4.983e-9
-1.200, -4.932e-9
-1.190, -4.891e-9
-1.180, -4.849e-9
-1.170, -4.822e-9
-1.160, -4.687e-9
-1.150, -4.664e-9
-1.140, -4.698e-9
-1.130, -4.687e-9
-1.120, -4.636e-9
-1.110, -4.554e-9
-1.100, -4.539e-9
-1.090, -4.484e-9
-1.080, -4.451e-9
-1.070, -4.472e-9
-1.060, -4.451e-9
-1.050, -4.393e-9
-1.040, -4.329e-9
-1.030, -4.303e-9
-1.020, -4.244e-9
-1.010, -4.212e-9
-1.000, -4.192e-9
-0.990, -4.162e-9
-0.980, -4.087e-9
-0.970, -4.087e-9
-0.960, -4.098e-9
-0.950, -4.054e-9
-0.940, -4.042e-9
-0.930, -4.004e-9
-0.920, -3.949e-9
-0.910, -3.962e-9
-0.900, -3.968e-9
-0.890, -3.958e-9
-0.880, -3.951e-9
-0.870, -3.936e-9
-0.860, -3.945e-9
-0.850, -3.889e-9
-0.840, -3.841e-9
-0.830, -3.787e-9
-0.820, -3.762e-9
-0.810, -3.670e-9
-0.800, -3.673e-9
-0.790, -3.718e-9
-0.780, -3.668e-9
-0.770, -3.607e-9
-0.760, -3.559e-9
-0.750, -3.556e-9
-0.740, -3.577e-9
-0.730, -3.531e-9
-0.720, -3.459e-9
-0.710, -3.523e-9
-0.700, -3.503e-9
-0.690, -3.455e-9
-0.680, -3.435e-9
-0.670, -3.402e-9
-0.660, -3.391e-9
-0.650, -3.334e-9
-0.640, -3.286e-9
-0.630, -3.227e-9
-0.620, -3.163e-9
-0.610, -3.201e-9
-0.600, -3.205e-9
-0.590, -3.144e-9
-0.580, -3.080e-9
-0.570, -3.032e-9
-0.560, -3.004e-9
-0.550, -2.951e-9
-0.540, -2.957e-9
-0.530, -2.945e-9
-0.520, -2.927e-9
-0.510, -2.866e-9
-0.500, -2.789e-9
-0.490, -2.736e-9
-0.480, -2.756e-9
-0.470, -2.722e-9
-0.460, -2.589e-9
-0.450, -2.508e-9
-0.440, -2.504e-9
-0.430, -2.452e-9
-0.420, -2.392e-9
-0.410, -2.366e-9
-0.400, -2.406e-9
-0.390, -2.382e-9
-0.380, -2.286e-9
-0.370, -2.241e-9
-0.360, -2.204e-9
-0.350, -2.181e-9
-0.340, -2.152e-9
-0.330, -2.133e-9
-0.320, -2.118e-9
-0.310, -2.087e-9
-0.300, -2.058e-9
-0.290, -2.037e-9
-0.280, -1.983e-9
-0.270, -1.975e-9
-0.260, -1.973e-9
-0.250, -1.908e-9
-0.240, -1.908e-9
-0.230, -1.865e-9
-0.220, -1.782e-9
-0.210, -1.675e-9
-0.200, -1.588e-9
-0.190, -1.545e-9
-0.180, -1.469e-9
-0.170, -1.435e-9
-0.160, -1.374e-9
-0.150, -1.291e-9
-0.140, -1.200e-9
-0.130, -1.106e-9
-0.120, -9.998e-10
-0.110, -9.029e-10
-0.100, -7.876e-10
-0.090, -6.532e-10
-0.080, -5.231e-10
-0.070, -4.065e-10
-0.060, -2.792e-10
-0.050, -1.838e-10
-0.040, -1.017e-10
-0.030, -3.832e-11
-0.020, -7.267e-12
-0.010, 6.887e-12
-0.000, 5.036e-12
0.010, -1.218e-11
0.020, 1.488e-11
0.030, 6.994e-11
0.040, 1.102e-10
0.050, 1.527e-10
0.060, 2.034e-10
0.070, 2.385e-10
0.080, 2.788e-10
0.090, 3.265e-10
0.100, 4.055e-10
0.110, 4.701e-10
0.120, 5.239e-10
0.130, 6.100e-10
0.140, 6.713e-10
0.150, 7.524e-10
0.160, 8.503e-10
0.170, 9.459e-10
0.180, 1.034e-9
0.190, 1.114e-9
0.200, 1.193e-9
0.210, 1.285e-9
0.220, 1.353e-9
0.230, 1.436e-9
0.240, 1.523e-9
0.250, 1.605e-9
0.260, 1.687e-9
0.270, 1.788e-9
0.280, 1.847e-9
0.290, 1.944e-9
0.300, 2.018e-9
0.310, 2.074e-9
0.320, 2.161e-9
0.330, 2.235e-9
0.340, 2.348e-9
0.350, 2.446e-9
0.360, 2.535e-9
0.370, 2.642e-9
0.380, 2.680e-9
0.390, 2.726e-9
0.400, 2.845e-9
0.410, 2.945e-9
0.420, 3.008e-9
0.430, 3.085e-9
0.440, 3.163e-9
0.450, 3.208e-9
0.460, 3.315e-9
0.470, 3.444e-9
0.480, 3.527e-9
0.490, 3.602e-9
0.500, 3.667e-9
0.510, 3.719e-9
0.520, 3.828e-9
0.530, 3.870e-9
0.540, 3.982e-9
0.550, 4.080e-9
0.560, 4.114e-9
0.570, 4.211e-9
0.580, 4.388e-9
0.590, 4.548e-9
0.600, 4.657e-9
0.610, 4.793e-9
0.620, 4.844e-9
0.630, 4.950e-9
0.640, 5.108e-9
0.650, 5.328e-9
0.660, 5.526e-9
0.670, 5.767e-9
0.680, 5.915e-9
0.690, 6.106e-9
0.700, 6.291e-9
0.710, 6.439e-9
0.720, 6.541e-9
0.730, 6.648e-9
0.740, 6.857e-9
0.750, 7.038e-9
0.760, 7.165e-9
0.770, 7.326e-9
0.780, 7.471e-9
0.790, 7.561e-9
0.800, 7.682e-9
0.810, 7.930e-9
0.820, 7.988e-9
0.830, 8.008e-9
0.840, 8.200e-9
0.850, 8.371e-9
0.860, 8.596e-9
0.870, 8.759e-9
0.880, 8.875e-9
0.890, 9.086e-9
0.900, 9.261e-9
0.910, 9.479e-9
0.920, 9.622e-9
0.930, 9.771e-9
0.940, 9.916e-9
0.950, 1.004e-8
0.960, 1.020e-8
0.970, 1.031e-8
0.980, 1.038e-8
0.990, 1.049e-8
1.000, 1.063e-8
1.010, 1.076e-8
1.020, 1.089e-8
1.030, 1.101e-8
1.040, 1.116e-8
1.050, 1.131e-8
1.060, 1.143e-8
1.070, 1.148e-8
1.080, 1.163e-8
1.090, 1.176e-8
1.100, 1.178e-8
1.110, 1.189e-8
1.120, 1.209e-8
1.130, 1.228e-8
1.140, 1.242e-8
1.150, 1.260e-8
1.160, 1.277e-8
1.170, 1.293e-8
1.180, 1.302e-8
1.190, 1.312e-8
1.200, 1.330e-8
1.210, 1.345e-8
1.220, 1.358e-8
1.230, 1.372e-8
1.240, 1.386e-8
1.250, 1.393e-8
1.260, 1.407e-8
1.270, 1.424e-8
1.280, 1.446e-8
1.290, 1.460e-8
1.300, 1.481e-8
1.310, 1.497e-8
1.320, 1.512e-8
1.330, 1.528e-8
1.340, 1.539e-8
1.350, 1.551e-8
1.360, 1.562e-8
1.370, 1.577e-8
1.380, 1.586e-8
1.390, 1.598e-8
1.400, 1.615e-8
1.410, 1.628e-8
1.420, 1.640e-8
1.430, 1.645e-8
1.440, 1.655e-8
1.450, 1.665e-8
1.460, 1.675e-8
1.470, 1.688e-8
1.480, 1.697e-8
1.490, 1.708e-8
1.500, 1.719e-8
1.510, 1.731e-8
1.520, 1.739e-8
1.530, 1.751e-8
1.540, 1.759e-8
1.550, 1.766e-8
1.560, 1.769e-8
1.570, 1.779e-8
1.580, 1.793e-8
1.590, 1.799e-8
1.600, 1.804e-8
1.610, 1.815e-8
1.620, 1.826e-8
1.630, 1.839e-8
1.640, 1.852e-8
1.650, 1.862e-8
1.660, 1.877e-8
1.670, 1.893e-8
1.680, 1.905e-8
1.690, 1.917e-8
1.700, 1.930e-8
1.710, 1.940e-8
1.720, 1.948e-8
1.730, 1.960e-8
1.740, 1.974e-8
1.750, 1.981e-8
1.760, 1.993e-8
1.770, 1.996e-8
1.780, 2.007e-8
1.790, 2.012e-8
1.800, 2.022e-8
1.810, 2.027e-8
1.820, 2.041e-8
1.830, 2.056e-8
1.840, 2.069e-8
1.850, 2.076e-8
1.860, 2.088e-8
1.870, 2.104e-8
1.880, 2.119e-8
1.890, 2.131e-8
1.900, 2.142e-8
1.910, 2.156e-8
1.920, 2.165e-8
1.930, 2.177e-8
1.940, 2.198e-8
1.950, 2.215e-8
1.960, 2.227e-8
1.970, 2.238e-8
1.980, 2.255e-8
1.990, 2.266e-8
