# Supplementary material for: An Insulin-Modified pH-Responsive Nanopipette Based on Ion Current Rectification
Source: Sensors (Basel). 2024 Jun 30;24(13):4264. doi: 10.3390/s24134264 (PMC11244478; doi:10.3390/s24134264)
Supplement: Supplementary file 1 [file sensors-24-04264-s001.zip › Reversibility/1/4.txt]

Aug. 5, 2023   17:56:39
Linear Sweep Voltammetry
File: s:\Data Source:  Experiment
Instrument Model:  CHI830D
Header: 
Note: 

Init E (V) = -2
Final E (V) = 2
Scan Rate (V/s) = 0.5
Sample Interval (V) = 0.01
Quiet Time (sec) = 2
Sensitivity (A/V) = 1e-8

Potential/V, Current/A

-2.000, -9.207e-9
-1.990, -8.993e-9
-1.980, -8.664e-9
-1.970, -8.678e-9
-1.960, -8.779e-9
-1.950, -8.803e-9
-1.940, -8.559e-9
-1.930, -8.278e-9
-1.920, -8.198e-9
-1.910, -7.932e-9
-1.900, -7.825e-9
-1.890, -7.642e-9
-1.880, -7.487e-9
-1.870, -7.496e-9
-1.860, -7.411e-9
-1.850, -7.249e-9
-1.840, -7.114e-9
-1.830, -7.082e-9
-1.820, -7.165e-9
-1.810, -7.140e-9
-1.800, -7.042e-9
-1.790, -6.892e-9
-1.780, -6.796e-9
-1.770, -6.729e-9
-1.760, -6.632e-9
-1.750, -6.616e-9
-1.740, -6.501e-9
-1.730, -6.385e-9
-1.720, -6.374e-9
-1.710, -6.329e-9
-1.700, -6.262e-9
-1.690, -6.131e-9
-1.680, -6.191e-9
-1.670, -6.199e-9
-1.660, -6.215e-9
-1.650, -6.127e-9
-1.640, -6.071e-9
-1.630, -6.024e-9
-1.620, -5.936e-9
-1.610, -5.894e-9
-1.600, -5.915e-9
-1.590, -5.838e-9
-1.580, -5.764e-9
-1.570, -5.670e-9
-1.560, -5.665e-9
-1.550, -5.622e-9
-1.540, -5.634e-9
-1.530, -5.617e-9
-1.520, -5.514e-9
-1.510, -5.458e-9
-1.500, -5.410e-9
-1.490, -5.381e-9
-1.480, -5.370e-9
-1.470, -5.299e-9
-1.460, -5.256e-9
-1.450, -5.199e-9
-1.440, -5.190e-9
-1.430, -5.140e-9
-1.420, -5.171e-9
-1.410, -5.189e-9
-1.400, -5.106e-9
-1.390, -5.107e-9
-1.380, -5.020e-9
-1.370, -5.026e-9
-1.360, -4.927e-9
-1.350, -4.853e-9
-1.340, -4.849e-9
-1.330, -4.776e-9
-1.320, -4.742e-9
-1.310, -4.689e-9
-1.300, -4.665e-9
-1.290, -4.610e-9
-1.280, -4.525e-9
-1.270, -4.497e-9
-1.260, -4.462e-9
-1.250, -4.468e-9
-1.240, -4.451e-9
-1.230, -4.481e-9
-1.220, -4.428e-9
-1.210, -4.434e-9
-1.200, -4.370e-9
-1.190, -4.300e-9
-1.180, -4.245e-9
-1.170, -4.221e-9
-1.160, -4.203e-9
-1.150, -4.139e-9
-1.140, -4.106e-9
-1.130, -4.076e-9
-1.120, -4.041e-9
-1.110, -4.013e-9
-1.100, -3.942e-9
-1.090, -3.916e-9
-1.080, -3.924e-9
-1.070, -3.868e-9
-1.060, -3.812e-9
-1.050, -3.797e-9
-1.040, -3.783e-9
-1.030, -3.750e-9
-1.020, -3.705e-9
-1.010, -3.688e-9
-1.000, -3.635e-9
-0.990, -3.559e-9
-0.980, -3.529e-9
-0.970, -3.494e-9
-0.960, -3.506e-9
-0.950, -3.489e-9
-0.940, -3.424e-9
-0.930, -3.422e-9
-0.920, -3.388e-9
-0.910, -3.361e-9
-0.900, -3.340e-9
-0.890, -3.368e-9
-0.880, -3.328e-9
-0.870, -3.283e-9
-0.860, -3.281e-9
-0.850, -3.267e-9
-0.840, -3.231e-9
-0.830, -3.169e-9
-0.820, -3.102e-9
-0.810, -3.073e-9
-0.800, -3.083e-9
-0.790, -3.052e-9
-0.780, -3.022e-9
-0.770, -2.986e-9
-0.760, -2.912e-9
-0.750, -2.877e-9
-0.740, -2.851e-9
-0.730, -2.810e-9
-0.720, -2.784e-9
-0.710, -2.808e-9
-0.700, -2.856e-9
-0.690, -2.878e-9
-0.680, -2.800e-9
-0.670, -2.780e-9
-0.660, -2.749e-9
-0.650, -2.762e-9
-0.640, -2.683e-9
-0.630, -2.580e-9
-0.620, -2.570e-9
-0.610, -2.610e-9
-0.600, -2.687e-9
-0.590, -2.739e-9
-0.580, -2.632e-9
-0.570, -2.586e-9
-0.560, -2.547e-9
-0.550, -2.497e-9
-0.540, -2.466e-9
-0.530, -2.426e-9
-0.520, -2.431e-9
-0.510, -2.411e-9
-0.500, -2.389e-9
-0.490, -2.410e-9
-0.480, -2.421e-9
-0.470, -2.419e-9
-0.460, -2.353e-9
-0.450, -2.349e-9
-0.440, -2.408e-9
-0.430, -2.409e-9
-0.420, -2.325e-9
-0.410, -2.274e-9
-0.400, -2.269e-9
-0.390, -2.301e-9
-0.380, -2.337e-9
-0.370, -2.310e-9
-0.360, -2.293e-9
-0.350, -2.251e-9
-0.340, -2.222e-9
-0.330, -2.243e-9
-0.320, -2.198e-9
-0.310, -2.163e-9
-0.300, -2.195e-9
-0.290, -2.172e-9
-0.280, -2.174e-9
-0.270, -2.166e-9
-0.260, -2.146e-9
-0.250, -2.094e-9
-0.240, -1.937e-9
-0.230, -1.851e-9
-0.220, -1.765e-9
-0.210, -1.688e-9
-0.200, -1.613e-9
-0.190, -1.550e-9
-0.180, -1.501e-9
-0.170, -1.423e-9
-0.160, -1.349e-9
-0.150, -1.269e-9
-0.140, -1.194e-9
-0.130, -1.109e-9
-0.120, -1.028e-9
-0.110, -9.460e-10
-0.100, -8.531e-10
-0.090, -7.624e-10
-0.080, -6.695e-10
-0.070, -5.735e-10
-0.060, -4.732e-10
-0.050, -3.687e-10
-0.040, -2.709e-10
-0.030, -1.774e-10
-0.020, -9.646e-11
-0.010, -3.249e-11
-0.000, 9.650e-12
0.010, 4.380e-11
0.020, 7.947e-11
0.030, 1.142e-10
0.040, 1.514e-10
0.050, 1.822e-10
0.060, 2.345e-10
0.070, 2.686e-10
0.080, 3.348e-10
0.090, 3.806e-10
0.100, 4.341e-10
0.110, 5.012e-10
0.120, 5.565e-10
0.130, 6.343e-10
0.140, 7.183e-10
0.150, 7.974e-10
0.160, 8.727e-10
0.170, 9.450e-10
0.180, 1.043e-9
0.190, 1.119e-9
0.200, 1.185e-9
0.210, 1.301e-9
0.220, 1.368e-9
0.230, 1.452e-9
0.240, 1.528e-9
0.250, 1.623e-9
0.260, 1.724e-9
0.270, 1.802e-9
0.280, 1.904e-9
0.290, 1.995e-9
0.300, 2.050e-9
0.310, 2.152e-9
0.320, 2.197e-9
0.330, 2.233e-9
0.340, 2.345e-9
0.350, 2.483e-9
0.360, 2.582e-9
0.370, 2.682e-9
0.380, 2.801e-9
0.390, 2.851e-9
0.400, 2.907e-9
0.410, 2.993e-9
0.420, 3.066e-9
0.430, 3.162e-9
0.440, 3.277e-9
0.450, 3.408e-9
0.460, 3.452e-9
0.470, 3.584e-9
0.480, 3.694e-9
0.490, 3.794e-9
0.500, 3.869e-9
0.510, 3.957e-9
0.520, 4.032e-9
0.530, 4.105e-9
0.540, 4.195e-9
0.550, 4.320e-9
0.560, 4.390e-9
0.570, 4.444e-9
0.580, 4.549e-9
0.590, 4.692e-9
0.600, 4.781e-9
0.610, 4.883e-9
0.620, 4.962e-9
0.630, 5.157e-9
0.640, 5.458e-9
0.650, 5.629e-9
0.660, 5.775e-9
0.670, 5.805e-9
0.680, 5.825e-9
0.690, 5.889e-9
0.700, 5.965e-9
0.710, 6.118e-9
0.720, 6.239e-9
0.730, 6.420e-9
0.740, 6.615e-9
0.750, 6.846e-9
0.760, 7.018e-9
0.770, 7.212e-9
0.780, 7.326e-9
0.790, 7.469e-9
0.800, 7.630e-9
0.810, 7.691e-9
0.820, 7.819e-9
0.830, 7.983e-9
0.840, 8.191e-9
0.850, 8.411e-9
0.860, 8.608e-9
0.870, 8.785e-9
0.880, 8.891e-9
0.890, 9.047e-9
0.900, 9.179e-9
0.910, 9.363e-9
0.920, 9.518e-9
0.930, 9.601e-9
0.940, 9.741e-9
0.950, 9.879e-9
0.960, 1.002e-8
0.970, 1.017e-8
0.980, 1.030e-8
0.990, 1.039e-8
1.000, 1.050e-8
1.010, 1.062e-8
1.020, 1.073e-8
1.030, 1.087e-8
1.040, 1.099e-8
1.050, 1.117e-8
1.060, 1.127e-8
1.070, 1.141e-8
1.080, 1.150e-8
1.090, 1.155e-8
1.100, 1.167e-8
1.110, 1.179e-8
1.120, 1.191e-8
1.130, 1.202e-8
1.140, 1.213e-8
1.150, 1.229e-8
1.160, 1.236e-8
1.170, 1.245e-8
1.180, 1.260e-8
1.190, 1.269e-8
1.200, 1.272e-8
1.210, 1.288e-8
1.220, 1.306e-8
1.230, 1.317e-8
1.240, 1.329e-8
1.250, 1.339e-8
1.260, 1.345e-8
1.270, 1.354e-8
1.280, 1.367e-8
1.290, 1.379e-8
1.300, 1.389e-8
1.310, 1.393e-8
1.320, 1.397e-8
1.330, 1.416e-8
1.340, 1.426e-8
1.350, 1.438e-8
1.360, 1.456e-8
1.370, 1.472e-8
1.380, 1.478e-8
1.390, 1.484e-8
1.400, 1.487e-8
1.410, 1.504e-8
1.420, 1.521e-8
1.430, 1.531e-8
1.440, 1.546e-8
1.450, 1.558e-8
1.460, 1.568e-8
1.470, 1.583e-8
1.480, 1.599e-8
1.490, 1.604e-8
1.500, 1.612e-8
1.510, 1.624e-8
1.520, 1.636e-8
1.530, 1.648e-8
1.540, 1.655e-8
1.550, 1.674e-8
1.560, 1.691e-8
1.570, 1.697e-8
1.580, 1.718e-8
1.590, 1.736e-8
1.600, 1.745e-8
1.610, 1.760e-8
1.620, 1.771e-8
1.630, 1.782e-8
1.640, 1.796e-8
1.650, 1.805e-8
1.660, 1.821e-8
1.670, 1.831e-8
1.680, 1.842e-8
1.690, 1.854e-8
1.700, 1.864e-8
1.710, 1.877e-8
1.720, 1.890e-8
1.730, 1.902e-8
1.740, 1.916e-8
1.750, 1.928e-8
1.760, 1.939e-8
1.770, 1.949e-8
1.780, 1.956e-8
1.790, 1.975e-8
1.800, 1.988e-8
1.810, 1.995e-8
1.820, 2.012e-8
1.830, 2.021e-8
1.840, 2.036e-8
1.850, 2.044e-8
1.860, 2.058e-8
1.870, 2.068e-8
1.880, 2.074e-8
1.890, 2.094e-8
1.900, 2.103e-8
1.910, 2.103e-8
1.920, 2.117e-8
1.930, 2.132e-8
1.940, 2.146e-8
1.950, 2.162e-8
1.960, 2.171e-8
1.970, 2.173e-8
1.980, 2.188e-8
1.990, 2.197e-8
