# Supplementary material for: An Insulin-Modified pH-Responsive Nanopipette Based on Ion Current Rectification
Source: Sensors (Basel). 2024 Jun 30;24(13):4264. doi: 10.3390/s24134264 (PMC11244478; doi:10.3390/s24134264)
Supplement: Supplementary file 1 [file sensors-24-04264-s001.zip › Reversibility/1/5.txt]

Aug. 5, 2023   18:03:26
Linear Sweep Voltammetry
File: s:\Data Source:  Experiment
Instrument Model:  CHI830D
Header: 
Note: 

Init E (V) = -2
Final E (V) = 2
Scan Rate (V/s) = 0.5
Sample Interval (V) = 0.01
Quiet Time (sec) = 2
Sensitivity (A/V) = 1e-8

Potential/V, Current/A

-2.000, -5.869e-9
-1.990, -5.802e-9
-1.980, -5.755e-9
-1.970, -5.717e-9
-1.960, -5.687e-9
-1.950, -5.644e-9
-1.940, -5.644e-9
-1.930, -5.593e-9
-1.920, -5.529e-9
-1.910, -5.505e-9
-1.900, -5.469e-9
-1.890, -5.430e-9
-1.880, -5.399e-9
-1.870, -5.358e-9
-1.860, -5.320e-9
-1.850, -5.294e-9
-1.840, -5.253e-9
-1.830, -5.211e-9
-1.820, -5.170e-9
-1.810, -5.134e-9
-1.800, -5.084e-9
-1.790, -5.036e-9
-1.780, -5.013e-9
-1.770, -4.959e-9
-1.760, -4.936e-9
-1.750, -4.879e-9
-1.740, -4.834e-9
-1.730, -4.807e-9
-1.720, -4.809e-9
-1.710, -4.796e-9
-1.700, -4.761e-9
-1.690, -4.721e-9
-1.680, -4.696e-9
-1.670, -4.672e-9
-1.660, -4.624e-9
-1.650, -4.573e-9
-1.640, -4.541e-9
-1.630, -4.506e-9
-1.620, -4.455e-9
-1.610, -4.430e-9
-1.600, -4.353e-9
-1.590, -4.323e-9
-1.580, -4.270e-9
-1.570, -4.246e-9
-1.560, -4.215e-9
-1.550, -4.192e-9
-1.540, -4.156e-9
-1.530, -4.125e-9
-1.520, -4.091e-9
-1.510, -4.043e-9
-1.500, -3.993e-9
-1.490, -3.953e-9
-1.480, -3.913e-9
-1.470, -3.869e-9
-1.460, -3.839e-9
-1.450, -3.817e-9
-1.440, -3.777e-9
-1.430, -3.765e-9
-1.420, -3.726e-9
-1.410, -3.712e-9
-1.400, -3.684e-9
-1.390, -3.657e-9
-1.380, -3.639e-9
-1.370, -3.599e-9
-1.360, -3.559e-9
-1.350, -3.548e-9
-1.340, -3.527e-9
-1.330, -3.510e-9
-1.320, -3.467e-9
-1.310, -3.452e-9
-1.300, -3.432e-9
-1.290, -3.430e-9
-1.280, -3.374e-9
-1.270, -3.336e-9
-1.260, -3.328e-9
-1.250, -3.297e-9
-1.240, -3.282e-9
-1.230, -3.247e-9
-1.220, -3.209e-9
-1.210, -3.173e-9
-1.200, -3.151e-9
-1.190, -3.130e-9
-1.180, -3.101e-9
-1.170, -3.072e-9
-1.160, -3.037e-9
-1.150, -2.997e-9
-1.140, -2.993e-9
-1.130, -3.003e-9
-1.120, -2.981e-9
-1.110, -2.960e-9
-1.100, -2.945e-9
-1.090, -2.938e-9
-1.080, -2.922e-9
-1.070, -2.897e-9
-1.060, -2.877e-9
-1.050, -2.857e-9
-1.040, -2.853e-9
-1.030, -2.858e-9
-1.020, -2.855e-9
-1.010, -2.844e-9
-1.000, -2.810e-9
-0.990, -2.788e-9
-0.980, -2.770e-9
-0.970, -2.752e-9
-0.960, -2.726e-9
-0.950, -2.697e-9
-0.940, -2.660e-9
-0.930, -2.643e-9
-0.920, -2.612e-9
-0.910, -2.578e-9
-0.900, -2.569e-9
-0.890, -2.554e-9
-0.880, -2.532e-9
-0.870, -2.497e-9
-0.860, -2.481e-9
-0.850, -2.470e-9
-0.840, -2.450e-9
-0.830, -2.431e-9
-0.820, -2.404e-9
-0.810, -2.369e-9
-0.800, -2.348e-9
-0.790, -2.329e-9
-0.780, -2.315e-9
-0.770, -2.300e-9
-0.760, -2.282e-9
-0.750, -2.269e-9
-0.740, -2.255e-9
-0.730, -2.226e-9
-0.720, -2.220e-9
-0.710, -2.196e-9
-0.700, -2.187e-9
-0.690, -2.170e-9
-0.680, -2.140e-9
-0.670, -2.112e-9
-0.660, -2.098e-9
-0.650, -2.087e-9
-0.640, -2.055e-9
-0.630, -2.042e-9
-0.620, -2.024e-9
-0.610, -1.999e-9
-0.600, -1.983e-9
-0.590, -1.963e-9
-0.580, -1.935e-9
-0.570, -1.925e-9
-0.560, -1.908e-9
-0.550, -1.879e-9
-0.540, -1.848e-9
-0.530, -1.840e-9
-0.520, -1.792e-9
-0.510, -1.769e-9
-0.500, -1.763e-9
-0.490, -1.760e-9
-0.480, -1.752e-9
-0.470, -1.779e-9
-0.460, -1.767e-9
-0.450, -1.744e-9
-0.440, -1.715e-9
-0.430, -1.690e-9
-0.420, -1.664e-9
-0.410, -1.684e-9
-0.400, -1.680e-9
-0.390, -1.623e-9
-0.380, -1.638e-9
-0.370, -1.677e-9
-0.360, -1.628e-9
-0.350, -1.625e-9
-0.340, -1.632e-9
-0.330, -1.612e-9
-0.320, -1.619e-9
-0.310, -1.598e-9
-0.300, -1.593e-9
-0.290, -1.585e-9
-0.280, -1.541e-9
-0.270, -1.514e-9
-0.260, -1.487e-9
-0.250, -1.466e-9
-0.240, -1.441e-9
-0.230, -1.391e-9
-0.220, -1.337e-9
-0.210, -1.306e-9
-0.200, -1.283e-9
-0.190, -1.244e-9
-0.180, -1.189e-9
-0.170, -1.137e-9
-0.160, -1.088e-9
-0.150, -1.030e-9
-0.140, -9.617e-10
-0.130, -8.894e-10
-0.120, -8.193e-10
-0.110, -7.494e-10
-0.100, -6.802e-10
-0.090, -6.080e-10
-0.080, -5.363e-10
-0.070, -4.609e-10
-0.060, -3.890e-10
-0.050, -3.170e-10
-0.040, -2.419e-10
-0.030, -1.691e-10
-0.020, -9.769e-11
-0.010, -2.602e-11
-0.000, 4.072e-11
0.010, 1.065e-10
0.020, 1.687e-10
0.030, 2.283e-10
0.040, 2.834e-10
0.050, 3.403e-10
0.060, 4.006e-10
0.070, 4.661e-10
0.080, 5.205e-10
0.090, 5.747e-10
0.100, 6.273e-10
0.110, 6.826e-10
0.120, 7.469e-10
0.130, 8.004e-10
0.140, 8.509e-10
0.150, 9.075e-10
0.160, 9.721e-10
0.170, 1.023e-9
0.180, 1.078e-9
0.190, 1.142e-9
0.200, 1.205e-9
0.210, 1.273e-9
0.220, 1.335e-9
0.230, 1.404e-9
0.240, 1.464e-9
0.250, 1.538e-9
0.260, 1.588e-9
0.270, 1.645e-9
0.280, 1.697e-9
0.290, 1.755e-9
0.300, 1.822e-9
0.310, 1.885e-9
0.320, 1.952e-9
0.330, 2.023e-9
0.340, 2.091e-9
0.350, 2.183e-9
0.360, 2.275e-9
0.370, 2.329e-9
0.380, 2.399e-9
0.390, 2.495e-9
0.400, 2.583e-9
0.410, 2.655e-9
0.420, 2.716e-9
0.430, 2.766e-9
0.440, 2.831e-9
0.450, 2.894e-9
0.460, 2.986e-9
0.470, 3.059e-9
0.480, 3.151e-9
0.490, 3.239e-9
0.500, 3.308e-9
0.510, 3.405e-9
0.520, 3.489e-9
0.530, 3.590e-9
0.540, 3.682e-9
0.550, 3.760e-9
0.560, 3.859e-9
0.570, 3.976e-9
0.580, 4.075e-9
0.590, 4.177e-9
0.600, 4.277e-9
0.610, 4.378e-9
0.620, 4.480e-9
0.630, 4.593e-9
0.640, 4.702e-9
0.650, 4.820e-9
0.660, 4.931e-9
0.670, 5.043e-9
0.680, 5.146e-9
0.690, 5.264e-9
0.700, 5.358e-9
0.710, 5.441e-9
0.720, 5.529e-9
0.730, 5.622e-9
0.740, 5.723e-9
0.750, 5.823e-9
0.760, 5.914e-9
0.770, 5.993e-9
0.780, 6.086e-9
0.790, 6.173e-9
0.800, 6.271e-9
0.810, 6.352e-9
0.820, 6.437e-9
0.830, 6.522e-9
0.840, 6.610e-9
0.850, 6.697e-9
0.860, 6.778e-9
0.870, 6.863e-9
0.880, 6.936e-9
0.890, 7.022e-9
0.900, 7.108e-9
0.910, 7.195e-9
0.920, 7.288e-9
0.930, 7.378e-9
0.940, 7.455e-9
0.950, 7.539e-9
0.960, 7.631e-9
0.970, 7.718e-9
0.980, 7.795e-9
0.990, 7.884e-9
1.000, 7.960e-9
1.010, 8.039e-9
1.020, 8.115e-9
1.030, 8.201e-9
1.040, 8.279e-9
1.050, 8.368e-9
1.060, 8.458e-9
1.070, 8.537e-9
1.080, 8.611e-9
1.090, 8.693e-9
1.100, 8.784e-9
1.110, 8.859e-9
1.120, 8.951e-9
1.130, 9.036e-9
1.140, 9.114e-9
1.150, 9.214e-9
1.160, 9.309e-9
1.170, 9.391e-9
1.180, 9.477e-9
1.190, 9.580e-9
1.200, 9.675e-9
1.210, 9.757e-9
1.220, 9.819e-9
1.230, 9.901e-9
1.240, 9.995e-9
1.250, 1.008e-8
1.260, 1.016e-8
1.270, 1.025e-8
1.280, 1.033e-8
1.290, 1.042e-8
1.300, 1.053e-8
1.310, 1.061e-8
1.320, 1.066e-8
1.330, 1.074e-8
1.340, 1.085e-8
1.350, 1.092e-8
1.360, 1.105e-8
1.370, 1.113e-8
1.380, 1.124e-8
1.390, 1.132e-8
1.400, 1.139e-8
1.410, 1.144e-8
1.420, 1.151e-8
1.430, 1.162e-8
1.440, 1.169e-8
1.450, 1.178e-8
1.460, 1.188e-8
1.470, 1.196e-8
1.480, 1.205e-8
1.490, 1.214e-8
1.500, 1.225e-8
1.510, 1.232e-8
1.520, 1.240e-8
1.530, 1.248e-8
1.540, 1.256e-8
1.550, 1.264e-8
1.560, 1.271e-8
1.570, 1.280e-8
1.580, 1.291e-8
1.590, 1.299e-8
1.600, 1.308e-8
1.610, 1.316e-8
1.620, 1.325e-8
1.630, 1.333e-8
1.640, 1.343e-8
1.650, 1.352e-8
1.660, 1.362e-8
1.670, 1.370e-8
1.680, 1.379e-8
1.690, 1.387e-8
1.700, 1.396e-8
1.710, 1.405e-8
1.720, 1.416e-8
1.730, 1.423e-8
1.740, 1.431e-8
1.750, 1.440e-8
1.760, 1.449e-8
1.770, 1.457e-8
1.780, 1.464e-8
1.790, 1.473e-8
1.800, 1.481e-8
1.810, 1.488e-8
1.820, 1.499e-8
1.830, 1.508e-8
1.840, 1.514e-8
1.850, 1.518e-8
1.860, 1.530e-8
1.870, 1.535e-8
1.880, 1.544e-8
1.890, 1.551e-8
1.900, 1.561e-8
1.910, 1.568e-8
1.920, 1.578e-8
1.930, 1.587e-8
1.940, 1.594e-8
1.950, 1.601e-8
1.960, 1.613e-8
1.970, 1.623e-8
1.980, 1.630e-8
1.990, 1.641e-8
