# Supplementary material for: An Insulin-Modified pH-Responsive Nanopipette Based on Ion Current Rectification
Source: Sensors (Basel). 2024 Jun 30;24(13):4264. doi: 10.3390/s24134264 (PMC11244478; doi:10.3390/s24134264)
Supplement: Supplementary file 1 [file sensors-24-04264-s001.zip › Reversibility/1/6.txt]

Aug. 5, 2023   19:55:07
Linear Sweep Voltammetry
File: s:\Data Source:  Experiment
Instrument Model:  CHI830D
Header: 
Note: 

Init E (V) = -2
Final E (V) = 2
Scan Rate (V/s) = 0.5
Sample Interval (V) = 0.01
Quiet Time (sec) = 2
Sensitivity (A/V) = 1e-8


Potential/V, Current/A

-2.000, -1.100e-8
-1.990, -1.095e-8
-1.980, -1.088e-8
-1.970, -1.084e-8
-1.960, -1.080e-8
-1.950, -1.078e-8
-1.940, -1.076e-8
-1.930, -1.072e-8
-1.920, -1.070e-8
-1.910, -1.065e-8
-1.900, -1.063e-8
-1.890, -1.058e-8
-1.880, -1.054e-8
-1.870, -1.050e-8
-1.860, -1.047e-8
-1.850, -1.043e-8
-1.840, -1.036e-8
-1.830, -1.032e-8
-1.820, -1.029e-8
-1.810, -1.025e-8
-1.800, -1.021e-8
-1.790, -1.019e-8
-1.780, -1.016e-8
-1.770, -1.014e-8
-1.760, -1.010e-8
-1.750, -1.005e-8
-1.740, -1.002e-8
-1.730, -9.999e-9
-1.720, -9.959e-9
-1.710, -9.927e-9
-1.700, -9.878e-9
-1.690, -9.855e-9
-1.680, -9.812e-9
-1.670, -9.780e-9
-1.660, -9.744e-9
-1.650, -9.706e-9
-1.640, -9.662e-9
-1.630, -9.645e-9
-1.620, -9.590e-9
-1.610, -9.545e-9
-1.600, -9.512e-9
-1.590, -9.472e-9
-1.580, -9.445e-9
-1.570, -9.424e-9
-1.560, -9.382e-9
-1.550, -9.341e-9
-1.540, -9.304e-9
-1.530, -9.276e-9
-1.520, -9.235e-9
-1.510, -9.200e-9
-1.500, -9.165e-9
-1.490, -9.127e-9
-1.480, -9.091e-9
-1.470, -9.057e-9
-1.460, -9.003e-9
-1.450, -8.952e-9
-1.440, -8.914e-9
-1.430, -8.887e-9
-1.420, -8.855e-9
-1.410, -8.814e-9
-1.400, -8.773e-9
-1.390, -8.729e-9
-1.380, -8.688e-9
-1.370, -8.644e-9
-1.360, -8.596e-9
-1.350, -8.566e-9
-1.340, -8.523e-9
-1.330, -8.487e-9
-1.320, -8.451e-9
-1.310, -8.422e-9
-1.300, -8.379e-9
-1.290, -8.341e-9
-1.280, -8.293e-9
-1.270, -8.252e-9
-1.260, -8.213e-9
-1.250, -8.164e-9
-1.240, -8.137e-9
-1.230, -8.086e-9
-1.220, -8.037e-9
-1.210, -7.998e-9
-1.200, -7.955e-9
-1.190, -7.912e-9
-1.180, -7.844e-9
-1.170, -7.765e-9
-1.160, -7.693e-9
-1.150, -7.619e-9
-1.140, -7.548e-9
-1.130, -7.441e-9
-1.120, -7.400e-9
-1.110, -7.411e-9
-1.100, -7.411e-9
-1.090, -7.423e-9
-1.080, -7.394e-9
-1.070, -7.368e-9
-1.060, -7.328e-9
-1.050, -7.256e-9
-1.040, -7.204e-9
-1.030, -7.165e-9
-1.020, -7.106e-9
-1.010, -7.040e-9
-1.000, -6.992e-9
-0.990, -6.959e-9
-0.980, -6.903e-9
-0.970, -6.839e-9
-0.960, -6.778e-9
-0.950, -6.725e-9
-0.940, -6.686e-9
-0.930, -6.636e-9
-0.920, -6.575e-9
-0.910, -6.512e-9
-0.900, -6.456e-9
-0.890, -6.406e-9
-0.880, -6.357e-9
-0.870, -6.299e-9
-0.860, -6.242e-9
-0.850, -6.185e-9
-0.840, -6.130e-9
-0.830, -6.064e-9
-0.820, -5.994e-9
-0.810, -5.918e-9
-0.800, -5.840e-9
-0.790, -5.782e-9
-0.780, -5.730e-9
-0.770, -5.688e-9
-0.760, -5.654e-9
-0.750, -5.614e-9
-0.740, -5.567e-9
-0.730, -5.515e-9
-0.720, -5.470e-9
-0.710, -5.419e-9
-0.700, -5.360e-9
-0.690, -5.248e-9
-0.680, -5.150e-9
-0.670, -5.083e-9
-0.660, -5.038e-9
-0.650, -4.985e-9
-0.640, -4.928e-9
-0.630, -4.875e-9
-0.620, -4.807e-9
-0.610, -4.738e-9
-0.600, -4.666e-9
-0.590, -4.602e-9
-0.580, -4.534e-9
-0.570, -4.468e-9
-0.560, -4.404e-9
-0.550, -4.335e-9
-0.540, -4.266e-9
-0.530, -4.198e-9
-0.520, -4.133e-9
-0.510, -4.064e-9
-0.500, -3.993e-9
-0.490, -3.922e-9
-0.480, -3.850e-9
-0.470, -3.779e-9
-0.460, -3.707e-9
-0.450, -3.638e-9
-0.440, -3.568e-9
-0.430, -3.497e-9
-0.420, -3.424e-9
-0.410, -3.349e-9
-0.400, -3.276e-9
-0.390, -3.201e-9
-0.380, -3.125e-9
-0.370, -3.050e-9
-0.360, -2.975e-9
-0.350, -2.899e-9
-0.340, -2.822e-9
-0.330, -2.746e-9
-0.320, -2.668e-9
-0.310, -2.588e-9
-0.300, -2.512e-9
-0.290, -2.435e-9
-0.280, -2.354e-9
-0.270, -2.273e-9
-0.260, -2.194e-9
-0.250, -2.113e-9
-0.240, -2.032e-9
-0.230, -1.951e-9
-0.220, -1.870e-9
-0.210, -1.786e-9
-0.200, -1.702e-9
-0.190, -1.620e-9
-0.180, -1.535e-9
-0.170, -1.449e-9
-0.160, -1.365e-9
-0.150, -1.280e-9
-0.140, -1.194e-9
-0.130, -1.107e-9
-0.120, -1.022e-9
-0.110, -9.343e-10
-0.100, -8.476e-10
-0.090, -7.608e-10
-0.080, -6.722e-10
-0.070, -5.827e-10
-0.060, -4.932e-10
-0.050, -4.028e-10
-0.040, -3.118e-10
-0.030, -2.201e-10
-0.020, -1.275e-10
-0.010, -3.464e-11
-0.000, 5.764e-11
0.010, 1.521e-10
0.020, 2.471e-10
0.030, 3.403e-10
0.040, 4.350e-10
0.050, 5.313e-10
0.060, 6.288e-10
0.070, 7.229e-10
0.080, 8.207e-10
0.090, 9.188e-10
0.100, 1.017e-9
0.110, 1.114e-9
0.120, 1.215e-9
0.130, 1.314e-9
0.140, 1.414e-9
0.150, 1.515e-9
0.160, 1.617e-9
0.170, 1.719e-9
0.180, 1.822e-9
0.190, 1.926e-9
0.200, 2.031e-9
0.210, 2.135e-9
0.220, 2.240e-9
0.230, 2.347e-9
0.240, 2.455e-9
0.250, 2.559e-9
0.260, 2.666e-9
0.270, 2.775e-9
0.280, 2.881e-9
0.290, 2.990e-9
0.300, 3.099e-9
0.310, 3.208e-9
0.320, 3.320e-9
0.330, 3.433e-9
0.340, 3.548e-9
0.350, 3.660e-9
0.360, 3.772e-9
0.370, 3.883e-9
0.380, 3.998e-9
0.390, 4.110e-9
0.400, 4.227e-9
0.410, 4.337e-9
0.420, 4.455e-9
0.430, 4.573e-9
0.440, 4.682e-9
0.450, 4.786e-9
0.460, 4.908e-9
0.470, 5.019e-9
0.480, 5.133e-9
0.490, 5.246e-9
0.500, 5.365e-9
0.510, 5.480e-9
0.520, 5.606e-9
0.530, 5.719e-9
0.540, 5.832e-9
0.550, 5.949e-9
0.560, 6.071e-9
0.570, 6.189e-9
0.580, 6.308e-9
0.590, 6.428e-9
0.600, 6.547e-9
0.610, 6.672e-9
0.620, 6.769e-9
0.630, 6.850e-9
0.640, 6.902e-9
0.650, 6.944e-9
0.660, 7.044e-9
0.670, 7.158e-9
0.680, 7.263e-9
0.690, 7.360e-9
0.700, 7.470e-9
0.710, 7.589e-9
0.720, 7.682e-9
0.730, 7.800e-9
0.740, 7.911e-9
0.750, 8.038e-9
0.760, 8.145e-9
0.770, 8.255e-9
0.780, 8.374e-9
0.790, 8.500e-9
0.800, 8.624e-9
0.810, 8.735e-9
0.820, 8.857e-9
0.830, 8.968e-9
0.840, 9.094e-9
0.850, 9.204e-9
0.860, 9.306e-9
0.870, 9.433e-9
0.880, 9.544e-9
0.890, 9.648e-9
0.900, 9.753e-9
0.910, 9.862e-9
0.920, 9.977e-9
0.930, 1.011e-8
0.940, 1.025e-8
0.950, 1.036e-8
0.960, 1.049e-8
0.970, 1.060e-8
0.980, 1.072e-8
0.990, 1.082e-8
1.000, 1.095e-8
1.010, 1.106e-8
1.020, 1.117e-8
1.030, 1.130e-8
1.040, 1.143e-8
1.050, 1.153e-8
1.060, 1.166e-8
1.070, 1.178e-8
1.080, 1.191e-8
1.090, 1.200e-8
1.100, 1.213e-8
1.110, 1.227e-8
1.120, 1.241e-8
1.130, 1.251e-8
1.140, 1.262e-8
1.150, 1.274e-8
1.160, 1.289e-8
1.170, 1.302e-8
1.180, 1.316e-8
1.190, 1.325e-8
1.200, 1.336e-8
1.210, 1.348e-8
1.220, 1.360e-8
1.230, 1.374e-8
1.240, 1.386e-8
1.250, 1.399e-8
1.260, 1.413e-8
1.270, 1.424e-8
1.280, 1.434e-8
1.290, 1.445e-8
1.300, 1.460e-8
1.310, 1.468e-8
1.320, 1.481e-8
1.330, 1.491e-8
1.340, 1.505e-8
1.350, 1.518e-8
1.360, 1.528e-8
1.370, 1.545e-8
1.380, 1.558e-8
1.390, 1.570e-8
1.400, 1.575e-8
1.410, 1.589e-8
1.420, 1.599e-8
1.430, 1.616e-8
1.440, 1.630e-8
1.450, 1.641e-8
1.460, 1.652e-8
1.470, 1.668e-8
1.480, 1.677e-8
1.490, 1.686e-8
1.500, 1.703e-8
1.510, 1.713e-8
1.520, 1.721e-8
1.530, 1.737e-8
1.540, 1.753e-8
1.550, 1.767e-8
1.560, 1.780e-8
1.570, 1.793e-8
1.580, 1.805e-8
1.590, 1.818e-8
1.600, 1.832e-8
1.610, 1.843e-8
1.620, 1.845e-8
1.630, 1.859e-8
1.640, 1.870e-8
1.650, 1.876e-8
1.660, 1.886e-8
1.670, 1.903e-8
1.680, 1.914e-8
1.690, 1.931e-8
1.700, 1.940e-8
1.710, 1.950e-8
1.720, 1.964e-8
1.730, 1.976e-8
1.740, 1.987e-8
1.750, 1.995e-8
1.760, 2.010e-8
1.770, 2.017e-8
1.780, 2.025e-8
1.790, 2.037e-8
1.800, 2.052e-8
1.810, 2.064e-8
1.820, 2.077e-8
1.830, 2.088e-8
1.840, 2.098e-8
1.850, 2.107e-8
1.860, 2.120e-8
1.870, 2.131e-8
1.880, 2.144e-8
1.890, 2.160e-8
1.900, 2.170e-8
1.910, 2.181e-8
1.920, 2.189e-8
1.930, 2.199e-8
1.940, 2.206e-8
1.950, 2.230e-8
1.960, 2.240e-8
1.970, 2.250e-8
1.980, 2.261e-8
1.990, 2.269e-8
