# Supplementary material for: An Insulin-Modified pH-Responsive Nanopipette Based on Ion Current Rectification
Source: Sensors (Basel). 2024 Jun 30;24(13):4264. doi: 10.3390/s24134264 (PMC11244478; doi:10.3390/s24134264)
Supplement: Supplementary file 1 [file sensors-24-04264-s001.zip › Reversibility/2/1.txt]

Aug. 5, 2023   17:20:01
Linear Sweep Voltammetry
File: s:\Data Source:  Experiment
Instrument Model:  CHI830D
Header: 
Note: 

Init E (V) = -2
Final E (V) = 2
Scan Rate (V/s) = 0.5
Sample Interval (V) = 0.01
Quiet Time (sec) = 2
Sensitivity (A/V) = 1e-8

Ep = 1.600V
ip = 1.621e-10A
Ah = 1.406e-11C

Potential/V, Current/A

-2.000, -5.773e-8
-1.990, -5.747e-8
-1.980, -5.722e-8
-1.970, -5.695e-8
-1.960, -5.668e-8
-1.950, -5.641e-8
-1.940, -5.610e-8
-1.930, -5.590e-8
-1.920, -5.561e-8
-1.910, -5.527e-8
-1.900, -5.501e-8
-1.890, -5.471e-8
-1.880, -5.443e-8
-1.870, -5.415e-8
-1.860, -5.382e-8
-1.850, -5.354e-8
-1.840, -5.326e-8
-1.830, -5.295e-8
-1.820, -5.266e-8
-1.810, -5.237e-8
-1.800, -5.207e-8
-1.790, -5.178e-8
-1.780, -5.147e-8
-1.770, -5.117e-8
-1.760, -5.085e-8
-1.750, -5.056e-8
-1.740, -5.024e-8
-1.730, -4.998e-8
-1.720, -4.966e-8
-1.710, -4.934e-8
-1.700, -4.906e-8
-1.690, -4.875e-8
-1.680, -4.845e-8
-1.670, -4.815e-8
-1.660, -4.784e-8
-1.650, -4.755e-8
-1.640, -4.723e-8
-1.630, -4.689e-8
-1.620, -4.656e-8
-1.610, -4.625e-8
-1.600, -4.593e-8
-1.590, -4.562e-8
-1.580, -4.531e-8
-1.570, -4.501e-8
-1.560, -4.468e-8
-1.550, -4.438e-8
-1.540, -4.403e-8
-1.530, -4.372e-8
-1.520, -4.340e-8
-1.510, -4.308e-8
-1.500, -4.278e-8
-1.490, -4.245e-8
-1.480, -4.214e-8
-1.470, -4.184e-8
-1.460, -4.151e-8
-1.450, -4.122e-8
-1.440, -4.089e-8
-1.430, -4.058e-8
-1.420, -4.027e-8
-1.410, -3.996e-8
-1.400, -3.966e-8
-1.390, -3.933e-8
-1.380, -3.900e-8
-1.370, -3.869e-8
-1.360, -3.838e-8
-1.350, -3.806e-8
-1.340, -3.772e-8
-1.330, -3.737e-8
-1.320, -3.704e-8
-1.310, -3.675e-8
-1.300, -3.645e-8
-1.290, -3.612e-8
-1.280, -3.580e-8
-1.270, -3.547e-8
-1.260, -3.515e-8
-1.250, -3.482e-8
-1.240, -3.456e-8
-1.230, -3.426e-8
-1.220, -3.396e-8
-1.210, -3.366e-8
-1.200, -3.335e-8
-1.190, -3.304e-8
-1.180, -3.267e-8
-1.170, -3.234e-8
-1.160, -3.202e-8
-1.150, -3.168e-8
-1.140, -3.135e-8
-1.130, -3.107e-8
-1.120, -3.075e-8
-1.110, -3.044e-8
-1.100, -3.012e-8
-1.090, -2.980e-8
-1.080, -2.950e-8
-1.070, -2.919e-8
-1.060, -2.888e-8
-1.050, -2.857e-8
-1.040, -2.826e-8
-1.030, -2.796e-8
-1.020, -2.767e-8
-1.010, -2.736e-8
-1.000, -2.705e-8
-0.990, -2.672e-8
-0.980, -2.642e-8
-0.970, -2.609e-8
-0.960, -2.577e-8
-0.950, -2.544e-8
-0.940, -2.513e-8
-0.930, -2.482e-8
-0.920, -2.451e-8
-0.910, -2.420e-8
-0.900, -2.389e-8
-0.890, -2.359e-8
-0.880, -2.328e-8
-0.870, -2.296e-8
-0.860, -2.265e-8
-0.850, -2.234e-8
-0.840, -2.203e-8
-0.830, -2.173e-8
-0.820, -2.142e-8
-0.810, -2.112e-8
-0.800, -2.082e-8
-0.790, -2.051e-8
-0.780, -2.020e-8
-0.770, -1.989e-8
-0.760, -1.960e-8
-0.750, -1.930e-8
-0.740, -1.899e-8
-0.730, -1.870e-8
-0.720, -1.839e-8
-0.710, -1.809e-8
-0.700, -1.778e-8
-0.690, -1.748e-8
-0.680, -1.718e-8
-0.670, -1.689e-8
-0.660, -1.659e-8
-0.650, -1.629e-8
-0.640, -1.599e-8
-0.630, -1.570e-8
-0.620, -1.541e-8
-0.610, -1.511e-8
-0.600, -1.481e-8
-0.590, -1.450e-8
-0.580, -1.421e-8
-0.570, -1.393e-8
-0.560, -1.364e-8
-0.550, -1.335e-8
-0.540, -1.306e-8
-0.530, -1.277e-8
-0.520, -1.249e-8
-0.510, -1.220e-8
-0.500, -1.192e-8
-0.490, -1.164e-8
-0.480, -1.136e-8
-0.470, -1.108e-8
-0.460, -1.080e-8
-0.450, -1.053e-8
-0.440, -1.025e-8
-0.430, -9.975e-9
-0.420, -9.699e-9
-0.410, -9.426e-9
-0.400, -9.155e-9
-0.390, -8.885e-9
-0.380, -8.622e-9
-0.370, -8.357e-9
-0.360, -8.089e-9
-0.350, -7.826e-9
-0.340, -7.567e-9
-0.330, -7.306e-9
-0.320, -7.047e-9
-0.310, -6.791e-9
-0.300, -6.535e-9
-0.290, -6.283e-9
-0.280, -6.031e-9
-0.270, -5.783e-9
-0.260, -5.535e-9
-0.250, -5.292e-9
-0.240, -5.048e-9
-0.230, -4.807e-9
-0.220, -4.567e-9
-0.210, -4.330e-9
-0.200, -4.096e-9
-0.190, -3.860e-9
-0.180, -3.629e-9
-0.170, -3.398e-9
-0.160, -3.170e-9
-0.150, -2.944e-9
-0.140, -2.720e-9
-0.130, -2.497e-9
-0.120, -2.277e-9
-0.110, -2.060e-9
-0.100, -1.843e-9
-0.090, -1.627e-9
-0.080, -1.415e-9
-0.070, -1.203e-9
-0.060, -9.937e-10
-0.050, -7.864e-10
-0.040, -5.800e-10
-0.030, -3.757e-10
-0.020, -1.730e-10
-0.010, 2.718e-11
-0.000, 2.274e-10
0.010, 4.258e-10
0.020, 6.214e-10
0.030, 8.164e-10
0.040, 1.012e-9
0.050, 1.202e-9
0.060, 1.394e-9
0.070, 1.583e-9
0.080, 1.774e-9
0.090, 1.959e-9
0.100, 2.146e-9
0.110, 2.334e-9
0.120, 2.516e-9
0.130, 2.700e-9
0.140, 2.883e-9
0.150, 3.062e-9
0.160, 3.241e-9
0.170, 3.421e-9
0.180, 3.600e-9
0.190, 3.776e-9
0.200, 3.950e-9
0.210, 4.126e-9
0.220, 4.305e-9
0.230, 4.475e-9
0.240, 4.646e-9
0.250, 4.815e-9
0.260, 4.981e-9
0.270, 5.149e-9
0.280, 5.317e-9
0.290, 5.481e-9
0.300, 5.648e-9
0.310, 5.812e-9
0.320, 5.977e-9
0.330, 6.137e-9
0.340, 6.298e-9
0.350, 6.459e-9
0.360, 6.615e-9
0.370, 6.775e-9
0.380, 6.933e-9
0.390, 7.086e-9
0.400, 7.238e-9
0.410, 7.391e-9
0.420, 7.546e-9
0.430, 7.692e-9
0.440, 7.847e-9
0.450, 7.996e-9
0.460, 8.137e-9
0.470, 8.276e-9
0.480, 8.420e-9
0.490, 8.558e-9
0.500, 8.701e-9
0.510, 8.839e-9
0.520, 8.975e-9
0.530, 9.112e-9
0.540, 9.242e-9
0.550, 9.374e-9
0.560, 9.502e-9
0.570, 9.626e-9
0.580, 9.763e-9
0.590, 9.890e-9
0.600, 1.001e-8
0.610, 1.013e-8
0.620, 1.023e-8
0.630, 1.034e-8
0.640, 1.046e-8
0.650, 1.057e-8
0.660, 1.069e-8
0.670, 1.080e-8
0.680, 1.091e-8
0.690, 1.101e-8
0.700, 1.111e-8
0.710, 1.122e-8
0.720, 1.132e-8
0.730, 1.142e-8
0.740, 1.150e-8
0.750, 1.158e-8
0.760, 1.168e-8
0.770, 1.177e-8
0.780, 1.184e-8
0.790, 1.192e-8
0.800, 1.200e-8
0.810, 1.208e-8
0.820, 1.215e-8
0.830, 1.222e-8
0.840, 1.230e-8
0.850, 1.236e-8
0.860, 1.242e-8
0.870, 1.249e-8
0.880, 1.257e-8
0.890, 1.265e-8
0.900, 1.271e-8
0.910, 1.277e-8
0.920, 1.282e-8
0.930, 1.286e-8
0.940, 1.292e-8
0.950, 1.298e-8
0.960, 1.305e-8
0.970, 1.309e-8
0.980, 1.315e-8
0.990, 1.318e-8
1.000, 1.324e-8
1.010, 1.331e-8
1.020, 1.335e-8
1.030, 1.338e-8
1.040, 1.342e-8
1.050, 1.346e-8
1.060, 1.352e-8
1.070, 1.356e-8
1.080, 1.359e-8
1.090, 1.364e-8
1.100, 1.368e-8
1.110, 1.372e-8
1.120, 1.376e-8
1.130, 1.379e-8
1.140, 1.381e-8
1.150, 1.385e-8
1.160, 1.388e-8
1.170, 1.391e-8
1.180, 1.395e-8
1.190, 1.399e-8
1.200, 1.402e-8
1.210, 1.404e-8
1.220, 1.404e-8
1.230, 1.409e-8
1.240, 1.409e-8
1.250, 1.411e-8
1.260, 1.413e-8
1.270, 1.415e-8
1.280, 1.419e-8
1.290, 1.422e-8
1.300, 1.424e-8
1.310, 1.424e-8
1.320, 1.424e-8
1.330, 1.426e-8
1.340, 1.425e-8
1.350, 1.427e-8
1.360, 1.429e-8
1.370, 1.429e-8
1.380, 1.425e-8
1.390, 1.429e-8
1.400, 1.430e-8
1.410, 1.429e-8
1.420, 1.429e-8
1.430, 1.432e-8
1.440, 1.431e-8
1.450, 1.430e-8
1.460, 1.430e-8
1.470, 1.433e-8
1.480, 1.429e-8
1.490, 1.434e-8
1.500, 1.437e-8
1.510, 1.436e-8
1.520, 1.440e-8
1.530, 1.440e-8
1.540, 1.440e-8
1.550, 1.437e-8
1.560, 1.436e-8
1.570, 1.448e-8
1.580, 1.456e-8
1.590, 1.458e-8
1.600, 1.458e-8
1.610, 1.457e-8
1.620, 1.454e-8
1.630, 1.450e-8
1.640, 1.458e-8
1.650, 1.458e-8
1.660, 1.458e-8
1.670, 1.459e-8
1.680, 1.459e-8
1.690, 1.458e-8
1.700, 1.458e-8
1.710, 1.460e-8
1.720, 1.464e-8
1.730, 1.470e-8
1.740, 1.476e-8
1.750, 1.474e-8
1.760, 1.476e-8
1.770, 1.477e-8
1.780, 1.479e-8
1.790, 1.477e-8
1.800, 1.477e-8
1.810, 1.475e-8
1.820, 1.472e-8
1.830, 1.477e-8
1.840, 1.479e-8
1.850, 1.479e-8
1.860, 1.482e-8
1.870, 1.482e-8
1.880, 1.482e-8
1.890, 1.482e-8
1.900, 1.478e-8
1.910, 1.481e-8
1.920, 1.482e-8
1.930, 1.484e-8
1.940, 1.485e-8
1.950, 1.493e-8
1.960, 1.497e-8
1.970, 1.504e-8
1.980, 1.510e-8
1.990, 1.508e-8
