# Supplementary material for: An Insulin-Modified pH-Responsive Nanopipette Based on Ion Current Rectification
Source: Sensors (Basel). 2024 Jun 30;24(13):4264. doi: 10.3390/s24134264 (PMC11244478; doi:10.3390/s24134264)
Supplement: Supplementary file 1 [file sensors-24-04264-s001.zip › Reversibility/2/2.txt]

Aug. 5, 2023   17:42:13
Linear Sweep Voltammetry
File: s:\Data Source:  Experiment
Instrument Model:  CHI830D
Header: 
Note: 

Init E (V) = -2
Final E (V) = 2
Scan Rate (V/s) = 0.5
Sample Interval (V) = 0.01
Quiet Time (sec) = 2
Sensitivity (A/V) = 1e-8


Potential/V, Current/A

-2.000, -4.104e-8
-1.990, -4.081e-8
-1.980, -4.062e-8
-1.970, -4.041e-8
-1.960, -4.019e-8
-1.950, -4.002e-8
-1.940, -3.980e-8
-1.930, -3.957e-8
-1.920, -3.940e-8
-1.910, -3.918e-8
-1.900, -3.898e-8
-1.890, -3.876e-8
-1.880, -3.856e-8
-1.870, -3.834e-8
-1.860, -3.809e-8
-1.850, -3.787e-8
-1.840, -3.761e-8
-1.830, -3.745e-8
-1.820, -3.724e-8
-1.810, -3.703e-8
-1.800, -3.678e-8
-1.790, -3.660e-8
-1.780, -3.637e-8
-1.770, -3.615e-8
-1.760, -3.591e-8
-1.750, -3.569e-8
-1.740, -3.549e-8
-1.730, -3.524e-8
-1.720, -3.504e-8
-1.710, -3.482e-8
-1.700, -3.459e-8
-1.690, -3.441e-8
-1.680, -3.418e-8
-1.670, -3.397e-8
-1.660, -3.388e-8
-1.650, -3.372e-8
-1.640, -3.353e-8
-1.630, -3.334e-8
-1.620, -3.309e-8
-1.610, -3.284e-8
-1.600, -3.260e-8
-1.590, -3.239e-8
-1.580, -3.216e-8
-1.570, -3.199e-8
-1.560, -3.181e-8
-1.550, -3.158e-8
-1.540, -3.135e-8
-1.530, -3.113e-8
-1.520, -3.092e-8
-1.510, -3.067e-8
-1.500, -3.045e-8
-1.490, -3.022e-8
-1.480, -2.998e-8
-1.470, -2.974e-8
-1.460, -2.951e-8
-1.450, -2.929e-8
-1.440, -2.908e-8
-1.430, -2.884e-8
-1.420, -2.861e-8
-1.410, -2.839e-8
-1.400, -2.817e-8
-1.390, -2.798e-8
-1.380, -2.776e-8
-1.370, -2.753e-8
-1.360, -2.728e-8
-1.350, -2.708e-8
-1.340, -2.686e-8
-1.330, -2.662e-8
-1.320, -2.641e-8
-1.310, -2.619e-8
-1.300, -2.595e-8
-1.290, -2.572e-8
-1.280, -2.553e-8
-1.270, -2.528e-8
-1.260, -2.506e-8
-1.250, -2.485e-8
-1.240, -2.461e-8
-1.230, -2.441e-8
-1.220, -2.417e-8
-1.210, -2.394e-8
-1.200, -2.371e-8
-1.190, -2.347e-8
-1.180, -2.324e-8
-1.170, -2.302e-8
-1.160, -2.279e-8
-1.150, -2.258e-8
-1.140, -2.236e-8
-1.130, -2.213e-8
-1.120, -2.191e-8
-1.110, -2.168e-8
-1.100, -2.146e-8
-1.090, -2.123e-8
-1.080, -2.102e-8
-1.070, -2.079e-8
-1.060, -2.059e-8
-1.050, -2.033e-8
-1.040, -2.014e-8
-1.030, -1.992e-8
-1.020, -1.971e-8
-1.010, -1.951e-8
-1.000, -1.926e-8
-0.990, -1.904e-8
-0.980, -1.884e-8
-0.970, -1.861e-8
-0.960, -1.839e-8
-0.950, -1.818e-8
-0.940, -1.796e-8
-0.930, -1.771e-8
-0.920, -1.747e-8
-0.910, -1.725e-8
-0.900, -1.705e-8
-0.890, -1.682e-8
-0.880, -1.660e-8
-0.870, -1.638e-8
-0.860, -1.615e-8
-0.850, -1.594e-8
-0.840, -1.572e-8
-0.830, -1.551e-8
-0.820, -1.531e-8
-0.810, -1.509e-8
-0.800, -1.487e-8
-0.790, -1.465e-8
-0.780, -1.444e-8
-0.770, -1.422e-8
-0.760, -1.400e-8
-0.750, -1.378e-8
-0.740, -1.358e-8
-0.730, -1.336e-8
-0.720, -1.315e-8
-0.710, -1.295e-8
-0.700, -1.273e-8
-0.690, -1.253e-8
-0.680, -1.232e-8
-0.670, -1.211e-8
-0.660, -1.189e-8
-0.650, -1.167e-8
-0.640, -1.147e-8
-0.630, -1.126e-8
-0.620, -1.106e-8
-0.610, -1.085e-8
-0.600, -1.064e-8
-0.590, -1.043e-8
-0.580, -1.022e-8
-0.570, -1.002e-8
-0.560, -9.823e-9
-0.550, -9.618e-9
-0.540, -9.413e-9
-0.530, -9.207e-9
-0.520, -9.005e-9
-0.510, -8.802e-9
-0.500, -8.609e-9
-0.490, -8.411e-9
-0.480, -8.221e-9
-0.470, -8.007e-9
-0.460, -7.806e-9
-0.450, -7.614e-9
-0.440, -7.415e-9
-0.430, -7.221e-9
-0.420, -7.020e-9
-0.410, -6.830e-9
-0.400, -6.634e-9
-0.390, -6.425e-9
-0.380, -6.229e-9
-0.370, -6.026e-9
-0.360, -5.831e-9
-0.350, -5.641e-9
-0.340, -5.458e-9
-0.330, -5.271e-9
-0.320, -5.090e-9
-0.310, -4.923e-9
-0.300, -4.743e-9
-0.290, -4.564e-9
-0.280, -4.382e-9
-0.270, -4.201e-9
-0.260, -4.019e-9
-0.250, -3.834e-9
-0.240, -3.670e-9
-0.230, -3.494e-9
-0.220, -3.323e-9
-0.210, -3.152e-9
-0.200, -2.984e-9
-0.190, -2.816e-9
-0.180, -2.649e-9
-0.170, -2.480e-9
-0.160, -2.313e-9
-0.150, -2.152e-9
-0.140, -1.991e-9
-0.130, -1.831e-9
-0.120, -1.673e-9
-0.110, -1.519e-9
-0.100, -1.361e-9
-0.090, -1.207e-9
-0.080, -1.056e-9
-0.070, -9.078e-10
-0.060, -7.596e-10
-0.050, -6.117e-10
-0.040, -4.656e-10
-0.030, -3.201e-10
-0.020, -1.761e-10
-0.010, -3.371e-11
-0.000, 1.084e-10
0.010, 2.486e-10
0.020, 3.874e-10
0.030, 5.285e-10
0.040, 6.682e-10
0.050, 8.014e-10
0.060, 9.176e-10
0.070, 1.084e-9
0.080, 1.219e-9
0.090, 1.351e-9
0.100, 1.486e-9
0.110, 1.620e-9
0.120, 1.751e-9
0.130, 1.885e-9
0.140, 2.017e-9
0.150, 2.148e-9
0.160, 2.278e-9
0.170, 2.412e-9
0.180, 2.541e-9
0.190, 2.670e-9
0.200, 2.799e-9
0.210, 2.929e-9
0.220, 3.056e-9
0.230, 3.184e-9
0.240, 3.311e-9
0.250, 3.436e-9
0.260, 3.561e-9
0.270, 3.689e-9
0.280, 3.811e-9
0.290, 3.936e-9
0.300, 4.060e-9
0.310, 4.183e-9
0.320, 4.309e-9
0.330, 4.430e-9
0.340, 4.544e-9
0.350, 4.652e-9
0.360, 4.744e-9
0.370, 4.863e-9
0.380, 4.975e-9
0.390, 5.079e-9
0.400, 5.275e-9
0.410, 5.395e-9
0.420, 5.503e-9
0.430, 5.609e-9
0.440, 5.727e-9
0.450, 5.838e-9
0.460, 5.954e-9
0.470, 6.066e-9
0.480, 6.178e-9
0.490, 6.286e-9
0.500, 6.396e-9
0.510, 6.502e-9
0.520, 6.606e-9
0.530, 6.710e-9
0.540, 6.816e-9
0.550, 6.919e-9
0.560, 7.025e-9
0.570, 7.119e-9
0.580, 7.217e-9
0.590, 7.314e-9
0.600, 7.410e-9
0.610, 7.505e-9
0.620, 7.590e-9
0.630, 7.677e-9
0.640, 7.775e-9
0.650, 7.852e-9
0.660, 7.933e-9
0.670, 8.019e-9
0.680, 8.101e-9
0.690, 8.194e-9
0.700, 8.284e-9
0.710, 8.365e-9
0.720, 8.448e-9
0.730, 8.530e-9
0.740, 8.605e-9
0.750, 8.677e-9
0.760, 8.738e-9
0.770, 8.807e-9
0.780, 8.884e-9
0.790, 8.962e-9
0.800, 9.026e-9
0.810, 9.096e-9
0.820, 9.170e-9
0.830, 9.244e-9
0.840, 9.325e-9
0.850, 9.397e-9
0.860, 9.455e-9
0.870, 9.496e-9
0.880, 9.567e-9
0.890, 9.635e-9
0.900, 9.700e-9
0.910, 9.762e-9
0.920, 9.827e-9
0.930, 9.879e-9
0.940, 9.943e-9
0.950, 1.001e-8
0.960, 1.006e-8
0.970, 1.013e-8
0.980, 1.019e-8
0.990, 1.026e-8
1.000, 1.030e-8
1.010, 1.036e-8
1.020, 1.041e-8
1.030, 1.046e-8
1.040, 1.052e-8
1.050, 1.058e-8
1.060, 1.064e-8
1.070, 1.069e-8
1.080, 1.073e-8
1.090, 1.079e-8
1.100, 1.083e-8
1.110, 1.089e-8
1.120, 1.094e-8
1.130, 1.097e-8
1.140, 1.103e-8
1.150, 1.109e-8
1.160, 1.114e-8
1.170, 1.118e-8
1.180, 1.126e-8
1.190, 1.131e-8
1.200, 1.136e-8
1.210, 1.141e-8
1.220, 1.146e-8
1.230, 1.148e-8
1.240, 1.154e-8
1.250, 1.158e-8
1.260, 1.163e-8
1.270, 1.170e-8
1.280, 1.175e-8
1.290, 1.179e-8
1.300, 1.185e-8
1.310, 1.189e-8
1.320, 1.193e-8
1.330, 1.198e-8
1.340, 1.204e-8
1.350, 1.210e-8
1.360, 1.214e-8
1.370, 1.217e-8
1.380, 1.224e-8
1.390, 1.229e-8
1.400, 1.233e-8
1.410, 1.237e-8
1.420, 1.243e-8
1.430, 1.247e-8
1.440, 1.252e-8
1.450, 1.259e-8
1.460, 1.262e-8
1.470, 1.267e-8
1.480, 1.273e-8
1.490, 1.276e-8
1.500, 1.279e-8
1.510, 1.284e-8
1.520, 1.291e-8
1.530, 1.295e-8
1.540, 1.299e-8
1.550, 1.307e-8
1.560, 1.309e-8
1.570, 1.314e-8
1.580, 1.319e-8
1.590, 1.322e-8
1.600, 1.329e-8
1.610, 1.334e-8
1.620, 1.342e-8
1.630, 1.349e-8
1.640, 1.352e-8
1.650, 1.357e-8
1.660, 1.363e-8
1.670, 1.365e-8
1.680, 1.370e-8
1.690, 1.373e-8
1.700, 1.375e-8
1.710, 1.378e-8
1.720, 1.380e-8
1.730, 1.381e-8
1.740, 1.387e-8
1.750, 1.391e-8
1.760, 1.395e-8
1.770, 1.398e-8
1.780, 1.403e-8
1.790, 1.406e-8
1.800, 1.407e-8
1.810, 1.410e-8
1.820, 1.413e-8
1.830, 1.416e-8
1.840, 1.422e-8
1.850, 1.427e-8
1.860, 1.430e-8
1.870, 1.430e-8
1.880, 1.433e-8
1.890, 1.438e-8
1.900, 1.443e-8
1.910, 1.446e-8
1.920, 1.449e-8
1.930, 1.454e-8
1.940, 1.456e-8
1.950, 1.463e-8
1.960, 1.468e-8
1.970, 1.471e-8
1.980, 1.474e-8
1.990, 1.477e-8
