# Supplementary material for: An Insulin-Modified pH-Responsive Nanopipette Based on Ion Current Rectification
Source: Sensors (Basel). 2024 Jun 30;24(13):4264. doi: 10.3390/s24134264 (PMC11244478; doi:10.3390/s24134264)
Supplement: Supplementary file 1 [file sensors-24-04264-s001.zip › Reversibility/2/3.txt]

Aug. 5, 2023   17:51:09
Linear Sweep Voltammetry
File: s:\Data Source:  Experiment
Instrument Model:  CHI830D
Header: 
Note: 

Init E (V) = -2
Final E (V) = 2
Scan Rate (V/s) = 0.5
Sample Interval (V) = 0.01
Quiet Time (sec) = 2
Sensitivity (A/V) = 1e-8


Potential/V, Current/A

-2.000, -4.158e-8
-1.990, -4.136e-8
-1.980, -4.115e-8
-1.970, -4.095e-8
-1.960, -4.074e-8
-1.950, -4.047e-8
-1.940, -4.027e-8
-1.930, -4.009e-8
-1.920, -3.990e-8
-1.910, -3.968e-8
-1.900, -3.946e-8
-1.890, -3.925e-8
-1.880, -3.902e-8
-1.870, -3.879e-8
-1.860, -3.856e-8
-1.850, -3.834e-8
-1.840, -3.813e-8
-1.830, -3.787e-8
-1.820, -3.768e-8
-1.810, -3.748e-8
-1.800, -3.727e-8
-1.790, -3.706e-8
-1.780, -3.686e-8
-1.770, -3.661e-8
-1.760, -3.639e-8
-1.750, -3.617e-8
-1.740, -3.598e-8
-1.730, -3.573e-8
-1.720, -3.553e-8
-1.710, -3.528e-8
-1.700, -3.506e-8
-1.690, -3.482e-8
-1.680, -3.460e-8
-1.670, -3.436e-8
-1.660, -3.413e-8
-1.650, -3.390e-8
-1.640, -3.371e-8
-1.630, -3.348e-8
-1.620, -3.328e-8
-1.610, -3.304e-8
-1.600, -3.283e-8
-1.590, -3.261e-8
-1.580, -3.237e-8
-1.570, -3.213e-8
-1.560, -3.187e-8
-1.550, -3.161e-8
-1.540, -3.138e-8
-1.530, -3.114e-8
-1.520, -3.092e-8
-1.510, -3.072e-8
-1.500, -3.050e-8
-1.490, -3.026e-8
-1.480, -3.004e-8
-1.470, -2.983e-8
-1.460, -2.959e-8
-1.450, -2.937e-8
-1.440, -2.914e-8
-1.430, -2.894e-8
-1.420, -2.870e-8
-1.410, -2.847e-8
-1.400, -2.822e-8
-1.390, -2.800e-8
-1.380, -2.777e-8
-1.370, -2.754e-8
-1.360, -2.732e-8
-1.350, -2.708e-8
-1.340, -2.685e-8
-1.330, -2.662e-8
-1.320, -2.639e-8
-1.310, -2.617e-8
-1.300, -2.594e-8
-1.290, -2.574e-8
-1.280, -2.550e-8
-1.270, -2.529e-8
-1.260, -2.507e-8
-1.250, -2.483e-8
-1.240, -2.460e-8
-1.230, -2.439e-8
-1.220, -2.417e-8
-1.210, -2.396e-8
-1.200, -2.375e-8
-1.190, -2.353e-8
-1.180, -2.333e-8
-1.170, -2.313e-8
-1.160, -2.290e-8
-1.150, -2.268e-8
-1.140, -2.246e-8
-1.130, -2.224e-8
-1.120, -2.201e-8
-1.110, -2.178e-8
-1.100, -2.157e-8
-1.090, -2.135e-8
-1.080, -2.112e-8
-1.070, -2.090e-8
-1.060, -2.067e-8
-1.050, -2.046e-8
-1.040, -2.025e-8
-1.030, -2.001e-8
-1.020, -1.980e-8
-1.010, -1.959e-8
-1.000, -1.938e-8
-0.990, -1.917e-8
-0.980, -1.895e-8
-0.970, -1.873e-8
-0.960, -1.850e-8
-0.950, -1.827e-8
-0.940, -1.806e-8
-0.930, -1.786e-8
-0.920, -1.764e-8
-0.910, -1.742e-8
-0.900, -1.721e-8
-0.890, -1.698e-8
-0.880, -1.678e-8
-0.870, -1.656e-8
-0.860, -1.633e-8
-0.850, -1.610e-8
-0.840, -1.588e-8
-0.830, -1.567e-8
-0.820, -1.546e-8
-0.810, -1.525e-8
-0.800, -1.504e-8
-0.790, -1.482e-8
-0.780, -1.463e-8
-0.770, -1.440e-8
-0.760, -1.419e-8
-0.750, -1.397e-8
-0.740, -1.377e-8
-0.730, -1.356e-8
-0.720, -1.335e-8
-0.710, -1.313e-8
-0.700, -1.293e-8
-0.690, -1.272e-8
-0.680, -1.252e-8
-0.670, -1.231e-8
-0.660, -1.210e-8
-0.650, -1.189e-8
-0.640, -1.168e-8
-0.630, -1.147e-8
-0.620, -1.126e-8
-0.610, -1.105e-8
-0.600, -1.085e-8
-0.590, -1.065e-8
-0.580, -1.044e-8
-0.570, -1.024e-8
-0.560, -1.004e-8
-0.550, -9.837e-9
-0.540, -9.629e-9
-0.530, -9.428e-9
-0.520, -9.227e-9
-0.510, -9.026e-9
-0.500, -8.840e-9
-0.490, -8.643e-9
-0.480, -8.434e-9
-0.470, -8.240e-9
-0.460, -8.037e-9
-0.450, -7.834e-9
-0.440, -7.639e-9
-0.430, -7.447e-9
-0.420, -7.246e-9
-0.410, -7.054e-9
-0.400, -6.860e-9
-0.390, -6.667e-9
-0.380, -6.479e-9
-0.370, -6.288e-9
-0.360, -6.095e-9
-0.350, -5.901e-9
-0.340, -5.708e-9
-0.330, -5.535e-9
-0.320, -5.344e-9
-0.310, -5.151e-9
-0.300, -4.966e-9
-0.290, -4.784e-9
-0.280, -4.602e-9
-0.270, -4.418e-9
-0.260, -4.235e-9
-0.250, -4.050e-9
-0.240, -3.869e-9
-0.230, -3.690e-9
-0.220, -3.511e-9
-0.210, -3.331e-9
-0.200, -3.174e-9
-0.190, -3.037e-9
-0.180, -2.862e-9
-0.170, -2.685e-9
-0.160, -2.509e-9
-0.150, -2.334e-9
-0.140, -2.162e-9
-0.130, -1.992e-9
-0.120, -1.825e-9
-0.110, -1.656e-9
-0.100, -1.491e-9
-0.090, -1.327e-9
-0.080, -1.164e-9
-0.070, -1.003e-9
-0.060, -8.460e-10
-0.050, -6.873e-10
-0.040, -5.317e-10
-0.030, -3.782e-10
-0.020, -2.272e-10
-0.010, -7.647e-11
-0.000, 7.302e-11
0.010, 2.213e-10
0.020, 3.698e-10
0.030, 5.175e-10
0.040, 6.620e-10
0.050, 8.072e-10
0.060, 9.545e-10
0.070, 1.097e-9
0.080, 1.239e-9
0.090, 1.382e-9
0.100, 1.525e-9
0.110, 1.664e-9
0.120, 1.804e-9
0.130, 1.943e-9
0.140, 2.083e-9
0.150, 2.222e-9
0.160, 2.361e-9
0.170, 2.497e-9
0.180, 2.632e-9
0.190, 2.769e-9
0.200, 2.903e-9
0.210, 3.039e-9
0.220, 3.177e-9
0.230, 3.314e-9
0.240, 3.445e-9
0.250, 3.575e-9
0.260, 3.708e-9
0.270, 3.837e-9
0.280, 3.962e-9
0.290, 4.086e-9
0.300, 4.214e-9
0.310, 4.343e-9
0.320, 4.467e-9
0.330, 4.593e-9
0.340, 4.719e-9
0.350, 4.844e-9
0.360, 4.957e-9
0.370, 5.071e-9
0.380, 5.198e-9
0.390, 5.335e-9
0.400, 5.465e-9
0.410, 5.577e-9
0.420, 5.694e-9
0.430, 5.824e-9
0.440, 5.966e-9
0.450, 6.081e-9
0.460, 6.202e-9
0.470, 6.323e-9
0.480, 6.435e-9
0.490, 6.544e-9
0.500, 6.656e-9
0.510, 6.776e-9
0.520, 6.892e-9
0.530, 7.005e-9
0.540, 7.122e-9
0.550, 7.222e-9
0.560, 7.304e-9
0.570, 7.471e-9
0.580, 7.571e-9
0.590, 7.675e-9
0.600, 7.768e-9
0.610, 7.928e-9
0.620, 8.056e-9
0.630, 8.158e-9
0.640, 8.266e-9
0.650, 8.397e-9
0.660, 8.522e-9
0.670, 8.612e-9
0.680, 8.682e-9
0.690, 8.744e-9
0.700, 8.851e-9
0.710, 8.825e-9
0.720, 8.912e-9
0.730, 9.027e-9
0.740, 9.100e-9
0.750, 9.182e-9
0.760, 9.247e-9
0.770, 9.320e-9
0.780, 9.403e-9
0.790, 9.486e-9
0.800, 9.568e-9
0.810, 9.665e-9
0.820, 9.744e-9
0.830, 9.813e-9
0.840, 9.906e-9
0.850, 9.983e-9
0.860, 1.002e-8
0.870, 1.009e-8
0.880, 1.017e-8
0.890, 1.027e-8
0.900, 1.032e-8
0.910, 1.037e-8
0.920, 1.041e-8
0.930, 1.048e-8
0.940, 1.054e-8
0.950, 1.060e-8
0.960, 1.067e-8
0.970, 1.075e-8
0.980, 1.080e-8
0.990, 1.086e-8
1.000, 1.092e-8
1.010, 1.098e-8
1.020, 1.104e-8
1.030, 1.111e-8
1.040, 1.117e-8
1.050, 1.123e-8
1.060, 1.129e-8
1.070, 1.136e-8
1.080, 1.142e-8
1.090, 1.147e-8
1.100, 1.152e-8
1.110, 1.159e-8
1.120, 1.165e-8
1.130, 1.174e-8
1.140, 1.179e-8
1.150, 1.185e-8
1.160, 1.189e-8
1.170, 1.197e-8
1.180, 1.204e-8
1.190, 1.207e-8
1.200, 1.212e-8
1.210, 1.218e-8
1.220, 1.224e-8
1.230, 1.230e-8
1.240, 1.236e-8
1.250, 1.244e-8
1.260, 1.249e-8
1.270, 1.254e-8
1.280, 1.262e-8
1.290, 1.266e-8
1.300, 1.271e-8
1.310, 1.278e-8
1.320, 1.283e-8
1.330, 1.297e-8
1.340, 1.303e-8
1.350, 1.311e-8
1.360, 1.321e-8
1.370, 1.325e-8
1.380, 1.328e-8
1.390, 1.334e-8
1.400, 1.339e-8
1.410, 1.347e-8
1.420, 1.354e-8
1.430, 1.361e-8
1.440, 1.368e-8
1.450, 1.373e-8
1.460, 1.380e-8
1.470, 1.385e-8
1.480, 1.389e-8
1.490, 1.395e-8
1.500, 1.401e-8
1.510, 1.405e-8
1.520, 1.407e-8
1.530, 1.414e-8
1.540, 1.418e-8
1.550, 1.418e-8
1.560, 1.421e-8
1.570, 1.426e-8
1.580, 1.430e-8
1.590, 1.434e-8
1.600, 1.438e-8
1.610, 1.444e-8
1.620, 1.447e-8
1.630, 1.449e-8
1.640, 1.456e-8
1.650, 1.458e-8
1.660, 1.462e-8
1.670, 1.466e-8
1.680, 1.467e-8
1.690, 1.476e-8
1.700, 1.480e-8
1.710, 1.482e-8
1.720, 1.485e-8
1.730, 1.488e-8
1.740, 1.495e-8
1.750, 1.497e-8
1.760, 1.505e-8
1.770, 1.509e-8
1.780, 1.511e-8
1.790, 1.514e-8
1.800, 1.518e-8
1.810, 1.522e-8
1.820, 1.528e-8
1.830, 1.531e-8
1.840, 1.535e-8
1.850, 1.539e-8
1.860, 1.543e-8
1.870, 1.547e-8
1.880, 1.552e-8
1.890, 1.555e-8
1.900, 1.558e-8
1.910, 1.563e-8
1.920, 1.568e-8
1.930, 1.569e-8
1.940, 1.574e-8
1.950, 1.575e-8
1.960, 1.582e-8
1.970, 1.582e-8
1.980, 1.584e-8
1.990, 1.576e-8
