# Supplementary material for: An Insulin-Modified pH-Responsive Nanopipette Based on Ion Current Rectification
Source: Sensors (Basel). 2024 Jun 30;24(13):4264. doi: 10.3390/s24134264 (PMC11244478; doi:10.3390/s24134264)
Supplement: Supplementary file 1 [file sensors-24-04264-s001.zip › Reversibility/2/4.txt]

Aug. 5, 2023   17:57:05
Linear Sweep Voltammetry
File: s:\Data Source:  Experiment
Instrument Model:  CHI830D
Header: 
Note: 

Init E (V) = -2
Final E (V) = 2
Scan Rate (V/s) = 0.5
Sample Interval (V) = 0.01
Quiet Time (sec) = 2
Sensitivity (A/V) = 1e-8


Potential/V, Current/A

-2.000, -4.335e-8
-1.990, -4.312e-8
-1.980, -4.294e-8
-1.970, -4.273e-8
-1.960, -4.255e-8
-1.950, -4.230e-8
-1.940, -4.206e-8
-1.930, -4.185e-8
-1.920, -4.165e-8
-1.910, -4.140e-8
-1.900, -4.122e-8
-1.890, -4.099e-8
-1.880, -4.077e-8
-1.870, -4.055e-8
-1.860, -4.034e-8
-1.850, -4.009e-8
-1.840, -3.990e-8
-1.830, -3.971e-8
-1.820, -3.950e-8
-1.810, -3.932e-8
-1.800, -3.912e-8
-1.790, -3.888e-8
-1.780, -3.866e-8
-1.770, -3.839e-8
-1.760, -3.801e-8
-1.750, -3.785e-8
-1.740, -3.772e-8
-1.730, -3.755e-8
-1.720, -3.736e-8
-1.710, -3.714e-8
-1.700, -3.695e-8
-1.690, -3.671e-8
-1.680, -3.650e-8
-1.670, -3.628e-8
-1.660, -3.616e-8
-1.650, -3.586e-8
-1.640, -3.565e-8
-1.630, -3.540e-8
-1.620, -3.513e-8
-1.610, -3.491e-8
-1.600, -3.470e-8
-1.590, -3.461e-8
-1.580, -3.429e-8
-1.570, -3.408e-8
-1.560, -3.390e-8
-1.550, -3.368e-8
-1.540, -3.348e-8
-1.530, -3.325e-8
-1.520, -3.300e-8
-1.510, -3.278e-8
-1.500, -3.256e-8
-1.490, -3.234e-8
-1.480, -3.213e-8
-1.470, -3.192e-8
-1.460, -3.171e-8
-1.450, -3.151e-8
-1.440, -3.139e-8
-1.430, -3.158e-8
-1.420, -3.152e-8
-1.410, -3.125e-8
-1.400, -3.098e-8
-1.390, -3.071e-8
-1.380, -3.050e-8
-1.370, -3.030e-8
-1.360, -3.011e-8
-1.350, -2.989e-8
-1.340, -2.966e-8
-1.330, -2.942e-8
-1.320, -2.925e-8
-1.310, -2.902e-8
-1.300, -2.877e-8
-1.290, -2.849e-8
-1.280, -2.824e-8
-1.270, -2.804e-8
-1.260, -2.783e-8
-1.250, -2.758e-8
-1.240, -2.734e-8
-1.230, -2.710e-8
-1.220, -2.689e-8
-1.210, -2.665e-8
-1.200, -2.640e-8
-1.190, -2.619e-8
-1.180, -2.593e-8
-1.170, -2.567e-8
-1.160, -2.543e-8
-1.150, -2.519e-8
-1.140, -2.498e-8
-1.130, -2.472e-8
-1.120, -2.446e-8
-1.110, -2.426e-8
-1.100, -2.400e-8
-1.090, -2.376e-8
-1.080, -2.350e-8
-1.070, -2.326e-8
-1.060, -2.302e-8
-1.050, -2.281e-8
-1.040, -2.259e-8
-1.030, -2.237e-8
-1.020, -2.213e-8
-1.010, -2.189e-8
-1.000, -2.165e-8
-0.990, -2.143e-8
-0.980, -2.121e-8
-0.970, -2.097e-8
-0.960, -2.071e-8
-0.950, -2.049e-8
-0.940, -2.028e-8
-0.930, -2.004e-8
-0.920, -1.981e-8
-0.910, -1.958e-8
-0.900, -1.935e-8
-0.890, -1.911e-8
-0.880, -1.890e-8
-0.870, -1.866e-8
-0.860, -1.842e-8
-0.850, -1.820e-8
-0.840, -1.798e-8
-0.830, -1.775e-8
-0.820, -1.751e-8
-0.810, -1.728e-8
-0.800, -1.704e-8
-0.790, -1.681e-8
-0.780, -1.656e-8
-0.770, -1.630e-8
-0.760, -1.607e-8
-0.750, -1.584e-8
-0.740, -1.559e-8
-0.730, -1.537e-8
-0.720, -1.513e-8
-0.710, -1.488e-8
-0.700, -1.466e-8
-0.690, -1.442e-8
-0.680, -1.419e-8
-0.670, -1.396e-8
-0.660, -1.375e-8
-0.650, -1.352e-8
-0.640, -1.329e-8
-0.630, -1.306e-8
-0.620, -1.284e-8
-0.610, -1.261e-8
-0.600, -1.238e-8
-0.590, -1.215e-8
-0.580, -1.192e-8
-0.570, -1.169e-8
-0.560, -1.144e-8
-0.550, -1.119e-8
-0.540, -1.096e-8
-0.530, -1.074e-8
-0.520, -1.051e-8
-0.510, -1.029e-8
-0.500, -1.006e-8
-0.490, -9.857e-9
-0.480, -9.621e-9
-0.470, -9.385e-9
-0.460, -9.163e-9
-0.450, -8.949e-9
-0.440, -8.719e-9
-0.430, -8.497e-9
-0.420, -8.271e-9
-0.410, -8.057e-9
-0.400, -7.838e-9
-0.390, -7.618e-9
-0.380, -7.407e-9
-0.370, -7.180e-9
-0.360, -6.963e-9
-0.350, -6.741e-9
-0.340, -6.527e-9
-0.330, -6.313e-9
-0.320, -6.098e-9
-0.310, -5.882e-9
-0.300, -5.670e-9
-0.290, -5.449e-9
-0.280, -5.236e-9
-0.270, -5.026e-9
-0.260, -4.822e-9
-0.250, -4.614e-9
-0.240, -4.409e-9
-0.230, -4.201e-9
-0.220, -3.994e-9
-0.210, -3.794e-9
-0.200, -3.594e-9
-0.190, -3.392e-9
-0.180, -3.190e-9
-0.170, -2.992e-9
-0.160, -2.796e-9
-0.150, -2.596e-9
-0.140, -2.403e-9
-0.130, -2.213e-9
-0.120, -2.022e-9
-0.110, -1.836e-9
-0.100, -1.649e-9
-0.090, -1.465e-9
-0.080, -1.283e-9
-0.070, -1.103e-9
-0.060, -9.269e-10
-0.050, -7.510e-10
-0.040, -5.775e-10
-0.030, -4.071e-10
-0.020, -2.383e-10
-0.010, -7.186e-11
-0.000, 9.208e-11
0.010, 2.539e-10
0.020, 4.147e-10
0.030, 5.701e-10
0.040, 7.245e-10
0.050, 8.804e-10
0.060, 1.030e-9
0.070, 1.175e-9
0.080, 1.324e-9
0.090, 1.470e-9
0.100, 1.642e-9
0.110, 1.829e-9
0.120, 1.990e-9
0.130, 2.143e-9
0.140, 2.300e-9
0.150, 2.459e-9
0.160, 2.615e-9
0.170, 2.768e-9
0.180, 2.922e-9
0.190, 3.076e-9
0.200, 3.228e-9
0.210, 3.379e-9
0.220, 3.531e-9
0.230, 3.681e-9
0.240, 3.830e-9
0.250, 3.981e-9
0.260, 4.134e-9
0.270, 4.282e-9
0.280, 4.429e-9
0.290, 4.580e-9
0.300, 4.727e-9
0.310, 4.875e-9
0.320, 5.023e-9
0.330, 5.170e-9
0.340, 5.316e-9
0.350, 5.457e-9
0.360, 5.596e-9
0.370, 5.739e-9
0.380, 5.896e-9
0.390, 6.022e-9
0.400, 6.153e-9
0.410, 6.273e-9
0.420, 6.408e-9
0.430, 6.539e-9
0.440, 6.675e-9
0.450, 6.810e-9
0.460, 6.942e-9
0.470, 7.065e-9
0.480, 7.189e-9
0.490, 7.317e-9
0.500, 7.436e-9
0.510, 7.561e-9
0.520, 7.691e-9
0.530, 7.816e-9
0.540, 7.936e-9
0.550, 8.057e-9
0.560, 8.176e-9
0.570, 8.287e-9
0.580, 8.403e-9
0.590, 8.525e-9
0.600, 8.640e-9
0.610, 8.749e-9
0.620, 8.846e-9
0.630, 8.949e-9
0.640, 9.075e-9
0.650, 9.166e-9
0.660, 9.275e-9
0.670, 9.373e-9
0.680, 9.472e-9
0.690, 9.566e-9
0.700, 9.660e-9
0.710, 9.748e-9
0.720, 9.839e-9
0.730, 9.931e-9
0.740, 1.002e-8
0.750, 1.013e-8
0.760, 1.020e-8
0.770, 1.029e-8
0.780, 1.040e-8
0.790, 1.047e-8
0.800, 1.061e-8
0.810, 1.068e-8
0.820, 1.074e-8
0.830, 1.078e-8
0.840, 1.084e-8
0.850, 1.091e-8
0.860, 1.099e-8
0.870, 1.107e-8
0.880, 1.115e-8
0.890, 1.121e-8
0.900, 1.129e-8
0.910, 1.138e-8
0.920, 1.142e-8
0.930, 1.142e-8
0.940, 1.140e-8
0.950, 1.148e-8
0.960, 1.156e-8
0.970, 1.166e-8
0.980, 1.169e-8
0.990, 1.176e-8
1.000, 1.186e-8
1.010, 1.193e-8
1.020, 1.203e-8
1.030, 1.208e-8
1.040, 1.217e-8
1.050, 1.225e-8
1.060, 1.224e-8
1.070, 1.226e-8
1.080, 1.229e-8
1.090, 1.232e-8
1.100, 1.237e-8
1.110, 1.241e-8
1.120, 1.250e-8
1.130, 1.254e-8
1.140, 1.265e-8
1.150, 1.297e-8
1.160, 1.312e-8
1.170, 1.319e-8
1.180, 1.325e-8
1.190, 1.332e-8
1.200, 1.340e-8
1.210, 1.343e-8
1.220, 1.348e-8
1.230, 1.353e-8
1.240, 1.358e-8
1.250, 1.366e-8
1.260, 1.372e-8
1.270, 1.384e-8
1.280, 1.390e-8
1.290, 1.397e-8
1.300, 1.403e-8
1.310, 1.409e-8
1.320, 1.415e-8
1.330, 1.427e-8
1.340, 1.428e-8
1.350, 1.436e-8
1.360, 1.440e-8
1.370, 1.448e-8
1.380, 1.453e-8
1.390, 1.462e-8
1.400, 1.462e-8
1.410, 1.466e-8
1.420, 1.476e-8
1.430, 1.486e-8
1.440, 1.486e-8
1.450, 1.488e-8
1.460, 1.500e-8
1.470, 1.506e-8
1.480, 1.510e-8
1.490, 1.515e-8
1.500, 1.521e-8
1.510, 1.523e-8
1.520, 1.522e-8
1.530, 1.531e-8
1.540, 1.536e-8
1.550, 1.535e-8
1.560, 1.542e-8
1.570, 1.544e-8
1.580, 1.546e-8
1.590, 1.550e-8
1.600, 1.555e-8
1.610, 1.559e-8
1.620, 1.563e-8
1.630, 1.566e-8
1.640, 1.568e-8
1.650, 1.571e-8
1.660, 1.570e-8
1.670, 1.575e-8
1.680, 1.580e-8
1.690, 1.582e-8
1.700, 1.582e-8
1.710, 1.586e-8
1.720, 1.592e-8
1.730, 1.595e-8
1.740, 1.598e-8
1.750, 1.602e-8
1.760, 1.603e-8
1.770, 1.608e-8
1.780, 1.611e-8
1.790, 1.614e-8
1.800, 1.618e-8
1.810, 1.623e-8
1.820, 1.632e-8
1.830, 1.643e-8
1.840, 1.647e-8
1.850, 1.650e-8
1.860, 1.654e-8
1.870, 1.657e-8
1.880, 1.656e-8
1.890, 1.657e-8
1.900, 1.654e-8
1.910, 1.657e-8
1.920, 1.659e-8
1.930, 1.661e-8
1.940, 1.663e-8
1.950, 1.668e-8
1.960, 1.674e-8
1.970, 1.679e-8
1.980, 1.682e-8
1.990, 1.685e-8
