# Supplementary material for: An Insulin-Modified pH-Responsive Nanopipette Based on Ion Current Rectification
Source: Sensors (Basel). 2024 Jun 30;24(13):4264. doi: 10.3390/s24134264 (PMC11244478; doi:10.3390/s24134264)
Supplement: Supplementary file 1 [file sensors-24-04264-s001.zip › Reversibility/2/5.txt]

Aug. 5, 2023   18:03:54
Linear Sweep Voltammetry
File: s:\Data Source:  Experiment
Instrument Model:  CHI830D
Header: 
Note: 

Init E (V) = -2
Final E (V) = 2
Scan Rate (V/s) = 0.5
Sample Interval (V) = 0.01
Quiet Time (sec) = 2
Sensitivity (A/V) = 1e-8


Potential/V, Current/A

-2.000, -3.952e-8
-1.990, -3.928e-8
-1.980, -3.912e-8
-1.970, -3.893e-8
-1.960, -3.873e-8
-1.950, -3.851e-8
-1.940, -3.860e-8
-1.930, -3.849e-8
-1.920, -3.835e-8
-1.910, -3.789e-8
-1.900, -3.740e-8
-1.890, -3.720e-8
-1.880, -3.710e-8
-1.870, -3.717e-8
-1.860, -3.699e-8
-1.850, -3.679e-8
-1.840, -3.658e-8
-1.830, -3.642e-8
-1.820, -3.618e-8
-1.810, -3.598e-8
-1.800, -3.579e-8
-1.790, -3.559e-8
-1.780, -3.536e-8
-1.770, -3.471e-8
-1.760, -3.451e-8
-1.750, -3.435e-8
-1.740, -3.412e-8
-1.730, -3.392e-8
-1.720, -3.375e-8
-1.710, -3.361e-8
-1.700, -3.345e-8
-1.690, -3.325e-8
-1.680, -3.299e-8
-1.670, -3.281e-8
-1.660, -3.262e-8
-1.650, -3.265e-8
-1.640, -3.256e-8
-1.630, -3.236e-8
-1.620, -3.211e-8
-1.610, -3.157e-8
-1.600, -3.135e-8
-1.590, -3.118e-8
-1.580, -3.101e-8
-1.570, -3.080e-8
-1.560, -3.058e-8
-1.550, -3.042e-8
-1.540, -3.021e-8
-1.530, -3.002e-8
-1.520, -2.977e-8
-1.510, -2.955e-8
-1.500, -2.952e-8
-1.490, -2.940e-8
-1.480, -2.921e-8
-1.470, -2.899e-8
-1.460, -2.881e-8
-1.450, -2.858e-8
-1.440, -2.830e-8
-1.430, -2.792e-8
-1.420, -2.775e-8
-1.410, -2.751e-8
-1.400, -2.730e-8
-1.390, -2.712e-8
-1.380, -2.690e-8
-1.370, -2.669e-8
-1.360, -2.646e-8
-1.350, -2.632e-8
-1.340, -2.608e-8
-1.330, -2.589e-8
-1.320, -2.570e-8
-1.310, -2.546e-8
-1.300, -2.519e-8
-1.290, -2.504e-8
-1.280, -2.482e-8
-1.270, -2.459e-8
-1.260, -2.437e-8
-1.250, -2.421e-8
-1.240, -2.401e-8
-1.230, -2.385e-8
-1.220, -2.365e-8
-1.210, -2.352e-8
-1.200, -2.326e-8
-1.190, -2.304e-8
-1.180, -2.282e-8
-1.170, -2.257e-8
-1.160, -2.239e-8
-1.150, -2.218e-8
-1.140, -2.195e-8
-1.130, -2.175e-8
-1.120, -2.156e-8
-1.110, -2.132e-8
-1.100, -2.109e-8
-1.090, -2.088e-8
-1.080, -2.069e-8
-1.070, -2.049e-8
-1.060, -2.031e-8
-1.050, -2.011e-8
-1.040, -1.989e-8
-1.030, -1.967e-8
-1.020, -1.946e-8
-1.010, -1.927e-8
-1.000, -1.905e-8
-0.990, -1.884e-8
-0.980, -1.863e-8
-0.970, -1.845e-8
-0.960, -1.825e-8
-0.950, -1.805e-8
-0.940, -1.785e-8
-0.930, -1.764e-8
-0.920, -1.748e-8
-0.910, -1.727e-8
-0.900, -1.706e-8
-0.890, -1.685e-8
-0.880, -1.666e-8
-0.870, -1.644e-8
-0.860, -1.625e-8
-0.850, -1.602e-8
-0.840, -1.583e-8
-0.830, -1.569e-8
-0.820, -1.548e-8
-0.810, -1.528e-8
-0.800, -1.505e-8
-0.790, -1.485e-8
-0.780, -1.466e-8
-0.770, -1.444e-8
-0.760, -1.431e-8
-0.750, -1.409e-8
-0.740, -1.391e-8
-0.730, -1.371e-8
-0.720, -1.352e-8
-0.710, -1.331e-8
-0.700, -1.313e-8
-0.690, -1.293e-8
-0.680, -1.272e-8
-0.670, -1.253e-8
-0.660, -1.232e-8
-0.650, -1.212e-8
-0.640, -1.193e-8
-0.630, -1.173e-8
-0.620, -1.153e-8
-0.610, -1.132e-8
-0.600, -1.112e-8
-0.590, -1.095e-8
-0.580, -1.078e-8
-0.570, -1.058e-8
-0.560, -1.040e-8
-0.550, -1.019e-8
-0.540, -9.969e-9
-0.530, -9.764e-9
-0.520, -9.575e-9
-0.510, -9.370e-9
-0.500, -9.163e-9
-0.490, -8.964e-9
-0.480, -8.773e-9
-0.470, -8.577e-9
-0.460, -8.401e-9
-0.450, -8.204e-9
-0.440, -7.996e-9
-0.430, -7.786e-9
-0.420, -7.618e-9
-0.410, -7.418e-9
-0.400, -7.221e-9
-0.390, -7.021e-9
-0.380, -6.824e-9
-0.370, -6.629e-9
-0.360, -6.422e-9
-0.350, -6.228e-9
-0.340, -6.040e-9
-0.330, -5.864e-9
-0.320, -5.670e-9
-0.310, -5.474e-9
-0.300, -5.269e-9
-0.290, -5.076e-9
-0.280, -4.891e-9
-0.270, -4.707e-9
-0.260, -4.523e-9
-0.250, -4.345e-9
-0.240, -4.162e-9
-0.230, -3.975e-9
-0.220, -3.784e-9
-0.210, -3.598e-9
-0.200, -3.408e-9
-0.190, -3.226e-9
-0.180, -3.053e-9
-0.170, -2.882e-9
-0.160, -2.697e-9
-0.150, -2.514e-9
-0.140, -2.329e-9
-0.130, -2.148e-9
-0.120, -1.967e-9
-0.110, -1.786e-9
-0.100, -1.605e-9
-0.090, -1.428e-9
-0.080, -1.256e-9
-0.070, -1.082e-9
-0.060, -9.118e-10
-0.050, -7.445e-10
-0.040, -5.744e-10
-0.030, -4.093e-10
-0.020, -2.453e-10
-0.010, -8.539e-11
-0.000, 7.517e-11
0.010, 2.311e-10
0.020, 3.877e-10
0.030, 5.433e-10
0.040, 6.968e-10
0.050, 8.460e-10
0.060, 9.951e-10
0.070, 1.143e-9
0.080, 1.286e-9
0.090, 1.427e-9
0.100, 1.568e-9
0.110, 1.704e-9
0.120, 1.838e-9
0.130, 1.973e-9
0.140, 2.103e-9
0.150, 2.235e-9
0.160, 2.366e-9
0.170, 2.493e-9
0.180, 2.617e-9
0.190, 2.740e-9
0.200, 2.861e-9
0.210, 2.978e-9
0.220, 3.095e-9
0.230, 3.211e-9
0.240, 3.325e-9
0.250, 3.439e-9
0.260, 3.561e-9
0.270, 3.685e-9
0.280, 3.790e-9
0.290, 3.898e-9
0.300, 4.006e-9
0.310, 4.107e-9
0.320, 4.209e-9
0.330, 4.310e-9
0.340, 4.407e-9
0.350, 4.503e-9
0.360, 4.603e-9
0.370, 4.702e-9
0.380, 4.808e-9
0.390, 4.914e-9
0.400, 5.009e-9
0.410, 5.101e-9
0.420, 5.188e-9
0.430, 5.276e-9
0.440, 5.359e-9
0.450, 5.433e-9
0.460, 5.507e-9
0.470, 5.586e-9
0.480, 5.665e-9
0.490, 5.739e-9
0.500, 5.814e-9
0.510, 5.933e-9
0.520, 6.047e-9
0.530, 6.138e-9
0.540, 6.669e-9
0.550, 6.888e-9
0.560, 6.988e-9
0.570, 7.074e-9
0.580, 7.159e-9
0.590, 7.249e-9
0.600, 7.338e-9
0.610, 7.433e-9
0.620, 7.519e-9
0.630, 7.600e-9
0.640, 7.676e-9
0.650, 7.757e-9
0.660, 7.841e-9
0.670, 7.927e-9
0.680, 8.007e-9
0.690, 8.079e-9
0.700, 8.151e-9
0.710, 8.215e-9
0.720, 8.291e-9
0.730, 8.373e-9
0.740, 8.466e-9
0.750, 8.534e-9
0.760, 8.605e-9
0.770, 8.673e-9
0.780, 8.742e-9
0.790, 8.808e-9
0.800, 8.864e-9
0.810, 8.919e-9
0.820, 8.978e-9
0.830, 9.035e-9
0.840, 9.102e-9
0.850, 9.157e-9
0.860, 9.202e-9
0.870, 9.259e-9
0.880, 9.315e-9
0.890, 9.366e-9
0.900, 9.422e-9
0.910, 9.475e-9
0.920, 9.543e-9
0.930, 9.599e-9
0.940, 9.651e-9
0.950, 9.702e-9
0.960, 9.724e-9
0.970, 9.775e-9
0.980, 9.822e-9
0.990, 9.860e-9
1.000, 9.893e-9
1.010, 9.930e-9
1.020, 9.966e-9
1.030, 1.001e-8
1.040, 1.005e-8
1.050, 1.007e-8
1.060, 1.009e-8
1.070, 1.012e-8
1.080, 1.013e-8
1.090, 1.017e-8
1.100, 1.018e-8
1.110, 1.018e-8
1.120, 1.020e-8
1.130, 1.022e-8
1.140, 1.026e-8
1.150, 1.028e-8
1.160, 1.029e-8
1.170, 1.031e-8
1.180, 1.034e-8
1.190, 1.035e-8
1.200, 1.038e-8
1.210, 1.039e-8
1.220, 1.042e-8
1.230, 1.045e-8
1.240, 1.045e-8
1.250, 1.047e-8
1.260, 1.049e-8
1.270, 1.051e-8
1.280, 1.051e-8
1.290, 1.056e-8
1.300, 1.059e-8
1.310, 1.061e-8
1.320, 1.062e-8
1.330, 1.060e-8
1.340, 1.038e-8
1.350, 1.025e-8
1.360, 1.022e-8
1.370, 1.020e-8
1.380, 1.019e-8
1.390, 1.023e-8
1.400, 1.024e-8
1.410, 1.026e-8
1.420, 1.024e-8
1.430, 1.027e-8
1.440, 1.021e-8
1.450, 1.022e-8
1.460, 1.020e-8
1.470, 1.022e-8
1.480, 1.023e-8
1.490, 1.026e-8
1.500, 1.029e-8
1.510, 1.032e-8
1.520, 1.032e-8
1.530, 1.036e-8
1.540, 1.038e-8
1.550, 1.039e-8
1.560, 1.037e-8
1.570, 1.038e-8
1.580, 1.040e-8
1.590, 1.042e-8
1.600, 1.042e-8
1.610, 1.042e-8
1.620, 1.043e-8
1.630, 1.042e-8
1.640, 1.042e-8
1.650, 1.042e-8
1.660, 1.043e-8
1.670, 1.043e-8
1.680, 1.044e-8
1.690, 1.047e-8
1.700, 1.048e-8
1.710, 1.047e-8
1.720, 1.049e-8
1.730, 1.049e-8
1.740, 1.052e-8
1.750, 1.052e-8
1.760, 1.057e-8
1.770, 1.056e-8
1.780, 1.056e-8
1.790, 1.059e-8
1.800, 1.060e-8
1.810, 1.060e-8
1.820, 1.064e-8
1.830, 1.064e-8
1.840, 1.068e-8
1.850, 1.070e-8
1.860, 1.074e-8
1.870, 1.077e-8
1.880, 1.079e-8
1.890, 1.079e-8
1.900, 1.079e-8
1.910, 1.077e-8
1.920, 1.078e-8
1.930, 1.081e-8
1.940, 1.078e-8
1.950, 1.080e-8
1.960, 1.085e-8
1.970, 1.087e-8
1.980, 1.092e-8
1.990, 1.095e-8
