# Supplementary material for: An Insulin-Modified pH-Responsive Nanopipette Based on Ion Current Rectification
Source: Sensors (Basel). 2024 Jun 30;24(13):4264. doi: 10.3390/s24134264 (PMC11244478; doi:10.3390/s24134264)
Supplement: Supplementary file 1 [file sensors-24-04264-s001.zip › Reversibility/2/6.txt]

Aug. 5, 2023   19:55:35
Linear Sweep Voltammetry
File: s:\Data Source:  Experiment
Instrument Model:  CHI830D
Header: 
Note: 

Init E (V) = -2
Final E (V) = 2
Scan Rate (V/s) = 0.5
Sample Interval (V) = 0.01
Quiet Time (sec) = 2
Sensitivity (A/V) = 1e-8


Potential/V, Current/A

-2.000, -5.355e-8
-1.990, -5.315e-8
-1.980, -5.276e-8
-1.970, -5.296e-8
-1.960, -5.243e-8
-1.950, -5.191e-8
-1.940, -5.158e-8
-1.930, -5.174e-8
-1.920, -5.157e-8
-1.910, -5.119e-8
-1.900, -5.077e-8
-1.890, -5.043e-8
-1.880, -5.025e-8
-1.870, -5.021e-8
-1.860, -4.999e-8
-1.850, -4.976e-8
-1.840, -4.943e-8
-1.830, -4.895e-8
-1.820, -4.842e-8
-1.810, -4.826e-8
-1.800, -4.832e-8
-1.790, -4.792e-8
-1.780, -4.782e-8
-1.770, -4.768e-8
-1.760, -4.732e-8
-1.750, -4.707e-8
-1.740, -4.698e-8
-1.730, -4.666e-8
-1.720, -4.647e-8
-1.710, -4.622e-8
-1.700, -4.609e-8
-1.690, -4.568e-8
-1.680, -4.560e-8
-1.670, -4.543e-8
-1.660, -4.502e-8
-1.650, -4.470e-8
-1.640, -4.441e-8
-1.630, -4.420e-8
-1.620, -4.359e-8
-1.610, -4.349e-8
-1.600, -4.327e-8
-1.590, -4.294e-8
-1.580, -4.246e-8
-1.570, -4.222e-8
-1.560, -4.197e-8
-1.550, -4.173e-8
-1.540, -4.144e-8
-1.530, -4.125e-8
-1.520, -4.078e-8
-1.510, -4.067e-8
-1.500, -4.035e-8
-1.490, -4.003e-8
-1.480, -3.991e-8
-1.470, -3.956e-8
-1.460, -3.920e-8
-1.450, -3.890e-8
-1.440, -3.860e-8
-1.430, -3.820e-8
-1.420, -3.785e-8
-1.410, -3.750e-8
-1.400, -3.706e-8
-1.390, -3.669e-8
-1.380, -3.647e-8
-1.370, -3.645e-8
-1.360, -3.614e-8
-1.350, -3.587e-8
-1.340, -3.554e-8
-1.330, -3.524e-8
-1.320, -3.494e-8
-1.310, -3.450e-8
-1.300, -3.436e-8
-1.290, -3.408e-8
-1.280, -3.356e-8
-1.270, -3.296e-8
-1.260, -3.261e-8
-1.250, -3.225e-8
-1.240, -3.200e-8
-1.230, -3.172e-8
-1.220, -3.139e-8
-1.210, -3.109e-8
-1.200, -3.077e-8
-1.190, -3.044e-8
-1.180, -3.006e-8
-1.170, -2.981e-8
-1.160, -2.952e-8
-1.150, -2.940e-8
-1.140, -2.904e-8
-1.130, -2.874e-8
-1.120, -2.849e-8
-1.110, -2.821e-8
-1.100, -2.772e-8
-1.090, -2.757e-8
-1.080, -2.736e-8
-1.070, -2.698e-8
-1.060, -2.680e-8
-1.050, -2.659e-8
-1.040, -2.629e-8
-1.030, -2.602e-8
-1.020, -2.584e-8
-1.010, -2.550e-8
-1.000, -2.516e-8
-0.990, -2.490e-8
-0.980, -2.461e-8
-0.970, -2.427e-8
-0.960, -2.392e-8
-0.950, -2.368e-8
-0.940, -2.340e-8
-0.930, -2.318e-8
-0.920, -2.288e-8
-0.910, -2.256e-8
-0.900, -2.229e-8
-0.890, -2.208e-8
-0.880, -2.178e-8
-0.870, -2.152e-8
-0.860, -2.119e-8
-0.850, -2.096e-8
-0.840, -2.076e-8
-0.830, -2.048e-8
-0.820, -2.020e-8
-0.810, -1.990e-8
-0.800, -1.965e-8
-0.790, -1.942e-8
-0.780, -1.914e-8
-0.770, -1.885e-8
-0.760, -1.857e-8
-0.750, -1.832e-8
-0.740, -1.808e-8
-0.730, -1.780e-8
-0.720, -1.752e-8
-0.710, -1.721e-8
-0.700, -1.693e-8
-0.690, -1.667e-8
-0.680, -1.640e-8
-0.670, -1.611e-8
-0.660, -1.585e-8
-0.650, -1.565e-8
-0.640, -1.540e-8
-0.630, -1.516e-8
-0.620, -1.491e-8
-0.610, -1.466e-8
-0.600, -1.439e-8
-0.590, -1.415e-8
-0.580, -1.384e-8
-0.570, -1.361e-8
-0.560, -1.334e-8
-0.550, -1.312e-8
-0.540, -1.291e-8
-0.530, -1.264e-8
-0.520, -1.237e-8
-0.510, -1.210e-8
-0.500, -1.184e-8
-0.490, -1.160e-8
-0.480, -1.133e-8
-0.470, -1.108e-8
-0.460, -1.083e-8
-0.450, -1.058e-8
-0.440, -1.033e-8
-0.430, -1.006e-8
-0.420, -9.837e-9
-0.410, -9.590e-9
-0.400, -9.339e-9
-0.390, -9.103e-9
-0.380, -8.846e-9
-0.370, -8.592e-9
-0.360, -8.346e-9
-0.350, -8.095e-9
-0.340, -7.838e-9
-0.330, -7.565e-9
-0.320, -7.291e-9
-0.310, -7.044e-9
-0.300, -6.782e-9
-0.290, -6.535e-9
-0.280, -6.282e-9
-0.270, -6.051e-9
-0.260, -5.815e-9
-0.250, -5.569e-9
-0.240, -5.330e-9
-0.230, -5.086e-9
-0.220, -4.844e-9
-0.210, -4.605e-9
-0.200, -4.364e-9
-0.190, -4.127e-9
-0.180, -3.891e-9
-0.170, -3.660e-9
-0.160, -3.428e-9
-0.150, -3.201e-9
-0.140, -2.979e-9
-0.130, -2.752e-9
-0.120, -2.528e-9
-0.110, -2.304e-9
-0.100, -2.080e-9
-0.090, -1.862e-9
-0.080, -1.647e-9
-0.070, -1.437e-9
-0.060, -1.223e-9
-0.050, -1.012e-9
-0.040, -8.048e-10
-0.030, -5.990e-10
-0.020, -3.954e-10
-0.010, -1.943e-10
-0.000, 6.574e-12
0.010, 2.059e-10
0.020, 4.009e-10
0.030, 5.931e-10
0.040, 7.854e-10
0.050, 9.733e-10
0.060, 1.160e-9
0.070, 1.342e-9
0.080, 1.521e-9
0.090, 1.697e-9
0.100, 1.875e-9
0.110, 2.048e-9
0.120, 2.215e-9
0.130, 2.382e-9
0.140, 2.547e-9
0.150, 2.709e-9
0.160, 2.870e-9
0.170, 3.029e-9
0.180, 3.184e-9
0.190, 3.337e-9
0.200, 3.487e-9
0.210, 3.640e-9
0.220, 3.783e-9
0.230, 3.929e-9
0.240, 4.074e-9
0.250, 4.213e-9
0.260, 4.348e-9
0.270, 4.487e-9
0.280, 4.623e-9
0.290, 4.751e-9
0.300, 4.884e-9
0.310, 5.015e-9
0.320, 5.137e-9
0.330, 5.258e-9
0.340, 5.381e-9
0.350, 5.502e-9
0.360, 5.630e-9
0.370, 5.756e-9
0.380, 5.876e-9
0.390, 5.993e-9
0.400, 6.117e-9
0.410, 6.239e-9
0.420, 6.345e-9
0.430, 6.470e-9
0.440, 6.591e-9
0.450, 6.707e-9
0.460, 6.835e-9
0.470, 6.962e-9
0.480, 7.071e-9
0.490, 7.177e-9
0.500, 7.294e-9
0.510, 7.413e-9
0.520, 7.517e-9
0.530, 7.632e-9
0.540, 7.746e-9
0.550, 7.853e-9
0.560, 7.945e-9
0.570, 8.022e-9
0.580, 8.162e-9
0.590, 8.258e-9
0.600, 8.363e-9
0.610, 8.481e-9
0.620, 8.581e-9
0.630, 8.687e-9
0.640, 8.792e-9
0.650, 8.904e-9
0.660, 9.012e-9
0.670, 9.139e-9
0.680, 9.238e-9
0.690, 9.326e-9
0.700, 9.434e-9
0.710, 9.560e-9
0.720, 9.657e-9
0.730, 9.764e-9
0.740, 9.865e-9
0.750, 9.927e-9
0.760, 1.003e-8
0.770, 1.018e-8
0.780, 1.029e-8
0.790, 1.037e-8
0.800, 1.042e-8
0.810, 1.048e-8
0.820, 1.054e-8
0.830, 1.062e-8
0.840, 1.071e-8
0.850, 1.085e-8
0.860, 1.095e-8
0.870, 1.105e-8
0.880, 1.113e-8
0.890, 1.121e-8
0.900, 1.129e-8
0.910, 1.143e-8
0.920, 1.155e-8
0.930, 1.166e-8
0.940, 1.177e-8
0.950, 1.186e-8
0.960, 1.193e-8
0.970, 1.200e-8
0.980, 1.207e-8
0.990, 1.213e-8
1.000, 1.220e-8
1.010, 1.230e-8
1.020, 1.238e-8
1.030, 1.246e-8
1.040, 1.253e-8
1.050, 1.262e-8
1.060, 1.268e-8
1.070, 1.271e-8
1.080, 1.282e-8
1.090, 1.290e-8
1.100, 1.298e-8
1.110, 1.306e-8
1.120, 1.314e-8
1.130, 1.325e-8
1.140, 1.332e-8
1.150, 1.340e-8
1.160, 1.348e-8
1.170, 1.358e-8
1.180, 1.366e-8
1.190, 1.373e-8
1.200, 1.382e-8
1.210, 1.391e-8
1.220, 1.404e-8
1.230, 1.415e-8
1.240, 1.428e-8
1.250, 1.431e-8
1.260, 1.436e-8
1.270, 1.443e-8
1.280, 1.446e-8
1.290, 1.454e-8
1.300, 1.461e-8
1.310, 1.469e-8
1.320, 1.476e-8
1.330, 1.482e-8
1.340, 1.490e-8
1.350, 1.501e-8
1.360, 1.505e-8
1.370, 1.514e-8
1.380, 1.526e-8
1.390, 1.536e-8
1.400, 1.548e-8
1.410, 1.559e-8
1.420, 1.569e-8
1.430, 1.578e-8
1.440, 1.585e-8
1.450, 1.593e-8
1.460, 1.599e-8
1.470, 1.604e-8
1.480, 1.610e-8
1.490, 1.611e-8
1.500, 1.619e-8
1.510, 1.628e-8
1.520, 1.638e-8
1.530, 1.644e-8
1.540, 1.651e-8
1.550, 1.660e-8
1.560, 1.668e-8
1.570, 1.677e-8
1.580, 1.684e-8
1.590, 1.693e-8
1.600, 1.701e-8
1.610, 1.709e-8
1.620, 1.716e-8
1.630, 1.724e-8
1.640, 1.736e-8
1.650, 1.746e-8
1.660, 1.759e-8
1.670, 1.765e-8
1.680, 1.773e-8
1.690, 1.778e-8
1.700, 1.778e-8
1.710, 1.785e-8
1.720, 1.798e-8
1.730, 1.804e-8
1.740, 1.808e-8
1.750, 1.815e-8
1.760, 1.823e-8
1.770, 1.836e-8
1.780, 1.844e-8
1.790, 1.851e-8
1.800, 1.865e-8
1.810, 1.873e-8
1.820, 1.878e-8
1.830, 1.884e-8
1.840, 1.894e-8
1.850, 1.903e-8
1.860, 1.909e-8
1.870, 1.914e-8
1.880, 1.924e-8
1.890, 1.934e-8
1.900, 1.940e-8
1.910, 1.944e-8
1.920, 1.953e-8
1.930, 1.966e-8
1.940, 1.971e-8
1.950, 1.977e-8
1.960, 1.985e-8
1.970, 1.984e-8
1.980, 1.982e-8
1.990, 1.987e-8
