# Supplementary material for: An Insulin-Modified pH-Responsive Nanopipette Based on Ion Current Rectification
Source: Sensors (Basel). 2024 Jun 30;24(13):4264. doi: 10.3390/s24134264 (PMC11244478; doi:10.3390/s24134264)
Supplement: Supplementary file 1 [file sensors-24-04264-s001.zip › Reversibility/3/1.txt]

Aug. 5, 2023   17:20:31
Linear Sweep Voltammetry
File: s:\Data Source:  Experiment
Instrument Model:  CHI830D
Header: 
Note: 

Init E (V) = -2
Final E (V) = 2
Scan Rate (V/s) = 0.5
Sample Interval (V) = 0.01
Quiet Time (sec) = 2
Sensitivity (A/V) = 1e-8


Potential/V, Current/A

-2.000, -1.239e-8
-1.990, -1.235e-8
-1.980, -1.228e-8
-1.970, -1.224e-8
-1.960, -1.217e-8
-1.950, -1.213e-8
-1.940, -1.212e-8
-1.930, -1.204e-8
-1.920, -1.199e-8
-1.910, -1.193e-8
-1.900, -1.191e-8
-1.890, -1.184e-8
-1.880, -1.182e-8
-1.870, -1.177e-8
-1.860, -1.168e-8
-1.850, -1.152e-8
-1.840, -1.150e-8
-1.830, -1.146e-8
-1.820, -1.136e-8
-1.810, -1.130e-8
-1.800, -1.113e-8
-1.790, -1.102e-8
-1.780, -1.099e-8
-1.770, -1.093e-8
-1.760, -1.085e-8
-1.750, -1.088e-8
-1.740, -1.085e-8
-1.730, -1.074e-8
-1.720, -1.073e-8
-1.710, -1.068e-8
-1.700, -1.062e-8
-1.690, -1.055e-8
-1.680, -1.047e-8
-1.670, -1.041e-8
-1.660, -1.038e-8
-1.650, -1.025e-8
-1.640, -1.021e-8
-1.630, -1.010e-8
-1.620, -9.990e-9
-1.610, -9.942e-9
-1.600, -9.906e-9
-1.590, -9.826e-9
-1.580, -9.754e-9
-1.570, -9.647e-9
-1.560, -9.595e-9
-1.550, -9.564e-9
-1.540, -9.531e-9
-1.530, -9.497e-9
-1.520, -9.514e-9
-1.510, -9.447e-9
-1.500, -9.418e-9
-1.490, -9.328e-9
-1.480, -9.149e-9
-1.470, -9.047e-9
-1.460, -8.979e-9
-1.450, -8.990e-9
-1.440, -8.957e-9
-1.430, -8.937e-9
-1.420, -8.952e-9
-1.410, -8.833e-9
-1.400, -8.779e-9
-1.390, -8.700e-9
-1.380, -8.654e-9
-1.370, -8.552e-9
-1.360, -8.519e-9
-1.350, -8.452e-9
-1.340, -8.414e-9
-1.330, -8.332e-9
-1.320, -8.325e-9
-1.310, -8.259e-9
-1.300, -8.195e-9
-1.290, -8.142e-9
-1.280, -8.006e-9
-1.270, -7.965e-9
-1.260, -7.861e-9
-1.250, -7.845e-9
-1.240, -7.889e-9
-1.230, -7.842e-9
-1.220, -7.754e-9
-1.210, -7.667e-9
-1.200, -7.595e-9
-1.190, -7.472e-9
-1.180, -7.381e-9
-1.170, -7.300e-9
-1.160, -7.201e-9
-1.150, -7.156e-9
-1.140, -7.178e-9
-1.130, -7.125e-9
-1.120, -7.113e-9
-1.110, -7.104e-9
-1.100, -7.062e-9
-1.090, -6.973e-9
-1.080, -6.980e-9
-1.070, -6.934e-9
-1.060, -6.827e-9
-1.050, -6.768e-9
-1.040, -6.712e-9
-1.030, -6.605e-9
-1.020, -6.574e-9
-1.010, -6.516e-9
-1.000, -6.468e-9
-0.990, -6.405e-9
-0.980, -6.383e-9
-0.970, -6.318e-9
-0.960, -6.280e-9
-0.950, -6.250e-9
-0.940, -6.201e-9
-0.930, -6.151e-9
-0.920, -6.107e-9
-0.910, -6.046e-9
-0.900, -6.033e-9
-0.890, -6.011e-9
-0.880, -5.950e-9
-0.870, -5.864e-9
-0.860, -5.820e-9
-0.850, -5.781e-9
-0.840, -5.723e-9
-0.830, -5.672e-9
-0.820, -5.629e-9
-0.810, -5.575e-9
-0.800, -5.542e-9
-0.790, -5.451e-9
-0.780, -5.371e-9
-0.770, -5.324e-9
-0.760, -5.305e-9
-0.750, -5.254e-9
-0.740, -5.218e-9
-0.730, -5.158e-9
-0.720, -5.113e-9
-0.710, -5.052e-9
-0.700, -4.991e-9
-0.690, -4.933e-9
-0.680, -4.869e-9
-0.670, -4.809e-9
-0.660, -4.745e-9
-0.650, -4.699e-9
-0.640, -4.664e-9
-0.630, -4.634e-9
-0.620, -4.623e-9
-0.610, -4.551e-9
-0.600, -4.449e-9
-0.590, -4.432e-9
-0.580, -4.403e-9
-0.570, -4.383e-9
-0.560, -4.335e-9
-0.550, -4.301e-9
-0.540, -4.293e-9
-0.530, -4.238e-9
-0.520, -4.167e-9
-0.510, -4.103e-9
-0.500, -4.061e-9
-0.490, -4.051e-9
-0.480, -3.995e-9
-0.470, -3.949e-9
-0.460, -3.920e-9
-0.450, -3.907e-9
-0.440, -3.881e-9
-0.430, -3.854e-9
-0.420, -3.806e-9
-0.410, -3.771e-9
-0.400, -3.713e-9
-0.390, -3.658e-9
-0.380, -3.571e-9
-0.370, -3.434e-9
-0.360, -3.361e-9
-0.350, -3.297e-9
-0.340, -3.240e-9
-0.330, -3.192e-9
-0.320, -3.123e-9
-0.310, -3.048e-9
-0.300, -2.982e-9
-0.290, -2.899e-9
-0.280, -2.819e-9
-0.270, -2.739e-9
-0.260, -2.662e-9
-0.250, -2.574e-9
-0.240, -2.482e-9
-0.230, -2.386e-9
-0.220, -2.292e-9
-0.210, -2.190e-9
-0.200, -2.083e-9
-0.190, -1.971e-9
-0.180, -1.862e-9
-0.170, -1.749e-9
-0.160, -1.635e-9
-0.150, -1.526e-9
-0.140, -1.419e-9
-0.130, -1.316e-9
-0.120, -1.209e-9
-0.110, -1.100e-9
-0.100, -9.934e-10
-0.090, -8.832e-10
-0.080, -7.734e-10
-0.070, -6.612e-10
-0.060, -5.489e-10
-0.050, -4.400e-10
-0.040, -3.373e-10
-0.030, -2.367e-10
-0.020, -1.438e-10
-0.010, -5.770e-11
-0.000, 2.473e-11
0.010, 1.053e-10
0.020, 1.831e-10
0.030, 2.622e-10
0.040, 3.406e-10
0.050, 4.277e-10
0.060, 5.101e-10
0.070, 5.922e-10
0.080, 6.759e-10
0.090, 7.577e-10
0.100, 8.401e-10
0.110, 9.293e-10
0.120, 1.015e-9
0.130, 1.096e-9
0.140, 1.185e-9
0.150, 1.276e-9
0.160, 1.366e-9
0.170, 1.462e-9
0.180, 1.554e-9
0.190, 1.653e-9
0.200, 1.749e-9
0.210, 1.845e-9
0.220, 1.942e-9
0.230, 2.039e-9
0.240, 2.133e-9
0.250, 2.217e-9
0.260, 2.324e-9
0.270, 2.429e-9
0.280, 2.522e-9
0.290, 2.617e-9
0.300, 2.713e-9
0.310, 2.807e-9
0.320, 2.911e-9
0.330, 3.008e-9
0.340, 3.114e-9
0.350, 3.218e-9
0.360, 3.290e-9
0.370, 3.394e-9
0.380, 3.470e-9
0.390, 3.569e-9
0.400, 3.684e-9
0.410, 3.799e-9
0.420, 3.990e-9
0.430, 4.143e-9
0.440, 4.278e-9
0.450, 4.375e-9
0.460, 4.469e-9
0.470, 4.610e-9
0.480, 4.757e-9
0.490, 4.891e-9
0.500, 4.977e-9
0.510, 5.096e-9
0.520, 5.223e-9
0.530, 5.403e-9
0.540, 5.580e-9
0.550, 5.786e-9
0.560, 5.949e-9
0.570, 6.166e-9
0.580, 6.395e-9
0.590, 6.616e-9
0.600, 6.868e-9
0.610, 7.122e-9
0.620, 7.371e-9
0.630, 7.585e-9
0.640, 7.782e-9
0.650, 7.971e-9
0.660, 8.139e-9
0.670, 8.298e-9
0.680, 8.457e-9
0.690, 8.602e-9
0.700, 8.740e-9
0.710, 8.896e-9
0.720, 9.072e-9
0.730, 9.220e-9
0.740, 9.354e-9
0.750, 9.520e-9
0.760, 9.707e-9
0.770, 9.879e-9
0.780, 1.004e-8
0.790, 1.018e-8
0.800, 1.035e-8
0.810, 1.051e-8
0.820, 1.066e-8
0.830, 1.081e-8
0.840, 1.096e-8
0.850, 1.111e-8
0.860, 1.127e-8
0.870, 1.142e-8
0.880, 1.158e-8
0.890, 1.173e-8
0.900, 1.190e-8
0.910, 1.203e-8
0.920, 1.217e-8
0.930, 1.233e-8
0.940, 1.247e-8
0.950, 1.261e-8
0.960, 1.278e-8
0.970, 1.294e-8
0.980, 1.311e-8
0.990, 1.326e-8
1.000, 1.340e-8
1.010, 1.355e-8
1.020, 1.372e-8
1.030, 1.386e-8
1.040, 1.400e-8
1.050, 1.414e-8
1.060, 1.427e-8
1.070, 1.445e-8
1.080, 1.459e-8
1.090, 1.476e-8
1.100, 1.494e-8
1.110, 1.509e-8
1.120, 1.526e-8
1.130, 1.541e-8
1.140, 1.553e-8
1.150, 1.567e-8
1.160, 1.584e-8
1.170, 1.596e-8
1.180, 1.610e-8
1.190, 1.628e-8
1.200, 1.643e-8
1.210, 1.657e-8
1.220, 1.673e-8
1.230, 1.688e-8
1.240, 1.703e-8
1.250, 1.717e-8
1.260, 1.733e-8
1.270, 1.749e-8
1.280, 1.764e-8
1.290, 1.777e-8
1.300, 1.796e-8
1.310, 1.810e-8
1.320, 1.823e-8
1.330, 1.838e-8
1.340, 1.852e-8
1.350, 1.867e-8
1.360, 1.882e-8
1.370, 1.897e-8
1.380, 1.910e-8
1.390, 1.926e-8
1.400, 1.938e-8
1.410, 1.955e-8
1.420, 1.969e-8
1.430, 1.982e-8
1.440, 1.999e-8
1.450, 2.011e-8
1.460, 2.026e-8
1.470, 2.043e-8
1.480, 2.057e-8
1.490, 2.075e-8
1.500, 2.088e-8
1.510, 2.101e-8
1.520, 2.115e-8
1.530, 2.129e-8
1.540, 2.146e-8
1.550, 2.162e-8
1.560, 2.179e-8
1.570, 2.193e-8
1.580, 2.208e-8
1.590, 2.222e-8
1.600, 2.236e-8
1.610, 2.254e-8
1.620, 2.269e-8
1.630, 2.287e-8
1.640, 2.305e-8
1.650, 2.321e-8
1.660, 2.335e-8
1.670, 2.349e-8
1.680, 2.363e-8
1.690, 2.380e-8
1.700, 2.395e-8
1.710, 2.408e-8
1.720, 2.423e-8
1.730, 2.436e-8
1.740, 2.452e-8
1.750, 2.466e-8
1.760, 2.483e-8
1.770, 2.496e-8
1.780, 2.510e-8
1.790, 2.524e-8
1.800, 2.539e-8
1.810, 2.551e-8
1.820, 2.566e-8
1.830, 2.581e-8
1.840, 2.591e-8
1.850, 2.608e-8
1.860, 2.622e-8
1.870, 2.637e-8
1.880, 2.655e-8
1.890, 2.666e-8
1.900, 2.680e-8
1.910, 2.694e-8
1.920, 2.708e-8
1.930, 2.722e-8
1.940, 2.733e-8
1.950, 2.748e-8
1.960, 2.762e-8
1.970, 2.778e-8
1.980, 2.794e-8
1.990, 2.809e-8
