# Supplementary material for: An Insulin-Modified pH-Responsive Nanopipette Based on Ion Current Rectification
Source: Sensors (Basel). 2024 Jun 30;24(13):4264. doi: 10.3390/s24134264 (PMC11244478; doi:10.3390/s24134264)
Supplement: Supplementary file 1 [file sensors-24-04264-s001.zip › Reversibility/3/2.txt]

Aug. 5, 2023   17:45:38
Linear Sweep Voltammetry
File: s:\Data Source:  Experiment
Instrument Model:  CHI830D
Header: 
Note: 

Init E (V) = -2
Final E (V) = 2
Scan Rate (V/s) = 0.5
Sample Interval (V) = 0.01
Quiet Time (sec) = 2
Sensitivity (A/V) = 1e-8


Potential/V, Current/A

-2.000, -8.200e-9
-1.990, -8.202e-9
-1.980, -8.134e-9
-1.970, -8.000e-9
-1.960, -7.921e-9
-1.950, -7.913e-9
-1.940, -7.874e-9
-1.930, -7.932e-9
-1.920, -7.946e-9
-1.910, -7.830e-9
-1.900, -7.802e-9
-1.890, -7.682e-9
-1.880, -7.580e-9
-1.870, -7.570e-9
-1.860, -7.495e-9
-1.850, -7.525e-9
-1.840, -7.484e-9
-1.830, -7.429e-9
-1.820, -7.493e-9
-1.810, -7.486e-9
-1.800, -7.419e-9
-1.790, -7.348e-9
-1.780, -7.301e-9
-1.770, -7.230e-9
-1.760, -7.216e-9
-1.750, -7.168e-9
-1.740, -7.044e-9
-1.730, -6.999e-9
-1.720, -6.998e-9
-1.710, -6.946e-9
-1.700, -6.889e-9
-1.690, -6.779e-9
-1.680, -6.719e-9
-1.670, -6.690e-9
-1.660, -6.680e-9
-1.650, -6.650e-9
-1.640, -6.601e-9
-1.630, -6.488e-9
-1.620, -6.459e-9
-1.610, -6.425e-9
-1.600, -6.365e-9
-1.590, -6.341e-9
-1.580, -6.288e-9
-1.570, -6.205e-9
-1.560, -6.101e-9
-1.550, -6.095e-9
-1.540, -6.067e-9
-1.530, -6.035e-9
-1.520, -5.948e-9
-1.510, -5.885e-9
-1.500, -5.827e-9
-1.490, -5.833e-9
-1.480, -5.774e-9
-1.470, -5.695e-9
-1.460, -5.649e-9
-1.450, -5.601e-9
-1.440, -5.588e-9
-1.430, -5.549e-9
-1.420, -5.545e-9
-1.410, -5.607e-9
-1.400, -5.543e-9
-1.390, -5.448e-9
-1.380, -5.414e-9
-1.370, -5.415e-9
-1.360, -5.364e-9
-1.350, -5.302e-9
-1.340, -5.311e-9
-1.330, -5.264e-9
-1.320, -5.238e-9
-1.310, -5.196e-9
-1.300, -5.133e-9
-1.290, -5.023e-9
-1.280, -5.009e-9
-1.270, -4.968e-9
-1.260, -4.936e-9
-1.250, -4.965e-9
-1.240, -4.914e-9
-1.230, -4.863e-9
-1.220, -4.832e-9
-1.210, -4.767e-9
-1.200, -4.682e-9
-1.190, -4.621e-9
-1.180, -4.607e-9
-1.170, -4.591e-9
-1.160, -4.551e-9
-1.150, -4.447e-9
-1.140, -4.481e-9
-1.130, -4.490e-9
-1.120, -4.420e-9
-1.110, -4.348e-9
-1.100, -4.269e-9
-1.090, -4.276e-9
-1.080, -4.248e-9
-1.070, -4.220e-9
-1.060, -4.202e-9
-1.050, -4.200e-9
-1.040, -4.160e-9
-1.030, -4.148e-9
-1.020, -4.125e-9
-1.010, -4.115e-9
-1.000, -4.046e-9
-0.990, -4.016e-9
-0.980, -4.015e-9
-0.970, -3.969e-9
-0.960, -3.951e-9
-0.950, -3.925e-9
-0.940, -3.897e-9
-0.930, -3.860e-9
-0.920, -3.879e-9
-0.910, -3.861e-9
-0.900, -3.831e-9
-0.890, -3.769e-9
-0.880, -3.721e-9
-0.870, -3.693e-9
-0.860, -3.717e-9
-0.850, -3.701e-9
-0.840, -3.660e-9
-0.830, -3.677e-9
-0.820, -3.656e-9
-0.810, -3.618e-9
-0.800, -3.622e-9
-0.790, -3.596e-9
-0.780, -3.542e-9
-0.770, -3.468e-9
-0.760, -3.459e-9
-0.750, -3.455e-9
-0.740, -3.446e-9
-0.730, -3.395e-9
-0.720, -3.355e-9
-0.710, -3.317e-9
-0.700, -3.248e-9
-0.690, -3.212e-9
-0.680, -3.203e-9
-0.670, -3.178e-9
-0.660, -3.177e-9
-0.650, -3.150e-9
-0.640, -3.121e-9
-0.630, -3.124e-9
-0.620, -3.077e-9
-0.610, -3.058e-9
-0.600, -3.000e-9
-0.590, -2.962e-9
-0.580, -2.918e-9
-0.570, -2.892e-9
-0.560, -2.907e-9
-0.550, -2.897e-9
-0.540, -2.854e-9
-0.530, -2.818e-9
-0.520, -2.753e-9
-0.510, -2.781e-9
-0.500, -2.754e-9
-0.490, -2.706e-9
-0.480, -2.694e-9
-0.470, -2.645e-9
-0.460, -2.650e-9
-0.450, -2.674e-9
-0.440, -2.670e-9
-0.430, -2.607e-9
-0.420, -2.549e-9
-0.410, -2.488e-9
-0.400, -2.440e-9
-0.390, -2.409e-9
-0.380, -2.394e-9
-0.370, -2.335e-9
-0.360, -2.236e-9
-0.350, -2.170e-9
-0.340, -2.102e-9
-0.330, -2.037e-9
-0.320, -1.977e-9
-0.310, -1.927e-9
-0.300, -1.851e-9
-0.290, -1.776e-9
-0.280, -1.706e-9
-0.270, -1.636e-9
-0.260, -1.562e-9
-0.250, -1.469e-9
-0.240, -1.371e-9
-0.230, -1.251e-9
-0.220, -1.146e-9
-0.210, -1.034e-9
-0.200, -9.269e-10
-0.190, -8.439e-10
-0.180, -7.427e-10
-0.170, -6.609e-10
-0.160, -5.627e-10
-0.150, -4.926e-10
-0.140, -4.256e-10
-0.130, -3.484e-10
-0.120, -3.022e-10
-0.110, -2.564e-10
-0.100, -2.075e-10
-0.090, -1.721e-10
-0.080, -1.503e-10
-0.070, -1.328e-10
-0.060, -1.054e-10
-0.050, -8.416e-11
-0.040, -6.509e-11
-0.030, -4.079e-11
-0.020, -1.403e-11
-0.010, 1.365e-11
-0.000, 4.072e-11
0.010, 6.933e-11
0.020, 1.078e-10
0.030, 1.493e-10
0.040, 1.791e-10
0.050, 2.047e-10
0.060, 2.437e-10
0.070, 2.895e-10
0.080, 3.345e-10
0.090, 3.874e-10
0.100, 4.310e-10
0.110, 4.972e-10
0.120, 5.538e-10
0.130, 6.097e-10
0.140, 6.737e-10
0.150, 7.177e-10
0.160, 7.595e-10
0.170, 8.017e-10
0.180, 8.638e-10
0.190, 9.161e-10
0.200, 9.681e-10
0.210, 1.028e-9
0.220, 1.092e-9
0.230, 1.156e-9
0.240, 1.232e-9
0.250, 1.302e-9
0.260, 1.350e-9
0.270, 1.413e-9
0.280, 1.474e-9
0.290, 1.541e-9
0.300, 1.643e-9
0.310, 1.722e-9
0.320, 1.780e-9
0.330, 1.862e-9
0.340, 1.927e-9
0.350, 1.990e-9
0.360, 2.026e-9
0.370, 2.100e-9
0.380, 2.186e-9
0.390, 2.252e-9
0.400, 2.321e-9
0.410, 2.331e-9
0.420, 2.413e-9
0.430, 2.455e-9
0.440, 2.474e-9
0.450, 2.555e-9
0.460, 2.631e-9
0.470, 2.717e-9
0.480, 2.749e-9
0.490, 2.822e-9
0.500, 2.873e-9
0.510, 2.903e-9
0.520, 2.997e-9
0.530, 3.061e-9
0.540, 3.087e-9
0.550, 3.128e-9
0.560, 3.171e-9
0.570, 3.275e-9
0.580, 3.385e-9
0.590, 3.453e-9
0.600, 3.554e-9
0.610, 3.652e-9
0.620, 3.739e-9
0.630, 3.786e-9
0.640, 3.769e-9
0.650, 3.797e-9
0.660, 3.870e-9
0.670, 3.967e-9
0.680, 4.070e-9
0.690, 4.157e-9
0.700, 4.227e-9
0.710, 4.261e-9
0.720, 4.327e-9
0.730, 4.405e-9
0.740, 4.521e-9
0.750, 4.500e-9
0.760, 4.526e-9
0.770, 4.653e-9
0.780, 4.754e-9
0.790, 4.867e-9
0.800, 4.936e-9
0.810, 4.984e-9
0.820, 5.053e-9
0.830, 5.047e-9
0.840, 5.132e-9
0.850, 5.246e-9
0.860, 5.345e-9
0.870, 5.405e-9
0.880, 5.498e-9
0.890, 5.581e-9
0.900, 5.700e-9
0.910, 5.751e-9
0.920, 5.893e-9
0.930, 6.039e-9
0.940, 6.131e-9
0.950, 6.237e-9
0.960, 6.302e-9
0.970, 6.333e-9
0.980, 6.362e-9
0.990, 6.507e-9
1.000, 6.639e-9
1.010, 6.670e-9
1.020, 6.728e-9
1.030, 6.854e-9
1.040, 6.832e-9
1.050, 6.940e-9
1.060, 7.121e-9
1.070, 7.276e-9
1.080, 7.393e-9
1.090, 7.606e-9
1.100, 7.656e-9
1.110, 7.736e-9
1.120, 7.831e-9
1.130, 7.911e-9
1.140, 7.987e-9
1.150, 8.008e-9
1.160, 8.108e-9
1.170, 8.265e-9
1.180, 8.329e-9
1.190, 8.383e-9
1.200, 8.512e-9
1.210, 8.585e-9
1.220, 8.780e-9
1.230, 8.879e-9
1.240, 9.016e-9
1.250, 9.189e-9
1.260, 9.254e-9
1.270, 9.313e-9
1.280, 9.422e-9
1.290, 9.502e-9
1.300, 9.560e-9
1.310, 9.685e-9
1.320, 9.834e-9
1.330, 9.908e-9
1.340, 9.994e-9
1.350, 1.009e-8
1.360, 1.022e-8
1.370, 1.023e-8
1.380, 1.033e-8
1.390, 1.046e-8
1.400, 1.060e-8
1.410, 1.076e-8
1.420, 1.091e-8
1.430, 1.098e-8
1.440, 1.104e-8
1.450, 1.103e-8
1.460, 1.112e-8
1.470, 1.128e-8
1.480, 1.142e-8
1.490, 1.148e-8
1.500, 1.161e-8
1.510, 1.175e-8
1.520, 1.182e-8
1.530, 1.195e-8
1.540, 1.213e-8
1.550, 1.224e-8
1.560, 1.230e-8
1.570, 1.242e-8
1.580, 1.251e-8
1.590, 1.262e-8
1.600, 1.277e-8
1.610, 1.286e-8
1.620, 1.299e-8
1.630, 1.307e-8
1.640, 1.322e-8
1.650, 1.337e-8
1.660, 1.348e-8
1.670, 1.360e-8
1.680, 1.368e-8
1.690, 1.378e-8
1.700, 1.389e-8
1.710, 1.399e-8
1.720, 1.409e-8
1.730, 1.417e-8
1.740, 1.428e-8
1.750, 1.438e-8
1.760, 1.449e-8
1.770, 1.456e-8
1.780, 1.463e-8
1.790, 1.474e-8
1.800, 1.483e-8
1.810, 1.490e-8
1.820, 1.502e-8
1.830, 1.514e-8
1.840, 1.523e-8
1.850, 1.530e-8
1.860, 1.540e-8
1.870, 1.547e-8
1.880, 1.557e-8
1.890, 1.565e-8
1.900, 1.575e-8
1.910, 1.585e-8
1.920, 1.596e-8
1.930, 1.604e-8
1.940, 1.613e-8
1.950, 1.620e-8
1.960, 1.626e-8
1.970, 1.631e-8
1.980, 1.639e-8
1.990, 1.650e-8
