# Supplementary material for: An Insulin-Modified pH-Responsive Nanopipette Based on Ion Current Rectification
Source: Sensors (Basel). 2024 Jun 30;24(13):4264. doi: 10.3390/s24134264 (PMC11244478; doi:10.3390/s24134264)
Supplement: Supplementary file 1 [file sensors-24-04264-s001.zip › Reversibility/3/3.txt]

Aug. 5, 2023   17:51:36
Linear Sweep Voltammetry
File: s:\Data Source:  Experiment
Instrument Model:  CHI830D
Header: 
Note: 

Init E (V) = -2
Final E (V) = 2
Scan Rate (V/s) = 0.5
Sample Interval (V) = 0.01
Quiet Time (sec) = 2
Sensitivity (A/V) = 1e-8

Potential/V, Current/A

-2.000, -9.284e-9
-1.990, -9.212e-9
-1.980, -9.104e-9
-1.970, -9.179e-9
-1.960, -8.964e-9
-1.950, -8.805e-9
-1.940, -8.737e-9
-1.930, -8.721e-9
-1.920, -8.576e-9
-1.910, -8.506e-9
-1.900, -8.393e-9
-1.890, -8.260e-9
-1.880, -8.281e-9
-1.870, -8.200e-9
-1.860, -8.245e-9
-1.850, -8.132e-9
-1.840, -8.082e-9
-1.830, -8.024e-9
-1.820, -7.918e-9
-1.810, -7.783e-9
-1.800, -7.735e-9
-1.790, -7.699e-9
-1.780, -7.722e-9
-1.770, -7.746e-9
-1.760, -7.770e-9
-1.750, -7.759e-9
-1.740, -7.633e-9
-1.730, -7.531e-9
-1.720, -7.471e-9
-1.710, -7.353e-9
-1.700, -7.458e-9
-1.690, -7.468e-9
-1.680, -7.377e-9
-1.670, -7.375e-9
-1.660, -7.308e-9
-1.650, -7.267e-9
-1.640, -7.135e-9
-1.630, -7.082e-9
-1.620, -7.079e-9
-1.610, -6.979e-9
-1.600, -6.910e-9
-1.590, -6.835e-9
-1.580, -6.790e-9
-1.570, -6.689e-9
-1.560, -6.642e-9
-1.550, -6.606e-9
-1.540, -6.586e-9
-1.530, -6.554e-9
-1.520, -6.433e-9
-1.510, -6.366e-9
-1.500, -6.327e-9
-1.490, -6.239e-9
-1.480, -6.227e-9
-1.470, -6.216e-9
-1.460, -6.187e-9
-1.450, -6.094e-9
-1.440, -6.027e-9
-1.430, -5.962e-9
-1.420, -5.940e-9
-1.410, -5.931e-9
-1.400, -5.818e-9
-1.390, -5.749e-9
-1.380, -5.716e-9
-1.370, -5.659e-9
-1.360, -5.616e-9
-1.350, -5.574e-9
-1.340, -5.561e-9
-1.330, -5.505e-9
-1.320, -5.457e-9
-1.310, -5.427e-9
-1.300, -5.388e-9
-1.290, -5.292e-9
-1.280, -5.235e-9
-1.270, -5.100e-9
-1.260, -4.975e-9
-1.250, -4.959e-9
-1.240, -4.876e-9
-1.230, -4.891e-9
-1.220, -4.869e-9
-1.210, -4.865e-9
-1.200, -4.849e-9
-1.190, -4.825e-9
-1.180, -4.721e-9
-1.170, -4.706e-9
-1.160, -4.696e-9
-1.150, -4.650e-9
-1.140, -4.583e-9
-1.130, -4.577e-9
-1.120, -4.505e-9
-1.110, -4.472e-9
-1.100, -4.480e-9
-1.090, -4.433e-9
-1.080, -4.336e-9
-1.070, -4.291e-9
-1.060, -4.341e-9
-1.050, -4.317e-9
-1.040, -4.267e-9
-1.030, -4.276e-9
-1.020, -4.290e-9
-1.010, -4.221e-9
-1.000, -4.177e-9
-0.990, -4.196e-9
-0.980, -4.172e-9
-0.970, -4.131e-9
-0.960, -4.045e-9
-0.950, -4.049e-9
-0.940, -4.039e-9
-0.930, -4.033e-9
-0.920, -4.001e-9
-0.910, -3.972e-9
-0.900, -3.985e-9
-0.890, -3.945e-9
-0.880, -3.897e-9
-0.870, -3.830e-9
-0.860, -3.794e-9
-0.850, -3.838e-9
-0.840, -3.779e-9
-0.830, -3.735e-9
-0.820, -3.733e-9
-0.810, -3.756e-9
-0.800, -3.785e-9
-0.790, -3.664e-9
-0.780, -3.639e-9
-0.770, -3.630e-9
-0.760, -3.583e-9
-0.750, -3.560e-9
-0.740, -3.605e-9
-0.730, -3.529e-9
-0.720, -3.484e-9
-0.710, -3.444e-9
-0.700, -3.374e-9
-0.690, -3.311e-9
-0.680, -3.255e-9
-0.670, -3.248e-9
-0.660, -3.221e-9
-0.650, -3.220e-9
-0.640, -3.157e-9
-0.630, -3.193e-9
-0.620, -3.159e-9
-0.610, -3.073e-9
-0.600, -3.024e-9
-0.590, -2.979e-9
-0.580, -2.932e-9
-0.570, -2.906e-9
-0.560, -2.871e-9
-0.550, -2.851e-9
-0.540, -2.827e-9
-0.530, -2.831e-9
-0.520, -2.827e-9
-0.510, -2.752e-9
-0.500, -2.710e-9
-0.490, -2.717e-9
-0.480, -2.701e-9
-0.470, -2.631e-9
-0.460, -2.613e-9
-0.450, -2.563e-9
-0.440, -2.535e-9
-0.430, -2.514e-9
-0.420, -2.492e-9
-0.410, -2.464e-9
-0.400, -2.490e-9
-0.390, -2.502e-9
-0.380, -2.393e-9
-0.370, -2.314e-9
-0.360, -2.331e-9
-0.350, -2.367e-9
-0.340, -2.376e-9
-0.330, -2.433e-9
-0.320, -2.439e-9
-0.310, -2.442e-9
-0.300, -2.451e-9
-0.290, -2.405e-9
-0.280, -2.337e-9
-0.270, -2.270e-9
-0.260, -2.199e-9
-0.250, -2.120e-9
-0.240, -2.038e-9
-0.230, -1.955e-9
-0.220, -1.879e-9
-0.210, -1.800e-9
-0.200, -1.720e-9
-0.190, -1.640e-9
-0.180, -1.561e-9
-0.170, -1.487e-9
-0.160, -1.412e-9
-0.150, -1.332e-9
-0.140, -1.246e-9
-0.130, -1.158e-9
-0.120, -1.063e-9
-0.110, -9.647e-10
-0.100, -8.712e-10
-0.090, -7.790e-10
-0.080, -6.818e-10
-0.070, -5.784e-10
-0.060, -4.825e-10
-0.050, -3.883e-10
-0.040, -2.899e-10
-0.030, -1.998e-10
-0.020, -1.152e-10
-0.010, -3.864e-11
-0.000, 2.564e-11
0.010, 8.101e-11
0.020, 1.287e-10
0.030, 1.681e-10
0.040, 2.080e-10
0.050, 2.373e-10
0.060, 2.717e-10
0.070, 2.978e-10
0.080, 3.458e-10
0.090, 3.852e-10
0.100, 4.467e-10
0.110, 5.141e-10
0.120, 5.676e-10
0.130, 6.442e-10
0.140, 7.035e-10
0.150, 7.807e-10
0.160, 9.081e-10
0.170, 9.724e-10
0.180, 1.015e-9
0.190, 1.120e-9
0.200, 1.240e-9
0.210, 1.354e-9
0.220, 1.442e-9
0.230, 1.531e-9
0.240, 1.595e-9
0.250, 1.701e-9
0.260, 1.812e-9
0.270, 1.905e-9
0.280, 2.001e-9
0.290, 2.056e-9
0.300, 2.178e-9
0.310, 2.306e-9
0.320, 2.411e-9
0.330, 2.484e-9
0.340, 2.554e-9
0.350, 2.677e-9
0.360, 2.790e-9
0.370, 2.895e-9
0.380, 2.992e-9
0.390, 3.100e-9
0.400, 3.186e-9
0.410, 3.256e-9
0.420, 3.387e-9
0.430, 3.450e-9
0.440, 3.568e-9
0.450, 3.716e-9
0.460, 3.851e-9
0.470, 3.984e-9
0.480, 4.160e-9
0.490, 4.281e-9
0.500, 4.324e-9
0.510, 4.452e-9
0.520, 4.601e-9
0.530, 4.738e-9
0.540, 4.833e-9
0.550, 4.901e-9
0.560, 4.995e-9
0.570, 5.074e-9
0.580, 5.180e-9
0.590, 5.274e-9
0.600, 5.349e-9
0.610, 5.458e-9
0.620, 5.514e-9
0.630, 5.570e-9
0.640, 5.743e-9
0.650, 5.866e-9
0.660, 5.991e-9
0.670, 6.133e-9
0.680, 6.260e-9
0.690, 6.416e-9
0.700, 6.498e-9
0.710, 6.581e-9
0.720, 6.739e-9
0.730, 6.800e-9
0.740, 7.099e-9
0.750, 7.249e-9
0.760, 7.532e-9
0.770, 7.613e-9
0.780, 7.746e-9
0.790, 7.842e-9
0.800, 8.032e-9
0.810, 8.166e-9
0.820, 8.367e-9
0.830, 8.578e-9
0.840, 8.711e-9
0.850, 8.841e-9
0.860, 9.053e-9
0.870, 9.287e-9
0.880, 9.426e-9
0.890, 9.609e-9
0.900, 9.777e-9
0.910, 9.955e-9
0.920, 1.007e-8
0.930, 1.019e-8
0.940, 1.028e-8
0.950, 1.040e-8
0.960, 1.049e-8
0.970, 1.058e-8
0.980, 1.071e-8
0.990, 1.084e-8
1.000, 1.095e-8
1.010, 1.105e-8
1.020, 1.120e-8
1.030, 1.131e-8
1.040, 1.146e-8
1.050, 1.157e-8
1.060, 1.168e-8
1.070, 1.178e-8
1.080, 1.188e-8
1.090, 1.197e-8
1.100, 1.205e-8
1.110, 1.217e-8
1.120, 1.234e-8
1.130, 1.249e-8
1.140, 1.256e-8
1.150, 1.263e-8
1.160, 1.275e-8
1.170, 1.291e-8
1.180, 1.307e-8
1.190, 1.315e-8
1.200, 1.329e-8
1.210, 1.340e-8
1.220, 1.347e-8
1.230, 1.352e-8
1.240, 1.364e-8
1.250, 1.377e-8
1.260, 1.391e-8
1.270, 1.403e-8
1.280, 1.417e-8
1.290, 1.426e-8
1.300, 1.435e-8
1.310, 1.444e-8
1.320, 1.463e-8
1.330, 1.471e-8
1.340, 1.486e-8
1.350, 1.492e-8
1.360, 1.494e-8
1.370, 1.502e-8
1.380, 1.516e-8
1.390, 1.524e-8
1.400, 1.531e-8
1.410, 1.546e-8
1.420, 1.565e-8
1.430, 1.580e-8
1.440, 1.590e-8
1.450, 1.607e-8
1.460, 1.609e-8
1.470, 1.618e-8
1.480, 1.634e-8
1.490, 1.651e-8
1.500, 1.661e-8
1.510, 1.671e-8
1.520, 1.679e-8
1.530, 1.696e-8
1.540, 1.707e-8
1.550, 1.711e-8
1.560, 1.718e-8
1.570, 1.725e-8
1.580, 1.736e-8
1.590, 1.754e-8
1.600, 1.778e-8
1.610, 1.793e-8
1.620, 1.801e-8
1.630, 1.821e-8
1.640, 1.842e-8
1.650, 1.850e-8
1.660, 1.869e-8
1.670, 1.885e-8
1.680, 1.899e-8
1.690, 1.913e-8
1.700, 1.929e-8
1.710, 1.941e-8
1.720, 1.947e-8
1.730, 1.964e-8
1.740, 1.980e-8
1.750, 1.985e-8
1.760, 1.997e-8
1.770, 2.010e-8
1.780, 2.019e-8
1.790, 2.029e-8
1.800, 2.042e-8
1.810, 2.058e-8
1.820, 2.081e-8
1.830, 2.094e-8
1.840, 2.103e-8
1.850, 2.102e-8
1.860, 2.121e-8
1.870, 2.135e-8
1.880, 2.146e-8
1.890, 2.160e-8
1.900, 2.176e-8
1.910, 2.185e-8
1.920, 2.195e-8
1.930, 2.212e-8
1.940, 2.221e-8
1.950, 2.240e-8
1.960, 2.260e-8
1.970, 2.269e-8
1.980, 2.276e-8
1.990, 2.282e-8
