# Supplementary material for: An Insulin-Modified pH-Responsive Nanopipette Based on Ion Current Rectification
Source: Sensors (Basel). 2024 Jun 30;24(13):4264. doi: 10.3390/s24134264 (PMC11244478; doi:10.3390/s24134264)
Supplement: Supplementary file 1 [file sensors-24-04264-s001.zip › Reversibility/3/4.txt]

Aug. 5, 2023   17:57:36
Linear Sweep Voltammetry
File: s:\Data Source:  Experiment
Instrument Model:  CHI830D
Header: 
Note: 

Init E (V) = -2
Final E (V) = 2
Scan Rate (V/s) = 0.5
Sample Interval (V) = 0.01
Quiet Time (sec) = 2
Sensitivity (A/V) = 1e-8


Potential/V, Current/A

-2.000, -9.864e-9
-1.990, -9.716e-9
-1.980, -9.444e-9
-1.970, -9.295e-9
-1.960, -9.041e-9
-1.950, -8.845e-9
-1.940, -8.757e-9
-1.930, -8.520e-9
-1.920, -8.381e-9
-1.910, -8.319e-9
-1.900, -8.251e-9
-1.890, -8.089e-9
-1.880, -7.981e-9
-1.870, -7.837e-9
-1.860, -7.823e-9
-1.850, -7.837e-9
-1.840, -7.760e-9
-1.830, -7.628e-9
-1.820, -7.518e-9
-1.810, -7.452e-9
-1.800, -7.449e-9
-1.790, -7.412e-9
-1.780, -7.317e-9
-1.770, -7.214e-9
-1.760, -7.315e-9
-1.750, -7.265e-9
-1.740, -7.176e-9
-1.730, -6.907e-9
-1.720, -6.839e-9
-1.710, -6.886e-9
-1.700, -6.672e-9
-1.690, -6.709e-9
-1.680, -6.710e-9
-1.670, -6.641e-9
-1.660, -6.591e-9
-1.650, -6.595e-9
-1.640, -6.491e-9
-1.630, -6.443e-9
-1.620, -6.417e-9
-1.610, -6.351e-9
-1.600, -6.228e-9
-1.590, -6.189e-9
-1.580, -6.116e-9
-1.570, -6.066e-9
-1.560, -5.988e-9
-1.550, -5.935e-9
-1.540, -5.907e-9
-1.530, -5.808e-9
-1.520, -5.792e-9
-1.510, -5.785e-9
-1.500, -5.714e-9
-1.490, -5.762e-9
-1.480, -5.723e-9
-1.470, -5.582e-9
-1.460, -5.505e-9
-1.450, -5.450e-9
-1.440, -5.387e-9
-1.430, -5.369e-9
-1.420, -5.381e-9
-1.410, -5.344e-9
-1.400, -5.264e-9
-1.390, -5.190e-9
-1.380, -5.152e-9
-1.370, -5.108e-9
-1.360, -5.097e-9
-1.350, -5.070e-9
-1.340, -5.044e-9
-1.330, -4.997e-9
-1.320, -4.924e-9
-1.310, -4.904e-9
-1.300, -4.864e-9
-1.290, -4.854e-9
-1.280, -4.811e-9
-1.270, -4.772e-9
-1.260, -4.768e-9
-1.250, -4.746e-9
-1.240, -4.691e-9
-1.230, -4.590e-9
-1.220, -4.567e-9
-1.210, -4.516e-9
-1.200, -4.506e-9
-1.190, -4.459e-9
-1.180, -4.411e-9
-1.170, -4.375e-9
-1.160, -4.307e-9
-1.150, -4.339e-9
-1.140, -4.269e-9
-1.130, -4.252e-9
-1.120, -4.229e-9
-1.110, -4.149e-9
-1.100, -4.121e-9
-1.090, -4.047e-9
-1.080, -4.015e-9
-1.070, -4.007e-9
-1.060, -3.945e-9
-1.050, -3.944e-9
-1.040, -3.895e-9
-1.030, -3.839e-9
-1.020, -3.822e-9
-1.010, -3.795e-9
-1.000, -3.731e-9
-0.990, -3.698e-9
-0.980, -3.670e-9
-0.970, -3.620e-9
-0.960, -3.565e-9
-0.950, -3.563e-9
-0.940, -3.552e-9
-0.930, -3.520e-9
-0.920, -3.507e-9
-0.910, -3.541e-9
-0.900, -3.494e-9
-0.890, -3.405e-9
-0.880, -3.364e-9
-0.870, -3.377e-9
-0.860, -3.371e-9
-0.850, -3.366e-9
-0.840, -3.345e-9
-0.830, -3.386e-9
-0.820, -3.388e-9
-0.810, -3.306e-9
-0.800, -3.275e-9
-0.790, -3.223e-9
-0.780, -3.157e-9
-0.770, -3.123e-9
-0.760, -3.128e-9
-0.750, -3.109e-9
-0.740, -3.081e-9
-0.730, -3.027e-9
-0.720, -2.974e-9
-0.710, -2.905e-9
-0.700, -2.906e-9
-0.690, -2.915e-9
-0.680, -2.887e-9
-0.670, -2.902e-9
-0.660, -2.887e-9
-0.650, -2.826e-9
-0.640, -2.850e-9
-0.630, -2.823e-9
-0.620, -2.778e-9
-0.610, -2.705e-9
-0.600, -2.718e-9
-0.590, -2.766e-9
-0.580, -2.711e-9
-0.570, -2.708e-9
-0.560, -2.726e-9
-0.550, -2.695e-9
-0.540, -2.704e-9
-0.530, -2.761e-9
-0.520, -2.668e-9
-0.510, -2.625e-9
-0.500, -2.599e-9
-0.490, -2.554e-9
-0.480, -2.504e-9
-0.470, -2.500e-9
-0.460, -2.487e-9
-0.450, -2.481e-9
-0.440, -2.451e-9
-0.430, -2.455e-9
-0.420, -2.495e-9
-0.410, -2.471e-9
-0.400, -2.434e-9
-0.390, -2.421e-9
-0.380, -2.434e-9
-0.370, -2.403e-9
-0.360, -2.357e-9
-0.350, -2.338e-9
-0.340, -2.348e-9
-0.330, -2.313e-9
-0.320, -2.293e-9
-0.310, -2.280e-9
-0.300, -2.260e-9
-0.290, -2.257e-9
-0.280, -2.228e-9
-0.270, -2.215e-9
-0.260, -2.176e-9
-0.250, -2.107e-9
-0.240, -2.057e-9
-0.230, -1.969e-9
-0.220, -1.871e-9
-0.210, -1.764e-9
-0.200, -1.656e-9
-0.190, -1.582e-9
-0.180, -1.513e-9
-0.170, -1.427e-9
-0.160, -1.356e-9
-0.150, -1.273e-9
-0.140, -1.187e-9
-0.130, -1.105e-9
-0.120, -1.015e-9
-0.110, -9.318e-10
-0.100, -8.423e-10
-0.090, -7.470e-10
-0.080, -6.461e-10
-0.070, -5.495e-10
-0.060, -4.502e-10
-0.050, -3.490e-10
-0.040, -2.592e-10
-0.030, -1.764e-10
-0.020, -9.923e-11
-0.010, -3.217e-11
-0.000, 2.627e-11
0.010, 8.039e-11
0.020, 1.281e-10
0.030, 1.761e-10
0.040, 2.225e-10
0.050, 2.588e-10
0.060, 3.080e-10
0.070, 3.477e-10
0.080, 4.150e-10
0.090, 4.827e-10
0.100, 5.411e-10
0.110, 5.965e-10
0.120, 6.592e-10
0.130, 7.254e-10
0.140, 7.872e-10
0.150, 8.638e-10
0.160, 9.518e-10
0.170, 1.026e-9
0.180, 1.093e-9
0.190, 1.168e-9
0.200, 1.248e-9
0.210, 1.318e-9
0.220, 1.432e-9
0.230, 1.527e-9
0.240, 1.598e-9
0.250, 1.685e-9
0.260, 1.772e-9
0.270, 1.859e-9
0.280, 1.922e-9
0.290, 1.994e-9
0.300, 2.057e-9
0.310, 2.169e-9
0.320, 2.261e-9
0.330, 2.380e-9
0.340, 2.456e-9
0.350, 2.571e-9
0.360, 2.712e-9
0.370, 2.801e-9
0.380, 2.845e-9
0.390, 2.930e-9
0.400, 2.989e-9
0.410, 3.102e-9
0.420, 3.239e-9
0.430, 3.313e-9
0.440, 3.381e-9
0.450, 3.519e-9
0.460, 3.663e-9
0.470, 3.781e-9
0.480, 3.896e-9
0.490, 4.029e-9
0.500, 4.156e-9
0.510, 4.224e-9
0.520, 4.304e-9
0.530, 4.410e-9
0.540, 4.531e-9
0.550, 4.645e-9
0.560, 4.711e-9
0.570, 4.879e-9
0.580, 5.030e-9
0.590, 5.071e-9
0.600, 5.240e-9
0.610, 5.291e-9
0.620, 5.384e-9
0.630, 5.438e-9
0.640, 5.591e-9
0.650, 5.726e-9
0.660, 5.823e-9
0.670, 5.881e-9
0.680, 5.894e-9
0.690, 5.978e-9
0.700, 6.129e-9
0.710, 6.332e-9
0.720, 6.494e-9
0.730, 6.677e-9
0.740, 6.835e-9
0.750, 6.980e-9
0.760, 7.104e-9
0.770, 7.279e-9
0.780, 7.420e-9
0.790, 7.548e-9
0.800, 7.703e-9
0.810, 7.881e-9
0.820, 7.971e-9
0.830, 8.083e-9
0.840, 8.243e-9
0.850, 8.402e-9
0.860, 8.644e-9
0.870, 8.798e-9
0.880, 9.006e-9
0.890, 9.244e-9
0.900, 9.282e-9
0.910, 9.356e-9
0.920, 9.479e-9
0.930, 9.561e-9
0.940, 9.680e-9
0.950, 9.793e-9
0.960, 9.909e-9
0.970, 1.003e-8
0.980, 1.012e-8
0.990, 1.022e-8
1.000, 1.034e-8
1.010, 1.042e-8
1.020, 1.059e-8
1.030, 1.069e-8
1.040, 1.073e-8
1.050, 1.074e-8
1.060, 1.090e-8
1.070, 1.101e-8
1.080, 1.107e-8
1.090, 1.125e-8
1.100, 1.142e-8
1.110, 1.156e-8
1.120, 1.172e-8
1.130, 1.189e-8
1.140, 1.196e-8
1.150, 1.211e-8
1.160, 1.223e-8
1.170, 1.222e-8
1.180, 1.234e-8
1.190, 1.247e-8
1.200, 1.260e-8
1.210, 1.272e-8
1.220, 1.273e-8
1.230, 1.289e-8
1.240, 1.299e-8
1.250, 1.305e-8
1.260, 1.310e-8
1.270, 1.319e-8
1.280, 1.328e-8
1.290, 1.346e-8
1.300, 1.360e-8
1.310, 1.369e-8
1.320, 1.373e-8
1.330, 1.376e-8
1.340, 1.387e-8
1.350, 1.404e-8
1.360, 1.418e-8
1.370, 1.440e-8
1.380, 1.448e-8
1.390, 1.460e-8
1.400, 1.470e-8
1.410, 1.477e-8
1.420, 1.494e-8
1.430, 1.502e-8
1.440, 1.512e-8
1.450, 1.519e-8
1.460, 1.532e-8
1.470, 1.542e-8
1.480, 1.551e-8
1.490, 1.567e-8
1.500, 1.580e-8
1.510, 1.593e-8
1.520, 1.609e-8
1.530, 1.623e-8
1.540, 1.638e-8
1.550, 1.652e-8
1.560, 1.668e-8
1.570, 1.685e-8
1.580, 1.694e-8
1.590, 1.700e-8
1.600, 1.720e-8
1.610, 1.734e-8
1.620, 1.740e-8
1.630, 1.752e-8
1.640, 1.762e-8
1.650, 1.773e-8
1.660, 1.781e-8
1.670, 1.790e-8
1.680, 1.805e-8
1.690, 1.814e-8
1.700, 1.825e-8
1.710, 1.838e-8
1.720, 1.856e-8
1.730, 1.874e-8
1.740, 1.878e-8
1.750, 1.885e-8
1.760, 1.902e-8
1.770, 1.912e-8
1.780, 1.927e-8
1.790, 1.934e-8
1.800, 1.942e-8
1.810, 1.957e-8
1.820, 1.972e-8
1.830, 1.981e-8
1.840, 1.993e-8
1.850, 2.000e-8
1.860, 2.006e-8
1.870, 2.015e-8
1.880, 2.031e-8
1.890, 2.047e-8
1.900, 2.061e-8
1.910, 2.074e-8
1.920, 2.090e-8
1.930, 2.101e-8
1.940, 2.102e-8
1.950, 2.111e-8
1.960, 2.134e-8
1.970, 2.152e-8
1.980, 2.169e-8
1.990, 2.179e-8
