# Supplementary material for: An Insulin-Modified pH-Responsive Nanopipette Based on Ion Current Rectification
Source: Sensors (Basel). 2024 Jun 30;24(13):4264. doi: 10.3390/s24134264 (PMC11244478; doi:10.3390/s24134264)
Supplement: Supplementary file 1 [file sensors-24-04264-s001.zip › Reversibility/3/5.txt]

Aug. 5, 2023   18:04:32
Linear Sweep Voltammetry
File: s:\Data Source:  Experiment
Instrument Model:  CHI830D
Header: 
Note: 

Init E (V) = -2
Final E (V) = 2
Scan Rate (V/s) = 0.5
Sample Interval (V) = 0.01
Quiet Time (sec) = 2
Sensitivity (A/V) = 1e-8

Ep = 1.780V
ip = 8.313e-10A
Ah = 2.840e-10C

Potential/V, Current/A

-2.000, -8.847e-9
-1.990, -8.752e-9
-1.980, -8.716e-9
-1.970, -8.664e-9
-1.960, -8.611e-9
-1.950, -8.506e-9
-1.940, -8.347e-9
-1.930, -8.255e-9
-1.920, -8.262e-9
-1.910, -8.275e-9
-1.900, -8.234e-9
-1.890, -8.157e-9
-1.880, -8.089e-9
-1.870, -8.053e-9
-1.860, -7.937e-9
-1.850, -7.883e-9
-1.840, -7.849e-9
-1.830, -7.830e-9
-1.820, -7.815e-9
-1.810, -7.712e-9
-1.800, -7.625e-9
-1.790, -7.536e-9
-1.780, -7.515e-9
-1.770, -7.501e-9
-1.760, -7.465e-9
-1.750, -7.488e-9
-1.740, -7.471e-9
-1.730, -7.320e-9
-1.720, -7.232e-9
-1.710, -7.184e-9
-1.700, -7.110e-9
-1.690, -7.052e-9
-1.680, -6.986e-9
-1.670, -6.934e-9
-1.660, -6.866e-9
-1.650, -6.827e-9
-1.640, -6.774e-9
-1.630, -6.724e-9
-1.620, -6.659e-9
-1.610, -6.560e-9
-1.600, -6.526e-9
-1.590, -6.474e-9
-1.580, -6.446e-9
-1.570, -6.372e-9
-1.560, -6.310e-9
-1.550, -6.258e-9
-1.540, -6.171e-9
-1.530, -6.102e-9
-1.520, -6.100e-9
-1.510, -6.063e-9
-1.500, -6.032e-9
-1.490, -5.968e-9
-1.480, -5.919e-9
-1.470, -5.870e-9
-1.460, -5.869e-9
-1.450, -5.814e-9
-1.440, -5.806e-9
-1.430, -5.744e-9
-1.420, -5.712e-9
-1.410, -5.689e-9
-1.400, -5.646e-9
-1.390, -5.608e-9
-1.380, -5.636e-9
-1.370, -5.634e-9
-1.360, -5.593e-9
-1.350, -5.472e-9
-1.340, -5.404e-9
-1.330, -5.361e-9
-1.320, -5.307e-9
-1.310, -5.261e-9
-1.300, -5.162e-9
-1.290, -5.126e-9
-1.280, -5.105e-9
-1.270, -5.064e-9
-1.260, -5.059e-9
-1.250, -5.036e-9
-1.240, -5.024e-9
-1.230, -4.964e-9
-1.220, -4.924e-9
-1.210, -4.898e-9
-1.200, -4.884e-9
-1.190, -4.842e-9
-1.180, -4.796e-9
-1.170, -4.739e-9
-1.160, -4.717e-9
-1.150, -4.704e-9
-1.140, -4.658e-9
-1.130, -4.641e-9
-1.120, -4.659e-9
-1.110, -4.590e-9
-1.100, -4.592e-9
-1.090, -4.641e-9
-1.080, -4.656e-9
-1.070, -4.632e-9
-1.060, -4.592e-9
-1.050, -4.583e-9
-1.040, -4.589e-9
-1.030, -4.570e-9
-1.020, -4.583e-9
-1.010, -4.541e-9
-1.000, -4.535e-9
-0.990, -4.505e-9
-0.980, -4.447e-9
-0.970, -4.464e-9
-0.960, -4.408e-9
-0.950, -4.375e-9
-0.940, -4.379e-9
-0.930, -4.329e-9
-0.920, -4.299e-9
-0.910, -4.238e-9
-0.900, -4.212e-9
-0.890, -4.203e-9
-0.880, -4.159e-9
-0.870, -4.105e-9
-0.860, -4.006e-9
-0.850, -3.997e-9
-0.840, -3.959e-9
-0.830, -3.876e-9
-0.820, -3.887e-9
-0.810, -3.873e-9
-0.800, -3.876e-9
-0.790, -3.890e-9
-0.780, -3.886e-9
-0.770, -3.844e-9
-0.760, -3.819e-9
-0.750, -3.828e-9
-0.740, -3.889e-9
-0.730, -4.001e-9
-0.720, -4.036e-9
-0.710, -4.181e-9
-0.700, -3.766e-9
-0.690, -3.577e-9
-0.680, -3.472e-9
-0.670, -3.436e-9
-0.660, -3.336e-9
-0.650, -3.251e-9
-0.640, -3.194e-9
-0.630, -3.036e-9
-0.620, -2.999e-9
-0.610, -2.920e-9
-0.600, -2.815e-9
-0.590, -2.817e-9
-0.580, -2.794e-9
-0.570, -2.769e-9
-0.560, -2.765e-9
-0.550, -2.808e-9
-0.540, -2.737e-9
-0.530, -2.494e-9
-0.520, -2.273e-9
-0.510, -2.137e-9
-0.500, -2.068e-9
-0.490, -1.999e-9
-0.480, -1.939e-9
-0.470, -1.911e-9
-0.460, -1.896e-9
-0.450, -1.899e-9
-0.440, -2.071e-9
-0.430, -2.122e-9
-0.420, -2.030e-9
-0.410, -1.781e-9
-0.400, -1.549e-9
-0.390, -1.432e-9
-0.380, -1.381e-9
-0.370, -1.253e-9
-0.360, -1.178e-9
-0.350, -1.155e-9
-0.340, -1.040e-9
-0.330, -1.100e-9
-0.320, -1.097e-9
-0.310, -1.101e-9
-0.300, -1.210e-9
-0.290, -1.303e-9
-0.280, -1.372e-9
-0.270, -1.431e-9
-0.260, -1.481e-9
-0.250, -1.489e-9
-0.240, -1.712e-9
-0.230, -1.722e-9
-0.220, -1.581e-9
-0.210, -1.441e-9
-0.200, -1.319e-9
-0.190, -1.209e-9
-0.180, -1.120e-9
-0.170, -1.042e-9
-0.160, -9.534e-10
-0.150, -8.728e-10
-0.140, -8.042e-10
-0.130, -7.405e-10
-0.120, -6.735e-10
-0.110, -6.043e-10
-0.100, -5.498e-10
-0.090, -4.902e-10
-0.080, -4.231e-10
-0.070, -3.530e-10
-0.060, -2.875e-10
-0.050, -2.321e-10
-0.040, -1.780e-10
-0.030, -1.211e-10
-0.020, -6.908e-11
-0.010, -2.172e-11
-0.000, 2.442e-11
0.010, 6.779e-11
0.020, 1.087e-10
0.030, 1.530e-10
0.040, 1.942e-10
0.050, 2.388e-10
0.060, 2.849e-10
0.070, 3.218e-10
0.080, 3.738e-10
0.090, 4.264e-10
0.100, 4.809e-10
0.110, 5.516e-10
0.120, 6.168e-10
0.130, 6.943e-10
0.140, 7.660e-10
0.150, 8.438e-10
0.160, 9.305e-10
0.170, 1.027e-9
0.180, 1.070e-9
0.190, 1.137e-9
0.200, 1.221e-9
0.210, 1.320e-9
0.220, 1.442e-9
0.230, 1.531e-9
0.240, 1.620e-9
0.250, 1.741e-9
0.260, 1.875e-9
0.270, 1.994e-9
0.280, 2.099e-9
0.290, 2.188e-9
0.300, 2.286e-9
0.310, 2.402e-9
0.320, 2.533e-9
0.330, 2.634e-9
0.340, 2.702e-9
0.350, 2.836e-9
0.360, 2.986e-9
0.370, 3.132e-9
0.380, 3.290e-9
0.390, 3.458e-9
0.400, 3.616e-9
0.410, 3.752e-9
0.420, 3.882e-9
0.430, 4.004e-9
0.440, 4.125e-9
0.450, 4.240e-9
0.460, 4.355e-9
0.470, 4.474e-9
0.480, 4.593e-9
0.490, 4.702e-9
0.500, 4.805e-9
0.510, 4.931e-9
0.520, 5.029e-9
0.530, 5.137e-9
0.540, 5.250e-9
0.550, 5.359e-9
0.560, 5.468e-9
0.570, 5.589e-9
0.580, 5.695e-9
0.590, 5.811e-9
0.600, 5.930e-9
0.610, 6.034e-9
0.620, 6.130e-9
0.630, 6.243e-9
0.640, 6.336e-9
0.650, 6.441e-9
0.660, 6.558e-9
0.670, 6.695e-9
0.680, 6.821e-9
0.690, 6.926e-9
0.700, 7.014e-9
0.710, 7.112e-9
0.720, 7.194e-9
0.730, 7.294e-9
0.740, 7.367e-9
0.750, 7.458e-9
0.760, 7.557e-9
0.770, 7.663e-9
0.780, 7.749e-9
0.790, 7.834e-9
0.800, 7.915e-9
0.810, 8.032e-9
0.820, 8.168e-9
0.830, 8.297e-9
0.840, 8.430e-9
0.850, 8.533e-9
0.860, 8.623e-9
0.870, 8.674e-9
0.880, 8.725e-9
0.890, 8.761e-9
0.900, 8.991e-9
0.910, 9.115e-9
0.920, 9.252e-9
0.930, 9.370e-9
0.940, 9.499e-9
0.950, 9.591e-9
0.960, 9.646e-9
0.970, 9.748e-9
0.980, 9.873e-9
0.990, 9.997e-9
1.000, 1.012e-8
1.010, 1.020e-8
1.020, 1.028e-8
1.030, 1.034e-8
1.040, 1.045e-8
1.050, 1.059e-8
1.060, 1.073e-8
1.070, 1.081e-8
1.080, 1.095e-8
1.090, 1.108e-8
1.100, 1.116e-8
1.110, 1.129e-8
1.120, 1.137e-8
1.130, 1.143e-8
1.140, 1.151e-8
1.150, 1.161e-8
1.160, 1.173e-8
1.170, 1.185e-8
1.180, 1.205e-8
1.190, 1.231e-8
1.200, 1.251e-8
1.210, 1.256e-8
1.220, 1.258e-8
1.230, 1.266e-8
1.240, 1.277e-8
1.250, 1.280e-8
1.260, 1.285e-8
1.270, 1.293e-8
1.280, 1.302e-8
1.290, 1.311e-8
1.300, 1.318e-8
1.310, 1.327e-8
1.320, 1.339e-8
1.330, 1.349e-8
1.340, 1.362e-8
1.350, 1.374e-8
1.360, 1.386e-8
1.370, 1.398e-8
1.380, 1.412e-8
1.390, 1.425e-8
1.400, 1.435e-8
1.410, 1.447e-8
1.420, 1.460e-8
1.430, 1.466e-8
1.440, 1.475e-8
1.450, 1.482e-8
1.460, 1.494e-8
1.470, 1.502e-8
1.480, 1.515e-8
1.490, 1.527e-8
1.500, 1.536e-8
1.510, 1.543e-8
1.520, 1.549e-8
1.530, 1.557e-8
1.540, 1.566e-8
1.550, 1.573e-8
1.560, 1.575e-8
1.570, 1.566e-8
1.580, 1.564e-8
1.590, 1.557e-8
1.600, 1.575e-8
1.610, 1.606e-8
1.620, 1.618e-8
1.630, 1.656e-8
1.640, 1.668e-8
1.650, 1.692e-8
1.660, 1.714e-8
1.670, 1.729e-8
1.680, 1.737e-8
1.690, 1.745e-8
1.700, 1.747e-8
1.710, 1.787e-8
1.720, 1.810e-8
1.730, 1.782e-8
1.740, 1.789e-8
1.750, 1.769e-8
1.760, 1.741e-8
1.770, 1.758e-8
1.780, 1.814e-8
1.790, 1.821e-8
1.800, 1.825e-8
1.810, 1.844e-8
1.820, 1.876e-8
1.830, 1.899e-8
1.840, 1.897e-8
1.850, 1.894e-8
1.860, 1.896e-8
1.870, 1.916e-8
1.880, 1.918e-8
1.890, 1.875e-8
1.900, 1.898e-8
1.910, 1.938e-8
1.920, 1.966e-8
1.930, 1.929e-8
1.940, 1.929e-8
1.950, 1.963e-8
1.960, 1.992e-8
1.970, 1.994e-8
1.980, 1.980e-8
1.990, 2.009e-8
