# Supplementary material for: An Insulin-Modified pH-Responsive Nanopipette Based on Ion Current Rectification
Source: Sensors (Basel). 2024 Jun 30;24(13):4264. doi: 10.3390/s24134264 (PMC11244478; doi:10.3390/s24134264)
Supplement: Supplementary file 1 [file sensors-24-04264-s001.zip › Reversibility/3/6.txt]

Aug. 5, 2023   19:56:16
Linear Sweep Voltammetry
File: s:\Data Source:  Experiment
Instrument Model:  CHI830D
Header: 
Note: 

Init E (V) = -2
Final E (V) = 2
Scan Rate (V/s) = 0.5
Sample Interval (V) = 0.01
Quiet Time (sec) = 2
Sensitivity (A/V) = 1e-8

Ep = 0.920V
ip = 1.179e-10A
Ah = 3.307e-11C

Potential/V, Current/A

-2.000, -9.044e-9
-1.990, -9.005e-9
-1.980, -9.013e-9
-1.970, -8.961e-9
-1.960, -8.944e-9
-1.950, -8.946e-9
-1.940, -8.927e-9
-1.930, -8.897e-9
-1.920, -8.858e-9
-1.910, -8.825e-9
-1.900, -8.806e-9
-1.890, -8.764e-9
-1.880, -8.765e-9
-1.870, -8.712e-9
-1.860, -8.702e-9
-1.850, -8.686e-9
-1.840, -8.674e-9
-1.830, -8.635e-9
-1.820, -8.622e-9
-1.810, -8.603e-9
-1.800, -8.558e-9
-1.790, -8.531e-9
-1.780, -8.507e-9
-1.770, -8.481e-9
-1.760, -8.460e-9
-1.750, -8.440e-9
-1.740, -8.395e-9
-1.730, -8.376e-9
-1.720, -8.366e-9
-1.710, -8.343e-9
-1.700, -8.314e-9
-1.690, -8.302e-9
-1.680, -8.283e-9
-1.670, -8.235e-9
-1.660, -8.194e-9
-1.650, -8.176e-9
-1.640, -8.174e-9
-1.630, -8.170e-9
-1.620, -8.138e-9
-1.610, -8.093e-9
-1.600, -8.073e-9
-1.590, -8.043e-9
-1.580, -8.009e-9
-1.570, -7.982e-9
-1.560, -7.997e-9
-1.550, -7.981e-9
-1.540, -7.968e-9
-1.530, -7.900e-9
-1.520, -7.890e-9
-1.510, -7.863e-9
-1.500, -7.837e-9
-1.490, -7.805e-9
-1.480, -7.782e-9
-1.470, -7.747e-9
-1.460, -7.721e-9
-1.450, -7.709e-9
-1.440, -7.685e-9
-1.430, -7.652e-9
-1.420, -7.622e-9
-1.410, -7.591e-9
-1.400, -7.566e-9
-1.390, -7.547e-9
-1.380, -7.512e-9
-1.370, -7.502e-9
-1.360, -7.473e-9
-1.350, -7.451e-9
-1.340, -7.437e-9
-1.330, -7.430e-9
-1.320, -7.415e-9
-1.310, -7.388e-9
-1.300, -7.367e-9
-1.290, -7.350e-9
-1.280, -7.321e-9
-1.270, -7.300e-9
-1.260, -7.282e-9
-1.250, -7.269e-9
-1.240, -7.256e-9
-1.230, -7.233e-9
-1.220, -7.203e-9
-1.210, -7.172e-9
-1.200, -7.143e-9
-1.190, -7.116e-9
-1.180, -7.081e-9
-1.170, -7.061e-9
-1.160, -7.034e-9
-1.150, -7.016e-9
-1.140, -6.987e-9
-1.130, -6.968e-9
-1.120, -6.938e-9
-1.110, -6.920e-9
-1.100, -6.886e-9
-1.090, -6.853e-9
-1.080, -6.826e-9
-1.070, -6.803e-9
-1.060, -6.767e-9
-1.050, -6.739e-9
-1.040, -6.708e-9
-1.030, -6.674e-9
-1.020, -6.634e-9
-1.010, -6.603e-9
-1.000, -6.568e-9
-0.990, -6.517e-9
-0.980, -6.475e-9
-0.970, -6.443e-9
-0.960, -6.405e-9
-0.950, -6.364e-9
-0.940, -6.329e-9
-0.930, -6.291e-9
-0.920, -6.247e-9
-0.910, -6.210e-9
-0.900, -6.170e-9
-0.890, -6.127e-9
-0.880, -6.086e-9
-0.870, -6.041e-9
-0.860, -5.991e-9
-0.850, -5.947e-9
-0.840, -5.896e-9
-0.830, -5.856e-9
-0.820, -5.807e-9
-0.810, -5.752e-9
-0.800, -5.701e-9
-0.790, -5.651e-9
-0.780, -5.595e-9
-0.770, -5.557e-9
-0.760, -5.514e-9
-0.750, -5.433e-9
-0.740, -5.382e-9
-0.730, -5.334e-9
-0.720, -5.279e-9
-0.710, -5.237e-9
-0.700, -5.184e-9
-0.690, -5.128e-9
-0.680, -5.067e-9
-0.670, -5.013e-9
-0.660, -4.951e-9
-0.650, -4.896e-9
-0.640, -4.841e-9
-0.630, -4.778e-9
-0.620, -4.716e-9
-0.610, -4.658e-9
-0.600, -4.600e-9
-0.590, -4.534e-9
-0.580, -4.469e-9
-0.570, -4.402e-9
-0.560, -4.339e-9
-0.550, -4.273e-9
-0.540, -4.207e-9
-0.530, -4.143e-9
-0.520, -4.076e-9
-0.510, -4.012e-9
-0.500, -3.948e-9
-0.490, -3.884e-9
-0.480, -3.816e-9
-0.470, -3.748e-9
-0.460, -3.681e-9
-0.450, -3.604e-9
-0.440, -3.533e-9
-0.430, -3.467e-9
-0.420, -3.402e-9
-0.410, -3.332e-9
-0.400, -3.256e-9
-0.390, -3.177e-9
-0.380, -3.102e-9
-0.370, -3.030e-9
-0.360, -2.957e-9
-0.350, -2.885e-9
-0.340, -2.812e-9
-0.330, -2.733e-9
-0.320, -2.655e-9
-0.310, -2.578e-9
-0.300, -2.499e-9
-0.290, -2.419e-9
-0.280, -2.341e-9
-0.270, -2.265e-9
-0.260, -2.186e-9
-0.250, -2.104e-9
-0.240, -2.020e-9
-0.230, -1.938e-9
-0.220, -1.859e-9
-0.210, -1.776e-9
-0.200, -1.694e-9
-0.190, -1.614e-9
-0.180, -1.536e-9
-0.170, -1.450e-9
-0.160, -1.360e-9
-0.150, -1.268e-9
-0.140, -1.188e-9
-0.130, -1.107e-9
-0.120, -1.017e-9
-0.110, -9.300e-10
-0.100, -8.451e-10
-0.090, -7.541e-10
-0.080, -6.609e-10
-0.070, -5.723e-10
-0.060, -4.868e-10
-0.050, -3.997e-10
-0.040, -3.142e-10
-0.030, -2.287e-10
-0.020, -1.429e-10
-0.010, -8.108e-11
-0.000, 1.036e-12
0.010, 1.124e-10
0.020, 2.096e-10
0.030, 3.163e-10
0.040, 4.243e-10
0.050, 5.301e-10
0.060, 6.300e-10
0.070, 7.285e-10
0.080, 8.324e-10
0.090, 9.265e-10
0.100, 1.016e-9
0.110, 1.113e-9
0.120, 1.208e-9
0.130, 1.305e-9
0.140, 1.404e-9
0.150, 1.510e-9
0.160, 1.625e-9
0.170, 1.743e-9
0.180, 1.841e-9
0.190, 1.928e-9
0.200, 2.015e-9
0.210, 2.109e-9
0.220, 2.200e-9
0.230, 2.295e-9
0.240, 2.400e-9
0.250, 2.503e-9
0.260, 2.615e-9
0.270, 2.735e-9
0.280, 2.856e-9
0.290, 2.971e-9
0.300, 3.070e-9
0.310, 3.173e-9
0.320, 3.270e-9
0.330, 3.364e-9
0.340, 3.471e-9
0.350, 3.589e-9
0.360, 3.705e-9
0.370, 3.812e-9
0.380, 3.920e-9
0.390, 4.028e-9
0.400, 4.142e-9
0.410, 4.253e-9
0.420, 4.367e-9
0.430, 4.485e-9
0.440, 4.601e-9
0.450, 4.716e-9
0.460, 4.830e-9
0.470, 4.945e-9
0.480, 5.066e-9
0.490, 5.189e-9
0.500, 5.301e-9
0.510, 5.421e-9
0.520, 5.541e-9
0.530, 5.661e-9
0.540, 5.783e-9
0.550, 5.898e-9
0.560, 6.017e-9
0.570, 6.146e-9
0.580, 6.262e-9
0.590, 6.380e-9
0.600, 6.493e-9
0.610, 6.622e-9
0.620, 6.742e-9
0.630, 6.864e-9
0.640, 6.992e-9
0.650, 7.115e-9
0.660, 7.243e-9
0.670, 7.371e-9
0.680, 7.464e-9
0.690, 7.591e-9
0.700, 7.722e-9
0.710, 7.851e-9
0.720, 7.968e-9
0.730, 8.086e-9
0.740, 8.214e-9
0.750, 8.344e-9
0.760, 8.463e-9
0.770, 8.591e-9
0.780, 8.701e-9
0.790, 8.822e-9
0.800, 8.953e-9
0.810, 9.082e-9
0.820, 9.208e-9
0.830, 9.333e-9
0.840, 9.456e-9
0.850, 9.578e-9
0.860, 9.721e-9
0.870, 9.864e-9
0.880, 9.965e-9
0.890, 1.006e-8
0.900, 1.019e-8
0.910, 1.033e-8
0.920, 1.042e-8
0.930, 1.011e-8
0.940, 1.000e-8
0.950, 1.013e-8
0.960, 1.028e-8
0.970, 1.036e-8
0.980, 1.040e-8
0.990, 1.051e-8
1.000, 1.061e-8
1.010, 1.071e-8
1.020, 1.082e-8
1.030, 1.094e-8
1.040, 1.108e-8
1.050, 1.121e-8
1.060, 1.132e-8
1.070, 1.142e-8
1.080, 1.156e-8
1.090, 1.168e-8
1.100, 1.181e-8
1.110, 1.193e-8
1.120, 1.205e-8
1.130, 1.217e-8
1.140, 1.229e-8
1.150, 1.242e-8
1.160, 1.253e-8
1.170, 1.264e-8
1.180, 1.279e-8
1.190, 1.292e-8
1.200, 1.305e-8
1.210, 1.315e-8
1.220, 1.328e-8
1.230, 1.339e-8
1.240, 1.353e-8
1.250, 1.364e-8
1.260, 1.374e-8
1.270, 1.383e-8
1.280, 1.397e-8
1.290, 1.411e-8
1.300, 1.423e-8
1.310, 1.435e-8
1.320, 1.450e-8
1.330, 1.460e-8
1.340, 1.472e-8
1.350, 1.483e-8
1.360, 1.494e-8
1.370, 1.506e-8
1.380, 1.516e-8
1.390, 1.527e-8
1.400, 1.542e-8
1.410, 1.555e-8
1.420, 1.563e-8
1.430, 1.575e-8
1.440, 1.588e-8
1.450, 1.603e-8
1.460, 1.614e-8
1.470, 1.626e-8
1.480, 1.638e-8
1.490, 1.645e-8
1.500, 1.657e-8
1.510, 1.669e-8
1.520, 1.682e-8
1.530, 1.695e-8
1.540, 1.709e-8
1.550, 1.721e-8
1.560, 1.733e-8
1.570, 1.748e-8
1.580, 1.759e-8
1.590, 1.771e-8
1.600, 1.783e-8
1.610, 1.792e-8
1.620, 1.803e-8
1.630, 1.812e-8
1.640, 1.824e-8
1.650, 1.834e-8
1.660, 1.847e-8
1.670, 1.861e-8
1.680, 1.874e-8
1.690, 1.886e-8
1.700, 1.897e-8
1.710, 1.908e-8
1.720, 1.921e-8
1.730, 1.932e-8
1.740, 1.942e-8
1.750, 1.954e-8
1.760, 1.963e-8
1.770, 1.973e-8
1.780, 1.978e-8
1.790, 1.995e-8
1.800, 2.007e-8
1.810, 2.018e-8
1.820, 2.028e-8
1.830, 2.036e-8
1.840, 2.052e-8
1.850, 2.062e-8
1.860, 2.072e-8
1.870, 2.085e-8
1.880, 2.096e-8
1.890, 2.109e-8
1.900, 2.120e-8
1.910, 2.125e-8
1.920, 2.140e-8
1.930, 2.154e-8
1.940, 2.167e-8
1.950, 2.178e-8
1.960, 2.188e-8
1.970, 2.199e-8
1.980, 2.213e-8
1.990, 2.225e-8
