# Supplementary material for: An Insulin-Modified pH-Responsive Nanopipette Based on Ion Current Rectification
Source: Sensors (Basel). 2024 Jun 30;24(13):4264. doi: 10.3390/s24134264 (PMC11244478; doi:10.3390/s24134264)
Supplement: Supplementary file 1 [file sensors-24-04264-s001.zip › Reversibility/4/1.txt]

Aug. 5, 2023   17:20:57
Linear Sweep Voltammetry
File: s:\Data Source:  Experiment
Instrument Model:  CHI830D
Header: 
Note: 

Init E (V) = -2
Final E (V) = 2
Scan Rate (V/s) = 0.5
Sample Interval (V) = 0.01
Quiet Time (sec) = 2
Sensitivity (A/V) = 1e-8

Ep = 1.350V
ip = 8.264e-11A
Ah = 5.760e-12C

Ep = 1.870V
ip = 8.028e-11A
Ah = 2.307e-11C

Potential/V, Current/A

-2.000, -5.904e-8
-1.990, -5.875e-8
-1.980, -5.843e-8
-1.970, -5.811e-8
-1.960, -5.782e-8
-1.950, -5.753e-8
-1.940, -5.721e-8
-1.930, -5.687e-8
-1.920, -5.655e-8
-1.910, -5.622e-8
-1.900, -5.600e-8
-1.890, -5.571e-8
-1.880, -5.544e-8
-1.870, -5.511e-8
-1.860, -5.477e-8
-1.850, -5.447e-8
-1.840, -5.417e-8
-1.830, -5.387e-8
-1.820, -5.359e-8
-1.810, -5.325e-8
-1.800, -5.293e-8
-1.790, -5.260e-8
-1.780, -5.222e-8
-1.770, -5.189e-8
-1.760, -5.162e-8
-1.750, -5.136e-8
-1.740, -5.104e-8
-1.730, -5.069e-8
-1.720, -5.038e-8
-1.710, -5.008e-8
-1.700, -4.975e-8
-1.690, -4.944e-8
-1.680, -4.913e-8
-1.670, -4.879e-8
-1.660, -4.849e-8
-1.650, -4.816e-8
-1.640, -4.785e-8
-1.630, -4.750e-8
-1.620, -4.720e-8
-1.610, -4.689e-8
-1.600, -4.656e-8
-1.590, -4.626e-8
-1.580, -4.593e-8
-1.570, -4.559e-8
-1.560, -4.528e-8
-1.550, -4.497e-8
-1.540, -4.463e-8
-1.530, -4.432e-8
-1.520, -4.399e-8
-1.510, -4.369e-8
-1.500, -4.338e-8
-1.490, -4.308e-8
-1.480, -4.273e-8
-1.470, -4.240e-8
-1.460, -4.210e-8
-1.450, -4.176e-8
-1.440, -4.142e-8
-1.430, -4.112e-8
-1.420, -4.082e-8
-1.410, -4.051e-8
-1.400, -4.021e-8
-1.390, -3.985e-8
-1.380, -3.952e-8
-1.370, -3.919e-8
-1.360, -3.890e-8
-1.350, -3.859e-8
-1.340, -3.829e-8
-1.330, -3.797e-8
-1.320, -3.765e-8
-1.310, -3.732e-8
-1.300, -3.703e-8
-1.290, -3.669e-8
-1.280, -3.638e-8
-1.270, -3.605e-8
-1.260, -3.572e-8
-1.250, -3.540e-8
-1.240, -3.507e-8
-1.230, -3.475e-8
-1.220, -3.444e-8
-1.210, -3.411e-8
-1.200, -3.378e-8
-1.190, -3.346e-8
-1.180, -3.314e-8
-1.170, -3.283e-8
-1.160, -3.250e-8
-1.150, -3.217e-8
-1.140, -3.184e-8
-1.130, -3.151e-8
-1.120, -3.119e-8
-1.110, -3.090e-8
-1.100, -3.059e-8
-1.090, -3.026e-8
-1.080, -2.994e-8
-1.070, -2.962e-8
-1.060, -2.929e-8
-1.050, -2.897e-8
-1.040, -2.866e-8
-1.030, -2.834e-8
-1.020, -2.802e-8
-1.010, -2.771e-8
-1.000, -2.739e-8
-0.990, -2.707e-8
-0.980, -2.675e-8
-0.970, -2.644e-8
-0.960, -2.614e-8
-0.950, -2.581e-8
-0.940, -2.550e-8
-0.930, -2.518e-8
-0.920, -2.485e-8
-0.910, -2.455e-8
-0.900, -2.422e-8
-0.890, -2.392e-8
-0.880, -2.361e-8
-0.870, -2.330e-8
-0.860, -2.297e-8
-0.850, -2.265e-8
-0.840, -2.233e-8
-0.830, -2.202e-8
-0.820, -2.170e-8
-0.810, -2.140e-8
-0.800, -2.108e-8
-0.790, -2.077e-8
-0.780, -2.046e-8
-0.770, -2.015e-8
-0.760, -1.984e-8
-0.750, -1.953e-8
-0.740, -1.922e-8
-0.730, -1.891e-8
-0.720, -1.860e-8
-0.710, -1.830e-8
-0.700, -1.799e-8
-0.690, -1.769e-8
-0.680, -1.738e-8
-0.670, -1.708e-8
-0.660, -1.678e-8
-0.650, -1.647e-8
-0.640, -1.618e-8
-0.630, -1.587e-8
-0.620, -1.558e-8
-0.610, -1.528e-8
-0.600, -1.497e-8
-0.590, -1.468e-8
-0.580, -1.438e-8
-0.570, -1.409e-8
-0.560, -1.379e-8
-0.550, -1.351e-8
-0.540, -1.322e-8
-0.530, -1.294e-8
-0.520, -1.265e-8
-0.510, -1.237e-8
-0.500, -1.208e-8
-0.490, -1.179e-8
-0.480, -1.150e-8
-0.470, -1.122e-8
-0.460, -1.094e-8
-0.450, -1.066e-8
-0.440, -1.038e-8
-0.430, -1.010e-8
-0.420, -9.821e-9
-0.410, -9.546e-9
-0.400, -9.275e-9
-0.390, -9.005e-9
-0.380, -8.733e-9
-0.370, -8.463e-9
-0.360, -8.196e-9
-0.350, -7.928e-9
-0.340, -7.665e-9
-0.330, -7.403e-9
-0.320, -7.140e-9
-0.310, -6.876e-9
-0.300, -6.619e-9
-0.290, -6.362e-9
-0.280, -6.106e-9
-0.270, -5.855e-9
-0.260, -5.606e-9
-0.250, -5.355e-9
-0.240, -5.097e-9
-0.230, -4.851e-9
-0.220, -4.607e-9
-0.210, -4.367e-9
-0.200, -4.129e-9
-0.190, -3.896e-9
-0.180, -3.661e-9
-0.170, -3.428e-9
-0.160, -3.199e-9
-0.150, -2.971e-9
-0.140, -2.745e-9
-0.130, -2.521e-9
-0.120, -2.299e-9
-0.110, -2.078e-9
-0.100, -1.860e-9
-0.090, -1.644e-9
-0.080, -1.428e-9
-0.070, -1.216e-9
-0.060, -1.006e-9
-0.050, -7.956e-10
-0.040, -5.861e-10
-0.030, -3.813e-10
-0.020, -1.755e-10
-0.010, 2.657e-11
-0.000, 2.286e-10
0.010, 4.286e-10
0.020, 6.288e-10
0.030, 8.278e-10
0.040, 1.024e-9
0.050, 1.221e-9
0.060, 1.416e-9
0.070, 1.608e-9
0.080, 1.801e-9
0.090, 1.994e-9
0.100, 2.183e-9
0.110, 2.372e-9
0.120, 2.563e-9
0.130, 2.749e-9
0.140, 2.934e-9
0.150, 3.120e-9
0.160, 3.306e-9
0.170, 3.487e-9
0.180, 3.671e-9
0.190, 3.854e-9
0.200, 4.034e-9
0.210, 4.211e-9
0.220, 4.391e-9
0.230, 4.567e-9
0.240, 4.745e-9
0.250, 4.921e-9
0.260, 5.096e-9
0.270, 5.270e-9
0.280, 5.442e-9
0.290, 5.614e-9
0.300, 5.782e-9
0.310, 5.952e-9
0.320, 6.126e-9
0.330, 6.294e-9
0.340, 6.461e-9
0.350, 6.628e-9
0.360, 6.794e-9
0.370, 6.958e-9
0.380, 7.120e-9
0.390, 7.283e-9
0.400, 7.444e-9
0.410, 7.601e-9
0.420, 7.761e-9
0.430, 7.922e-9
0.440, 8.080e-9
0.450, 8.235e-9
0.460, 8.389e-9
0.470, 8.540e-9
0.480, 8.685e-9
0.490, 8.835e-9
0.500, 8.981e-9
0.510, 9.132e-9
0.520, 9.277e-9
0.530, 9.419e-9
0.540, 9.560e-9
0.550, 9.699e-9
0.560, 9.838e-9
0.570, 9.977e-9
0.580, 1.012e-8
0.590, 1.025e-8
0.600, 1.038e-8
0.610, 1.050e-8
0.620, 1.063e-8
0.630, 1.075e-8
0.640, 1.087e-8
0.650, 1.099e-8
0.660, 1.111e-8
0.670, 1.122e-8
0.680, 1.134e-8
0.690, 1.148e-8
0.700, 1.159e-8
0.710, 1.167e-8
0.720, 1.178e-8
0.730, 1.187e-8
0.740, 1.195e-8
0.750, 1.204e-8
0.760, 1.213e-8
0.770, 1.221e-8
0.780, 1.230e-8
0.790, 1.239e-8
0.800, 1.247e-8
0.810, 1.255e-8
0.820, 1.263e-8
0.830, 1.270e-8
0.840, 1.277e-8
0.850, 1.286e-8
0.860, 1.294e-8
0.870, 1.299e-8
0.880, 1.305e-8
0.890, 1.312e-8
0.900, 1.321e-8
0.910, 1.327e-8
0.920, 1.332e-8
0.930, 1.339e-8
0.940, 1.346e-8
0.950, 1.353e-8
0.960, 1.358e-8
0.970, 1.364e-8
0.980, 1.372e-8
0.990, 1.377e-8
1.000, 1.383e-8
1.010, 1.387e-8
1.020, 1.389e-8
1.030, 1.392e-8
1.040, 1.397e-8
1.050, 1.401e-8
1.060, 1.405e-8
1.070, 1.411e-8
1.080, 1.415e-8
1.090, 1.419e-8
1.100, 1.424e-8
1.110, 1.429e-8
1.120, 1.432e-8
1.130, 1.434e-8
1.140, 1.436e-8
1.150, 1.439e-8
1.160, 1.444e-8
1.170, 1.446e-8
1.180, 1.451e-8
1.190, 1.454e-8
1.200, 1.459e-8
1.210, 1.464e-8
1.220, 1.467e-8
1.230, 1.467e-8
1.240, 1.473e-8
1.250, 1.474e-8
1.260, 1.474e-8
1.270, 1.475e-8
1.280, 1.479e-8
1.290, 1.479e-8
1.300, 1.479e-8
1.310, 1.483e-8
1.320, 1.485e-8
1.330, 1.486e-8
1.340, 1.489e-8
1.350, 1.493e-8
1.360, 1.492e-8
1.370, 1.489e-8
1.380, 1.475e-8
1.390, 1.482e-8
1.400, 1.490e-8
1.410, 1.490e-8
1.420, 1.490e-8
1.430, 1.494e-8
1.440, 1.496e-8
1.450, 1.499e-8
1.460, 1.501e-8
1.470, 1.507e-8
1.480, 1.516e-8
1.490, 1.516e-8
1.500, 1.519e-8
1.510, 1.517e-8
1.520, 1.517e-8
1.530, 1.514e-8
1.540, 1.515e-8
1.550, 1.521e-8
1.560, 1.520e-8
1.570, 1.521e-8
1.580, 1.521e-8
1.590, 1.523e-8
1.600, 1.522e-8
1.610, 1.522e-8
1.620, 1.521e-8
1.630, 1.524e-8
1.640, 1.529e-8
1.650, 1.533e-8
1.660, 1.527e-8
1.670, 1.526e-8
1.680, 1.529e-8
1.690, 1.527e-8
1.700, 1.528e-8
1.710, 1.530e-8
1.720, 1.529e-8
1.730, 1.527e-8
1.740, 1.537e-8
1.750, 1.543e-8
1.760, 1.542e-8
1.770, 1.546e-8
1.780, 1.550e-8
1.790, 1.550e-8
1.800, 1.552e-8
1.810, 1.557e-8
1.820, 1.551e-8
1.830, 1.549e-8
1.840, 1.549e-8
1.850, 1.550e-8
1.860, 1.553e-8
1.870, 1.558e-8
1.880, 1.560e-8
1.890, 1.563e-8
1.900, 1.569e-8
1.910, 1.565e-8
1.920, 1.568e-8
1.930, 1.568e-8
1.940, 1.573e-8
1.950, 1.573e-8
1.960, 1.572e-8
1.970, 1.576e-8
1.980, 1.577e-8
1.990, 1.575e-8
