# Supplementary material for: An Insulin-Modified pH-Responsive Nanopipette Based on Ion Current Rectification
Source: Sensors (Basel). 2024 Jun 30;24(13):4264. doi: 10.3390/s24134264 (PMC11244478; doi:10.3390/s24134264)
Supplement: Supplementary file 1 [file sensors-24-04264-s001.zip › Reversibility/4/2.txt]

Aug. 5, 2023   17:47:32
Linear Sweep Voltammetry
File: s:\Data Source:  Experiment
Instrument Model:  CHI830D
Header: 
Note: 

Init E (V) = -2
Final E (V) = 2
Scan Rate (V/s) = 0.5
Sample Interval (V) = 0.01
Quiet Time (sec) = 2
Sensitivity (A/V) = 1e-8

Potential/V, Current/A

-2.000, -3.727e-8
-1.990, -3.629e-8
-1.980, -3.606e-8
-1.970, -3.651e-8
-1.960, -3.597e-8
-1.950, -3.544e-8
-1.940, -3.574e-8
-1.930, -3.565e-8
-1.920, -3.496e-8
-1.910, -3.488e-8
-1.900, -3.463e-8
-1.890, -3.421e-8
-1.880, -3.343e-8
-1.870, -3.385e-8
-1.860, -3.363e-8
-1.850, -3.312e-8
-1.840, -3.298e-8
-1.830, -3.286e-8
-1.820, -3.316e-8
-1.810, -3.290e-8
-1.800, -3.265e-8
-1.790, -3.165e-8
-1.780, -3.224e-8
-1.770, -3.213e-8
-1.760, -3.208e-8
-1.750, -3.121e-8
-1.740, -3.055e-8
-1.730, -2.968e-8
-1.720, -2.921e-8
-1.710, -2.912e-8
-1.700, -2.876e-8
-1.690, -2.850e-8
-1.680, -2.852e-8
-1.670, -2.791e-8
-1.660, -2.763e-8
-1.650, -2.716e-8
-1.640, -2.633e-8
-1.630, -2.581e-8
-1.620, -2.910e-8
-1.610, -2.954e-8
-1.600, -2.948e-8
-1.590, -2.945e-8
-1.580, -2.709e-8
-1.570, -2.692e-8
-1.560, -2.366e-8
-1.550, -2.380e-8
-1.540, -2.437e-8
-1.530, -2.489e-8
-1.520, -2.489e-8
-1.510, -2.396e-8
-1.500, -2.359e-8
-1.490, -2.325e-8
-1.480, -2.335e-8
-1.470, -2.273e-8
-1.460, -2.343e-8
-1.450, -2.356e-8
-1.440, -2.284e-8
-1.430, -2.237e-8
-1.420, -2.263e-8
-1.410, -2.255e-8
-1.400, -2.289e-8
-1.390, -2.221e-8
-1.380, -2.263e-8
-1.370, -2.270e-8
-1.360, -2.244e-8
-1.350, -2.184e-8
-1.340, -2.268e-8
-1.330, -2.174e-8
-1.320, -2.106e-8
-1.310, -2.148e-8
-1.300, -2.096e-8
-1.290, -2.125e-8
-1.280, -2.093e-8
-1.270, -1.976e-8
-1.260, -1.992e-8
-1.250, -1.994e-8
-1.240, -1.966e-8
-1.230, -1.979e-8
-1.220, -1.968e-8
-1.210, -1.824e-8
-1.200, -1.739e-8
-1.190, -1.739e-8
-1.180, -1.740e-8
-1.170, -1.658e-8
-1.160, -1.670e-8
-1.150, -1.656e-8
-1.140, -1.675e-8
-1.130, -1.650e-8
-1.120, -1.558e-8
-1.110, -1.538e-8
-1.100, -1.556e-8
-1.090, -1.571e-8
-1.080, -1.471e-8
-1.070, -1.502e-8
-1.060, -1.525e-8
-1.050, -1.512e-8
-1.040, -1.474e-8
-1.030, -1.489e-8
-1.020, -1.470e-8
-1.010, -1.441e-8
-1.000, -1.450e-8
-0.990, -1.425e-8
-0.980, -1.398e-8
-0.970, -1.347e-8
-0.960, -1.349e-8
-0.950, -1.263e-8
-0.940, -1.254e-8
-0.930, -1.276e-8
-0.920, -1.257e-8
-0.910, -1.303e-8
-0.900, -1.218e-8
-0.890, -1.214e-8
-0.880, -1.318e-8
-0.870, -1.252e-8
-0.860, -1.184e-8
-0.850, -1.167e-8
-0.840, -1.173e-8
-0.830, -1.186e-8
-0.820, -1.176e-8
-0.810, -1.235e-8
-0.800, -1.191e-8
-0.790, -1.126e-8
-0.780, -1.125e-8
-0.770, -1.134e-8
-0.760, -1.159e-8
-0.750, -1.103e-8
-0.740, -1.066e-8
-0.730, -1.055e-8
-0.720, -1.043e-8
-0.710, -1.015e-8
-0.700, -1.006e-8
-0.690, -9.789e-9
-0.680, -9.796e-9
-0.670, -9.348e-9
-0.660, -9.422e-9
-0.650, -8.921e-9
-0.640, -8.679e-9
-0.630, -8.172e-9
-0.620, -7.014e-9
-0.610, -6.147e-9
-0.600, -6.297e-9
-0.590, -6.246e-9
-0.580, -5.538e-9
-0.570, -5.571e-9
-0.560, -5.736e-9
-0.550, -5.984e-9
-0.540, -5.421e-9
-0.530, -5.004e-9
-0.520, -5.116e-9
-0.510, -5.240e-9
-0.500, -4.939e-9
-0.490, -4.720e-9
-0.480, -4.675e-9
-0.470, -4.672e-9
-0.460, -4.439e-9
-0.450, -4.132e-9
-0.440, -4.052e-9
-0.430, -3.893e-9
-0.420, -3.807e-9
-0.410, -3.733e-9
-0.400, -3.760e-9
-0.390, -3.868e-9
-0.380, -3.581e-9
-0.370, -3.264e-9
-0.360, -3.232e-9
-0.350, -3.148e-9
-0.340, -2.582e-9
-0.330, -2.132e-9
-0.320, -1.975e-9
-0.310, -1.835e-9
-0.300, -1.739e-9
-0.290, -1.666e-9
-0.280, -1.602e-9
-0.270, -1.536e-9
-0.260, -1.475e-9
-0.250, -1.413e-9
-0.240, -1.353e-9
-0.230, -1.294e-9
-0.220, -1.235e-9
-0.210, -1.179e-9
-0.200, -1.121e-9
-0.190, -1.063e-9
-0.180, -1.008e-9
-0.170, -9.506e-10
-0.160, -8.946e-10
-0.150, -8.383e-10
-0.140, -7.836e-10
-0.130, -7.282e-10
-0.120, -6.741e-10
-0.110, -6.193e-10
-0.100, -5.655e-10
-0.090, -5.120e-10
-0.080, -4.576e-10
-0.070, -4.043e-10
-0.060, -3.508e-10
-0.050, -2.976e-10
-0.040, -2.456e-10
-0.030, -1.921e-10
-0.020, -1.386e-10
-0.010, -8.785e-11
-0.000, -3.525e-11
0.010, 1.734e-11
0.020, 6.933e-11
0.030, 1.198e-10
0.040, 1.727e-10
0.050, 2.256e-10
0.060, 2.760e-10
0.070, 3.268e-10
0.080, 3.781e-10
0.090, 4.289e-10
0.100, 4.802e-10
0.110, 5.316e-10
0.120, 5.836e-10
0.130, 6.350e-10
0.140, 6.872e-10
0.150, 7.411e-10
0.160, 7.924e-10
0.170, 8.438e-10
0.180, 8.952e-10
0.190, 9.459e-10
0.200, 9.936e-10
0.210, 1.042e-9
0.220, 1.094e-9
0.230, 1.143e-9
0.240, 1.195e-9
0.250, 1.245e-9
0.260, 1.295e-9
0.270, 1.346e-9
0.280, 1.398e-9
0.290, 1.450e-9
0.300, 1.501e-9
0.310, 1.553e-9
0.320, 1.605e-9
0.330, 1.656e-9
0.340, 1.709e-9
0.350, 1.760e-9
0.360, 1.811e-9
0.370, 1.863e-9
0.380, 1.914e-9
0.390, 1.966e-9
0.400, 2.016e-9
0.410, 2.069e-9
0.420, 2.119e-9
0.430, 2.171e-9
0.440, 2.224e-9
0.450, 2.276e-9
0.460, 2.326e-9
0.470, 2.378e-9
0.480, 2.431e-9
0.490, 2.484e-9
0.500, 2.535e-9
0.510, 2.590e-9
0.520, 2.642e-9
0.530, 2.695e-9
0.540, 2.748e-9
0.550, 2.801e-9
0.560, 2.853e-9
0.570, 2.906e-9
0.580, 2.960e-9
0.590, 3.014e-9
0.600, 3.068e-9
0.610, 3.120e-9
0.620, 3.176e-9
0.630, 3.229e-9
0.640, 3.283e-9
0.650, 3.339e-9
0.660, 3.393e-9
0.670, 3.446e-9
0.680, 3.501e-9
0.690, 3.555e-9
0.700, 3.607e-9
0.710, 3.661e-9
0.720, 3.714e-9
0.730, 3.768e-9
0.740, 3.822e-9
0.750, 3.873e-9
0.760, 3.927e-9
0.770, 3.983e-9
0.780, 4.039e-9
0.790, 4.091e-9
0.800, 4.147e-9
0.810, 4.200e-9
0.820, 4.255e-9
0.830, 4.306e-9
0.840, 4.357e-9
0.850, 4.414e-9
0.860, 4.469e-9
0.870, 4.523e-9
0.880, 4.581e-9
0.890, 4.637e-9
0.900, 4.693e-9
0.910, 4.748e-9
0.920, 4.803e-9
0.930, 4.859e-9
0.940, 4.916e-9
0.950, 4.969e-9
0.960, 5.024e-9
0.970, 5.078e-9
0.980, 5.130e-9
0.990, 5.190e-9
1.000, 5.246e-9
1.010, 5.302e-9
1.020, 5.360e-9
1.030, 5.412e-9
1.040, 5.474e-9
1.050, 5.535e-9
1.060, 5.594e-9
1.070, 5.643e-9
1.080, 5.698e-9
1.090, 5.757e-9
1.100, 5.811e-9
1.110, 5.864e-9
1.120, 5.921e-9
1.130, 5.976e-9
1.140, 6.034e-9
1.150, 6.099e-9
1.160, 6.156e-9
1.170, 6.215e-9
1.180, 6.273e-9
1.190, 6.328e-9
1.200, 6.384e-9
1.210, 6.450e-9
1.220, 6.508e-9
1.230, 6.567e-9
1.240, 6.615e-9
1.250, 6.668e-9
1.260, 6.732e-9
1.270, 6.795e-9
1.280, 6.847e-9
1.290, 6.896e-9
1.300, 6.952e-9
1.310, 6.997e-9
1.320, 7.052e-9
1.330, 7.101e-9
1.340, 7.160e-9
1.350, 7.218e-9
1.360, 7.264e-9
1.370, 7.312e-9
1.380, 7.361e-9
1.390, 7.420e-9
1.400, 7.471e-9
1.410, 7.522e-9
1.420, 7.576e-9
1.430, 7.622e-9
1.440, 7.672e-9
1.450, 7.729e-9
1.460, 7.791e-9
1.470, 7.843e-9
1.480, 7.899e-9
1.490, 7.952e-9
1.500, 8.010e-9
1.510, 8.066e-9
1.520, 8.138e-9
1.530, 8.190e-9
1.540, 8.239e-9
1.550, 8.279e-9
1.560, 8.316e-9
1.570, 8.347e-9
1.580, 8.380e-9
1.590, 8.420e-9
1.600, 8.466e-9
1.610, 8.508e-9
1.620, 8.546e-9
1.630, 8.586e-9
1.640, 8.624e-9
1.650, 8.666e-9
1.660, 8.713e-9
1.670, 8.755e-9
1.680, 8.800e-9
1.690, 8.834e-9
1.700, 8.877e-9
1.710, 8.927e-9
1.720, 8.971e-9
1.730, 9.010e-9
1.740, 9.061e-9
1.750, 9.102e-9
1.760, 9.145e-9
1.770, 9.193e-9
1.780, 9.241e-9
1.790, 9.288e-9
1.800, 9.330e-9
1.810, 9.379e-9
1.820, 9.421e-9
1.830, 9.469e-9
1.840, 9.505e-9
1.850, 9.554e-9
1.860, 9.597e-9
1.870, 9.630e-9
1.880, 9.667e-9
1.890, 9.701e-9
1.900, 9.744e-9
1.910, 9.783e-9
1.920, 9.823e-9
1.930, 9.859e-9
1.940, 9.907e-9
1.950, 9.952e-9
1.960, 9.998e-9
1.970, 1.004e-8
1.980, 1.008e-8
1.990, 1.011e-8
