# Supplementary material for: An Insulin-Modified pH-Responsive Nanopipette Based on Ion Current Rectification
Source: Sensors (Basel). 2024 Jun 30;24(13):4264. doi: 10.3390/s24134264 (PMC11244478; doi:10.3390/s24134264)
Supplement: Supplementary file 1 [file sensors-24-04264-s001.zip › Reversibility/4/3.txt]

Aug. 5, 2023   17:52:30
Linear Sweep Voltammetry
File: s:\Data Source:  Experiment
Instrument Model:  CHI830D
Header: 
Note: 

Init E (V) = -2
Final E (V) = 2
Scan Rate (V/s) = 0.5
Sample Interval (V) = 0.01
Quiet Time (sec) = 2
Sensitivity (A/V) = 1e-8

Ep = 0.810V
ip = 4.921e-11A
Ah = 1.642e-12C

Potential/V, Current/A

-2.000, -4.210e-8
-1.990, -4.187e-8
-1.980, -4.164e-8
-1.970, -4.142e-8
-1.960, -4.121e-8
-1.950, -4.093e-8
-1.940, -4.069e-8
-1.930, -4.050e-8
-1.920, -4.030e-8
-1.910, -4.006e-8
-1.900, -3.982e-8
-1.890, -3.957e-8
-1.880, -3.935e-8
-1.870, -3.915e-8
-1.860, -3.891e-8
-1.850, -3.868e-8
-1.840, -3.845e-8
-1.830, -3.823e-8
-1.820, -3.799e-8
-1.810, -3.775e-8
-1.800, -3.753e-8
-1.790, -3.732e-8
-1.780, -3.708e-8
-1.770, -3.686e-8
-1.760, -3.664e-8
-1.750, -3.645e-8
-1.740, -3.622e-8
-1.730, -3.600e-8
-1.720, -3.577e-8
-1.710, -3.553e-8
-1.700, -3.531e-8
-1.690, -3.511e-8
-1.680, -3.485e-8
-1.670, -3.459e-8
-1.660, -3.437e-8
-1.650, -3.415e-8
-1.640, -3.392e-8
-1.630, -3.370e-8
-1.620, -3.348e-8
-1.610, -3.327e-8
-1.600, -3.301e-8
-1.590, -3.277e-8
-1.580, -3.254e-8
-1.570, -3.231e-8
-1.560, -3.213e-8
-1.550, -3.190e-8
-1.540, -3.169e-8
-1.530, -3.143e-8
-1.520, -3.122e-8
-1.510, -3.101e-8
-1.500, -3.078e-8
-1.490, -3.056e-8
-1.480, -3.031e-8
-1.470, -3.009e-8
-1.460, -2.986e-8
-1.450, -2.962e-8
-1.440, -2.939e-8
-1.430, -2.914e-8
-1.420, -2.895e-8
-1.410, -2.871e-8
-1.400, -2.847e-8
-1.390, -2.824e-8
-1.380, -2.802e-8
-1.370, -2.779e-8
-1.360, -2.754e-8
-1.350, -2.732e-8
-1.340, -2.709e-8
-1.330, -2.686e-8
-1.320, -2.663e-8
-1.310, -2.641e-8
-1.300, -2.620e-8
-1.290, -2.598e-8
-1.280, -2.573e-8
-1.270, -2.551e-8
-1.260, -2.528e-8
-1.250, -2.507e-8
-1.240, -2.484e-8
-1.230, -2.460e-8
-1.220, -2.436e-8
-1.210, -2.414e-8
-1.200, -2.392e-8
-1.190, -2.368e-8
-1.180, -2.348e-8
-1.170, -2.324e-8
-1.160, -2.304e-8
-1.150, -2.282e-8
-1.140, -2.259e-8
-1.130, -2.237e-8
-1.120, -2.214e-8
-1.110, -2.193e-8
-1.100, -2.168e-8
-1.090, -2.145e-8
-1.080, -2.122e-8
-1.070, -2.103e-8
-1.060, -2.080e-8
-1.050, -2.060e-8
-1.040, -2.037e-8
-1.030, -2.014e-8
-1.020, -1.992e-8
-1.010, -1.970e-8
-1.000, -1.948e-8
-0.990, -1.924e-8
-0.980, -1.902e-8
-0.970, -1.881e-8
-0.960, -1.859e-8
-0.950, -1.836e-8
-0.940, -1.816e-8
-0.930, -1.794e-8
-0.920, -1.773e-8
-0.910, -1.752e-8
-0.900, -1.731e-8
-0.890, -1.709e-8
-0.880, -1.687e-8
-0.870, -1.664e-8
-0.860, -1.641e-8
-0.850, -1.618e-8
-0.840, -1.595e-8
-0.830, -1.574e-8
-0.820, -1.552e-8
-0.810, -1.530e-8
-0.800, -1.509e-8
-0.790, -1.486e-8
-0.780, -1.467e-8
-0.770, -1.446e-8
-0.760, -1.424e-8
-0.750, -1.402e-8
-0.740, -1.380e-8
-0.730, -1.358e-8
-0.720, -1.338e-8
-0.710, -1.315e-8
-0.700, -1.295e-8
-0.690, -1.274e-8
-0.680, -1.253e-8
-0.670, -1.232e-8
-0.660, -1.211e-8
-0.650, -1.190e-8
-0.640, -1.169e-8
-0.630, -1.148e-8
-0.620, -1.127e-8
-0.610, -1.107e-8
-0.600, -1.087e-8
-0.590, -1.067e-8
-0.580, -1.046e-8
-0.570, -1.027e-8
-0.560, -1.008e-8
-0.550, -9.868e-9
-0.540, -9.649e-9
-0.530, -9.433e-9
-0.520, -9.237e-9
-0.510, -9.031e-9
-0.500, -8.829e-9
-0.490, -8.626e-9
-0.480, -8.434e-9
-0.470, -8.255e-9
-0.460, -8.073e-9
-0.450, -7.848e-9
-0.440, -7.639e-9
-0.430, -7.437e-9
-0.420, -7.241e-9
-0.410, -7.051e-9
-0.400, -6.849e-9
-0.390, -6.658e-9
-0.380, -6.466e-9
-0.370, -6.274e-9
-0.360, -6.086e-9
-0.350, -5.886e-9
-0.340, -5.700e-9
-0.330, -5.508e-9
-0.320, -5.319e-9
-0.310, -5.127e-9
-0.300, -4.940e-9
-0.290, -4.755e-9
-0.280, -4.568e-9
-0.270, -4.389e-9
-0.260, -4.205e-9
-0.250, -4.028e-9
-0.240, -3.847e-9
-0.230, -3.668e-9
-0.220, -3.487e-9
-0.210, -3.314e-9
-0.200, -3.139e-9
-0.190, -2.963e-9
-0.180, -2.789e-9
-0.170, -2.622e-9
-0.160, -2.450e-9
-0.150, -2.278e-9
-0.140, -2.113e-9
-0.130, -1.948e-9
-0.120, -1.782e-9
-0.110, -1.619e-9
-0.100, -1.459e-9
-0.090, -1.298e-9
-0.080, -1.139e-9
-0.070, -9.826e-10
-0.060, -8.282e-10
-0.050, -6.747e-10
-0.040, -5.225e-10
-0.030, -3.727e-10
-0.020, -2.226e-10
-0.010, -7.340e-11
-0.000, 7.394e-11
0.010, 2.216e-10
0.020, 3.692e-10
0.030, 5.128e-10
0.040, 6.574e-10
0.050, 8.038e-10
0.060, 9.465e-10
0.070, 1.089e-9
0.080, 1.233e-9
0.090, 1.376e-9
0.100, 1.516e-9
0.110, 1.658e-9
0.120, 1.799e-9
0.130, 1.937e-9
0.140, 2.078e-9
0.150, 2.218e-9
0.160, 2.357e-9
0.170, 2.495e-9
0.180, 2.634e-9
0.190, 2.773e-9
0.200, 2.910e-9
0.210, 3.049e-9
0.220, 3.187e-9
0.230, 3.323e-9
0.240, 3.461e-9
0.250, 3.598e-9
0.260, 3.732e-9
0.270, 3.867e-9
0.280, 4.004e-9
0.290, 4.139e-9
0.300, 4.271e-9
0.310, 4.405e-9
0.320, 4.540e-9
0.330, 4.672e-9
0.340, 4.805e-9
0.350, 4.939e-9
0.360, 5.060e-9
0.370, 5.185e-9
0.380, 5.315e-9
0.390, 5.442e-9
0.400, 5.570e-9
0.410, 5.699e-9
0.420, 5.829e-9
0.430, 5.956e-9
0.440, 6.086e-9
0.450, 6.214e-9
0.460, 6.339e-9
0.470, 6.459e-9
0.480, 6.575e-9
0.490, 6.705e-9
0.500, 6.828e-9
0.510, 6.948e-9
0.520, 7.066e-9
0.530, 7.178e-9
0.540, 7.294e-9
0.550, 7.422e-9
0.560, 7.545e-9
0.570, 7.653e-9
0.580, 7.765e-9
0.590, 7.876e-9
0.600, 7.987e-9
0.610, 8.091e-9
0.620, 8.196e-9
0.630, 8.290e-9
0.640, 8.393e-9
0.650, 8.499e-9
0.660, 8.591e-9
0.670, 8.689e-9
0.680, 8.773e-9
0.690, 8.860e-9
0.700, 8.947e-9
0.710, 9.038e-9
0.720, 9.130e-9
0.730, 9.187e-9
0.740, 9.277e-9
0.750, 9.361e-9
0.760, 9.446e-9
0.770, 9.498e-9
0.780, 9.569e-9
0.790, 9.650e-9
0.800, 9.729e-9
0.810, 9.828e-9
0.820, 9.692e-9
0.830, 9.800e-9
0.840, 9.894e-9
0.850, 9.988e-9
0.860, 1.002e-8
0.870, 9.871e-9
0.880, 9.888e-9
0.890, 9.975e-9
0.900, 9.970e-9
0.910, 1.007e-8
0.920, 1.021e-8
0.930, 1.028e-8
0.940, 1.034e-8
0.950, 1.057e-8
0.960, 1.070e-8
0.970, 1.078e-8
0.980, 1.086e-8
0.990, 1.092e-8
1.000, 1.099e-8
1.010, 1.107e-8
1.020, 1.112e-8
1.030, 1.120e-8
1.040, 1.130e-8
1.050, 1.132e-8
1.060, 1.126e-8
1.070, 1.133e-8
1.080, 1.139e-8
1.090, 1.147e-8
1.100, 1.155e-8
1.110, 1.160e-8
1.120, 1.168e-8
1.130, 1.172e-8
1.140, 1.178e-8
1.150, 1.182e-8
1.160, 1.190e-8
1.170, 1.205e-8
1.180, 1.212e-8
1.190, 1.218e-8
1.200, 1.224e-8
1.210, 1.229e-8
1.220, 1.235e-8
1.230, 1.239e-8
1.240, 1.245e-8
1.250, 1.251e-8
1.260, 1.260e-8
1.270, 1.268e-8
1.280, 1.279e-8
1.290, 1.286e-8
1.300, 1.290e-8
1.310, 1.295e-8
1.320, 1.294e-8
1.330, 1.300e-8
1.340, 1.305e-8
1.350, 1.310e-8
1.360, 1.317e-8
1.370, 1.322e-8
1.380, 1.327e-8
1.390, 1.331e-8
1.400, 1.340e-8
1.410, 1.346e-8
1.420, 1.347e-8
1.430, 1.350e-8
1.440, 1.350e-8
1.450, 1.357e-8
1.460, 1.363e-8
1.470, 1.365e-8
1.480, 1.370e-8
1.490, 1.376e-8
1.500, 1.379e-8
1.510, 1.385e-8
1.520, 1.384e-8
1.530, 1.387e-8
1.540, 1.389e-8
1.550, 1.394e-8
1.560, 1.392e-8
1.570, 1.396e-8
1.580, 1.403e-8
1.590, 1.407e-8
1.600, 1.413e-8
1.610, 1.417e-8
1.620, 1.423e-8
1.630, 1.429e-8
1.640, 1.434e-8
1.650, 1.438e-8
1.660, 1.440e-8
1.670, 1.446e-8
1.680, 1.451e-8
1.690, 1.459e-8
1.700, 1.464e-8
1.710, 1.469e-8
1.720, 1.471e-8
1.730, 1.474e-8
1.740, 1.475e-8
1.750, 1.480e-8
1.760, 1.484e-8
1.770, 1.491e-8
1.780, 1.492e-8
1.790, 1.496e-8
1.800, 1.501e-8
1.810, 1.506e-8
1.820, 1.510e-8
1.830, 1.513e-8
1.840, 1.517e-8
1.850, 1.521e-8
1.860, 1.526e-8
1.870, 1.530e-8
1.880, 1.532e-8
1.890, 1.539e-8
1.900, 1.543e-8
1.910, 1.545e-8
1.920, 1.547e-8
1.930, 1.551e-8
1.940, 1.557e-8
1.950, 1.559e-8
1.960, 1.561e-8
1.970, 1.563e-8
1.980, 1.568e-8
1.990, 1.572e-8
