# Supplementary material for: An Insulin-Modified pH-Responsive Nanopipette Based on Ion Current Rectification
Source: Sensors (Basel). 2024 Jun 30;24(13):4264. doi: 10.3390/s24134264 (PMC11244478; doi:10.3390/s24134264)
Supplement: Supplementary file 1 [file sensors-24-04264-s001.zip › Reversibility/4/4.txt]

Aug. 5, 2023   17:58:05
Linear Sweep Voltammetry
File: s:\Data Source:  Experiment
Instrument Model:  CHI830D
Header: 
Note: 

Init E (V) = -2
Final E (V) = 2
Scan Rate (V/s) = 0.5
Sample Interval (V) = 0.01
Quiet Time (sec) = 2
Sensitivity (A/V) = 1e-8


Potential/V, Current/A

-2.000, -4.294e-8
-1.990, -4.275e-8
-1.980, -4.260e-8
-1.970, -4.240e-8
-1.960, -4.216e-8
-1.950, -4.189e-8
-1.940, -4.168e-8
-1.930, -4.145e-8
-1.920, -4.118e-8
-1.910, -4.097e-8
-1.900, -4.071e-8
-1.890, -4.046e-8
-1.880, -4.038e-8
-1.870, -4.025e-8
-1.860, -4.004e-8
-1.850, -3.987e-8
-1.840, -3.969e-8
-1.830, -3.946e-8
-1.820, -3.925e-8
-1.810, -3.901e-8
-1.800, -3.871e-8
-1.790, -3.863e-8
-1.780, -3.842e-8
-1.770, -3.820e-8
-1.760, -3.794e-8
-1.750, -3.777e-8
-1.740, -3.757e-8
-1.730, -3.739e-8
-1.720, -3.719e-8
-1.710, -3.698e-8
-1.700, -3.676e-8
-1.690, -3.655e-8
-1.680, -3.625e-8
-1.670, -3.608e-8
-1.660, -3.571e-8
-1.650, -3.554e-8
-1.640, -3.529e-8
-1.630, -3.509e-8
-1.620, -3.487e-8
-1.610, -3.461e-8
-1.600, -3.438e-8
-1.590, -3.415e-8
-1.580, -3.386e-8
-1.570, -3.363e-8
-1.560, -3.353e-8
-1.550, -3.334e-8
-1.540, -3.314e-8
-1.530, -3.291e-8
-1.520, -3.246e-8
-1.510, -3.217e-8
-1.500, -3.195e-8
-1.490, -3.171e-8
-1.480, -3.151e-8
-1.470, -3.129e-8
-1.460, -3.109e-8
-1.450, -3.087e-8
-1.440, -3.064e-8
-1.430, -3.043e-8
-1.420, -3.016e-8
-1.410, -2.996e-8
-1.400, -2.973e-8
-1.390, -2.953e-8
-1.380, -2.931e-8
-1.370, -2.908e-8
-1.360, -2.886e-8
-1.350, -2.869e-8
-1.340, -2.850e-8
-1.330, -2.824e-8
-1.320, -2.801e-8
-1.310, -2.780e-8
-1.300, -2.760e-8
-1.290, -2.740e-8
-1.280, -2.718e-8
-1.270, -2.696e-8
-1.260, -2.672e-8
-1.250, -2.648e-8
-1.240, -2.625e-8
-1.230, -2.602e-8
-1.220, -2.582e-8
-1.210, -2.559e-8
-1.200, -2.538e-8
-1.190, -2.519e-8
-1.180, -2.497e-8
-1.170, -2.474e-8
-1.160, -2.453e-8
-1.150, -2.432e-8
-1.140, -2.410e-8
-1.130, -2.391e-8
-1.120, -2.369e-8
-1.110, -2.348e-8
-1.100, -2.328e-8
-1.090, -2.307e-8
-1.080, -2.286e-8
-1.070, -2.262e-8
-1.060, -2.241e-8
-1.050, -2.219e-8
-1.040, -2.197e-8
-1.030, -2.173e-8
-1.020, -2.149e-8
-1.010, -2.126e-8
-1.000, -2.107e-8
-0.990, -2.085e-8
-0.980, -2.064e-8
-0.970, -2.041e-8
-0.960, -2.017e-8
-0.950, -1.995e-8
-0.940, -1.971e-8
-0.930, -1.951e-8
-0.920, -1.932e-8
-0.910, -1.906e-8
-0.900, -1.885e-8
-0.890, -1.863e-8
-0.880, -1.840e-8
-0.870, -1.817e-8
-0.860, -1.794e-8
-0.850, -1.773e-8
-0.840, -1.751e-8
-0.830, -1.728e-8
-0.820, -1.706e-8
-0.810, -1.683e-8
-0.800, -1.660e-8
-0.790, -1.637e-8
-0.780, -1.616e-8
-0.770, -1.594e-8
-0.760, -1.576e-8
-0.750, -1.563e-8
-0.740, -1.538e-8
-0.730, -1.511e-8
-0.720, -1.487e-8
-0.710, -1.464e-8
-0.700, -1.440e-8
-0.690, -1.417e-8
-0.680, -1.397e-8
-0.670, -1.374e-8
-0.660, -1.351e-8
-0.650, -1.328e-8
-0.640, -1.307e-8
-0.630, -1.284e-8
-0.620, -1.261e-8
-0.610, -1.238e-8
-0.600, -1.216e-8
-0.590, -1.194e-8
-0.580, -1.172e-8
-0.570, -1.150e-8
-0.560, -1.127e-8
-0.550, -1.106e-8
-0.540, -1.083e-8
-0.530, -1.060e-8
-0.520, -1.039e-8
-0.510, -1.016e-8
-0.500, -9.936e-9
-0.490, -9.713e-9
-0.480, -9.502e-9
-0.470, -9.291e-9
-0.460, -9.077e-9
-0.450, -8.861e-9
-0.440, -8.646e-9
-0.430, -8.429e-9
-0.420, -8.206e-9
-0.410, -7.994e-9
-0.400, -7.768e-9
-0.390, -7.546e-9
-0.380, -7.329e-9
-0.370, -7.111e-9
-0.360, -6.892e-9
-0.350, -6.670e-9
-0.340, -6.461e-9
-0.330, -6.247e-9
-0.320, -6.035e-9
-0.310, -5.823e-9
-0.300, -5.609e-9
-0.290, -5.394e-9
-0.280, -5.188e-9
-0.270, -4.989e-9
-0.260, -4.776e-9
-0.250, -4.570e-9
-0.240, -4.367e-9
-0.230, -4.142e-9
-0.220, -3.937e-9
-0.210, -3.738e-9
-0.200, -3.534e-9
-0.190, -3.336e-9
-0.180, -3.138e-9
-0.170, -2.941e-9
-0.160, -2.747e-9
-0.150, -2.560e-9
-0.140, -2.371e-9
-0.130, -2.181e-9
-0.120, -1.993e-9
-0.110, -1.807e-9
-0.100, -1.622e-9
-0.090, -1.439e-9
-0.080, -1.260e-9
-0.070, -1.082e-9
-0.060, -9.051e-10
-0.050, -7.322e-10
-0.040, -5.624e-10
-0.030, -3.930e-10
-0.020, -2.275e-10
-0.010, -6.539e-11
-0.000, 9.701e-11
0.010, 2.560e-10
0.020, 4.120e-10
0.030, 5.676e-10
0.040, 7.205e-10
0.050, 8.733e-10
0.060, 1.025e-9
0.070, 1.171e-9
0.080, 1.315e-9
0.090, 1.460e-9
0.100, 1.619e-9
0.110, 1.780e-9
0.120, 1.924e-9
0.130, 2.065e-9
0.140, 2.210e-9
0.150, 2.353e-9
0.160, 2.495e-9
0.170, 2.641e-9
0.180, 2.780e-9
0.190, 2.913e-9
0.200, 3.045e-9
0.210, 3.179e-9
0.220, 3.315e-9
0.230, 3.450e-9
0.240, 3.583e-9
0.250, 3.714e-9
0.260, 3.844e-9
0.270, 3.975e-9
0.280, 4.105e-9
0.290, 4.231e-9
0.300, 4.358e-9
0.310, 4.485e-9
0.320, 4.608e-9
0.330, 4.734e-9
0.340, 4.864e-9
0.350, 4.984e-9
0.360, 5.107e-9
0.370, 5.230e-9
0.380, 5.348e-9
0.390, 5.465e-9
0.400, 5.584e-9
0.410, 5.701e-9
0.420, 5.814e-9
0.430, 5.929e-9
0.440, 6.048e-9
0.450, 6.165e-9
0.460, 6.280e-9
0.470, 6.390e-9
0.480, 6.515e-9
0.490, 6.637e-9
0.500, 6.751e-9
0.510, 6.857e-9
0.520, 6.958e-9
0.530, 7.067e-9
0.540, 7.175e-9
0.550, 7.285e-9
0.560, 7.391e-9
0.570, 7.492e-9
0.580, 7.596e-9
0.590, 7.702e-9
0.600, 7.800e-9
0.610, 7.897e-9
0.620, 7.992e-9
0.630, 8.088e-9
0.640, 8.200e-9
0.650, 8.310e-9
0.660, 8.420e-9
0.670, 8.520e-9
0.680, 8.628e-9
0.690, 8.723e-9
0.700, 8.839e-9
0.710, 8.952e-9
0.720, 9.219e-9
0.730, 9.640e-9
0.740, 9.771e-9
0.750, 9.873e-9
0.760, 9.968e-9
0.770, 1.007e-8
0.780, 1.017e-8
0.790, 1.027e-8
0.800, 1.037e-8
0.810, 1.047e-8
0.820, 1.058e-8
0.830, 1.068e-8
0.840, 1.077e-8
0.850, 1.086e-8
0.860, 1.097e-8
0.870, 1.107e-8
0.880, 1.114e-8
0.890, 1.118e-8
0.900, 1.128e-8
0.910, 1.132e-8
0.920, 1.140e-8
0.930, 1.150e-8
0.940, 1.168e-8
0.950, 1.178e-8
0.960, 1.186e-8
0.970, 1.195e-8
0.980, 1.204e-8
0.990, 1.212e-8
1.000, 1.222e-8
1.010, 1.231e-8
1.020, 1.239e-8
1.030, 1.245e-8
1.040, 1.254e-8
1.050, 1.262e-8
1.060, 1.271e-8
1.070, 1.279e-8
1.080, 1.289e-8
1.090, 1.297e-8
1.100, 1.304e-8
1.110, 1.312e-8
1.120, 1.319e-8
1.130, 1.325e-8
1.140, 1.333e-8
1.150, 1.341e-8
1.160, 1.349e-8
1.170, 1.355e-8
1.180, 1.363e-8
1.190, 1.370e-8
1.200, 1.377e-8
1.210, 1.383e-8
1.220, 1.389e-8
1.230, 1.395e-8
1.240, 1.400e-8
1.250, 1.407e-8
1.260, 1.414e-8
1.270, 1.420e-8
1.280, 1.425e-8
1.290, 1.431e-8
1.300, 1.434e-8
1.310, 1.438e-8
1.320, 1.445e-8
1.330, 1.450e-8
1.340, 1.456e-8
1.350, 1.460e-8
1.360, 1.459e-8
1.370, 1.463e-8
1.380, 1.469e-8
1.390, 1.474e-8
1.400, 1.478e-8
1.410, 1.481e-8
1.420, 1.489e-8
1.430, 1.494e-8
1.440, 1.502e-8
1.450, 1.494e-8
1.460, 1.504e-8
1.470, 1.512e-8
1.480, 1.517e-8
1.490, 1.522e-8
1.500, 1.523e-8
1.510, 1.534e-8
1.520, 1.541e-8
1.530, 1.543e-8
1.540, 1.552e-8
1.550, 1.559e-8
1.560, 1.561e-8
1.570, 1.564e-8
1.580, 1.571e-8
1.590, 1.576e-8
1.600, 1.583e-8
1.610, 1.588e-8
1.620, 1.591e-8
1.630, 1.597e-8
1.640, 1.602e-8
1.650, 1.609e-8
1.660, 1.612e-8
1.670, 1.617e-8
1.680, 1.617e-8
1.690, 1.618e-8
1.700, 1.618e-8
1.710, 1.640e-8
1.720, 1.637e-8
1.730, 1.635e-8
1.740, 1.636e-8
1.750, 1.639e-8
1.760, 1.642e-8
1.770, 1.646e-8
1.780, 1.649e-8
1.790, 1.652e-8
1.800, 1.657e-8
1.810, 1.663e-8
1.820, 1.666e-8
1.830, 1.665e-8
1.840, 1.674e-8
1.850, 1.684e-8
1.860, 1.693e-8
1.870, 1.697e-8
1.880, 1.702e-8
1.890, 1.710e-8
1.900, 1.712e-8
1.910, 1.718e-8
1.920, 1.720e-8
1.930, 1.725e-8
1.940, 1.728e-8
1.950, 1.733e-8
1.960, 1.737e-8
1.970, 1.743e-8
1.980, 1.749e-8
1.990, 1.752e-8
