# Supplementary material for: An Insulin-Modified pH-Responsive Nanopipette Based on Ion Current Rectification
Source: Sensors (Basel). 2024 Jun 30;24(13):4264. doi: 10.3390/s24134264 (PMC11244478; doi:10.3390/s24134264)
Supplement: Supplementary file 1 [file sensors-24-04264-s001.zip › Reversibility/4/5.txt]

Aug. 5, 2023   18:05:50
Linear Sweep Voltammetry
File: s:\Data Source:  Experiment
Instrument Model:  CHI830D
Header: 
Note: 

Init E (V) = -2
Final E (V) = 2
Scan Rate (V/s) = 0.5
Sample Interval (V) = 0.01
Quiet Time (sec) = 2
Sensitivity (A/V) = 1e-8

Potential/V, Current/A

-2.000, -3.814e-8
-1.990, -3.804e-8
-1.980, -3.775e-8
-1.970, -3.751e-8
-1.960, -3.729e-8
-1.950, -3.710e-8
-1.940, -3.688e-8
-1.930, -3.682e-8
-1.920, -3.673e-8
-1.910, -3.660e-8
-1.900, -3.643e-8
-1.890, -3.619e-8
-1.880, -3.602e-8
-1.870, -3.580e-8
-1.860, -3.558e-8
-1.850, -3.541e-8
-1.840, -3.521e-8
-1.830, -3.510e-8
-1.820, -3.461e-8
-1.810, -3.466e-8
-1.800, -3.450e-8
-1.790, -3.420e-8
-1.780, -3.415e-8
-1.770, -3.392e-8
-1.760, -3.377e-8
-1.750, -3.360e-8
-1.740, -3.336e-8
-1.730, -3.340e-8
-1.720, -3.340e-8
-1.710, -3.328e-8
-1.700, -3.309e-8
-1.690, -3.285e-8
-1.680, -3.263e-8
-1.670, -3.250e-8
-1.660, -3.209e-8
-1.650, -3.205e-8
-1.640, -3.190e-8
-1.630, -3.164e-8
-1.620, -3.139e-8
-1.610, -3.125e-8
-1.600, -3.107e-8
-1.590, -3.091e-8
-1.580, -3.071e-8
-1.570, -3.053e-8
-1.560, -3.033e-8
-1.550, -3.009e-8
-1.540, -2.984e-8
-1.530, -2.972e-8
-1.520, -2.956e-8
-1.510, -2.935e-8
-1.500, -2.920e-8
-1.490, -2.895e-8
-1.480, -2.871e-8
-1.470, -2.845e-8
-1.460, -2.832e-8
-1.450, -2.798e-8
-1.440, -2.794e-8
-1.430, -2.781e-8
-1.420, -2.758e-8
-1.410, -2.740e-8
-1.400, -2.717e-8
-1.390, -2.703e-8
-1.380, -2.675e-8
-1.370, -2.661e-8
-1.360, -2.636e-8
-1.350, -2.618e-8
-1.340, -2.601e-8
-1.330, -2.582e-8
-1.320, -2.564e-8
-1.310, -2.543e-8
-1.300, -2.518e-8
-1.290, -2.503e-8
-1.280, -2.487e-8
-1.270, -2.457e-8
-1.260, -2.441e-8
-1.250, -2.422e-8
-1.240, -2.408e-8
-1.230, -2.388e-8
-1.220, -2.368e-8
-1.210, -2.342e-8
-1.200, -2.329e-8
-1.190, -2.303e-8
-1.180, -2.280e-8
-1.170, -2.259e-8
-1.160, -2.242e-8
-1.150, -2.223e-8
-1.140, -2.200e-8
-1.130, -2.179e-8
-1.120, -2.164e-8
-1.110, -2.137e-8
-1.100, -2.119e-8
-1.090, -2.098e-8
-1.080, -2.090e-8
-1.070, -2.070e-8
-1.060, -2.046e-8
-1.050, -2.028e-8
-1.040, -2.011e-8
-1.030, -1.991e-8
-1.020, -1.969e-8
-1.010, -1.952e-8
-1.000, -1.933e-8
-0.990, -1.910e-8
-0.980, -1.888e-8
-0.970, -1.872e-8
-0.960, -1.849e-8
-0.950, -1.826e-8
-0.940, -1.810e-8
-0.930, -1.792e-8
-0.920, -1.773e-8
-0.910, -1.751e-8
-0.900, -1.731e-8
-0.890, -1.707e-8
-0.880, -1.691e-8
-0.870, -1.671e-8
-0.860, -1.651e-8
-0.850, -1.630e-8
-0.840, -1.610e-8
-0.830, -1.587e-8
-0.820, -1.569e-8
-0.810, -1.544e-8
-0.800, -1.526e-8
-0.790, -1.510e-8
-0.780, -1.493e-8
-0.770, -1.473e-8
-0.760, -1.448e-8
-0.750, -1.430e-8
-0.740, -1.410e-8
-0.730, -1.382e-8
-0.720, -1.369e-8
-0.710, -1.347e-8
-0.700, -1.328e-8
-0.690, -1.309e-8
-0.680, -1.286e-8
-0.670, -1.269e-8
-0.660, -1.250e-8
-0.650, -1.230e-8
-0.640, -1.201e-8
-0.630, -1.180e-8
-0.620, -1.167e-8
-0.610, -1.150e-8
-0.600, -1.130e-8
-0.590, -1.109e-8
-0.580, -1.090e-8
-0.570, -1.071e-8
-0.560, -1.045e-8
-0.550, -1.032e-8
-0.540, -9.944e-9
-0.530, -9.840e-9
-0.520, -9.735e-9
-0.510, -9.558e-9
-0.500, -9.357e-9
-0.490, -9.134e-9
-0.480, -8.952e-9
-0.470, -8.705e-9
-0.460, -8.508e-9
-0.450, -8.308e-9
-0.440, -8.172e-9
-0.430, -7.967e-9
-0.420, -7.772e-9
-0.410, -7.581e-9
-0.400, -7.390e-9
-0.390, -7.184e-9
-0.380, -6.982e-9
-0.370, -6.776e-9
-0.360, -6.574e-9
-0.350, -6.385e-9
-0.340, -6.188e-9
-0.330, -5.990e-9
-0.320, -5.791e-9
-0.310, -5.591e-9
-0.300, -5.393e-9
-0.290, -5.182e-9
-0.280, -4.987e-9
-0.270, -4.799e-9
-0.260, -4.608e-9
-0.250, -4.428e-9
-0.240, -4.257e-9
-0.230, -4.065e-9
-0.220, -3.885e-9
-0.210, -3.689e-9
-0.200, -3.498e-9
-0.190, -3.304e-9
-0.180, -3.113e-9
-0.170, -2.925e-9
-0.160, -2.739e-9
-0.150, -2.548e-9
-0.140, -2.367e-9
-0.130, -2.182e-9
-0.120, -1.999e-9
-0.110, -1.819e-9
-0.100, -1.637e-9
-0.090, -1.454e-9
-0.080, -1.278e-9
-0.070, -1.107e-9
-0.060, -9.321e-10
-0.050, -7.599e-10
-0.040, -5.926e-10
-0.030, -4.243e-10
-0.020, -2.601e-10
-0.010, -9.800e-11
-0.000, 6.225e-11
0.010, 2.213e-10
0.020, 3.769e-10
0.030, 5.307e-10
0.040, 6.836e-10
0.050, 8.333e-10
0.060, 9.804e-10
0.070, 1.126e-9
0.080, 1.273e-9
0.090, 1.417e-9
0.100, 1.555e-9
0.110, 1.692e-9
0.120, 1.829e-9
0.130, 1.959e-9
0.140, 2.094e-9
0.150, 2.221e-9
0.160, 2.349e-9
0.170, 2.479e-9
0.180, 2.610e-9
0.190, 2.733e-9
0.200, 2.857e-9
0.210, 2.981e-9
0.220, 3.104e-9
0.230, 3.228e-9
0.240, 3.351e-9
0.250, 3.467e-9
0.260, 3.575e-9
0.270, 3.686e-9
0.280, 3.804e-9
0.290, 3.932e-9
0.300, 4.055e-9
0.310, 4.174e-9
0.320, 4.294e-9
0.330, 4.421e-9
0.340, 4.541e-9
0.350, 4.658e-9
0.360, 4.767e-9
0.370, 4.880e-9
0.380, 4.988e-9
0.390, 5.102e-9
0.400, 5.206e-9
0.410, 5.313e-9
0.420, 5.417e-9
0.430, 5.525e-9
0.440, 5.628e-9
0.450, 5.736e-9
0.460, 5.841e-9
0.470, 5.939e-9
0.480, 6.057e-9
0.490, 6.157e-9
0.500, 6.260e-9
0.510, 6.360e-9
0.520, 6.447e-9
0.530, 6.546e-9
0.540, 6.642e-9
0.550, 6.742e-9
0.560, 6.961e-9
0.570, 7.113e-9
0.580, 7.236e-9
0.590, 7.343e-9
0.600, 7.446e-9
0.610, 7.541e-9
0.620, 7.628e-9
0.630, 7.744e-9
0.640, 7.856e-9
0.650, 7.949e-9
0.660, 8.034e-9
0.670, 8.105e-9
0.680, 7.736e-9
0.690, 6.880e-9
0.700, 6.977e-9
0.710, 7.297e-9
0.720, 7.466e-9
0.730, 7.628e-9
0.740, 7.652e-9
0.750, 7.652e-9
0.760, 7.682e-9
0.770, 7.661e-9
0.780, 7.693e-9
0.790, 7.681e-9
0.800, 7.718e-9
0.810, 7.737e-9
0.820, 7.759e-9
0.830, 7.820e-9
0.840, 7.867e-9
0.850, 7.926e-9
0.860, 7.960e-9
0.870, 7.960e-9
0.880, 7.919e-9
0.890, 7.839e-9
0.900, 7.923e-9
0.910, 7.962e-9
0.920, 8.043e-9
0.930, 8.016e-9
0.940, 7.929e-9
0.950, 8.027e-9
0.960, 8.084e-9
0.970, 8.110e-9
0.980, 8.196e-9
0.990, 8.220e-9
1.000, 8.211e-9
1.010, 8.250e-9
1.020, 8.267e-9
1.030, 8.355e-9
1.040, 8.377e-9
1.050, 8.393e-9
1.060, 8.392e-9
1.070, 8.402e-9
1.080, 8.490e-9
1.090, 8.545e-9
1.100, 8.545e-9
1.110, 8.578e-9
1.120, 8.589e-9
1.130, 8.627e-9
1.140, 8.657e-9
1.150, 8.637e-9
1.160, 8.635e-9
1.170, 8.629e-9
1.180, 8.676e-9
1.190, 8.665e-9
1.200, 8.649e-9
1.210, 8.651e-9
1.220, 8.661e-9
1.230, 8.651e-9
1.240, 8.633e-9
1.250, 8.602e-9
1.260, 8.588e-9
1.270, 8.582e-9
1.280, 8.577e-9
1.290, 8.590e-9
1.300, 8.561e-9
1.310, 8.536e-9
1.320, 8.530e-9
1.330, 8.506e-9
1.340, 8.483e-9
1.350, 8.485e-9
1.360, 8.472e-9
1.370, 8.469e-9
1.380, 8.458e-9
1.390, 8.474e-9
1.400, 8.446e-9
1.410, 8.448e-9
1.420, 8.450e-9
1.430, 8.431e-9
1.440, 8.410e-9
1.450, 8.417e-9
1.460, 8.437e-9
1.470, 8.428e-9
1.480, 8.453e-9
1.490, 8.440e-9
1.500, 8.442e-9
1.510, 8.454e-9
1.520, 8.442e-9
1.530, 8.454e-9
1.540, 8.421e-9
1.550, 8.418e-9
1.560, 8.454e-9
1.570, 8.454e-9
1.580, 8.453e-9
1.590, 8.428e-9
1.600, 8.395e-9
1.610, 8.414e-9
1.620, 8.392e-9
1.630, 8.403e-9
1.640, 8.383e-9
1.650, 8.358e-9
1.660, 8.312e-9
1.670, 8.332e-9
1.680, 8.337e-9
1.690, 8.353e-9
1.700, 8.320e-9
1.710, 8.295e-9
1.720, 8.287e-9
1.730, 8.320e-9
1.740, 8.296e-9
1.750, 8.301e-9
1.760, 8.289e-9
1.770, 8.275e-9
1.780, 8.283e-9
1.790, 8.266e-9
1.800, 8.267e-9
1.810, 8.265e-9
1.820, 8.236e-9
1.830, 8.241e-9
1.840, 8.254e-9
1.850, 8.278e-9
1.860, 8.262e-9
1.870, 8.228e-9
1.880, 8.197e-9
1.890, 8.194e-9
1.900, 8.174e-9
1.910, 8.187e-9
1.920, 8.189e-9
1.930, 8.185e-9
1.940, 8.169e-9
1.950, 8.155e-9
1.960, 8.123e-9
1.970, 8.120e-9
1.980, 8.093e-9
1.990, 8.102e-9
