# Supplementary material for: An Insulin-Modified pH-Responsive Nanopipette Based on Ion Current Rectification
Source: Sensors (Basel). 2024 Jun 30;24(13):4264. doi: 10.3390/s24134264 (PMC11244478; doi:10.3390/s24134264)
Supplement: Supplementary file 1 [file sensors-24-04264-s001.zip › Reversibility/4/6.txt]

Aug. 5, 2023   19:57:19
Linear Sweep Voltammetry
File: s:\Data Source:  Experiment
Instrument Model:  CHI830D
Header: 
Note: 

Init E (V) = -2
Final E (V) = 2
Scan Rate (V/s) = 0.5
Sample Interval (V) = 0.01
Quiet Time (sec) = 2
Sensitivity (A/V) = 1e-8


Potential/V, Current/A

-2.000, -5.645e-8
-1.990, -5.619e-8
-1.980, -5.580e-8
-1.970, -5.556e-8
-1.960, -5.521e-8
-1.950, -5.463e-8
-1.940, -5.424e-8
-1.930, -5.390e-8
-1.920, -5.360e-8
-1.910, -5.323e-8
-1.900, -5.327e-8
-1.890, -5.298e-8
-1.880, -5.274e-8
-1.870, -5.236e-8
-1.860, -5.196e-8
-1.850, -5.177e-8
-1.840, -5.166e-8
-1.830, -5.128e-8
-1.820, -5.092e-8
-1.810, -5.076e-8
-1.800, -5.039e-8
-1.790, -5.007e-8
-1.780, -4.979e-8
-1.770, -4.950e-8
-1.760, -4.919e-8
-1.750, -4.878e-8
-1.740, -4.835e-8
-1.730, -4.803e-8
-1.720, -4.772e-8
-1.710, -4.756e-8
-1.700, -4.721e-8
-1.690, -4.694e-8
-1.680, -4.687e-8
-1.670, -4.661e-8
-1.660, -4.607e-8
-1.650, -4.586e-8
-1.640, -4.561e-8
-1.630, -4.509e-8
-1.620, -4.477e-8
-1.610, -4.445e-8
-1.600, -4.416e-8
-1.590, -4.389e-8
-1.580, -4.333e-8
-1.570, -4.312e-8
-1.560, -4.286e-8
-1.550, -4.261e-8
-1.540, -4.238e-8
-1.530, -4.212e-8
-1.520, -4.188e-8
-1.510, -4.164e-8
-1.500, -4.128e-8
-1.490, -4.094e-8
-1.480, -4.071e-8
-1.470, -4.032e-8
-1.460, -4.002e-8
-1.450, -3.975e-8
-1.440, -3.940e-8
-1.430, -3.913e-8
-1.420, -3.878e-8
-1.410, -3.858e-8
-1.400, -3.828e-8
-1.390, -3.788e-8
-1.380, -3.759e-8
-1.370, -3.728e-8
-1.360, -3.694e-8
-1.350, -3.662e-8
-1.340, -3.630e-8
-1.330, -3.608e-8
-1.320, -3.573e-8
-1.310, -3.547e-8
-1.300, -3.522e-8
-1.290, -3.495e-8
-1.280, -3.465e-8
-1.270, -3.421e-8
-1.260, -3.386e-8
-1.250, -3.369e-8
-1.240, -3.329e-8
-1.230, -3.288e-8
-1.220, -3.262e-8
-1.210, -3.230e-8
-1.200, -3.200e-8
-1.190, -3.171e-8
-1.180, -3.134e-8
-1.170, -3.106e-8
-1.160, -3.086e-8
-1.150, -3.063e-8
-1.140, -3.029e-8
-1.130, -2.993e-8
-1.120, -2.961e-8
-1.110, -2.933e-8
-1.100, -2.904e-8
-1.090, -2.878e-8
-1.080, -2.836e-8
-1.070, -2.809e-8
-1.060, -2.782e-8
-1.050, -2.752e-8
-1.040, -2.724e-8
-1.030, -2.694e-8
-1.020, -2.657e-8
-1.010, -2.612e-8
-1.000, -2.579e-8
-0.990, -2.554e-8
-0.980, -2.530e-8
-0.970, -2.501e-8
-0.960, -2.475e-8
-0.950, -2.444e-8
-0.940, -2.416e-8
-0.930, -2.389e-8
-0.920, -2.356e-8
-0.910, -2.332e-8
-0.900, -2.307e-8
-0.890, -2.277e-8
-0.880, -2.247e-8
-0.870, -2.221e-8
-0.860, -2.185e-8
-0.850, -2.158e-8
-0.840, -2.130e-8
-0.830, -2.097e-8
-0.820, -2.070e-8
-0.810, -2.041e-8
-0.800, -2.009e-8
-0.790, -1.980e-8
-0.780, -1.959e-8
-0.770, -1.942e-8
-0.760, -1.916e-8
-0.750, -1.893e-8
-0.740, -1.870e-8
-0.730, -1.846e-8
-0.720, -1.819e-8
-0.710, -1.786e-8
-0.700, -1.762e-8
-0.690, -1.736e-8
-0.680, -1.707e-8
-0.670, -1.676e-8
-0.660, -1.649e-8
-0.650, -1.624e-8
-0.640, -1.595e-8
-0.630, -1.567e-8
-0.620, -1.537e-8
-0.610, -1.508e-8
-0.600, -1.484e-8
-0.590, -1.457e-8
-0.580, -1.430e-8
-0.570, -1.400e-8
-0.560, -1.373e-8
-0.550, -1.345e-8
-0.540, -1.318e-8
-0.530, -1.292e-8
-0.520, -1.266e-8
-0.510, -1.238e-8
-0.500, -1.213e-8
-0.490, -1.187e-8
-0.480, -1.162e-8
-0.470, -1.137e-8
-0.460, -1.112e-8
-0.450, -1.082e-8
-0.440, -1.056e-8
-0.430, -1.032e-8
-0.420, -1.009e-8
-0.410, -9.831e-9
-0.400, -9.580e-9
-0.390, -9.319e-9
-0.380, -9.040e-9
-0.370, -8.788e-9
-0.360, -8.511e-9
-0.350, -8.244e-9
-0.340, -7.995e-9
-0.330, -7.739e-9
-0.320, -7.488e-9
-0.310, -7.248e-9
-0.300, -6.983e-9
-0.290, -6.729e-9
-0.280, -6.477e-9
-0.270, -6.213e-9
-0.260, -5.975e-9
-0.250, -5.736e-9
-0.240, -5.486e-9
-0.230, -5.256e-9
-0.220, -5.016e-9
-0.210, -4.781e-9
-0.200, -4.539e-9
-0.190, -4.299e-9
-0.180, -4.052e-9
-0.170, -3.810e-9
-0.160, -3.570e-9
-0.150, -3.330e-9
-0.140, -3.093e-9
-0.130, -2.855e-9
-0.120, -2.626e-9
-0.110, -2.396e-9
-0.100, -2.168e-9
-0.090, -1.940e-9
-0.080, -1.713e-9
-0.070, -1.493e-9
-0.060, -1.275e-9
-0.050, -1.057e-9
-0.040, -8.439e-10
-0.030, -6.323e-10
-0.020, -4.206e-10
-0.010, -2.140e-10
-0.000, -8.492e-12
0.010, 1.960e-10
0.020, 3.950e-10
0.030, 5.925e-10
0.040, 7.900e-10
0.050, 9.828e-10
0.060, 1.172e-9
0.070, 1.360e-9
0.080, 1.545e-9
0.090, 1.728e-9
0.100, 1.907e-9
0.110, 2.084e-9
0.120, 2.261e-9
0.130, 2.431e-9
0.140, 2.602e-9
0.150, 2.770e-9
0.160, 2.933e-9
0.170, 3.097e-9
0.180, 3.264e-9
0.190, 3.418e-9
0.200, 3.573e-9
0.210, 3.730e-9
0.220, 3.882e-9
0.230, 4.030e-9
0.240, 4.179e-9
0.250, 4.324e-9
0.260, 4.467e-9
0.270, 4.609e-9
0.280, 4.749e-9
0.290, 4.888e-9
0.300, 5.029e-9
0.310, 5.168e-9
0.320, 5.302e-9
0.330, 5.437e-9
0.340, 5.572e-9
0.350, 5.704e-9
0.360, 5.824e-9
0.370, 5.958e-9
0.380, 6.097e-9
0.390, 6.231e-9
0.400, 6.341e-9
0.410, 6.456e-9
0.420, 6.562e-9
0.430, 6.687e-9
0.440, 6.804e-9
0.450, 6.902e-9
0.460, 7.012e-9
0.470, 7.122e-9
0.480, 7.217e-9
0.490, 7.280e-9
0.500, 7.285e-9
0.510, 7.436e-9
0.520, 7.758e-9
0.530, 7.824e-9
0.540, 8.008e-9
0.550, 8.126e-9
0.560, 8.267e-9
0.570, 8.397e-9
0.580, 8.471e-9
0.590, 8.558e-9
0.600, 8.686e-9
0.610, 8.798e-9
0.620, 8.863e-9
0.630, 8.957e-9
0.640, 9.034e-9
0.650, 9.129e-9
0.660, 9.263e-9
0.670, 9.399e-9
0.680, 9.506e-9
0.690, 9.588e-9
0.700, 9.698e-9
0.710, 9.807e-9
0.720, 9.915e-9
0.730, 1.000e-8
0.740, 1.007e-8
0.750, 1.017e-8
0.760, 1.027e-8
0.770, 1.044e-8
0.780, 1.055e-8
0.790, 1.067e-8
0.800, 1.076e-8
0.810, 1.085e-8
0.820, 1.098e-8
0.830, 1.109e-8
0.840, 1.117e-8
0.850, 1.125e-8
0.860, 1.138e-8
0.870, 1.146e-8
0.880, 1.156e-8
0.890, 1.163e-8
0.900, 1.166e-8
0.910, 1.172e-8
0.920, 1.182e-8
0.930, 1.190e-8
0.940, 1.199e-8
0.950, 1.209e-8
0.960, 1.216e-8
0.970, 1.224e-8
0.980, 1.232e-8
0.990, 1.240e-8
1.000, 1.251e-8
1.010, 1.262e-8
1.020, 1.266e-8
1.030, 1.275e-8
1.040, 1.283e-8
1.050, 1.288e-8
1.060, 1.298e-8
1.070, 1.308e-8
1.080, 1.313e-8
1.090, 1.322e-8
1.100, 1.332e-8
1.110, 1.339e-8
1.120, 1.350e-8
1.130, 1.355e-8
1.140, 1.365e-8
1.150, 1.372e-8
1.160, 1.377e-8
1.170, 1.384e-8
1.180, 1.390e-8
1.190, 1.399e-8
1.200, 1.410e-8
1.210, 1.425e-8
1.220, 1.431e-8
1.230, 1.442e-8
1.240, 1.451e-8
1.250, 1.460e-8
1.260, 1.468e-8
1.270, 1.475e-8
1.280, 1.486e-8
1.290, 1.497e-8
1.300, 1.501e-8
1.310, 1.507e-8
1.320, 1.516e-8
1.330, 1.522e-8
1.340, 1.530e-8
1.350, 1.536e-8
1.360, 1.542e-8
1.370, 1.545e-8
1.380, 1.548e-8
1.390, 1.559e-8
1.400, 1.567e-8
1.410, 1.575e-8
1.420, 1.585e-8
1.430, 1.593e-8
1.440, 1.602e-8
1.450, 1.613e-8
1.460, 1.615e-8
1.470, 1.620e-8
1.480, 1.628e-8
1.490, 1.632e-8
1.500, 1.647e-8
1.510, 1.652e-8
1.520, 1.667e-8
1.530, 1.676e-8
1.540, 1.679e-8
1.550, 1.691e-8
1.560, 1.699e-8
1.570, 1.709e-8
1.580, 1.714e-8
1.590, 1.719e-8
1.600, 1.725e-8
1.610, 1.733e-8
1.620, 1.745e-8
1.630, 1.749e-8
1.640, 1.760e-8
1.650, 1.772e-8
1.660, 1.781e-8
1.670, 1.783e-8
1.680, 1.798e-8
1.690, 1.797e-8
1.700, 1.805e-8
1.710, 1.817e-8
1.720, 1.821e-8
1.730, 1.818e-8
1.740, 1.829e-8
1.750, 1.844e-8
1.760, 1.853e-8
1.770, 1.858e-8
1.780, 1.850e-8
1.790, 1.858e-8
1.800, 1.868e-8
1.810, 1.874e-8
1.820, 1.883e-8
1.830, 1.892e-8
1.840, 1.898e-8
1.850, 1.900e-8
1.860, 1.904e-8
1.870, 1.913e-8
1.880, 1.921e-8
1.890, 1.929e-8
1.900, 1.933e-8
1.910, 1.945e-8
1.920, 1.961e-8
1.930, 1.969e-8
1.940, 1.980e-8
1.950, 1.978e-8
1.960, 1.985e-8
1.970, 1.995e-8
1.980, 2.008e-8
1.990, 2.013e-8
