# Supplementary material for: An Insulin-Modified pH-Responsive Nanopipette Based on Ion Current Rectification
Source: Sensors (Basel). 2024 Jun 30;24(13):4264. doi: 10.3390/s24134264 (PMC11244478; doi:10.3390/s24134264)
Supplement: Supplementary file 1 [file sensors-24-04264-s001.zip › Reversibility/5/1.txt]

Aug. 5, 2023   17:21:23
Linear Sweep Voltammetry
File: s:\Data Source:  Experiment
Instrument Model:  CHI830D
Header: 
Note: 

Init E (V) = -2
Final E (V) = 2
Scan Rate (V/s) = 0.5
Sample Interval (V) = 0.01
Quiet Time (sec) = 2
Sensitivity (A/V) = 1e-8


Potential/V, Current/A

-2.000, -1.047e-8
-1.990, -1.044e-8
-1.980, -1.042e-8
-1.970, -1.036e-8
-1.960, -1.030e-8
-1.950, -1.028e-8
-1.940, -1.021e-8
-1.930, -1.016e-8
-1.920, -1.008e-8
-1.910, -1.004e-8
-1.900, -1.002e-8
-1.890, -9.947e-9
-1.880, -9.941e-9
-1.870, -9.941e-9
-1.860, -9.884e-9
-1.850, -9.885e-9
-1.840, -9.854e-9
-1.830, -9.807e-9
-1.820, -9.763e-9
-1.810, -9.701e-9
-1.800, -9.650e-9
-1.790, -9.571e-9
-1.780, -9.515e-9
-1.770, -9.486e-9
-1.760, -9.371e-9
-1.750, -9.385e-9
-1.740, -9.355e-9
-1.730, -9.338e-9
-1.720, -9.265e-9
-1.710, -9.204e-9
-1.700, -9.123e-9
-1.690, -9.076e-9
-1.680, -8.997e-9
-1.670, -8.964e-9
-1.660, -8.885e-9
-1.650, -8.853e-9
-1.640, -8.809e-9
-1.630, -8.808e-9
-1.620, -8.790e-9
-1.610, -8.791e-9
-1.600, -8.748e-9
-1.590, -8.705e-9
-1.580, -8.650e-9
-1.570, -8.583e-9
-1.560, -8.567e-9
-1.550, -8.527e-9
-1.540, -8.473e-9
-1.530, -8.404e-9
-1.520, -8.360e-9
-1.510, -8.304e-9
-1.500, -8.286e-9
-1.490, -8.226e-9
-1.480, -8.122e-9
-1.470, -8.040e-9
-1.460, -7.973e-9
-1.450, -7.934e-9
-1.440, -7.903e-9
-1.430, -7.871e-9
-1.420, -7.881e-9
-1.410, -7.864e-9
-1.400, -7.782e-9
-1.390, -7.766e-9
-1.380, -7.731e-9
-1.370, -7.693e-9
-1.360, -7.618e-9
-1.350, -7.565e-9
-1.340, -7.583e-9
-1.330, -7.512e-9
-1.320, -7.460e-9
-1.310, -7.448e-9
-1.300, -7.338e-9
-1.290, -7.286e-9
-1.280, -7.222e-9
-1.270, -7.216e-9
-1.260, -7.165e-9
-1.250, -7.107e-9
-1.240, -7.114e-9
-1.230, -7.079e-9
-1.220, -7.002e-9
-1.210, -6.926e-9
-1.200, -6.835e-9
-1.190, -6.834e-9
-1.180, -6.787e-9
-1.170, -6.757e-9
-1.160, -6.744e-9
-1.150, -6.697e-9
-1.140, -6.670e-9
-1.130, -6.604e-9
-1.120, -6.548e-9
-1.110, -6.510e-9
-1.100, -6.511e-9
-1.090, -6.443e-9
-1.080, -6.409e-9
-1.070, -6.351e-9
-1.060, -6.281e-9
-1.050, -6.239e-9
-1.040, -6.192e-9
-1.030, -6.161e-9
-1.020, -6.121e-9
-1.010, -6.105e-9
-1.000, -6.042e-9
-0.990, -6.008e-9
-0.980, -5.977e-9
-0.970, -5.920e-9
-0.960, -5.884e-9
-0.950, -5.823e-9
-0.940, -5.778e-9
-0.930, -5.751e-9
-0.920, -5.671e-9
-0.910, -5.656e-9
-0.900, -5.606e-9
-0.890, -5.624e-9
-0.880, -5.587e-9
-0.870, -5.576e-9
-0.860, -5.567e-9
-0.850, -5.478e-9
-0.840, -5.414e-9
-0.830, -5.357e-9
-0.820, -5.291e-9
-0.810, -5.246e-9
-0.800, -5.239e-9
-0.790, -5.234e-9
-0.780, -5.146e-9
-0.770, -5.105e-9
-0.760, -5.092e-9
-0.750, -5.016e-9
-0.740, -4.978e-9
-0.730, -4.940e-9
-0.720, -4.881e-9
-0.710, -4.848e-9
-0.700, -4.819e-9
-0.690, -4.815e-9
-0.680, -4.776e-9
-0.670, -4.723e-9
-0.660, -4.666e-9
-0.650, -4.619e-9
-0.640, -4.621e-9
-0.630, -4.570e-9
-0.620, -4.493e-9
-0.610, -4.498e-9
-0.600, -4.476e-9
-0.590, -4.424e-9
-0.580, -4.369e-9
-0.570, -4.323e-9
-0.560, -4.255e-9
-0.550, -4.182e-9
-0.540, -4.140e-9
-0.530, -4.094e-9
-0.520, -4.059e-9
-0.510, -4.019e-9
-0.500, -3.991e-9
-0.490, -3.945e-9
-0.480, -3.888e-9
-0.470, -3.826e-9
-0.460, -3.771e-9
-0.450, -3.731e-9
-0.440, -3.726e-9
-0.430, -3.685e-9
-0.420, -3.620e-9
-0.410, -3.570e-9
-0.400, -3.533e-9
-0.390, -3.519e-9
-0.380, -3.486e-9
-0.370, -3.444e-9
-0.360, -3.394e-9
-0.350, -3.314e-9
-0.340, -3.220e-9
-0.330, -3.147e-9
-0.320, -3.081e-9
-0.310, -3.012e-9
-0.300, -2.940e-9
-0.290, -2.866e-9
-0.280, -2.795e-9
-0.270, -2.715e-9
-0.260, -2.632e-9
-0.250, -2.543e-9
-0.240, -2.441e-9
-0.230, -2.342e-9
-0.220, -2.258e-9
-0.210, -2.158e-9
-0.200, -2.059e-9
-0.190, -1.962e-9
-0.180, -1.868e-9
-0.170, -1.771e-9
-0.160, -1.668e-9
-0.150, -1.565e-9
-0.140, -1.461e-9
-0.130, -1.353e-9
-0.120, -1.243e-9
-0.110, -1.129e-9
-0.100, -1.007e-9
-0.090, -8.888e-10
-0.080, -7.667e-10
-0.070, -6.482e-10
-0.060, -5.351e-10
-0.050, -4.268e-10
-0.040, -3.247e-10
-0.030, -2.260e-10
-0.020, -1.361e-10
-0.010, -5.370e-11
-0.000, 2.780e-11
0.010, 1.075e-10
0.020, 1.890e-10
0.030, 2.711e-10
0.040, 3.554e-10
0.050, 4.406e-10
0.060, 5.292e-10
0.070, 6.211e-10
0.080, 7.137e-10
0.090, 8.106e-10
0.100, 9.025e-10
0.110, 1.003e-9
0.120, 1.097e-9
0.130, 1.196e-9
0.140, 1.292e-9
0.150, 1.400e-9
0.160, 1.502e-9
0.170, 1.599e-9
0.180, 1.697e-9
0.190, 1.804e-9
0.200, 1.915e-9
0.210, 2.011e-9
0.220, 2.112e-9
0.230, 2.224e-9
0.240, 2.329e-9
0.250, 2.428e-9
0.260, 2.528e-9
0.270, 2.633e-9
0.280, 2.737e-9
0.290, 2.828e-9
0.300, 2.922e-9
0.310, 3.011e-9
0.320, 3.107e-9
0.330, 3.220e-9
0.340, 3.342e-9
0.350, 3.453e-9
0.360, 3.566e-9
0.370, 3.681e-9
0.380, 3.782e-9
0.390, 3.902e-9
0.400, 4.015e-9
0.410, 4.113e-9
0.420, 4.214e-9
0.430, 4.312e-9
0.440, 4.458e-9
0.450, 4.608e-9
0.460, 4.803e-9
0.470, 4.982e-9
0.480, 5.128e-9
0.490, 5.267e-9
0.500, 5.409e-9
0.510, 5.576e-9
0.520, 5.733e-9
0.530, 5.901e-9
0.540, 6.071e-9
0.550, 6.249e-9
0.560, 6.448e-9
0.570, 6.634e-9
0.580, 6.842e-9
0.590, 7.075e-9
0.600, 7.280e-9
0.610, 7.488e-9
0.620, 7.682e-9
0.630, 7.873e-9
0.640, 8.045e-9
0.650, 8.241e-9
0.660, 8.420e-9
0.670, 8.588e-9
0.680, 8.760e-9
0.690, 8.928e-9
0.700, 9.106e-9
0.710, 9.269e-9
0.720, 9.437e-9
0.730, 9.592e-9
0.740, 9.773e-9
0.750, 9.950e-9
0.760, 1.012e-8
0.770, 1.029e-8
0.780, 1.045e-8
0.790, 1.061e-8
0.800, 1.078e-8
0.810, 1.093e-8
0.820, 1.109e-8
0.830, 1.125e-8
0.840, 1.141e-8
0.850, 1.158e-8
0.860, 1.173e-8
0.870, 1.189e-8
0.880, 1.205e-8
0.890, 1.218e-8
0.900, 1.234e-8
0.910, 1.250e-8
0.920, 1.265e-8
0.930, 1.282e-8
0.940, 1.297e-8
0.950, 1.312e-8
0.960, 1.327e-8
0.970, 1.343e-8
0.980, 1.357e-8
0.990, 1.372e-8
1.000, 1.388e-8
1.010, 1.404e-8
1.020, 1.421e-8
1.030, 1.435e-8
1.040, 1.450e-8
1.050, 1.463e-8
1.060, 1.479e-8
1.070, 1.494e-8
1.080, 1.509e-8
1.090, 1.524e-8
1.100, 1.540e-8
1.110, 1.555e-8
1.120, 1.569e-8
1.130, 1.585e-8
1.140, 1.599e-8
1.150, 1.614e-8
1.160, 1.629e-8
1.170, 1.644e-8
1.180, 1.658e-8
1.190, 1.674e-8
1.200, 1.689e-8
1.210, 1.705e-8
1.220, 1.720e-8
1.230, 1.734e-8
1.240, 1.749e-8
1.250, 1.764e-8
1.260, 1.781e-8
1.270, 1.796e-8
1.280, 1.809e-8
1.290, 1.826e-8
1.300, 1.840e-8
1.310, 1.855e-8
1.320, 1.870e-8
1.330, 1.884e-8
1.340, 1.897e-8
1.350, 1.912e-8
1.360, 1.928e-8
1.370, 1.943e-8
1.380, 1.957e-8
1.390, 1.973e-8
1.400, 1.988e-8
1.410, 2.003e-8
1.420, 2.019e-8
1.430, 2.033e-8
1.440, 2.048e-8
1.450, 2.063e-8
1.460, 2.079e-8
1.470, 2.096e-8
1.480, 2.113e-8
1.490, 2.127e-8
1.500, 2.141e-8
1.510, 2.156e-8
1.520, 2.171e-8
1.530, 2.187e-8
1.540, 2.202e-8
1.550, 2.215e-8
1.560, 2.229e-8
1.570, 2.244e-8
1.580, 2.259e-8
1.590, 2.274e-8
1.600, 2.290e-8
1.610, 2.304e-8
1.620, 2.318e-8
1.630, 2.333e-8
1.640, 2.349e-8
1.650, 2.364e-8
1.660, 2.378e-8
1.670, 2.395e-8
1.680, 2.410e-8
1.690, 2.426e-8
1.700, 2.442e-8
1.710, 2.456e-8
1.720, 2.471e-8
1.730, 2.486e-8
1.740, 2.500e-8
1.750, 2.516e-8
1.760, 2.530e-8
1.770, 2.544e-8
1.780, 2.557e-8
1.790, 2.573e-8
1.800, 2.590e-8
1.810, 2.605e-8
1.820, 2.618e-8
1.830, 2.632e-8
1.840, 2.648e-8
1.850, 2.662e-8
1.860, 2.677e-8
1.870, 2.691e-8
1.880, 2.707e-8
1.890, 2.723e-8
1.900, 2.739e-8
1.910, 2.755e-8
1.920, 2.769e-8
1.930, 2.786e-8
1.940, 2.802e-8
1.950, 2.815e-8
1.960, 2.830e-8
1.970, 2.846e-8
1.980, 2.859e-8
1.990, 2.876e-8
