# Supplementary material for: An Insulin-Modified pH-Responsive Nanopipette Based on Ion Current Rectification
Source: Sensors (Basel). 2024 Jun 30;24(13):4264. doi: 10.3390/s24134264 (PMC11244478; doi:10.3390/s24134264)
Supplement: Supplementary file 1 [file sensors-24-04264-s001.zip › Reversibility/5/2.txt]

Aug. 5, 2023   17:46:31
Linear Sweep Voltammetry
File: s:\Data Source:  Experiment
Instrument Model:  CHI830D
Header: 
Note: 

Init E (V) = -2
Final E (V) = 2
Scan Rate (V/s) = 0.5
Sample Interval (V) = 0.01
Quiet Time (sec) = 2
Sensitivity (A/V) = 1e-8

Potential/V, Current/A

-2.000, -9.667e-9
-1.990, -9.512e-9
-1.980, -9.443e-9
-1.970, -9.473e-9
-1.960, -9.362e-9
-1.950, -9.255e-9
-1.940, -9.163e-9
-1.930, -9.126e-9
-1.920, -9.094e-9
-1.910, -9.003e-9
-1.900, -8.857e-9
-1.890, -8.880e-9
-1.880, -8.794e-9
-1.870, -8.757e-9
-1.860, -8.703e-9
-1.850, -8.553e-9
-1.840, -8.546e-9
-1.830, -8.451e-9
-1.820, -8.405e-9
-1.810, -8.291e-9
-1.800, -8.190e-9
-1.790, -8.203e-9
-1.780, -8.121e-9
-1.770, -8.079e-9
-1.760, -8.029e-9
-1.750, -7.946e-9
-1.740, -7.931e-9
-1.730, -7.919e-9
-1.720, -7.913e-9
-1.710, -7.805e-9
-1.700, -7.711e-9
-1.690, -7.670e-9
-1.680, -7.615e-9
-1.670, -7.649e-9
-1.660, -7.575e-9
-1.650, -7.448e-9
-1.640, -7.404e-9
-1.630, -7.354e-9
-1.620, -7.266e-9
-1.610, -7.248e-9
-1.600, -7.184e-9
-1.590, -7.115e-9
-1.580, -7.060e-9
-1.570, -6.987e-9
-1.560, -6.922e-9
-1.550, -6.887e-9
-1.540, -6.853e-9
-1.530, -6.721e-9
-1.520, -6.716e-9
-1.510, -6.686e-9
-1.500, -6.652e-9
-1.490, -6.551e-9
-1.480, -6.483e-9
-1.470, -6.416e-9
-1.460, -6.400e-9
-1.450, -6.393e-9
-1.440, -6.306e-9
-1.430, -6.289e-9
-1.420, -6.246e-9
-1.410, -6.201e-9
-1.400, -6.148e-9
-1.390, -6.050e-9
-1.380, -6.046e-9
-1.370, -5.988e-9
-1.360, -5.891e-9
-1.350, -5.852e-9
-1.340, -5.817e-9
-1.330, -5.788e-9
-1.320, -5.739e-9
-1.310, -5.683e-9
-1.300, -5.637e-9
-1.290, -5.627e-9
-1.280, -5.572e-9
-1.270, -5.424e-9
-1.260, -5.378e-9
-1.250, -5.380e-9
-1.240, -5.350e-9
-1.230, -5.283e-9
-1.220, -5.289e-9
-1.210, -5.249e-9
-1.200, -5.175e-9
-1.190, -5.091e-9
-1.180, -5.067e-9
-1.170, -5.018e-9
-1.160, -4.966e-9
-1.150, -4.919e-9
-1.140, -4.867e-9
-1.130, -4.842e-9
-1.120, -4.821e-9
-1.110, -4.763e-9
-1.100, -4.743e-9
-1.090, -4.722e-9
-1.080, -4.649e-9
-1.070, -4.633e-9
-1.060, -4.601e-9
-1.050, -4.580e-9
-1.040, -4.506e-9
-1.030, -4.506e-9
-1.020, -4.445e-9
-1.010, -4.445e-9
-1.000, -4.410e-9
-0.990, -4.443e-9
-0.980, -4.369e-9
-0.970, -4.335e-9
-0.960, -4.274e-9
-0.950, -4.291e-9
-0.940, -4.282e-9
-0.930, -4.212e-9
-0.920, -4.132e-9
-0.910, -4.105e-9
-0.900, -4.055e-9
-0.890, -4.001e-9
-0.880, -3.967e-9
-0.870, -3.929e-9
-0.860, -3.905e-9
-0.850, -3.884e-9
-0.840, -3.877e-9
-0.830, -3.885e-9
-0.820, -3.838e-9
-0.810, -3.822e-9
-0.800, -3.829e-9
-0.790, -3.778e-9
-0.780, -3.761e-9
-0.770, -3.742e-9
-0.760, -3.724e-9
-0.750, -3.764e-9
-0.740, -3.729e-9
-0.730, -3.675e-9
-0.720, -3.595e-9
-0.710, -3.530e-9
-0.700, -3.498e-9
-0.690, -3.482e-9
-0.680, -3.418e-9
-0.670, -3.383e-9
-0.660, -3.344e-9
-0.650, -3.324e-9
-0.640, -3.320e-9
-0.630, -3.285e-9
-0.620, -3.229e-9
-0.610, -3.184e-9
-0.600, -3.157e-9
-0.590, -3.170e-9
-0.580, -3.098e-9
-0.570, -3.046e-9
-0.560, -2.979e-9
-0.550, -2.966e-9
-0.540, -2.918e-9
-0.530, -2.895e-9
-0.520, -2.874e-9
-0.510, -2.843e-9
-0.500, -2.814e-9
-0.490, -2.790e-9
-0.480, -2.707e-9
-0.470, -2.665e-9
-0.460, -2.647e-9
-0.450, -2.609e-9
-0.440, -2.542e-9
-0.430, -2.524e-9
-0.420, -2.470e-9
-0.410, -2.487e-9
-0.400, -2.495e-9
-0.390, -2.470e-9
-0.380, -2.469e-9
-0.370, -2.472e-9
-0.360, -2.503e-9
-0.350, -2.509e-9
-0.340, -2.478e-9
-0.330, -2.436e-9
-0.320, -2.387e-9
-0.310, -2.404e-9
-0.300, -2.368e-9
-0.290, -2.368e-9
-0.280, -2.339e-9
-0.270, -2.301e-9
-0.260, -2.260e-9
-0.250, -2.186e-9
-0.240, -2.106e-9
-0.230, -2.026e-9
-0.220, -1.939e-9
-0.210, -1.857e-9
-0.200, -1.779e-9
-0.190, -1.699e-9
-0.180, -1.604e-9
-0.170, -1.516e-9
-0.160, -1.431e-9
-0.150, -1.330e-9
-0.140, -1.234e-9
-0.130, -1.146e-9
-0.120, -1.056e-9
-0.110, -9.512e-10
-0.100, -8.454e-10
-0.090, -7.374e-10
-0.080, -6.178e-10
-0.070, -4.972e-10
-0.060, -3.677e-10
-0.050, -2.303e-10
-0.040, -1.352e-10
-0.030, -9.000e-11
-0.020, -5.340e-11
-0.010, -2.941e-11
-0.000, -4.804e-12
0.010, 1.949e-11
0.020, 5.025e-11
0.030, 8.347e-11
0.040, 1.127e-10
0.050, 1.502e-10
0.060, 1.963e-10
0.070, 2.459e-10
0.080, 3.062e-10
0.090, 3.766e-10
0.100, 4.181e-10
0.110, 4.575e-10
0.120, 5.307e-10
0.130, 6.386e-10
0.140, 7.026e-10
0.150, 7.872e-10
0.160, 8.921e-10
0.170, 9.994e-10
0.180, 1.072e-9
0.190, 1.145e-9
0.200, 1.230e-9
0.210, 1.358e-9
0.220, 1.444e-9
0.230, 1.521e-9
0.240, 1.616e-9
0.250, 1.703e-9
0.260, 1.805e-9
0.270, 1.905e-9
0.280, 2.017e-9
0.290, 2.114e-9
0.300, 2.196e-9
0.310, 2.297e-9
0.320, 2.338e-9
0.330, 2.445e-9
0.340, 2.568e-9
0.350, 2.631e-9
0.360, 2.723e-9
0.370, 2.818e-9
0.380, 2.909e-9
0.390, 3.033e-9
0.400, 3.138e-9
0.410, 3.225e-9
0.420, 3.309e-9
0.430, 3.394e-9
0.440, 3.475e-9
0.450, 3.557e-9
0.460, 3.692e-9
0.470, 3.787e-9
0.480, 3.874e-9
0.490, 4.074e-9
0.500, 4.127e-9
0.510, 4.202e-9
0.520, 4.346e-9
0.530, 4.451e-9
0.540, 4.572e-9
0.550, 4.714e-9
0.560, 4.827e-9
0.570, 4.954e-9
0.580, 5.076e-9
0.590, 5.166e-9
0.600, 5.246e-9
0.610, 5.327e-9
0.620, 5.408e-9
0.630, 5.559e-9
0.640, 5.630e-9
0.650, 5.721e-9
0.660, 5.813e-9
0.670, 5.969e-9
0.680, 6.040e-9
0.690, 6.135e-9
0.700, 6.287e-9
0.710, 6.392e-9
0.720, 6.561e-9
0.730, 6.647e-9
0.740, 6.773e-9
0.750, 6.925e-9
0.760, 7.081e-9
0.770, 7.221e-9
0.780, 7.409e-9
0.790, 7.611e-9
0.800, 7.812e-9
0.810, 7.941e-9
0.820, 8.145e-9
0.830, 8.405e-9
0.840, 8.658e-9
0.850, 8.826e-9
0.860, 8.950e-9
0.870, 9.060e-9
0.880, 9.238e-9
0.890, 9.425e-9
0.900, 9.576e-9
0.910, 9.750e-9
0.920, 9.941e-9
0.930, 1.014e-8
0.940, 1.033e-8
0.950, 1.045e-8
0.960, 1.063e-8
0.970, 1.072e-8
0.980, 1.083e-8
0.990, 1.095e-8
1.000, 1.106e-8
1.010, 1.124e-8
1.020, 1.139e-8
1.030, 1.153e-8
1.040, 1.169e-8
1.050, 1.179e-8
1.060, 1.192e-8
1.070, 1.201e-8
1.080, 1.210e-8
1.090, 1.220e-8
1.100, 1.231e-8
1.110, 1.242e-8
1.120, 1.253e-8
1.130, 1.264e-8
1.140, 1.265e-8
1.150, 1.270e-8
1.160, 1.289e-8
1.170, 1.314e-8
1.180, 1.322e-8
1.190, 1.331e-8
1.200, 1.352e-8
1.210, 1.365e-8
1.220, 1.377e-8
1.230, 1.392e-8
1.240, 1.408e-8
1.250, 1.416e-8
1.260, 1.433e-8
1.270, 1.444e-8
1.280, 1.456e-8
1.290, 1.469e-8
1.300, 1.481e-8
1.310, 1.491e-8
1.320, 1.500e-8
1.330, 1.516e-8
1.340, 1.530e-8
1.350, 1.540e-8
1.360, 1.544e-8
1.370, 1.559e-8
1.380, 1.564e-8
1.390, 1.580e-8
1.400, 1.594e-8
1.410, 1.613e-8
1.420, 1.619e-8
1.430, 1.641e-8
1.440, 1.656e-8
1.450, 1.671e-8
1.460, 1.683e-8
1.470, 1.699e-8
1.480, 1.702e-8
1.490, 1.716e-8
1.500, 1.734e-8
1.510, 1.747e-8
1.520, 1.757e-8
1.530, 1.766e-8
1.540, 1.778e-8
1.550, 1.798e-8
1.560, 1.811e-8
1.570, 1.817e-8
1.580, 1.827e-8
1.590, 1.837e-8
1.600, 1.858e-8
1.610, 1.871e-8
1.620, 1.886e-8
1.630, 1.899e-8
1.640, 1.912e-8
1.650, 1.924e-8
1.660, 1.941e-8
1.670, 1.957e-8
1.680, 1.968e-8
1.690, 1.979e-8
1.700, 1.984e-8
1.710, 1.999e-8
1.720, 2.017e-8
1.730, 2.023e-8
1.740, 2.023e-8
1.750, 2.034e-8
1.760, 2.046e-8
1.770, 2.057e-8
1.780, 2.075e-8
1.790, 2.087e-8
1.800, 2.107e-8
1.810, 2.125e-8
1.820, 2.137e-8
1.830, 2.148e-8
1.840, 2.160e-8
1.850, 2.173e-8
1.860, 2.186e-8
1.870, 2.198e-8
1.880, 2.211e-8
1.890, 2.226e-8
1.900, 2.234e-8
1.910, 2.239e-8
1.920, 2.261e-8
1.930, 2.279e-8
1.940, 2.289e-8
1.950, 2.303e-8
1.960, 2.317e-8
1.970, 2.328e-8
1.980, 2.340e-8
1.990, 2.347e-8
