# Supplementary material for: An Insulin-Modified pH-Responsive Nanopipette Based on Ion Current Rectification
Source: Sensors (Basel). 2024 Jun 30;24(13):4264. doi: 10.3390/s24134264 (PMC11244478; doi:10.3390/s24134264)
Supplement: Supplementary file 1 [file sensors-24-04264-s001.zip › Reversibility/5/3.txt]

Aug. 5, 2023   17:52:58
Linear Sweep Voltammetry
File: s:\Data Source:  Experiment
Instrument Model:  CHI830D
Header: 
Note: 

Init E (V) = -2
Final E (V) = 2
Scan Rate (V/s) = 0.5
Sample Interval (V) = 0.01
Quiet Time (sec) = 2
Sensitivity (A/V) = 1e-8

Potential/V, Current/A

-2.000, -7.804e-9
-1.990, -7.675e-9
-1.980, -7.668e-9
-1.970, -7.698e-9
-1.960, -7.690e-9
-1.950, -7.553e-9
-1.940, -7.487e-9
-1.930, -7.367e-9
-1.920, -7.302e-9
-1.910, -7.308e-9
-1.900, -7.238e-9
-1.890, -7.135e-9
-1.880, -7.110e-9
-1.870, -7.045e-9
-1.860, -6.971e-9
-1.850, -6.931e-9
-1.840, -6.866e-9
-1.830, -6.825e-9
-1.820, -6.849e-9
-1.810, -6.785e-9
-1.800, -6.759e-9
-1.790, -6.706e-9
-1.780, -6.603e-9
-1.770, -6.591e-9
-1.760, -6.564e-9
-1.750, -6.516e-9
-1.740, -6.473e-9
-1.730, -6.389e-9
-1.720, -6.335e-9
-1.710, -6.281e-9
-1.700, -6.229e-9
-1.690, -6.196e-9
-1.680, -6.076e-9
-1.670, -6.065e-9
-1.660, -6.008e-9
-1.650, -5.939e-9
-1.640, -5.950e-9
-1.630, -5.858e-9
-1.620, -5.849e-9
-1.610, -5.710e-9
-1.600, -5.637e-9
-1.590, -5.676e-9
-1.580, -5.637e-9
-1.570, -5.533e-9
-1.560, -5.577e-9
-1.550, -5.572e-9
-1.540, -5.569e-9
-1.530, -5.460e-9
-1.520, -5.407e-9
-1.510, -5.291e-9
-1.500, -5.346e-9
-1.490, -5.232e-9
-1.480, -5.207e-9
-1.470, -5.199e-9
-1.460, -5.147e-9
-1.450, -5.173e-9
-1.440, -5.169e-9
-1.430, -5.060e-9
-1.420, -5.135e-9
-1.410, -5.077e-9
-1.400, -4.929e-9
-1.390, -4.856e-9
-1.380, -4.807e-9
-1.370, -4.795e-9
-1.360, -4.734e-9
-1.350, -4.692e-9
-1.340, -4.705e-9
-1.330, -4.693e-9
-1.320, -4.666e-9
-1.310, -4.630e-9
-1.300, -4.595e-9
-1.290, -4.519e-9
-1.280, -4.494e-9
-1.270, -4.454e-9
-1.260, -4.460e-9
-1.250, -4.357e-9
-1.240, -4.319e-9
-1.230, -4.342e-9
-1.220, -4.291e-9
-1.210, -4.233e-9
-1.200, -4.243e-9
-1.190, -4.230e-9
-1.180, -4.188e-9
-1.170, -4.160e-9
-1.160, -4.138e-9
-1.150, -4.115e-9
-1.140, -4.088e-9
-1.130, -4.062e-9
-1.120, -4.047e-9
-1.110, -4.014e-9
-1.100, -3.947e-9
-1.090, -3.898e-9
-1.080, -3.915e-9
-1.070, -3.908e-9
-1.060, -3.893e-9
-1.050, -3.880e-9
-1.040, -3.822e-9
-1.030, -3.798e-9
-1.020, -3.807e-9
-1.010, -3.792e-9
-1.000, -3.734e-9
-0.990, -3.717e-9
-0.980, -3.700e-9
-0.970, -3.704e-9
-0.960, -3.662e-9
-0.950, -3.631e-9
-0.940, -3.627e-9
-0.930, -3.585e-9
-0.920, -3.550e-9
-0.910, -3.561e-9
-0.900, -3.553e-9
-0.890, -3.492e-9
-0.880, -3.459e-9
-0.870, -3.458e-9
-0.860, -3.423e-9
-0.850, -3.439e-9
-0.840, -3.475e-9
-0.830, -3.475e-9
-0.820, -3.511e-9
-0.810, -3.491e-9
-0.800, -3.491e-9
-0.790, -3.476e-9
-0.780, -3.423e-9
-0.770, -3.372e-9
-0.760, -3.449e-9
-0.750, -3.439e-9
-0.740, -3.201e-9
-0.730, -3.117e-9
-0.720, -3.064e-9
-0.710, -2.993e-9
-0.700, -2.983e-9
-0.690, -2.968e-9
-0.680, -2.968e-9
-0.670, -3.035e-9
-0.660, -3.149e-9
-0.650, -3.008e-9
-0.640, -2.900e-9
-0.630, -2.851e-9
-0.620, -2.782e-9
-0.610, -2.775e-9
-0.600, -2.735e-9
-0.590, -2.735e-9
-0.580, -2.729e-9
-0.570, -2.727e-9
-0.560, -2.731e-9
-0.550, -2.760e-9
-0.540, -2.653e-9
-0.530, -2.551e-9
-0.520, -2.502e-9
-0.510, -2.554e-9
-0.500, -2.564e-9
-0.490, -2.546e-9
-0.480, -2.507e-9
-0.470, -2.474e-9
-0.460, -2.399e-9
-0.450, -2.385e-9
-0.440, -2.371e-9
-0.430, -2.317e-9
-0.420, -2.250e-9
-0.410, -2.263e-9
-0.400, -2.273e-9
-0.390, -2.232e-9
-0.380, -2.177e-9
-0.370, -2.126e-9
-0.360, -2.107e-9
-0.350, -2.069e-9
-0.340, -2.039e-9
-0.330, -2.021e-9
-0.320, -1.977e-9
-0.310, -1.959e-9
-0.300, -1.968e-9
-0.290, -1.872e-9
-0.280, -1.857e-9
-0.270, -1.812e-9
-0.260, -1.700e-9
-0.250, -1.649e-9
-0.240, -1.619e-9
-0.230, -1.625e-9
-0.220, -1.611e-9
-0.210, -1.621e-9
-0.200, -1.624e-9
-0.190, -1.554e-9
-0.180, -1.491e-9
-0.170, -1.364e-9
-0.160, -1.208e-9
-0.150, -1.064e-9
-0.140, -9.774e-10
-0.130, -8.737e-10
-0.120, -7.667e-10
-0.110, -6.652e-10
-0.100, -5.704e-10
-0.090, -4.769e-10
-0.080, -4.034e-10
-0.070, -3.413e-10
-0.060, -2.715e-10
-0.050, -2.109e-10
-0.040, -1.611e-10
-0.030, -1.075e-10
-0.020, -6.478e-11
-0.010, -2.848e-11
-0.000, 6.574e-12
0.010, 3.487e-11
0.020, 6.225e-11
0.030, 9.516e-11
0.040, 1.364e-10
0.050, 1.828e-10
0.060, 2.170e-10
0.070, 2.622e-10
0.080, 3.486e-10
0.090, 4.067e-10
0.100, 4.590e-10
0.110, 5.593e-10
0.120, 5.950e-10
0.130, 6.940e-10
0.140, 8.010e-10
0.150, 8.696e-10
0.160, 9.671e-10
0.170, 1.079e-9
0.180, 1.196e-9
0.190, 1.265e-9
0.200, 1.322e-9
0.210, 1.408e-9
0.220, 1.489e-9
0.230, 1.571e-9
0.240, 1.653e-9
0.250, 1.747e-9
0.260, 1.817e-9
0.270, 1.904e-9
0.280, 1.966e-9
0.290, 2.040e-9
0.300, 2.138e-9
0.310, 2.241e-9
0.320, 2.288e-9
0.330, 2.373e-9
0.340, 2.432e-9
0.350, 2.513e-9
0.360, 2.615e-9
0.370, 2.713e-9
0.380, 2.796e-9
0.390, 2.897e-9
0.400, 2.969e-9
0.410, 3.026e-9
0.420, 3.079e-9
0.430, 3.134e-9
0.440, 3.199e-9
0.450, 3.296e-9
0.460, 3.390e-9
0.470, 3.476e-9
0.480, 3.541e-9
0.490, 3.580e-9
0.500, 3.636e-9
0.510, 3.792e-9
0.520, 3.870e-9
0.530, 3.952e-9
0.540, 4.080e-9
0.550, 4.146e-9
0.560, 4.184e-9
0.570, 4.351e-9
0.580, 4.443e-9
0.590, 4.454e-9
0.600, 4.552e-9
0.610, 4.574e-9
0.620, 4.627e-9
0.630, 4.842e-9
0.640, 4.956e-9
0.650, 5.031e-9
0.660, 5.210e-9
0.670, 5.372e-9
0.680, 5.382e-9
0.690, 5.596e-9
0.700, 5.815e-9
0.710, 5.950e-9
0.720, 6.176e-9
0.730, 6.341e-9
0.740, 6.384e-9
0.750, 6.497e-9
0.760, 6.569e-9
0.770, 6.810e-9
0.780, 7.013e-9
0.790, 7.180e-9
0.800, 7.300e-9
0.810, 7.415e-9
0.820, 7.635e-9
0.830, 7.799e-9
0.840, 7.944e-9
0.850, 8.186e-9
0.860, 8.311e-9
0.870, 8.354e-9
0.880, 8.434e-9
0.890, 8.637e-9
0.900, 8.642e-9
0.910, 8.794e-9
0.920, 8.974e-9
0.930, 9.093e-9
0.940, 9.163e-9
0.950, 9.241e-9
0.960, 9.309e-9
0.970, 9.405e-9
0.980, 9.524e-9
0.990, 9.688e-9
1.000, 9.846e-9
1.010, 9.821e-9
1.020, 9.859e-9
1.030, 9.894e-9
1.040, 1.000e-8
1.050, 1.019e-8
1.060, 1.047e-8
1.070, 1.071e-8
1.080, 1.082e-8
1.090, 1.101e-8
1.100, 1.117e-8
1.110, 1.144e-8
1.120, 1.153e-8
1.130, 1.168e-8
1.140, 1.180e-8
1.150, 1.187e-8
1.160, 1.204e-8
1.170, 1.224e-8
1.180, 1.224e-8
1.190, 1.237e-8
1.200, 1.240e-8
1.210, 1.252e-8
1.220, 1.261e-8
1.230, 1.266e-8
1.240, 1.272e-8
1.250, 1.305e-8
1.260, 1.321e-8
1.270, 1.334e-8
1.280, 1.344e-8
1.290, 1.361e-8
1.300, 1.383e-8
1.310, 1.405e-8
1.320, 1.422e-8
1.330, 1.425e-8
1.340, 1.442e-8
1.350, 1.457e-8
1.360, 1.473e-8
1.370, 1.481e-8
1.380, 1.498e-8
1.390, 1.516e-8
1.400, 1.531e-8
1.410, 1.543e-8
1.420, 1.564e-8
1.430, 1.575e-8
1.440, 1.585e-8
1.450, 1.594e-8
1.460, 1.613e-8
1.470, 1.627e-8
1.480, 1.639e-8
1.490, 1.662e-8
1.500, 1.674e-8
1.510, 1.695e-8
1.520, 1.710e-8
1.530, 1.725e-8
1.540, 1.741e-8
1.550, 1.754e-8
1.560, 1.776e-8
1.570, 1.787e-8
1.580, 1.799e-8
1.590, 1.816e-8
1.600, 1.826e-8
1.610, 1.838e-8
1.620, 1.848e-8
1.630, 1.861e-8
1.640, 1.879e-8
1.650, 1.896e-8
1.660, 1.918e-8
1.670, 1.933e-8
1.680, 1.944e-8
1.690, 1.955e-8
1.700, 1.974e-8
1.710, 1.989e-8
1.720, 1.998e-8
1.730, 2.008e-8
1.740, 2.026e-8
1.750, 2.036e-8
1.760, 2.048e-8
1.770, 2.060e-8
1.780, 2.076e-8
1.790, 2.085e-8
1.800, 2.096e-8
1.810, 2.111e-8
1.820, 2.122e-8
1.830, 2.134e-8
1.840, 2.150e-8
1.850, 2.161e-8
1.860, 2.180e-8
1.870, 2.184e-8
1.880, 2.198e-8
1.890, 2.208e-8
1.900, 2.221e-8
1.910, 2.238e-8
1.920, 2.255e-8
1.930, 2.264e-8
1.940, 2.280e-8
1.950, 2.293e-8
1.960, 2.307e-8
1.970, 2.321e-8
1.980, 2.333e-8
1.990, 2.341e-8
