# Supplementary material for: An Insulin-Modified pH-Responsive Nanopipette Based on Ion Current Rectification
Source: Sensors (Basel). 2024 Jun 30;24(13):4264. doi: 10.3390/s24134264 (PMC11244478; doi:10.3390/s24134264)
Supplement: Supplementary file 1 [file sensors-24-04264-s001.zip › Reversibility/5/4.txt]

Aug. 5, 2023   17:58:55
Linear Sweep Voltammetry
File: s:\Data Source:  Experiment
Instrument Model:  CHI830D
Header: 
Note: 

Init E (V) = -2
Final E (V) = 2
Scan Rate (V/s) = 0.5
Sample Interval (V) = 0.01
Quiet Time (sec) = 2
Sensitivity (A/V) = 1e-8

Potential/V, Current/A

-2.000, -8.918e-9
-1.990, -8.861e-9
-1.980, -8.811e-9
-1.970, -8.698e-9
-1.960, -8.616e-9
-1.950, -8.486e-9
-1.940, -8.447e-9
-1.930, -8.427e-9
-1.920, -8.429e-9
-1.910, -8.361e-9
-1.900, -8.271e-9
-1.890, -8.183e-9
-1.880, -8.136e-9
-1.870, -8.023e-9
-1.860, -7.922e-9
-1.850, -7.861e-9
-1.840, -7.741e-9
-1.830, -7.742e-9
-1.820, -7.733e-9
-1.810, -7.688e-9
-1.800, -7.639e-9
-1.790, -7.510e-9
-1.780, -7.469e-9
-1.770, -7.426e-9
-1.760, -7.372e-9
-1.750, -7.232e-9
-1.740, -7.164e-9
-1.730, -7.098e-9
-1.720, -7.028e-9
-1.710, -6.998e-9
-1.700, -6.951e-9
-1.690, -6.876e-9
-1.680, -6.839e-9
-1.670, -6.810e-9
-1.660, -6.786e-9
-1.650, -6.705e-9
-1.640, -6.664e-9
-1.630, -6.592e-9
-1.620, -6.517e-9
-1.610, -6.488e-9
-1.600, -6.467e-9
-1.590, -6.366e-9
-1.580, -6.257e-9
-1.570, -6.188e-9
-1.560, -6.146e-9
-1.550, -6.108e-9
-1.540, -6.055e-9
-1.530, -5.956e-9
-1.520, -5.962e-9
-1.510, -5.899e-9
-1.500, -5.843e-9
-1.490, -5.800e-9
-1.480, -5.805e-9
-1.470, -5.728e-9
-1.460, -5.709e-9
-1.450, -5.653e-9
-1.440, -5.592e-9
-1.430, -5.544e-9
-1.420, -5.473e-9
-1.410, -5.432e-9
-1.400, -5.381e-9
-1.390, -5.322e-9
-1.380, -5.265e-9
-1.370, -5.211e-9
-1.360, -5.213e-9
-1.350, -5.179e-9
-1.340, -5.113e-9
-1.330, -5.075e-9
-1.320, -4.988e-9
-1.310, -4.964e-9
-1.300, -4.876e-9
-1.290, -4.781e-9
-1.280, -4.736e-9
-1.270, -4.746e-9
-1.260, -4.743e-9
-1.250, -4.701e-9
-1.240, -4.642e-9
-1.230, -4.602e-9
-1.220, -4.568e-9
-1.210, -4.545e-9
-1.200, -4.554e-9
-1.190, -4.506e-9
-1.180, -4.490e-9
-1.170, -4.471e-9
-1.160, -4.410e-9
-1.150, -4.375e-9
-1.140, -4.369e-9
-1.130, -4.316e-9
-1.120, -4.241e-9
-1.110, -4.149e-9
-1.100, -4.112e-9
-1.090, -4.090e-9
-1.080, -4.065e-9
-1.070, -4.009e-9
-1.060, -3.985e-9
-1.050, -3.972e-9
-1.040, -3.926e-9
-1.030, -3.856e-9
-1.020, -3.794e-9
-1.010, -3.746e-9
-1.000, -3.766e-9
-0.990, -3.793e-9
-0.980, -3.739e-9
-0.970, -3.704e-9
-0.960, -3.723e-9
-0.950, -3.711e-9
-0.940, -3.686e-9
-0.930, -3.653e-9
-0.920, -3.637e-9
-0.910, -3.656e-9
-0.900, -3.662e-9
-0.890, -3.612e-9
-0.880, -3.575e-9
-0.870, -3.507e-9
-0.860, -3.457e-9
-0.850, -3.462e-9
-0.840, -3.383e-9
-0.830, -3.372e-9
-0.820, -3.362e-9
-0.810, -3.361e-9
-0.800, -3.375e-9
-0.790, -3.350e-9
-0.780, -3.332e-9
-0.770, -3.354e-9
-0.760, -3.353e-9
-0.750, -3.317e-9
-0.740, -3.246e-9
-0.730, -3.166e-9
-0.720, -3.131e-9
-0.710, -3.085e-9
-0.700, -3.094e-9
-0.690, -3.155e-9
-0.680, -3.145e-9
-0.670, -3.087e-9
-0.660, -3.019e-9
-0.650, -3.007e-9
-0.640, -2.898e-9
-0.630, -2.854e-9
-0.620, -2.803e-9
-0.610, -2.755e-9
-0.600, -2.767e-9
-0.590, -2.762e-9
-0.580, -2.815e-9
-0.570, -2.837e-9
-0.560, -2.771e-9
-0.550, -2.748e-9
-0.540, -2.745e-9
-0.530, -2.686e-9
-0.520, -2.579e-9
-0.510, -2.558e-9
-0.500, -2.589e-9
-0.490, -2.596e-9
-0.480, -2.608e-9
-0.470, -2.655e-9
-0.460, -2.577e-9
-0.450, -2.512e-9
-0.440, -2.504e-9
-0.430, -2.481e-9
-0.420, -2.506e-9
-0.410, -2.491e-9
-0.400, -2.522e-9
-0.390, -2.445e-9
-0.380, -2.377e-9
-0.370, -2.350e-9
-0.360, -2.309e-9
-0.350, -2.288e-9
-0.340, -2.286e-9
-0.330, -2.285e-9
-0.320, -2.261e-9
-0.310, -2.270e-9
-0.300, -2.252e-9
-0.290, -2.269e-9
-0.280, -2.264e-9
-0.270, -2.252e-9
-0.260, -2.210e-9
-0.250, -2.135e-9
-0.240, -2.023e-9
-0.230, -1.943e-9
-0.220, -1.867e-9
-0.210, -1.801e-9
-0.200, -1.723e-9
-0.190, -1.643e-9
-0.180, -1.559e-9
-0.170, -1.474e-9
-0.160, -1.386e-9
-0.150, -1.301e-9
-0.140, -1.214e-9
-0.130, -1.125e-9
-0.120, -1.038e-9
-0.110, -9.503e-10
-0.100, -8.577e-10
-0.090, -7.679e-10
-0.080, -6.753e-10
-0.070, -5.809e-10
-0.060, -4.877e-10
-0.050, -3.957e-10
-0.040, -3.035e-10
-0.030, -2.127e-10
-0.020, -1.232e-10
-0.010, -3.956e-11
-0.000, 3.272e-11
0.010, 9.731e-11
0.020, 1.527e-10
0.030, 1.988e-10
0.040, 2.456e-10
0.050, 3.003e-10
0.060, 3.471e-10
0.070, 3.898e-10
0.080, 4.209e-10
0.090, 4.609e-10
0.100, 5.212e-10
0.110, 5.611e-10
0.120, 6.279e-10
0.130, 6.980e-10
0.140, 7.804e-10
0.150, 8.629e-10
0.160, 9.305e-10
0.170, 9.788e-10
0.180, 1.053e-9
0.190, 1.152e-9
0.200, 1.261e-9
0.210, 1.335e-9
0.220, 1.404e-9
0.230, 1.487e-9
0.240, 1.594e-9
0.250, 1.691e-9
0.260, 1.788e-9
0.270, 1.913e-9
0.280, 1.977e-9
0.290, 2.058e-9
0.300, 2.147e-9
0.310, 2.267e-9
0.320, 2.384e-9
0.330, 2.507e-9
0.340, 2.599e-9
0.350, 2.682e-9
0.360, 2.796e-9
0.370, 2.852e-9
0.380, 2.949e-9
0.390, 3.027e-9
0.400, 3.109e-9
0.410, 3.122e-9
0.420, 3.150e-9
0.430, 3.226e-9
0.440, 3.330e-9
0.450, 3.461e-9
0.460, 3.571e-9
0.470, 3.705e-9
0.480, 3.814e-9
0.490, 3.954e-9
0.500, 4.111e-9
0.510, 4.223e-9
0.520, 4.310e-9
0.530, 4.456e-9
0.540, 4.588e-9
0.550, 4.706e-9
0.560, 4.834e-9
0.570, 4.954e-9
0.580, 5.056e-9
0.590, 5.209e-9
0.600, 5.353e-9
0.610, 5.485e-9
0.620, 5.547e-9
0.630, 5.677e-9
0.640, 5.807e-9
0.650, 5.918e-9
0.660, 6.046e-9
0.670, 6.264e-9
0.680, 6.408e-9
0.690, 6.461e-9
0.700, 6.580e-9
0.710, 6.689e-9
0.720, 6.834e-9
0.730, 7.031e-9
0.740, 7.161e-9
0.750, 7.278e-9
0.760, 7.411e-9
0.770, 7.532e-9
0.780, 7.691e-9
0.790, 7.755e-9
0.800, 7.836e-9
0.810, 7.915e-9
0.820, 8.048e-9
0.830, 8.144e-9
0.840, 8.238e-9
0.850, 8.393e-9
0.860, 8.579e-9
0.870, 8.689e-9
0.880, 8.785e-9
0.890, 8.910e-9
0.900, 8.972e-9
0.910, 9.113e-9
0.920, 9.292e-9
0.930, 9.472e-9
0.940, 9.604e-9
0.950, 9.715e-9
0.960, 9.820e-9
0.970, 9.958e-9
0.980, 1.004e-8
0.990, 1.019e-8
1.000, 1.031e-8
1.010, 1.039e-8
1.020, 1.050e-8
1.030, 1.060e-8
1.040, 1.073e-8
1.050, 1.080e-8
1.060, 1.097e-8
1.070, 1.112e-8
1.080, 1.123e-8
1.090, 1.138e-8
1.100, 1.147e-8
1.110, 1.160e-8
1.120, 1.173e-8
1.130, 1.180e-8
1.140, 1.193e-8
1.150, 1.211e-8
1.160, 1.227e-8
1.170, 1.240e-8
1.180, 1.250e-8
1.190, 1.260e-8
1.200, 1.274e-8
1.210, 1.285e-8
1.220, 1.294e-8
1.230, 1.304e-8
1.240, 1.313e-8
1.250, 1.320e-8
1.260, 1.327e-8
1.270, 1.344e-8
1.280, 1.355e-8
1.290, 1.367e-8
1.300, 1.378e-8
1.310, 1.388e-8
1.320, 1.399e-8
1.330, 1.409e-8
1.340, 1.416e-8
1.350, 1.421e-8
1.360, 1.423e-8
1.370, 1.446e-8
1.380, 1.447e-8
1.390, 1.467e-8
1.400, 1.483e-8
1.410, 1.490e-8
1.420, 1.501e-8
1.430, 1.513e-8
1.440, 1.525e-8
1.450, 1.540e-8
1.460, 1.550e-8
1.470, 1.561e-8
1.480, 1.572e-8
1.490, 1.586e-8
1.500, 1.595e-8
1.510, 1.609e-8
1.520, 1.626e-8
1.530, 1.632e-8
1.540, 1.638e-8
1.550, 1.649e-8
1.560, 1.657e-8
1.570, 1.669e-8
1.580, 1.684e-8
1.590, 1.699e-8
1.600, 1.711e-8
1.610, 1.724e-8
1.620, 1.735e-8
1.630, 1.748e-8
1.640, 1.768e-8
1.650, 1.778e-8
1.660, 1.792e-8
1.670, 1.811e-8
1.680, 1.833e-8
1.690, 1.846e-8
1.700, 1.856e-8
1.710, 1.867e-8
1.720, 1.882e-8
1.730, 1.894e-8
1.740, 1.900e-8
1.750, 1.909e-8
1.760, 1.928e-8
1.770, 1.944e-8
1.780, 1.958e-8
1.790, 1.970e-8
1.800, 1.981e-8
1.810, 1.990e-8
1.820, 1.995e-8
1.830, 2.003e-8
1.840, 2.016e-8
1.850, 2.029e-8
1.860, 2.046e-8
1.870, 2.057e-8
1.880, 2.070e-8
1.890, 2.081e-8
1.900, 2.091e-8
1.910, 2.108e-8
1.920, 2.124e-8
1.930, 2.135e-8
1.940, 2.153e-8
1.950, 2.159e-8
1.960, 2.168e-8
1.970, 2.181e-8
1.980, 2.195e-8
1.990, 2.207e-8
