# Supplementary material for: An Insulin-Modified pH-Responsive Nanopipette Based on Ion Current Rectification
Source: Sensors (Basel). 2024 Jun 30;24(13):4264. doi: 10.3390/s24134264 (PMC11244478; doi:10.3390/s24134264)
Supplement: Supplementary file 1 [file sensors-24-04264-s001.zip › Reversibility/5/5.txt]

Aug. 5, 2023   18:11:57
Linear Sweep Voltammetry
File: s:\Data Source:  Experiment
Instrument Model:  CHI830D
Header: 
Note: 

Init E (V) = -2
Final E (V) = 2
Scan Rate (V/s) = 0.5
Sample Interval (V) = 0.01
Quiet Time (sec) = 2
Sensitivity (A/V) = 1e-8

Potential/V, Current/A

-2.000, -1.078e-8
-1.990, -1.070e-8
-1.980, -1.063e-8
-1.970, -1.056e-8
-1.960, -1.049e-8
-1.950, -1.043e-8
-1.940, -1.035e-8
-1.930, -1.028e-8
-1.920, -1.022e-8
-1.910, -1.020e-8
-1.900, -1.013e-8
-1.890, -1.010e-8
-1.880, -1.007e-8
-1.870, -1.003e-8
-1.860, -1.000e-8
-1.850, -9.963e-9
-1.840, -9.922e-9
-1.830, -9.860e-9
-1.820, -9.814e-9
-1.810, -9.770e-9
-1.800, -9.735e-9
-1.790, -9.661e-9
-1.780, -9.585e-9
-1.770, -9.505e-9
-1.760, -9.434e-9
-1.750, -9.379e-9
-1.740, -9.315e-9
-1.730, -9.242e-9
-1.720, -9.169e-9
-1.710, -9.087e-9
-1.700, -9.033e-9
-1.690, -8.984e-9
-1.680, -9.018e-9
-1.670, -8.978e-9
-1.660, -8.935e-9
-1.650, -8.876e-9
-1.640, -8.828e-9
-1.630, -8.785e-9
-1.620, -8.733e-9
-1.610, -8.682e-9
-1.600, -8.633e-9
-1.590, -8.582e-9
-1.580, -8.544e-9
-1.570, -8.507e-9
-1.560, -8.482e-9
-1.550, -8.427e-9
-1.540, -8.357e-9
-1.530, -8.288e-9
-1.520, -8.225e-9
-1.510, -8.150e-9
-1.500, -8.079e-9
-1.490, -8.010e-9
-1.480, -7.943e-9
-1.470, -7.880e-9
-1.460, -7.826e-9
-1.450, -7.767e-9
-1.440, -7.702e-9
-1.430, -7.625e-9
-1.420, -7.552e-9
-1.410, -7.485e-9
-1.400, -7.431e-9
-1.390, -7.365e-9
-1.380, -7.298e-9
-1.370, -7.219e-9
-1.360, -7.187e-9
-1.350, -7.399e-9
-1.340, -7.400e-9
-1.330, -7.378e-9
-1.320, -7.345e-9
-1.310, -7.302e-9
-1.300, -7.260e-9
-1.290, -7.215e-9
-1.280, -7.164e-9
-1.270, -7.111e-9
-1.260, -7.074e-9
-1.250, -7.021e-9
-1.240, -6.958e-9
-1.230, -6.901e-9
-1.220, -6.842e-9
-1.210, -6.783e-9
-1.200, -6.730e-9
-1.190, -6.671e-9
-1.180, -6.612e-9
-1.170, -6.558e-9
-1.160, -6.498e-9
-1.150, -6.439e-9
-1.140, -6.384e-9
-1.130, -6.329e-9
-1.120, -6.270e-9
-1.110, -6.215e-9
-1.100, -6.162e-9
-1.090, -6.109e-9
-1.080, -6.051e-9
-1.070, -5.992e-9
-1.060, -5.935e-9
-1.050, -5.879e-9
-1.040, -5.828e-9
-1.030, -5.765e-9
-1.020, -5.709e-9
-1.010, -5.652e-9
-1.000, -5.590e-9
-0.990, -5.528e-9
-0.980, -5.466e-9
-0.970, -5.407e-9
-0.960, -5.348e-9
-0.950, -5.292e-9
-0.940, -5.235e-9
-0.930, -5.182e-9
-0.920, -5.121e-9
-0.910, -5.062e-9
-0.900, -5.006e-9
-0.890, -4.947e-9
-0.880, -4.886e-9
-0.870, -4.825e-9
-0.860, -4.769e-9
-0.850, -4.715e-9
-0.840, -4.659e-9
-0.830, -4.602e-9
-0.820, -4.546e-9
-0.810, -4.487e-9
-0.800, -4.431e-9
-0.790, -4.377e-9
-0.780, -4.315e-9
-0.770, -4.255e-9
-0.760, -4.197e-9
-0.750, -4.140e-9
-0.740, -4.076e-9
-0.730, -4.019e-9
-0.720, -3.963e-9
-0.710, -3.909e-9
-0.700, -3.853e-9
-0.690, -3.821e-9
-0.680, -3.789e-9
-0.670, -3.731e-9
-0.660, -3.676e-9
-0.650, -3.619e-9
-0.640, -3.563e-9
-0.630, -3.507e-9
-0.620, -3.451e-9
-0.610, -3.394e-9
-0.600, -3.339e-9
-0.590, -3.284e-9
-0.580, -3.227e-9
-0.570, -3.175e-9
-0.560, -3.120e-9
-0.550, -3.067e-9
-0.540, -3.018e-9
-0.530, -2.970e-9
-0.520, -2.920e-9
-0.510, -2.866e-9
-0.500, -2.815e-9
-0.490, -2.766e-9
-0.480, -2.715e-9
-0.470, -2.661e-9
-0.460, -2.610e-9
-0.450, -2.562e-9
-0.440, -2.510e-9
-0.430, -2.458e-9
-0.420, -2.406e-9
-0.410, -2.355e-9
-0.400, -2.305e-9
-0.390, -2.254e-9
-0.380, -2.202e-9
-0.370, -2.150e-9
-0.360, -2.099e-9
-0.350, -2.050e-9
-0.340, -1.999e-9
-0.330, -1.949e-9
-0.320, -1.900e-9
-0.310, -1.849e-9
-0.300, -1.797e-9
-0.290, -1.744e-9
-0.280, -1.693e-9
-0.270, -1.642e-9
-0.260, -1.589e-9
-0.250, -1.536e-9
-0.240, -1.481e-9
-0.230, -1.427e-9
-0.220, -1.372e-9
-0.210, -1.316e-9
-0.200, -1.259e-9
-0.190, -1.204e-9
-0.180, -1.146e-9
-0.170, -1.086e-9
-0.160, -1.026e-9
-0.150, -9.666e-10
-0.140, -9.054e-10
-0.130, -8.405e-10
-0.120, -7.731e-10
-0.110, -6.978e-10
-0.100, -6.187e-10
-0.090, -5.375e-10
-0.080, -4.772e-10
-0.070, -4.336e-10
-0.060, -3.757e-10
-0.050, -3.130e-10
-0.040, -2.438e-10
-0.030, -1.752e-10
-0.020, -1.054e-10
-0.010, -3.187e-11
-0.000, 4.102e-11
0.010, 1.161e-10
0.020, 1.933e-10
0.030, 2.702e-10
0.040, 3.477e-10
0.050, 4.277e-10
0.060, 5.095e-10
0.070, 5.891e-10
0.080, 6.716e-10
0.090, 7.543e-10
0.100, 8.398e-10
0.110, 9.247e-10
0.120, 1.012e-9
0.130, 1.101e-9
0.140, 1.188e-9
0.150, 1.276e-9
0.160, 1.366e-9
0.170, 1.457e-9
0.180, 1.546e-9
0.190, 1.639e-9
0.200, 1.735e-9
0.210, 1.829e-9
0.220, 1.923e-9
0.230, 2.021e-9
0.240, 2.116e-9
0.250, 2.214e-9
0.260, 2.312e-9
0.270, 2.409e-9
0.280, 2.506e-9
0.290, 2.607e-9
0.300, 2.706e-9
0.310, 2.807e-9
0.320, 2.906e-9
0.330, 3.008e-9
0.340, 3.105e-9
0.350, 3.207e-9
0.360, 3.310e-9
0.370, 3.411e-9
0.380, 3.514e-9
0.390, 3.616e-9
0.400, 3.718e-9
0.410, 3.820e-9
0.420, 3.924e-9
0.430, 4.026e-9
0.440, 4.126e-9
0.450, 4.227e-9
0.460, 4.331e-9
0.470, 4.435e-9
0.480, 4.541e-9
0.490, 4.642e-9
0.500, 4.750e-9
0.510, 4.852e-9
0.520, 4.954e-9
0.530, 5.057e-9
0.540, 5.160e-9
0.550, 5.263e-9
0.560, 5.367e-9
0.570, 5.469e-9
0.580, 5.571e-9
0.590, 5.673e-9
0.600, 5.775e-9
0.610, 5.876e-9
0.620, 5.979e-9
0.630, 6.083e-9
0.640, 6.186e-9
0.650, 6.288e-9
0.660, 6.387e-9
0.670, 6.486e-9
0.680, 6.584e-9
0.690, 6.684e-9
0.700, 6.783e-9
0.710, 6.885e-9
0.720, 6.987e-9
0.730, 7.092e-9
0.740, 7.188e-9
0.750, 7.291e-9
0.760, 7.389e-9
0.770, 7.489e-9
0.780, 7.589e-9
0.790, 7.684e-9
0.800, 7.782e-9
0.810, 7.880e-9
0.820, 7.980e-9
0.830, 8.081e-9
0.840, 8.175e-9
0.850, 8.276e-9
0.860, 8.376e-9
0.870, 8.474e-9
0.880, 8.570e-9
0.890, 8.671e-9
0.900, 8.768e-9
0.910, 8.866e-9
0.920, 8.964e-9
0.930, 9.062e-9
0.940, 9.159e-9
0.950, 9.254e-9
0.960, 9.350e-9
0.970, 9.443e-9
0.980, 9.537e-9
0.990, 9.635e-9
1.000, 9.732e-9
1.010, 9.833e-9
1.020, 9.931e-9
1.030, 1.003e-8
1.040, 1.013e-8
1.050, 1.022e-8
1.060, 1.032e-8
1.070, 1.041e-8
1.080, 1.050e-8
1.090, 1.059e-8
1.100, 1.069e-8
1.110, 1.079e-8
1.120, 1.088e-8
1.130, 1.097e-8
1.140, 1.106e-8
1.150, 1.115e-8
1.160, 1.125e-8
1.170, 1.134e-8
1.180, 1.144e-8
1.190, 1.153e-8
1.200, 1.162e-8
1.210, 1.172e-8
1.220, 1.181e-8
1.230, 1.191e-8
1.240, 1.200e-8
1.250, 1.208e-8
1.260, 1.217e-8
1.270, 1.227e-8
1.280, 1.236e-8
1.290, 1.244e-8
1.300, 1.254e-8
1.310, 1.263e-8
1.320, 1.271e-8
1.330, 1.280e-8
1.340, 1.289e-8
1.350, 1.298e-8
1.360, 1.307e-8
1.370, 1.316e-8
1.380, 1.324e-8
1.390, 1.333e-8
1.400, 1.342e-8
1.410, 1.350e-8
1.420, 1.358e-8
1.430, 1.367e-8
1.440, 1.377e-8
1.450, 1.386e-8
1.460, 1.394e-8
1.470, 1.403e-8
1.480, 1.411e-8
1.490, 1.419e-8
1.500, 1.426e-8
1.510, 1.434e-8
1.520, 1.442e-8
1.530, 1.450e-8
1.540, 1.458e-8
1.550, 1.468e-8
1.560, 1.476e-8
1.570, 1.485e-8
1.580, 1.494e-8
1.590, 1.504e-8
1.600, 1.514e-8
1.610, 1.523e-8
1.620, 1.532e-8
1.630, 1.541e-8
1.640, 1.550e-8
1.650, 1.558e-8
1.660, 1.568e-8
1.670, 1.576e-8
1.680, 1.585e-8
1.690, 1.594e-8
1.700, 1.603e-8
1.710, 1.612e-8
1.720, 1.621e-8
1.730, 1.631e-8
1.740, 1.639e-8
1.750, 1.647e-8
1.760, 1.655e-8
1.770, 1.664e-8
1.780, 1.676e-8
1.790, 1.690e-8
1.800, 1.698e-8
1.810, 1.707e-8
1.820, 1.716e-8
1.830, 1.726e-8
1.840, 1.732e-8
1.850, 1.739e-8
1.860, 1.749e-8
1.870, 1.758e-8
1.880, 1.767e-8
1.890, 1.777e-8
1.900, 1.786e-8
1.910, 1.797e-8
1.920, 1.807e-8
1.930, 1.815e-8
1.940, 1.823e-8
1.950, 1.831e-8
1.960, 1.841e-8
1.970, 1.849e-8
1.980, 1.859e-8
1.990, 1.867e-8
