# Supplementary material for: An Insulin-Modified pH-Responsive Nanopipette Based on Ion Current Rectification
Source: Sensors (Basel). 2024 Jun 30;24(13):4264. doi: 10.3390/s24134264 (PMC11244478; doi:10.3390/s24134264)
Supplement: Supplementary file 1 [file sensors-24-04264-s001.zip › Reversibility/5/6.txt]

Aug. 5, 2023   19:57:48
Linear Sweep Voltammetry
File: s:\Data Source:  Experiment
Instrument Model:  CHI830D
Header: 
Note: 

Init E (V) = -2
Final E (V) = 2
Scan Rate (V/s) = 0.5
Sample Interval (V) = 0.01
Quiet Time (sec) = 2
Sensitivity (A/V) = 1e-8

Ep = 0.840V
ip = 1.189e-10A
Ah = 1.104e-11C

Potential/V, Current/A

-2.000, -8.335e-9
-1.990, -8.337e-9
-1.980, -8.377e-9
-1.970, -8.384e-9
-1.960, -8.375e-9
-1.950, -8.379e-9
-1.940, -8.387e-9
-1.930, -8.410e-9
-1.920, -8.454e-9
-1.910, -8.445e-9
-1.900, -8.397e-9
-1.890, -8.391e-9
-1.880, -8.369e-9
-1.870, -8.363e-9
-1.860, -8.385e-9
-1.850, -8.392e-9
-1.840, -8.397e-9
-1.830, -8.376e-9
-1.820, -8.368e-9
-1.810, -8.408e-9
-1.800, -8.435e-9
-1.790, -8.383e-9
-1.780, -8.317e-9
-1.770, -8.308e-9
-1.760, -8.358e-9
-1.750, -8.418e-9
-1.740, -8.460e-9
-1.730, -8.428e-9
-1.720, -8.346e-9
-1.710, -8.260e-9
-1.700, -8.169e-9
-1.690, -8.012e-9
-1.680, -7.783e-9
-1.670, -7.608e-9
-1.660, -7.607e-9
-1.650, -7.742e-9
-1.640, -7.962e-9
-1.630, -8.243e-9
-1.620, -7.940e-9
-1.610, -7.863e-9
-1.600, -7.965e-9
-1.590, -8.013e-9
-1.580, -7.961e-9
-1.570, -7.962e-9
-1.560, -7.933e-9
-1.550, -7.946e-9
-1.540, -7.956e-9
-1.530, -8.004e-9
-1.520, -7.993e-9
-1.510, -7.939e-9
-1.500, -7.915e-9
-1.490, -7.857e-9
-1.480, -7.797e-9
-1.470, -7.784e-9
-1.460, -7.787e-9
-1.450, -7.764e-9
-1.440, -7.759e-9
-1.430, -7.728e-9
-1.420, -7.690e-9
-1.410, -7.654e-9
-1.400, -7.634e-9
-1.390, -7.627e-9
-1.380, -7.624e-9
-1.370, -7.598e-9
-1.360, -7.574e-9
-1.350, -7.551e-9
-1.340, -7.521e-9
-1.330, -7.501e-9
-1.320, -7.470e-9
-1.310, -7.434e-9
-1.300, -7.414e-9
-1.290, -7.381e-9
-1.280, -7.356e-9
-1.270, -7.326e-9
-1.260, -7.282e-9
-1.250, -7.245e-9
-1.240, -7.210e-9
-1.230, -7.187e-9
-1.220, -7.144e-9
-1.210, -7.102e-9
-1.200, -7.077e-9
-1.190, -7.041e-9
-1.180, -7.016e-9
-1.170, -6.991e-9
-1.160, -6.954e-9
-1.150, -6.916e-9
-1.140, -6.884e-9
-1.130, -6.858e-9
-1.120, -6.837e-9
-1.110, -6.825e-9
-1.100, -6.785e-9
-1.090, -6.745e-9
-1.080, -6.724e-9
-1.070, -6.683e-9
-1.060, -6.656e-9
-1.050, -6.620e-9
-1.040, -6.588e-9
-1.030, -6.562e-9
-1.020, -6.524e-9
-1.010, -6.492e-9
-1.000, -6.451e-9
-0.990, -6.415e-9
-0.980, -6.385e-9
-0.970, -6.344e-9
-0.960, -6.296e-9
-0.950, -6.261e-9
-0.940, -6.220e-9
-0.930, -6.186e-9
-0.920, -6.143e-9
-0.910, -6.093e-9
-0.900, -6.052e-9
-0.890, -6.014e-9
-0.880, -5.968e-9
-0.870, -5.922e-9
-0.860, -5.875e-9
-0.850, -5.832e-9
-0.840, -5.787e-9
-0.830, -5.741e-9
-0.820, -5.706e-9
-0.810, -5.660e-9
-0.800, -5.625e-9
-0.790, -5.577e-9
-0.780, -5.529e-9
-0.770, -5.477e-9
-0.760, -5.420e-9
-0.750, -5.378e-9
-0.740, -5.330e-9
-0.730, -5.277e-9
-0.720, -5.231e-9
-0.710, -5.174e-9
-0.700, -5.125e-9
-0.690, -5.068e-9
-0.680, -5.014e-9
-0.670, -4.962e-9
-0.660, -4.901e-9
-0.650, -4.843e-9
-0.640, -4.781e-9
-0.630, -4.722e-9
-0.620, -4.665e-9
-0.610, -4.607e-9
-0.600, -4.553e-9
-0.590, -4.494e-9
-0.580, -4.426e-9
-0.570, -4.360e-9
-0.560, -4.300e-9
-0.550, -4.237e-9
-0.540, -4.179e-9
-0.530, -4.116e-9
-0.520, -4.047e-9
-0.510, -3.983e-9
-0.500, -3.917e-9
-0.490, -3.853e-9
-0.480, -3.787e-9
-0.470, -3.721e-9
-0.460, -3.652e-9
-0.450, -3.583e-9
-0.440, -3.513e-9
-0.430, -3.442e-9
-0.420, -3.370e-9
-0.410, -3.298e-9
-0.400, -3.226e-9
-0.390, -3.153e-9
-0.380, -3.080e-9
-0.370, -3.007e-9
-0.360, -2.935e-9
-0.350, -2.860e-9
-0.340, -2.784e-9
-0.330, -2.710e-9
-0.320, -2.634e-9
-0.310, -2.556e-9
-0.300, -2.481e-9
-0.290, -2.405e-9
-0.280, -2.327e-9
-0.270, -2.250e-9
-0.260, -2.174e-9
-0.250, -2.093e-9
-0.240, -2.013e-9
-0.230, -1.933e-9
-0.220, -1.852e-9
-0.210, -1.769e-9
-0.200, -1.688e-9
-0.190, -1.606e-9
-0.180, -1.522e-9
-0.170, -1.441e-9
-0.160, -1.355e-9
-0.150, -1.269e-9
-0.140, -1.183e-9
-0.130, -1.098e-9
-0.120, -1.013e-9
-0.110, -9.260e-10
-0.100, -8.396e-10
-0.090, -7.528e-10
-0.080, -6.642e-10
-0.070, -5.766e-10
-0.060, -4.883e-10
-0.050, -4.007e-10
-0.040, -3.099e-10
-0.030, -2.210e-10
-0.020, -1.306e-10
-0.010, -3.864e-11
-0.000, 5.210e-11
0.010, 1.447e-10
0.020, 2.360e-10
0.030, 3.292e-10
0.040, 4.203e-10
0.050, 5.147e-10
0.060, 6.091e-10
0.070, 7.017e-10
0.080, 7.967e-10
0.090, 8.936e-10
0.100, 9.881e-10
0.110, 1.085e-9
0.120, 1.181e-9
0.130, 1.279e-9
0.140, 1.376e-9
0.150, 1.475e-9
0.160, 1.574e-9
0.170, 1.672e-9
0.180, 1.772e-9
0.190, 1.873e-9
0.200, 1.974e-9
0.210, 2.077e-9
0.220, 2.178e-9
0.230, 2.281e-9
0.240, 2.384e-9
0.250, 2.488e-9
0.260, 2.591e-9
0.270, 2.698e-9
0.280, 2.802e-9
0.290, 2.909e-9
0.300, 3.014e-9
0.310, 3.119e-9
0.320, 3.226e-9
0.330, 3.335e-9
0.340, 3.439e-9
0.350, 3.551e-9
0.360, 3.664e-9
0.370, 3.773e-9
0.380, 3.879e-9
0.390, 3.988e-9
0.400, 4.103e-9
0.410, 4.215e-9
0.420, 4.330e-9
0.430, 4.444e-9
0.440, 4.549e-9
0.450, 4.665e-9
0.460, 4.774e-9
0.470, 4.886e-9
0.480, 5.001e-9
0.490, 5.115e-9
0.500, 5.238e-9
0.510, 5.356e-9
0.520, 5.473e-9
0.530, 5.586e-9
0.540, 5.695e-9
0.550, 5.807e-9
0.560, 5.921e-9
0.570, 6.050e-9
0.580, 6.168e-9
0.590, 6.280e-9
0.600, 6.398e-9
0.610, 6.519e-9
0.620, 6.638e-9
0.630, 6.754e-9
0.640, 6.885e-9
0.650, 7.002e-9
0.660, 7.114e-9
0.670, 7.223e-9
0.680, 7.337e-9
0.690, 7.455e-9
0.700, 7.597e-9
0.710, 7.721e-9
0.720, 7.836e-9
0.730, 7.967e-9
0.740, 8.062e-9
0.750, 8.155e-9
0.760, 8.263e-9
0.770, 8.378e-9
0.780, 8.496e-9
0.790, 8.605e-9
0.800, 8.720e-9
0.810, 8.835e-9
0.820, 8.959e-9
0.830, 9.100e-9
0.840, 9.195e-9
0.850, 9.142e-9
0.860, 8.954e-9
0.870, 9.067e-9
0.880, 9.206e-9
0.890, 9.363e-9
0.900, 9.500e-9
0.910, 9.633e-9
0.920, 9.760e-9
0.930, 9.880e-9
0.940, 1.001e-8
0.950, 1.014e-8
0.960, 1.026e-8
0.970, 1.039e-8
0.980, 1.051e-8
0.990, 1.063e-8
1.000, 1.074e-8
1.010, 1.087e-8
1.020, 1.098e-8
1.030, 1.110e-8
1.040, 1.123e-8
1.050, 1.136e-8
1.060, 1.148e-8
1.070, 1.162e-8
1.080, 1.173e-8
1.090, 1.188e-8
1.100, 1.200e-8
1.110, 1.212e-8
1.120, 1.224e-8
1.130, 1.236e-8
1.140, 1.247e-8
1.150, 1.260e-8
1.160, 1.270e-8
1.170, 1.281e-8
1.180, 1.293e-8
1.190, 1.307e-8
1.200, 1.321e-8
1.210, 1.332e-8
1.220, 1.344e-8
1.230, 1.357e-8
1.240, 1.366e-8
1.250, 1.380e-8
1.260, 1.393e-8
1.270, 1.410e-8
1.280, 1.421e-8
1.290, 1.432e-8
1.300, 1.445e-8
1.310, 1.456e-8
1.320, 1.470e-8
1.330, 1.482e-8
1.340, 1.494e-8
1.350, 1.508e-8
1.360, 1.520e-8
1.370, 1.533e-8
1.380, 1.545e-8
1.390, 1.556e-8
1.400, 1.568e-8
1.410, 1.580e-8
1.420, 1.590e-8
1.430, 1.596e-8
1.440, 1.611e-8
1.450, 1.619e-8
1.460, 1.631e-8
1.470, 1.643e-8
1.480, 1.655e-8
1.490, 1.668e-8
1.500, 1.678e-8
1.510, 1.687e-8
1.520, 1.702e-8
1.530, 1.716e-8
1.540, 1.727e-8
1.550, 1.739e-8
1.560, 1.755e-8
1.570, 1.767e-8
1.580, 1.780e-8
1.590, 1.792e-8
1.600, 1.805e-8
1.610, 1.817e-8
1.620, 1.827e-8
1.630, 1.838e-8
1.640, 1.846e-8
1.650, 1.857e-8
1.660, 1.871e-8
1.670, 1.883e-8
1.680, 1.896e-8
1.690, 1.906e-8
1.700, 1.917e-8
1.710, 1.931e-8
1.720, 1.943e-8
1.730, 1.956e-8
1.740, 1.963e-8
1.750, 1.915e-8
1.760, 1.810e-8
1.770, 1.799e-8
1.780, 1.806e-8
1.790, 1.824e-8
1.800, 1.834e-8
1.810, 1.846e-8
1.820, 1.862e-8
1.830, 1.882e-8
1.840, 1.902e-8
1.850, 1.909e-8
1.860, 1.917e-8
1.870, 1.923e-8
1.880, 1.931e-8
1.890, 1.946e-8
1.900, 1.958e-8
1.910, 1.962e-8
1.920, 1.967e-8
1.930, 1.977e-8
1.940, 1.992e-8
1.950, 2.012e-8
1.960, 2.024e-8
1.970, 2.043e-8
1.980, 2.042e-8
1.990, 2.050e-8
