# Supplementary material for: An Insulin-Modified pH-Responsive Nanopipette Based on Ion Current Rectification
Source: Sensors (Basel). 2024 Jun 30;24(13):4264. doi: 10.3390/s24134264 (PMC11244478; doi:10.3390/s24134264)
Supplement: Supplementary file 1 [file sensors-24-04264-s001.zip › Reversibility/6/1.txt]

Aug. 5, 2023   17:21:59
Linear Sweep Voltammetry
File: s:\Data Source:  Experiment
Instrument Model:  CHI830D
Header: 
Note: 

Init E (V) = -2
Final E (V) = 2
Scan Rate (V/s) = 0.5
Sample Interval (V) = 0.01
Quiet Time (sec) = 2
Sensitivity (A/V) = 1e-8

Ep = 1.750V
ip = 3.120e-10A
Ah = 2.827e-11C

Potential/V, Current/A

-2.000, -5.818e-8
-1.990, -5.784e-8
-1.980, -5.750e-8
-1.970, -5.720e-8
-1.960, -5.693e-8
-1.950, -5.669e-8
-1.940, -5.638e-8
-1.930, -5.608e-8
-1.920, -5.580e-8
-1.910, -5.545e-8
-1.900, -5.512e-8
-1.890, -5.482e-8
-1.880, -5.457e-8
-1.870, -5.426e-8
-1.860, -5.394e-8
-1.850, -5.365e-8
-1.840, -5.335e-8
-1.830, -5.302e-8
-1.820, -5.271e-8
-1.810, -5.238e-8
-1.800, -5.209e-8
-1.790, -5.177e-8
-1.780, -5.144e-8
-1.770, -5.111e-8
-1.760, -5.080e-8
-1.750, -5.051e-8
-1.740, -5.022e-8
-1.730, -4.991e-8
-1.720, -4.959e-8
-1.710, -4.929e-8
-1.700, -4.898e-8
-1.690, -4.869e-8
-1.680, -4.839e-8
-1.670, -4.804e-8
-1.660, -4.775e-8
-1.650, -4.745e-8
-1.640, -4.714e-8
-1.630, -4.683e-8
-1.620, -4.649e-8
-1.610, -4.615e-8
-1.600, -4.589e-8
-1.590, -4.556e-8
-1.580, -4.525e-8
-1.570, -4.496e-8
-1.560, -4.466e-8
-1.550, -4.432e-8
-1.540, -4.404e-8
-1.530, -4.372e-8
-1.520, -4.339e-8
-1.510, -4.307e-8
-1.500, -4.275e-8
-1.490, -4.241e-8
-1.480, -4.210e-8
-1.470, -4.178e-8
-1.460, -4.147e-8
-1.450, -4.114e-8
-1.440, -4.086e-8
-1.430, -4.053e-8
-1.420, -4.021e-8
-1.410, -3.989e-8
-1.400, -3.956e-8
-1.390, -3.921e-8
-1.380, -3.889e-8
-1.370, -3.856e-8
-1.360, -3.829e-8
-1.350, -3.806e-8
-1.340, -3.779e-8
-1.330, -3.746e-8
-1.320, -3.698e-8
-1.310, -3.665e-8
-1.300, -3.632e-8
-1.290, -3.601e-8
-1.280, -3.569e-8
-1.270, -3.538e-8
-1.260, -3.506e-8
-1.250, -3.474e-8
-1.240, -3.443e-8
-1.230, -3.411e-8
-1.220, -3.379e-8
-1.210, -3.347e-8
-1.200, -3.315e-8
-1.190, -3.282e-8
-1.180, -3.252e-8
-1.170, -3.220e-8
-1.160, -3.187e-8
-1.150, -3.154e-8
-1.140, -3.123e-8
-1.130, -3.093e-8
-1.120, -3.067e-8
-1.110, -3.038e-8
-1.100, -3.008e-8
-1.090, -2.976e-8
-1.080, -2.944e-8
-1.070, -2.911e-8
-1.060, -2.880e-8
-1.050, -2.848e-8
-1.040, -2.816e-8
-1.030, -2.787e-8
-1.020, -2.754e-8
-1.010, -2.723e-8
-1.000, -2.692e-8
-0.990, -2.658e-8
-0.980, -2.627e-8
-0.970, -2.595e-8
-0.960, -2.563e-8
-0.950, -2.532e-8
-0.940, -2.500e-8
-0.930, -2.469e-8
-0.920, -2.437e-8
-0.910, -2.406e-8
-0.900, -2.377e-8
-0.890, -2.345e-8
-0.880, -2.313e-8
-0.870, -2.282e-8
-0.860, -2.250e-8
-0.850, -2.221e-8
-0.840, -2.190e-8
-0.830, -2.158e-8
-0.820, -2.127e-8
-0.810, -2.096e-8
-0.800, -2.066e-8
-0.790, -2.036e-8
-0.780, -2.004e-8
-0.770, -1.974e-8
-0.760, -1.943e-8
-0.750, -1.912e-8
-0.740, -1.882e-8
-0.730, -1.852e-8
-0.720, -1.823e-8
-0.710, -1.793e-8
-0.700, -1.763e-8
-0.690, -1.733e-8
-0.680, -1.704e-8
-0.670, -1.673e-8
-0.660, -1.643e-8
-0.650, -1.614e-8
-0.640, -1.584e-8
-0.630, -1.555e-8
-0.620, -1.525e-8
-0.610, -1.496e-8
-0.600, -1.467e-8
-0.590, -1.437e-8
-0.580, -1.409e-8
-0.570, -1.381e-8
-0.560, -1.352e-8
-0.550, -1.323e-8
-0.540, -1.295e-8
-0.530, -1.266e-8
-0.520, -1.237e-8
-0.510, -1.209e-8
-0.500, -1.181e-8
-0.490, -1.153e-8
-0.480, -1.125e-8
-0.470, -1.097e-8
-0.460, -1.069e-8
-0.450, -1.042e-8
-0.440, -1.015e-8
-0.430, -9.881e-9
-0.420, -9.614e-9
-0.410, -9.348e-9
-0.400, -9.085e-9
-0.390, -8.811e-9
-0.380, -8.546e-9
-0.370, -8.281e-9
-0.360, -8.018e-9
-0.350, -7.759e-9
-0.340, -7.501e-9
-0.330, -7.244e-9
-0.320, -6.990e-9
-0.310, -6.737e-9
-0.300, -6.487e-9
-0.290, -6.236e-9
-0.280, -5.987e-9
-0.270, -5.743e-9
-0.260, -5.498e-9
-0.250, -5.253e-9
-0.240, -5.014e-9
-0.230, -4.773e-9
-0.220, -4.535e-9
-0.210, -4.301e-9
-0.200, -4.066e-9
-0.190, -3.833e-9
-0.180, -3.603e-9
-0.170, -3.375e-9
-0.160, -3.148e-9
-0.150, -2.922e-9
-0.140, -2.700e-9
-0.130, -2.477e-9
-0.120, -2.258e-9
-0.110, -2.041e-9
-0.100, -1.825e-9
-0.090, -1.611e-9
-0.080, -1.400e-9
-0.070, -1.189e-9
-0.060, -9.786e-10
-0.050, -7.719e-10
-0.040, -5.664e-10
-0.030, -3.631e-10
-0.020, -1.586e-10
-0.010, 4.102e-11
-0.000, 2.413e-10
0.010, 4.409e-10
0.020, 6.368e-10
0.030, 8.315e-10
0.040, 1.027e-9
0.050, 1.221e-9
0.060, 1.412e-9
0.070, 1.604e-9
0.080, 1.794e-9
0.090, 1.982e-9
0.100, 2.169e-9
0.110, 2.357e-9
0.120, 2.542e-9
0.130, 2.726e-9
0.140, 2.911e-9
0.150, 3.095e-9
0.160, 3.274e-9
0.170, 3.454e-9
0.180, 3.633e-9
0.190, 3.811e-9
0.200, 3.988e-9
0.210, 4.165e-9
0.220, 4.338e-9
0.230, 4.512e-9
0.240, 4.687e-9
0.250, 4.857e-9
0.260, 5.025e-9
0.270, 5.194e-9
0.280, 5.364e-9
0.290, 5.532e-9
0.300, 5.699e-9
0.310, 5.863e-9
0.320, 6.027e-9
0.330, 6.192e-9
0.340, 6.352e-9
0.350, 6.515e-9
0.360, 6.674e-9
0.370, 6.833e-9
0.380, 6.989e-9
0.390, 7.143e-9
0.400, 7.300e-9
0.410, 7.457e-9
0.420, 7.608e-9
0.430, 7.759e-9
0.440, 7.910e-9
0.450, 8.058e-9
0.460, 8.205e-9
0.470, 8.354e-9
0.480, 8.499e-9
0.490, 8.644e-9
0.500, 8.789e-9
0.510, 8.936e-9
0.520, 9.079e-9
0.530, 9.213e-9
0.540, 9.349e-9
0.550, 9.477e-9
0.560, 9.610e-9
0.570, 9.743e-9
0.580, 9.879e-9
0.590, 1.001e-8
0.600, 1.014e-8
0.610, 1.027e-8
0.620, 1.039e-8
0.630, 1.051e-8
0.640, 1.063e-8
0.650, 1.074e-8
0.660, 1.086e-8
0.670, 1.097e-8
0.680, 1.109e-8
0.690, 1.120e-8
0.700, 1.131e-8
0.710, 1.141e-8
0.720, 1.152e-8
0.730, 1.161e-8
0.740, 1.170e-8
0.750, 1.180e-8
0.760, 1.188e-8
0.770, 1.197e-8
0.780, 1.206e-8
0.790, 1.215e-8
0.800, 1.221e-8
0.810, 1.231e-8
0.820, 1.240e-8
0.830, 1.247e-8
0.840, 1.254e-8
0.850, 1.261e-8
0.860, 1.269e-8
0.870, 1.275e-8
0.880, 1.281e-8
0.890, 1.289e-8
0.900, 1.296e-8
0.910, 1.305e-8
0.920, 1.311e-8
0.930, 1.317e-8
0.940, 1.321e-8
0.950, 1.330e-8
0.960, 1.335e-8
0.970, 1.342e-8
0.980, 1.346e-8
0.990, 1.351e-8
1.000, 1.356e-8
1.010, 1.361e-8
1.020, 1.367e-8
1.030, 1.372e-8
1.040, 1.378e-8
1.050, 1.386e-8
1.060, 1.393e-8
1.070, 1.395e-8
1.080, 1.399e-8
1.090, 1.404e-8
1.100, 1.409e-8
1.110, 1.414e-8
1.120, 1.418e-8
1.130, 1.422e-8
1.140, 1.426e-8
1.150, 1.432e-8
1.160, 1.436e-8
1.170, 1.438e-8
1.180, 1.442e-8
1.190, 1.448e-8
1.200, 1.449e-8
1.210, 1.455e-8
1.220, 1.457e-8
1.230, 1.463e-8
1.240, 1.465e-8
1.250, 1.470e-8
1.260, 1.472e-8
1.270, 1.475e-8
1.280, 1.478e-8
1.290, 1.480e-8
1.300, 1.483e-8
1.310, 1.485e-8
1.320, 1.485e-8
1.330, 1.489e-8
1.340, 1.491e-8
1.350, 1.494e-8
1.360, 1.492e-8
1.370, 1.498e-8
1.380, 1.503e-8
1.390, 1.508e-8
1.400, 1.513e-8
1.410, 1.516e-8
1.420, 1.517e-8
1.430, 1.520e-8
1.440, 1.524e-8
1.450, 1.528e-8
1.460, 1.530e-8
1.470, 1.531e-8
1.480, 1.536e-8
1.490, 1.537e-8
1.500, 1.542e-8
1.510, 1.545e-8
1.520, 1.547e-8
1.530, 1.549e-8
1.540, 1.555e-8
1.550, 1.550e-8
1.560, 1.547e-8
1.570, 1.550e-8
1.580, 1.554e-8
1.590, 1.557e-8
1.600, 1.557e-8
1.610, 1.558e-8
1.620, 1.559e-8
1.630, 1.564e-8
1.640, 1.571e-8
1.650, 1.574e-8
1.660, 1.572e-8
1.670, 1.578e-8
1.680, 1.580e-8
1.690, 1.584e-8
1.700, 1.587e-8
1.710, 1.584e-8
1.720, 1.591e-8
1.730, 1.599e-8
1.740, 1.608e-8
1.750, 1.619e-8
1.760, 1.611e-8
1.770, 1.606e-8
1.780, 1.608e-8
1.790, 1.611e-8
1.800, 1.611e-8
1.810, 1.615e-8
1.820, 1.617e-8
1.830, 1.619e-8
1.840, 1.617e-8
1.850, 1.620e-8
1.860, 1.623e-8
1.870, 1.627e-8
1.880, 1.628e-8
1.890, 1.627e-8
1.900, 1.624e-8
1.910, 1.627e-8
1.920, 1.632e-8
1.930, 1.638e-8
1.940, 1.640e-8
1.950, 1.641e-8
1.960, 1.643e-8
1.970, 1.642e-8
1.980, 1.648e-8
1.990, 1.654e-8
