# Supplementary material for: An Insulin-Modified pH-Responsive Nanopipette Based on Ion Current Rectification
Source: Sensors (Basel). 2024 Jun 30;24(13):4264. doi: 10.3390/s24134264 (PMC11244478; doi:10.3390/s24134264)
Supplement: Supplementary file 1 [file sensors-24-04264-s001.zip › Reversibility/6/2.txt]

Aug. 5, 2023   17:47:52
Linear Sweep Voltammetry
File: s:\Data Source:  Experiment
Instrument Model:  CHI830D
Header: 
Note: 

Init E (V) = -2
Final E (V) = 2
Scan Rate (V/s) = 0.5
Sample Interval (V) = 0.01
Quiet Time (sec) = 2
Sensitivity (A/V) = 1e-8

Potential/V, Current/A

-2.000, -4.014e-8
-1.990, -3.978e-8
-1.980, -3.950e-8
-1.970, -3.929e-8
-1.960, -3.906e-8
-1.950, -3.891e-8
-1.940, -3.876e-8
-1.930, -3.854e-8
-1.920, -3.819e-8
-1.910, -3.802e-8
-1.900, -3.779e-8
-1.890, -3.758e-8
-1.880, -3.730e-8
-1.870, -3.702e-8
-1.860, -3.664e-8
-1.850, -3.639e-8
-1.840, -3.606e-8
-1.830, -3.586e-8
-1.820, -3.573e-8
-1.810, -3.551e-8
-1.800, -3.533e-8
-1.790, -3.512e-8
-1.780, -3.492e-8
-1.770, -3.476e-8
-1.760, -3.442e-8
-1.750, -3.424e-8
-1.740, -3.392e-8
-1.730, -3.389e-8
-1.720, -3.382e-8
-1.710, -3.355e-8
-1.700, -3.331e-8
-1.690, -3.309e-8
-1.680, -3.298e-8
-1.670, -3.272e-8
-1.660, -3.258e-8
-1.650, -3.234e-8
-1.640, -3.223e-8
-1.630, -3.198e-8
-1.620, -3.169e-8
-1.610, -3.145e-8
-1.600, -3.123e-8
-1.590, -3.103e-8
-1.580, -3.078e-8
-1.570, -3.072e-8
-1.560, -3.050e-8
-1.550, -3.017e-8
-1.540, -2.990e-8
-1.530, -2.976e-8
-1.520, -2.971e-8
-1.510, -2.948e-8
-1.500, -2.927e-8
-1.490, -2.902e-8
-1.480, -2.877e-8
-1.470, -2.859e-8
-1.460, -2.833e-8
-1.450, -2.813e-8
-1.440, -2.790e-8
-1.430, -2.778e-8
-1.420, -2.623e-8
-1.410, -2.554e-8
-1.400, -2.565e-8
-1.390, -2.588e-8
-1.380, -2.576e-8
-1.370, -2.520e-8
-1.360, -2.501e-8
-1.350, -2.506e-8
-1.340, -2.482e-8
-1.330, -2.446e-8
-1.320, -2.402e-8
-1.310, -2.325e-8
-1.300, -2.323e-8
-1.290, -2.305e-8
-1.280, -2.320e-8
-1.270, -2.295e-8
-1.260, -2.260e-8
-1.250, -2.172e-8
-1.240, -2.214e-8
-1.230, -2.188e-8
-1.220, -2.177e-8
-1.210, -2.158e-8
-1.200, -2.114e-8
-1.190, -2.061e-8
-1.180, -2.061e-8
-1.170, -2.046e-8
-1.160, -1.951e-8
-1.150, -1.976e-8
-1.140, -1.974e-8
-1.130, -1.954e-8
-1.120, -1.931e-8
-1.110, -1.933e-8
-1.100, -1.925e-8
-1.090, -1.906e-8
-1.080, -1.883e-8
-1.070, -1.866e-8
-1.060, -1.842e-8
-1.050, -1.816e-8
-1.040, -1.804e-8
-1.030, -1.592e-8
-1.020, -1.643e-8
-1.010, -1.580e-8
-1.000, -1.757e-8
-0.990, -1.726e-8
-0.980, -1.699e-8
-0.970, -1.699e-8
-0.960, -1.672e-8
-0.950, -1.653e-8
-0.940, -1.614e-8
-0.930, -1.541e-8
-0.920, -1.518e-8
-0.910, -1.524e-8
-0.900, -1.551e-8
-0.890, -1.540e-8
-0.880, -1.528e-8
-0.870, -1.500e-8
-0.860, -1.476e-8
-0.850, -1.450e-8
-0.840, -1.429e-8
-0.830, -1.416e-8
-0.820, -1.400e-8
-0.810, -1.377e-8
-0.800, -1.334e-8
-0.790, -1.326e-8
-0.780, -1.304e-8
-0.770, -1.277e-8
-0.760, -1.258e-8
-0.750, -1.249e-8
-0.740, -1.238e-8
-0.730, -1.211e-8
-0.720, -1.192e-8
-0.710, -1.180e-8
-0.700, -1.151e-8
-0.690, -1.132e-8
-0.680, -1.122e-8
-0.670, -1.099e-8
-0.660, -1.079e-8
-0.650, -1.068e-8
-0.640, -1.054e-8
-0.630, -1.033e-8
-0.620, -1.007e-8
-0.610, -9.906e-9
-0.600, -9.715e-9
-0.590, -9.546e-9
-0.580, -9.386e-9
-0.570, -9.246e-9
-0.560, -9.109e-9
-0.550, -8.790e-9
-0.540, -8.329e-9
-0.530, -7.966e-9
-0.520, -7.856e-9
-0.510, -7.675e-9
-0.500, -7.505e-9
-0.490, -7.325e-9
-0.480, -7.192e-9
-0.470, -6.968e-9
-0.460, -6.856e-9
-0.450, -6.600e-9
-0.440, -6.434e-9
-0.430, -6.271e-9
-0.420, -6.110e-9
-0.410, -5.884e-9
-0.400, -5.725e-9
-0.390, -5.624e-9
-0.380, -5.449e-9
-0.370, -5.259e-9
-0.360, -4.895e-9
-0.350, -4.167e-9
-0.340, -3.690e-9
-0.330, -2.922e-9
-0.320, -2.871e-9
-0.310, -3.838e-9
-0.300, -3.699e-9
-0.290, -3.661e-9
-0.280, -3.573e-9
-0.270, -3.492e-9
-0.260, -3.472e-9
-0.250, -3.432e-9
-0.240, -3.250e-9
-0.230, -3.101e-9
-0.220, -2.971e-9
-0.210, -2.780e-9
-0.200, -2.594e-9
-0.190, -2.373e-9
-0.180, -2.253e-9
-0.170, -2.108e-9
-0.160, -1.945e-9
-0.150, -1.827e-9
-0.140, -1.740e-9
-0.130, -1.620e-9
-0.120, -1.514e-9
-0.110, -1.375e-9
-0.100, -1.204e-9
-0.090, -7.630e-10
-0.080, -6.802e-10
-0.070, -6.092e-10
-0.060, -5.415e-10
-0.050, -4.754e-10
-0.040, -4.093e-10
-0.030, -3.431e-10
-0.020, -2.767e-10
-0.010, -2.118e-10
-0.000, -1.475e-10
0.010, -8.539e-11
0.020, -2.265e-11
0.030, 4.165e-11
0.040, 1.068e-10
0.050, 1.687e-10
0.060, 2.339e-10
0.070, 2.969e-10
0.080, 3.618e-10
0.090, 4.212e-10
0.100, 4.889e-10
0.110, 5.458e-10
0.120, 6.100e-10
0.130, 6.700e-10
0.140, 7.318e-10
0.150, 7.949e-10
0.160, 8.453e-10
0.170, 8.499e-10
0.180, 9.007e-10
0.190, 9.505e-10
0.200, 9.902e-10
0.210, 1.025e-9
0.220, 1.062e-9
0.230, 1.094e-9
0.240, 1.128e-9
0.250, 1.162e-9
0.260, 1.203e-9
0.270, 1.247e-9
0.280, 1.293e-9
0.290, 1.337e-9
0.300, 1.383e-9
0.310, 1.431e-9
0.320, 1.478e-9
0.330, 1.524e-9
0.340, 1.574e-9
0.350, 1.623e-9
0.360, 1.674e-9
0.370, 1.725e-9
0.380, 1.780e-9
0.390, 1.830e-9
0.400, 1.877e-9
0.410, 1.929e-9
0.420, 1.982e-9
0.430, 2.029e-9
0.440, 2.077e-9
0.450, 2.129e-9
0.460, 2.178e-9
0.470, 2.219e-9
0.480, 2.272e-9
0.490, 2.320e-9
0.500, 2.372e-9
0.510, 2.425e-9
0.520, 2.474e-9
0.530, 2.528e-9
0.540, 2.580e-9
0.550, 2.634e-9
0.560, 2.686e-9
0.570, 2.739e-9
0.580, 2.794e-9
0.590, 2.841e-9
0.600, 2.895e-9
0.610, 2.948e-9
0.620, 3.006e-9
0.630, 3.052e-9
0.640, 3.104e-9
0.650, 3.153e-9
0.660, 3.207e-9
0.670, 3.261e-9
0.680, 3.318e-9
0.690, 3.373e-9
0.700, 3.427e-9
0.710, 3.479e-9
0.720, 3.535e-9
0.730, 3.590e-9
0.740, 3.645e-9
0.750, 3.704e-9
0.760, 3.757e-9
0.770, 3.809e-9
0.780, 3.857e-9
0.790, 3.902e-9
0.800, 3.955e-9
0.810, 4.011e-9
0.820, 4.063e-9
0.830, 4.119e-9
0.840, 4.175e-9
0.850, 4.230e-9
0.860, 4.290e-9
0.870, 4.350e-9
0.880, 4.411e-9
0.890, 4.483e-9
0.900, 4.569e-9
0.910, 4.637e-9
0.920, 4.694e-9
0.930, 4.733e-9
0.940, 4.776e-9
0.950, 4.828e-9
0.960, 4.896e-9
0.970, 4.955e-9
0.980, 5.021e-9
0.990, 5.079e-9
1.000, 5.150e-9
1.010, 5.210e-9
1.020, 5.276e-9
1.030, 5.335e-9
1.040, 5.389e-9
1.050, 5.448e-9
1.060, 5.536e-9
1.070, 5.599e-9
1.080, 5.655e-9
1.090, 5.721e-9
1.100, 5.811e-9
1.110, 5.881e-9
1.120, 5.928e-9
1.130, 5.994e-9
1.140, 6.056e-9
1.150, 6.106e-9
1.160, 6.166e-9
1.170, 6.227e-9
1.180, 6.292e-9
1.190, 6.345e-9
1.200, 6.405e-9
1.210, 6.466e-9
1.220, 6.535e-9
1.230, 6.593e-9
1.240, 6.655e-9
1.250, 6.734e-9
1.260, 6.778e-9
1.270, 6.845e-9
1.280, 6.907e-9
1.290, 6.993e-9
1.300, 7.060e-9
1.310, 7.102e-9
1.320, 7.165e-9
1.330, 7.241e-9
1.340, 7.307e-9
1.350, 7.372e-9
1.360, 7.397e-9
1.370, 7.442e-9
1.380, 7.550e-9
1.390, 7.584e-9
1.400, 7.621e-9
1.410, 7.679e-9
1.420, 7.702e-9
1.430, 7.746e-9
1.440, 7.793e-9
1.450, 7.825e-9
1.460, 7.878e-9
1.470, 7.921e-9
1.480, 7.987e-9
1.490, 8.071e-9
1.500, 8.118e-9
1.510, 8.144e-9
1.520, 8.199e-9
1.530, 8.252e-9
1.540, 8.305e-9
1.550, 8.337e-9
1.560, 8.380e-9
1.570, 8.454e-9
1.580, 8.478e-9
1.590, 8.565e-9
1.600, 8.619e-9
1.610, 8.643e-9
1.620, 8.671e-9
1.630, 8.749e-9
1.640, 8.782e-9
1.650, 8.844e-9
1.660, 8.884e-9
1.670, 8.939e-9
1.680, 8.980e-9
1.690, 9.021e-9
1.700, 9.105e-9
1.710, 9.160e-9
1.720, 9.185e-9
1.730, 9.206e-9
1.740, 9.213e-9
1.750, 9.267e-9
1.760, 9.313e-9
1.770, 9.371e-9
1.780, 9.431e-9
1.790, 9.485e-9
1.800, 9.595e-9
1.810, 9.656e-9
1.820, 9.953e-9
1.830, 1.029e-8
1.840, 1.077e-8
1.850, 1.104e-8
1.860, 1.086e-8
1.870, 1.107e-8
1.880, 1.112e-8
1.890, 1.116e-8
1.900, 1.149e-8
1.910, 1.139e-8
1.920, 1.140e-8
1.930, 1.172e-8
1.940, 1.161e-8
1.950, 1.173e-8
1.960, 1.202e-8
1.970, 1.202e-8
1.980, 1.196e-8
1.990, 1.210e-8
