# Supplementary material for: An Insulin-Modified pH-Responsive Nanopipette Based on Ion Current Rectification
Source: Sensors (Basel). 2024 Jun 30;24(13):4264. doi: 10.3390/s24134264 (PMC11244478; doi:10.3390/s24134264)
Supplement: Supplementary file 1 [file sensors-24-04264-s001.zip › Reversibility/6/3.txt]

Aug. 5, 2023   17:54:03
Linear Sweep Voltammetry
File: s:\Data Source:  Experiment
Instrument Model:  CHI830D
Header: 
Note: 

Init E (V) = -2
Final E (V) = 2
Scan Rate (V/s) = 0.5
Sample Interval (V) = 0.01
Quiet Time (sec) = 2
Sensitivity (A/V) = 1e-8

Potential/V, Current/A

-2.000, -3.847e-8
-1.990, -3.820e-8
-1.980, -3.857e-8
-1.970, -3.845e-8
-1.960, -3.822e-8
-1.950, -3.755e-8
-1.940, -3.872e-8
-1.930, -3.755e-8
-1.920, -3.743e-8
-1.910, -3.709e-8
-1.900, -3.693e-8
-1.890, -3.665e-8
-1.880, -3.601e-8
-1.870, -3.587e-8
-1.860, -3.556e-8
-1.850, -3.553e-8
-1.840, -3.545e-8
-1.830, -3.453e-8
-1.820, -3.499e-8
-1.810, -3.499e-8
-1.800, -3.452e-8
-1.790, -3.416e-8
-1.780, -3.406e-8
-1.770, -3.403e-8
-1.760, -3.417e-8
-1.750, -3.386e-8
-1.740, -3.472e-8
-1.730, -3.476e-8
-1.720, -3.468e-8
-1.710, -3.448e-8
-1.700, -3.437e-8
-1.690, -3.428e-8
-1.680, -3.405e-8
-1.670, -3.382e-8
-1.660, -3.321e-8
-1.650, -3.206e-8
-1.640, -3.245e-8
-1.630, -3.202e-8
-1.620, -3.144e-8
-1.610, -3.136e-8
-1.600, -3.110e-8
-1.590, -3.094e-8
-1.580, -3.091e-8
-1.570, -3.074e-8
-1.560, -3.061e-8
-1.550, -3.034e-8
-1.540, -2.979e-8
-1.530, -2.987e-8
-1.520, -2.970e-8
-1.510, -2.936e-8
-1.500, -2.915e-8
-1.490, -2.897e-8
-1.480, -2.857e-8
-1.470, -2.840e-8
-1.460, -2.809e-8
-1.450, -2.775e-8
-1.440, -2.780e-8
-1.430, -2.763e-8
-1.420, -2.750e-8
-1.410, -2.727e-8
-1.400, -2.688e-8
-1.390, -2.671e-8
-1.380, -2.658e-8
-1.370, -2.644e-8
-1.360, -2.627e-8
-1.350, -2.614e-8
-1.340, -2.591e-8
-1.330, -2.564e-8
-1.320, -2.554e-8
-1.310, -2.530e-8
-1.300, -2.504e-8
-1.290, -2.479e-8
-1.280, -2.454e-8
-1.270, -2.431e-8
-1.260, -2.410e-8
-1.250, -2.394e-8
-1.240, -2.387e-8
-1.230, -2.355e-8
-1.220, -2.350e-8
-1.210, -2.337e-8
-1.200, -2.311e-8
-1.190, -2.284e-8
-1.180, -2.262e-8
-1.170, -2.246e-8
-1.160, -2.216e-8
-1.150, -2.197e-8
-1.140, -2.177e-8
-1.130, -2.155e-8
-1.120, -2.128e-8
-1.110, -2.110e-8
-1.100, -2.087e-8
-1.090, -2.064e-8
-1.080, -2.029e-8
-1.070, -2.008e-8
-1.060, -1.991e-8
-1.050, -1.957e-8
-1.040, -1.934e-8
-1.030, -1.891e-8
-1.020, -1.908e-8
-1.010, -1.900e-8
-1.000, -1.882e-8
-0.990, -1.855e-8
-0.980, -1.822e-8
-0.970, -1.828e-8
-0.960, -1.818e-8
-0.950, -1.793e-8
-0.940, -1.775e-8
-0.930, -1.734e-8
-0.920, -1.692e-8
-0.910, -1.656e-8
-0.900, -1.632e-8
-0.890, -1.615e-8
-0.880, -1.589e-8
-0.870, -1.531e-8
-0.860, -1.535e-8
-0.850, -1.546e-8
-0.840, -1.535e-8
-0.830, -1.531e-8
-0.820, -1.510e-8
-0.810, -1.494e-8
-0.800, -1.462e-8
-0.790, -1.441e-8
-0.780, -1.423e-8
-0.770, -1.381e-8
-0.760, -1.360e-8
-0.750, -1.352e-8
-0.740, -1.332e-8
-0.730, -1.317e-8
-0.720, -1.316e-8
-0.710, -1.294e-8
-0.700, -1.265e-8
-0.690, -1.264e-8
-0.680, -1.243e-8
-0.670, -1.221e-8
-0.660, -1.171e-8
-0.650, -1.133e-8
-0.640, -1.055e-8
-0.630, -1.031e-8
-0.620, -1.003e-8
-0.610, -1.016e-8
-0.600, -9.889e-9
-0.590, -9.970e-9
-0.580, -9.809e-9
-0.570, -9.573e-9
-0.560, -9.476e-9
-0.550, -9.315e-9
-0.540, -8.936e-9
-0.530, -8.702e-9
-0.520, -8.493e-9
-0.510, -8.335e-9
-0.500, -8.053e-9
-0.490, -7.811e-9
-0.480, -7.498e-9
-0.470, -7.580e-9
-0.460, -7.277e-9
-0.450, -7.103e-9
-0.440, -6.950e-9
-0.430, -6.751e-9
-0.420, -6.554e-9
-0.410, -6.401e-9
-0.400, -6.123e-9
-0.390, -6.042e-9
-0.380, -5.936e-9
-0.370, -5.571e-9
-0.360, -5.383e-9
-0.350, -5.267e-9
-0.340, -5.018e-9
-0.330, -4.690e-9
-0.320, -4.595e-9
-0.310, -4.284e-9
-0.300, -4.378e-9
-0.290, -4.271e-9
-0.280, -4.153e-9
-0.270, -3.981e-9
-0.260, -3.817e-9
-0.250, -3.666e-9
-0.240, -3.513e-9
-0.230, -3.368e-9
-0.220, -3.206e-9
-0.210, -3.017e-9
-0.200, -2.830e-9
-0.190, -2.670e-9
-0.180, -2.516e-9
-0.170, -2.370e-9
-0.160, -2.222e-9
-0.150, -2.072e-9
-0.140, -1.925e-9
-0.130, -1.779e-9
-0.120, -1.631e-9
-0.110, -1.482e-9
-0.100, -1.345e-9
-0.090, -1.180e-9
-0.080, -1.027e-9
-0.070, -8.752e-10
-0.060, -7.221e-10
-0.050, -5.815e-10
-0.040, -4.419e-10
-0.030, -3.173e-10
-0.020, -2.515e-10
-0.010, -1.964e-10
-0.000, -1.441e-10
0.010, -9.339e-11
0.020, -4.356e-11
0.030, 6.274e-12
0.040, 5.517e-11
0.050, 1.038e-10
0.060, 1.508e-10
0.070, 1.982e-10
0.080, 2.456e-10
0.090, 2.920e-10
0.100, 3.360e-10
0.110, 3.809e-10
0.120, 4.264e-10
0.130, 4.726e-10
0.140, 5.168e-10
0.150, 5.621e-10
0.160, 6.073e-10
0.170, 6.509e-10
0.180, 6.968e-10
0.190, 7.411e-10
0.200, 7.857e-10
0.210, 8.290e-10
0.220, 8.752e-10
0.230, 9.198e-10
0.240, 9.644e-10
0.250, 1.009e-9
0.260, 1.054e-9
0.270, 1.098e-9
0.280, 1.142e-9
0.290, 1.188e-9
0.300, 1.231e-9
0.310, 1.275e-9
0.320, 1.321e-9
0.330, 1.367e-9
0.340, 1.412e-9
0.350, 1.457e-9
0.360, 1.504e-9
0.370, 1.551e-9
0.380, 1.596e-9
0.390, 1.641e-9
0.400, 1.686e-9
0.410, 1.733e-9
0.420, 1.782e-9
0.430, 1.830e-9
0.440, 1.876e-9
0.450, 1.921e-9
0.460, 1.968e-9
0.470, 2.013e-9
0.480, 2.059e-9
0.490, 2.105e-9
0.500, 2.151e-9
0.510, 2.205e-9
0.520, 2.300e-9
0.530, 2.367e-9
0.540, 2.418e-9
0.550, 2.468e-9
0.560, 2.519e-9
0.570, 2.567e-9
0.580, 2.620e-9
0.590, 2.673e-9
0.600, 2.723e-9
0.610, 2.777e-9
0.620, 2.829e-9
0.630, 2.882e-9
0.640, 2.935e-9
0.650, 2.987e-9
0.660, 3.039e-9
0.670, 3.092e-9
0.680, 3.147e-9
0.690, 3.199e-9
0.700, 3.254e-9
0.710, 3.307e-9
0.720, 3.361e-9
0.730, 3.417e-9
0.740, 3.472e-9
0.750, 3.525e-9
0.760, 3.580e-9
0.770, 3.634e-9
0.780, 3.689e-9
0.790, 3.744e-9
0.800, 3.799e-9
0.810, 3.858e-9
0.820, 3.915e-9
0.830, 3.970e-9
0.840, 4.021e-9
0.850, 4.073e-9
0.860, 4.127e-9
0.870, 4.179e-9
0.880, 4.228e-9
0.890, 4.278e-9
0.900, 4.325e-9
0.910, 4.374e-9
0.920, 4.424e-9
0.930, 4.482e-9
0.940, 4.543e-9
0.950, 4.601e-9
0.960, 4.660e-9
0.970, 4.711e-9
0.980, 4.768e-9
0.990, 4.825e-9
1.000, 4.881e-9
1.010, 4.934e-9
1.020, 4.992e-9
1.030, 5.048e-9
1.040, 5.106e-9
1.050, 5.163e-9
1.060, 5.223e-9
1.070, 5.286e-9
1.080, 5.339e-9
1.090, 5.396e-9
1.100, 5.454e-9
1.110, 5.508e-9
1.120, 5.560e-9
1.130, 5.624e-9
1.140, 5.683e-9
1.150, 5.742e-9
1.160, 5.802e-9
1.170, 5.857e-9
1.180, 5.922e-9
1.190, 5.985e-9
1.200, 6.044e-9
1.210, 6.104e-9
1.220, 6.162e-9
1.230, 6.221e-9
1.240, 6.277e-9
1.250, 6.334e-9
1.260, 6.389e-9
1.270, 6.448e-9
1.280, 6.509e-9
1.290, 6.568e-9
1.300, 6.635e-9
1.310, 6.710e-9
1.320, 6.775e-9
1.330, 6.850e-9
1.340, 6.919e-9
1.350, 6.985e-9
1.360, 7.052e-9
1.370, 7.116e-9
1.380, 7.183e-9
1.390, 7.241e-9
1.400, 7.300e-9
1.410, 7.360e-9
1.420, 7.425e-9
1.430, 7.483e-9
1.440, 7.551e-9
1.450, 7.618e-9
1.460, 7.681e-9
1.470, 7.734e-9
1.480, 7.793e-9
1.490, 7.849e-9
1.500, 7.911e-9
1.510, 7.983e-9
1.520, 8.056e-9
1.530, 8.115e-9
1.540, 8.179e-9
1.550, 8.239e-9
1.560, 8.302e-9
1.570, 8.362e-9
1.580, 8.419e-9
1.590, 8.486e-9
1.600, 8.555e-9
1.610, 8.605e-9
1.620, 8.654e-9
1.630, 8.706e-9
1.640, 8.762e-9
1.650, 8.822e-9
1.660, 8.880e-9
1.670, 8.932e-9
1.680, 9.002e-9
1.690, 9.064e-9
1.700, 9.111e-9
1.710, 9.163e-9
1.720, 9.218e-9
1.730, 9.293e-9
1.740, 9.335e-9
1.750, 9.392e-9
1.760, 9.467e-9
1.770, 9.441e-9
1.780, 9.391e-9
1.790, 9.446e-9
1.800, 9.501e-9
1.810, 9.533e-9
1.820, 9.619e-9
1.830, 9.682e-9
1.840, 9.731e-9
1.850, 9.764e-9
1.860, 9.810e-9
1.870, 9.867e-9
1.880, 9.910e-9
1.890, 9.966e-9
1.900, 1.002e-8
1.910, 1.008e-8
1.920, 1.013e-8
1.930, 1.017e-8
1.940, 1.022e-8
1.950, 1.029e-8
1.960, 1.034e-8
1.970, 1.040e-8
1.980, 1.045e-8
1.990, 1.050e-8
