# Supplementary material for: An Insulin-Modified pH-Responsive Nanopipette Based on Ion Current Rectification
Source: Sensors (Basel). 2024 Jun 30;24(13):4264. doi: 10.3390/s24134264 (PMC11244478; doi:10.3390/s24134264)
Supplement: Supplementary file 1 [file sensors-24-04264-s001.zip › Reversibility/6/4.txt]

Aug. 5, 2023   18:00:22
Linear Sweep Voltammetry
File: s:\Data Source:  Experiment
Instrument Model:  CHI830D
Header: 
Note: 

Init E (V) = -2
Final E (V) = 2
Scan Rate (V/s) = 0.5
Sample Interval (V) = 0.01
Quiet Time (sec) = 2
Sensitivity (A/V) = 1e-8


Potential/V, Current/A

-2.000, -7.601e-9
-1.990, -7.548e-9
-1.980, -7.480e-9
-1.970, -7.394e-9
-1.960, -7.299e-9
-1.950, -7.254e-9
-1.940, -7.210e-9
-1.930, -7.187e-9
-1.920, -7.187e-9
-1.910, -7.137e-9
-1.900, -7.065e-9
-1.890, -7.025e-9
-1.880, -6.982e-9
-1.870, -6.908e-9
-1.860, -6.851e-9
-1.850, -6.839e-9
-1.840, -6.763e-9
-1.830, -6.724e-9
-1.820, -6.698e-9
-1.810, -6.637e-9
-1.800, -6.588e-9
-1.790, -6.548e-9
-1.780, -6.506e-9
-1.770, -6.473e-9
-1.760, -6.378e-9
-1.750, -6.315e-9
-1.740, -6.252e-9
-1.730, -6.204e-9
-1.720, -6.141e-9
-1.710, -6.101e-9
-1.700, -6.076e-9
-1.690, -6.010e-9
-1.680, -5.967e-9
-1.670, -5.918e-9
-1.660, -5.877e-9
-1.650, -5.793e-9
-1.640, -5.731e-9
-1.630, -5.701e-9
-1.620, -5.640e-9
-1.610, -5.568e-9
-1.600, -5.522e-9
-1.590, -5.475e-9
-1.580, -5.398e-9
-1.570, -5.345e-9
-1.560, -5.298e-9
-1.550, -5.236e-9
-1.540, -5.180e-9
-1.530, -5.153e-9
-1.520, -5.080e-9
-1.510, -5.031e-9
-1.500, -4.969e-9
-1.490, -4.922e-9
-1.480, -4.858e-9
-1.470, -4.821e-9
-1.460, -4.775e-9
-1.450, -4.738e-9
-1.440, -4.677e-9
-1.430, -4.619e-9
-1.420, -4.575e-9
-1.410, -4.522e-9
-1.400, -4.479e-9
-1.390, -4.418e-9
-1.380, -4.367e-9
-1.370, -4.345e-9
-1.360, -4.293e-9
-1.350, -4.244e-9
-1.340, -4.204e-9
-1.330, -4.165e-9
-1.320, -4.121e-9
-1.310, -4.079e-9
-1.300, -4.024e-9
-1.290, -3.973e-9
-1.280, -3.936e-9
-1.270, -3.900e-9
-1.260, -3.854e-9
-1.250, -3.799e-9
-1.240, -3.753e-9
-1.230, -3.704e-9
-1.220, -3.664e-9
-1.210, -3.623e-9
-1.200, -3.570e-9
-1.190, -3.517e-9
-1.180, -3.461e-9
-1.170, -3.420e-9
-1.160, -3.373e-9
-1.150, -3.337e-9
-1.140, -3.291e-9
-1.130, -3.263e-9
-1.120, -3.221e-9
-1.110, -3.167e-9
-1.100, -3.125e-9
-1.090, -3.082e-9
-1.080, -3.045e-9
-1.070, -2.992e-9
-1.060, -2.935e-9
-1.050, -2.901e-9
-1.040, -2.860e-9
-1.030, -2.813e-9
-1.020, -2.771e-9
-1.010, -2.736e-9
-1.000, -2.698e-9
-0.990, -2.682e-9
-0.980, -2.648e-9
-0.970, -2.609e-9
-0.960, -2.556e-9
-0.950, -2.514e-9
-0.940, -2.475e-9
-0.930, -2.442e-9
-0.920, -2.401e-9
-0.910, -2.358e-9
-0.900, -2.318e-9
-0.890, -2.278e-9
-0.880, -2.240e-9
-0.870, -2.204e-9
-0.860, -2.167e-9
-0.850, -2.126e-9
-0.840, -2.098e-9
-0.830, -2.054e-9
-0.820, -2.012e-9
-0.810, -1.982e-9
-0.800, -1.943e-9
-0.790, -1.912e-9
-0.780, -1.864e-9
-0.770, -1.834e-9
-0.760, -1.796e-9
-0.750, -1.765e-9
-0.740, -1.728e-9
-0.730, -1.684e-9
-0.720, -1.654e-9
-0.710, -1.618e-9
-0.700, -1.583e-9
-0.690, -1.542e-9
-0.680, -1.504e-9
-0.670, -1.477e-9
-0.660, -1.439e-9
-0.650, -1.403e-9
-0.640, -1.367e-9
-0.630, -1.339e-9
-0.620, -1.313e-9
-0.610, -1.277e-9
-0.600, -1.242e-9
-0.590, -1.206e-9
-0.580, -1.172e-9
-0.570, -1.138e-9
-0.560, -1.105e-9
-0.550, -1.072e-9
-0.540, -1.028e-9
-0.530, -9.829e-10
-0.520, -9.454e-10
-0.510, -9.023e-10
-0.500, -8.519e-10
-0.490, -8.223e-10
-0.480, -7.953e-10
-0.470, -7.614e-10
-0.460, -7.304e-10
-0.450, -7.033e-10
-0.440, -6.781e-10
-0.430, -6.507e-10
-0.420, -6.227e-10
-0.410, -5.960e-10
-0.400, -5.655e-10
-0.390, -5.384e-10
-0.380, -5.108e-10
-0.370, -4.846e-10
-0.360, -4.597e-10
-0.350, -4.357e-10
-0.340, -4.087e-10
-0.330, -3.788e-10
-0.320, -3.518e-10
-0.310, -3.247e-10
-0.300, -3.001e-10
-0.290, -2.761e-10
-0.280, -2.521e-10
-0.270, -2.272e-10
-0.260, -2.004e-10
-0.250, -1.792e-10
-0.240, -1.469e-10
-0.230, -1.189e-10
-0.220, -9.676e-11
-0.210, -7.462e-11
-0.200, -5.187e-11
-0.190, -2.941e-11
-0.180, -6.654e-12
-0.170, 1.704e-11
-0.160, 4.256e-11
-0.150, 6.501e-11
-0.140, 8.408e-11
-0.130, 1.084e-10
-0.120, 1.308e-10
-0.110, 1.517e-10
-0.100, 1.739e-10
-0.090, 1.945e-10
-0.080, 2.154e-10
-0.070, 2.366e-10
-0.060, 2.576e-10
-0.050, 2.772e-10
-0.040, 2.975e-10
-0.030, 3.182e-10
-0.020, 3.388e-10
-0.010, 3.584e-10
-0.000, 3.797e-10
0.010, 3.993e-10
0.020, 4.190e-10
0.030, 4.387e-10
0.040, 4.593e-10
0.050, 4.784e-10
0.060, 4.981e-10
0.070, 5.178e-10
0.080, 5.375e-10
0.090, 5.571e-10
0.100, 5.768e-10
0.110, 5.965e-10
0.120, 6.143e-10
0.130, 6.343e-10
0.140, 6.546e-10
0.150, 6.731e-10
0.160, 6.925e-10
0.170, 7.125e-10
0.180, 7.309e-10
0.190, 7.503e-10
0.200, 7.703e-10
0.210, 7.900e-10
0.220, 8.087e-10
0.230, 8.284e-10
0.240, 8.472e-10
0.250, 8.659e-10
0.260, 8.847e-10
0.270, 9.047e-10
0.280, 9.238e-10
0.290, 9.431e-10
0.300, 9.613e-10
0.310, 9.813e-10
0.320, 9.997e-10
0.330, 1.019e-9
0.340, 1.038e-9
0.350, 1.056e-9
0.360, 1.075e-9
0.370, 1.095e-9
0.380, 1.114e-9
0.390, 1.131e-9
0.400, 1.151e-9
0.410, 1.170e-9
0.420, 1.189e-9
0.430, 1.209e-9
0.440, 1.229e-9
0.450, 1.248e-9
0.460, 1.267e-9
0.470, 1.287e-9
0.480, 1.305e-9
0.490, 1.326e-9
0.500, 1.347e-9
0.510, 1.367e-9
0.520, 1.385e-9
0.530, 1.405e-9
0.540, 1.423e-9
0.550, 1.444e-9
0.560, 1.464e-9
0.570, 1.485e-9
0.580, 1.506e-9
0.590, 1.526e-9
0.600, 1.547e-9
0.610, 1.566e-9
0.620, 1.588e-9
0.630, 1.610e-9
0.640, 1.630e-9
0.650, 1.650e-9
0.660, 1.671e-9
0.670, 1.692e-9
0.680, 1.713e-9
0.690, 1.734e-9
0.700, 1.755e-9
0.710, 1.775e-9
0.720, 1.794e-9
0.730, 1.813e-9
0.740, 1.834e-9
0.750, 1.853e-9
0.760, 1.873e-9
0.770, 1.894e-9
0.780, 1.914e-9
0.790, 1.935e-9
0.800, 1.956e-9
0.810, 1.975e-9
0.820, 1.996e-9
0.830, 2.016e-9
0.840, 2.037e-9
0.850, 2.058e-9
0.860, 2.078e-9
0.870, 2.102e-9
0.880, 2.121e-9
0.890, 2.144e-9
0.900, 2.168e-9
0.910, 2.188e-9
0.920, 2.210e-9
0.930, 2.232e-9
0.940, 2.253e-9
0.950, 2.289e-9
0.960, 2.316e-9
0.970, 2.344e-9
0.980, 2.361e-9
0.990, 2.384e-9
1.000, 2.408e-9
1.010, 2.429e-9
1.020, 2.452e-9
1.030, 2.482e-9
1.040, 2.515e-9
1.050, 2.536e-9
1.060, 2.557e-9
1.070, 2.587e-9
1.080, 2.611e-9
1.090, 2.639e-9
1.100, 2.653e-9
1.110, 2.671e-9
1.120, 2.692e-9
1.130, 2.711e-9
1.140, 2.731e-9
1.150, 2.751e-9
1.160, 2.771e-9
1.170, 2.791e-9
1.180, 2.813e-9
1.190, 2.833e-9
1.200, 2.853e-9
1.210, 2.876e-9
1.220, 2.900e-9
1.230, 2.920e-9
1.240, 2.936e-9
1.250, 2.955e-9
1.260, 2.971e-9
1.270, 2.991e-9
1.280, 3.016e-9
1.290, 3.037e-9
1.300, 3.059e-9
1.310, 3.085e-9
1.320, 3.100e-9
1.330, 3.129e-9
1.340, 3.148e-9
1.350, 3.178e-9
1.360, 3.195e-9
1.370, 3.222e-9
1.380, 3.235e-9
1.390, 3.256e-9
1.400, 3.275e-9
1.410, 3.298e-9
1.420, 3.322e-9
1.430, 3.344e-9
1.440, 3.366e-9
1.450, 3.382e-9
1.460, 3.397e-9
1.470, 3.424e-9
1.480, 3.435e-9
1.490, 3.455e-9
1.500, 3.468e-9
1.510, 3.488e-9
1.520, 3.500e-9
1.530, 3.518e-9
1.540, 3.527e-9
1.550, 3.543e-9
1.560, 3.560e-9
1.570, 3.576e-9
1.580, 3.594e-9
1.590, 3.614e-9
1.600, 3.638e-9
1.610, 3.677e-9
1.620, 3.698e-9
1.630, 3.712e-9
1.640, 3.730e-9
1.650, 3.741e-9
1.660, 3.752e-9
1.670, 3.766e-9
1.680, 3.777e-9
1.690, 3.789e-9
1.700, 3.805e-9
1.710, 3.821e-9
1.720, 3.834e-9
1.730, 3.844e-9
1.740, 3.859e-9
1.750, 3.873e-9
1.760, 3.874e-9
1.770, 3.886e-9
1.780, 3.893e-9
1.790, 3.903e-9
1.800, 3.912e-9
1.810, 3.921e-9
1.820, 3.928e-9
1.830, 3.935e-9
1.840, 3.946e-9
1.850, 3.956e-9
1.860, 3.971e-9
1.870, 3.979e-9
1.880, 3.985e-9
1.890, 3.994e-9
1.900, 3.997e-9
1.910, 4.004e-9
1.920, 4.011e-9
1.930, 4.021e-9
1.940, 4.031e-9
1.950, 4.040e-9
1.960, 4.050e-9
1.970, 4.066e-9
1.980, 4.068e-9
1.990, 4.075e-9
