# Supplementary material for: An Insulin-Modified pH-Responsive Nanopipette Based on Ion Current Rectification
Source: Sensors (Basel). 2024 Jun 30;24(13):4264. doi: 10.3390/s24134264 (PMC11244478; doi:10.3390/s24134264)
Supplement: Supplementary file 1 [file sensors-24-04264-s001.zip › Reversibility/6/5.txt]

Aug. 5, 2023   18:12:37
Linear Sweep Voltammetry
File: s:\Data Source:  Experiment
Instrument Model:  CHI830D
Header: 
Note: 

Init E (V) = -2
Final E (V) = 2
Scan Rate (V/s) = 0.5
Sample Interval (V) = 0.01
Quiet Time (sec) = 2
Sensitivity (A/V) = 1e-8


Potential/V, Current/A

-2.000, -3.633e-8
-1.990, -3.608e-8
-1.980, -3.595e-8
-1.970, -3.576e-8
-1.960, -3.560e-8
-1.950, -3.541e-8
-1.940, -3.521e-8
-1.930, -3.505e-8
-1.920, -3.491e-8
-1.910, -3.474e-8
-1.900, -3.460e-8
-1.890, -3.432e-8
-1.880, -3.413e-8
-1.870, -3.395e-8
-1.860, -3.377e-8
-1.850, -3.360e-8
-1.840, -3.349e-8
-1.830, -3.339e-8
-1.820, -3.309e-8
-1.810, -3.293e-8
-1.800, -3.287e-8
-1.790, -3.259e-8
-1.780, -3.238e-8
-1.770, -3.224e-8
-1.760, -3.202e-8
-1.750, -3.183e-8
-1.740, -3.159e-8
-1.730, -3.144e-8
-1.720, -3.133e-8
-1.710, -3.108e-8
-1.700, -3.087e-8
-1.690, -3.070e-8
-1.680, -3.049e-8
-1.670, -3.033e-8
-1.660, -3.016e-8
-1.650, -3.000e-8
-1.640, -2.978e-8
-1.630, -2.963e-8
-1.620, -2.938e-8
-1.610, -2.922e-8
-1.600, -2.899e-8
-1.590, -2.884e-8
-1.580, -2.869e-8
-1.570, -2.847e-8
-1.560, -2.826e-8
-1.550, -2.809e-8
-1.540, -2.794e-8
-1.530, -2.773e-8
-1.520, -2.754e-8
-1.510, -2.737e-8
-1.500, -2.719e-8
-1.490, -2.696e-8
-1.480, -2.682e-8
-1.470, -2.661e-8
-1.460, -2.640e-8
-1.450, -2.620e-8
-1.440, -2.598e-8
-1.430, -2.580e-8
-1.420, -2.564e-8
-1.410, -2.545e-8
-1.400, -2.524e-8
-1.390, -2.506e-8
-1.380, -2.489e-8
-1.370, -2.472e-8
-1.360, -2.449e-8
-1.350, -2.430e-8
-1.340, -2.411e-8
-1.330, -2.391e-8
-1.320, -2.371e-8
-1.310, -2.357e-8
-1.300, -2.337e-8
-1.290, -2.319e-8
-1.280, -2.301e-8
-1.270, -2.281e-8
-1.260, -2.264e-8
-1.250, -2.244e-8
-1.240, -2.221e-8
-1.230, -2.200e-8
-1.220, -2.183e-8
-1.210, -2.164e-8
-1.200, -2.146e-8
-1.190, -2.126e-8
-1.180, -2.106e-8
-1.170, -2.088e-8
-1.160, -2.069e-8
-1.150, -2.050e-8
-1.140, -2.031e-8
-1.130, -2.013e-8
-1.120, -1.993e-8
-1.110, -1.974e-8
-1.100, -1.958e-8
-1.090, -1.938e-8
-1.080, -1.922e-8
-1.070, -1.904e-8
-1.060, -1.883e-8
-1.050, -1.865e-8
-1.040, -1.845e-8
-1.030, -1.826e-8
-1.020, -1.806e-8
-1.010, -1.789e-8
-1.000, -1.773e-8
-0.990, -1.755e-8
-0.980, -1.735e-8
-0.970, -1.713e-8
-0.960, -1.698e-8
-0.950, -1.684e-8
-0.940, -1.666e-8
-0.930, -1.647e-8
-0.920, -1.628e-8
-0.910, -1.608e-8
-0.900, -1.590e-8
-0.890, -1.572e-8
-0.880, -1.553e-8
-0.870, -1.534e-8
-0.860, -1.515e-8
-0.850, -1.496e-8
-0.840, -1.478e-8
-0.830, -1.457e-8
-0.820, -1.439e-8
-0.810, -1.420e-8
-0.800, -1.403e-8
-0.790, -1.385e-8
-0.780, -1.366e-8
-0.770, -1.349e-8
-0.760, -1.331e-8
-0.750, -1.312e-8
-0.740, -1.293e-8
-0.730, -1.274e-8
-0.720, -1.257e-8
-0.710, -1.239e-8
-0.700, -1.220e-8
-0.690, -1.204e-8
-0.680, -1.186e-8
-0.670, -1.168e-8
-0.660, -1.148e-8
-0.650, -1.129e-8
-0.640, -1.110e-8
-0.630, -1.092e-8
-0.620, -1.073e-8
-0.610, -1.054e-8
-0.600, -1.035e-8
-0.590, -1.016e-8
-0.580, -9.988e-9
-0.570, -9.803e-9
-0.560, -9.619e-9
-0.550, -9.448e-9
-0.540, -9.261e-9
-0.530, -9.074e-9
-0.520, -8.892e-9
-0.510, -8.714e-9
-0.500, -8.527e-9
-0.490, -8.347e-9
-0.480, -8.170e-9
-0.470, -7.985e-9
-0.460, -7.806e-9
-0.450, -7.628e-9
-0.440, -7.445e-9
-0.430, -7.261e-9
-0.420, -7.082e-9
-0.410, -6.906e-9
-0.400, -6.723e-9
-0.390, -6.545e-9
-0.380, -6.369e-9
-0.370, -6.189e-9
-0.360, -6.011e-9
-0.350, -5.834e-9
-0.340, -5.655e-9
-0.330, -5.479e-9
-0.320, -5.303e-9
-0.310, -5.130e-9
-0.300, -4.950e-9
-0.290, -4.776e-9
-0.280, -4.600e-9
-0.270, -4.423e-9
-0.260, -4.248e-9
-0.250, -4.074e-9
-0.240, -3.901e-9
-0.230, -3.727e-9
-0.220, -3.554e-9
-0.210, -3.383e-9
-0.200, -3.208e-9
-0.190, -3.037e-9
-0.180, -2.869e-9
-0.170, -2.699e-9
-0.160, -2.529e-9
-0.150, -2.360e-9
-0.140, -2.193e-9
-0.130, -2.024e-9
-0.120, -1.858e-9
-0.110, -1.693e-9
-0.100, -1.526e-9
-0.090, -1.365e-9
-0.080, -1.205e-9
-0.070, -1.043e-9
-0.060, -8.835e-10
-0.050, -7.255e-10
-0.040, -5.698e-10
-0.030, -4.136e-10
-0.020, -2.607e-10
-0.010, -1.094e-10
-0.000, 4.133e-11
0.010, 1.899e-10
0.020, 3.354e-10
0.030, 4.809e-10
0.040, 6.239e-10
0.050, 7.638e-10
0.060, 9.025e-10
0.070, 1.041e-9
0.080, 1.177e-9
0.090, 1.308e-9
0.100, 1.440e-9
0.110, 1.569e-9
0.120, 1.695e-9
0.130, 1.822e-9
0.140, 1.946e-9
0.150, 2.067e-9
0.160, 2.185e-9
0.170, 2.307e-9
0.180, 2.430e-9
0.190, 2.546e-9
0.200, 2.661e-9
0.210, 2.769e-9
0.220, 2.849e-9
0.230, 2.904e-9
0.240, 2.962e-9
0.250, 3.035e-9
0.260, 3.134e-9
0.270, 3.240e-9
0.280, 3.346e-9
0.290, 3.453e-9
0.300, 3.560e-9
0.310, 3.668e-9
0.320, 3.775e-9
0.330, 3.880e-9
0.340, 3.986e-9
0.350, 4.094e-9
0.360, 4.203e-9
0.370, 4.317e-9
0.380, 4.426e-9
0.390, 4.522e-9
0.400, 4.620e-9
0.410, 4.720e-9
0.420, 4.827e-9
0.430, 4.921e-9
0.440, 5.019e-9
0.450, 5.117e-9
0.460, 5.217e-9
0.470, 5.314e-9
0.480, 5.397e-9
0.490, 5.461e-9
0.500, 5.562e-9
0.510, 5.661e-9
0.520, 5.750e-9
0.530, 5.827e-9
0.540, 5.922e-9
0.550, 6.018e-9
0.560, 6.101e-9
0.570, 6.186e-9
0.580, 6.269e-9
0.590, 6.346e-9
0.600, 6.424e-9
0.610, 6.509e-9
0.620, 6.577e-9
0.630, 6.644e-9
0.640, 6.716e-9
0.650, 6.784e-9
0.660, 6.870e-9
0.670, 6.959e-9
0.680, 7.039e-9
0.690, 7.087e-9
0.700, 7.137e-9
0.710, 7.208e-9
0.720, 7.257e-9
0.730, 7.311e-9
0.740, 7.364e-9
0.750, 7.422e-9
0.760, 7.471e-9
0.770, 7.500e-9
0.780, 7.550e-9
0.790, 7.642e-9
0.800, 7.682e-9
0.810, 7.741e-9
0.820, 7.786e-9
0.830, 7.858e-9
0.840, 7.903e-9
0.850, 7.899e-9
0.860, 7.925e-9
0.870, 7.972e-9
0.880, 8.030e-9
0.890, 8.046e-9
0.900, 8.072e-9
0.910, 8.115e-9
0.920, 8.139e-9
0.930, 8.165e-9
0.940, 8.204e-9
0.950, 8.227e-9
0.960, 8.253e-9
0.970, 8.272e-9
0.980, 8.260e-9
0.990, 8.287e-9
1.000, 8.316e-9
1.010, 8.351e-9
1.020, 8.367e-9
1.030, 8.356e-9
1.040, 8.372e-9
1.050, 8.384e-9
1.060, 8.435e-9
1.070, 8.458e-9
1.080, 8.448e-9
1.090, 8.429e-9
1.100, 8.437e-9
1.110, 8.443e-9
1.120, 8.429e-9
1.130, 8.420e-9
1.140, 8.418e-9
1.150, 8.436e-9
1.160, 8.447e-9
1.170, 8.455e-9
1.180, 8.426e-9
1.190, 8.410e-9
1.200, 8.404e-9
1.210, 8.422e-9
1.220, 8.421e-9
1.230, 8.426e-9
1.240, 8.428e-9
1.250, 8.439e-9
1.260, 8.433e-9
1.270, 8.427e-9
1.280, 8.416e-9
1.290, 8.414e-9
1.300, 8.444e-9
1.310, 8.454e-9
1.320, 8.439e-9
1.330, 8.426e-9
1.340, 8.442e-9
1.350, 8.433e-9
1.360, 8.408e-9
1.370, 8.384e-9
1.380, 8.407e-9
1.390, 8.422e-9
1.400, 8.406e-9
1.410, 8.385e-9
1.420, 8.379e-9
1.430, 8.342e-9
1.440, 8.343e-9
1.450, 8.352e-9
1.460, 8.329e-9
1.470, 8.321e-9
1.480, 8.313e-9
1.490, 8.314e-9
1.500, 8.316e-9
1.510, 8.315e-9
1.520, 8.297e-9
1.530, 8.293e-9
1.540, 8.300e-9
1.550, 8.296e-9
1.560, 8.273e-9
1.570, 8.263e-9
1.580, 8.273e-9
1.590, 8.263e-9
1.600, 8.243e-9
1.610, 8.253e-9
1.620, 8.262e-9
1.630, 8.276e-9
1.640, 8.262e-9
1.650, 8.257e-9
1.660, 8.278e-9
1.670, 8.264e-9
1.680, 8.271e-9
1.690, 8.274e-9
1.700, 8.267e-9
1.710, 8.254e-9
1.720, 8.246e-9
1.730, 8.259e-9
1.740, 8.254e-9
1.750, 8.237e-9
1.760, 8.222e-9
1.770, 8.198e-9
1.780, 8.178e-9
1.790, 8.172e-9
1.800, 8.173e-9
1.810, 8.194e-9
1.820, 8.206e-9
1.830, 8.168e-9
1.840, 8.161e-9
1.850, 8.171e-9
1.860, 8.178e-9
1.870, 8.175e-9
1.880, 8.150e-9
1.890, 8.144e-9
1.900, 8.135e-9
1.910, 8.131e-9
1.920, 8.118e-9
1.930, 8.128e-9
1.940, 8.110e-9
1.950, 8.112e-9
1.960, 8.106e-9
1.970, 8.109e-9
1.980, 8.104e-9
1.990, 8.099e-9
