# Supplementary material for: An Insulin-Modified pH-Responsive Nanopipette Based on Ion Current Rectification
Source: Sensors (Basel). 2024 Jun 30;24(13):4264. doi: 10.3390/s24134264 (PMC11244478; doi:10.3390/s24134264)
Supplement: Supplementary file 1 [file sensors-24-04264-s001.zip › Reversibility/6/6.txt]

Aug. 5, 2023   20:01:02
Linear Sweep Voltammetry
File: s:\Data Source:  Experiment
Instrument Model:  CHI830D
Header: 
Note: 

Init E (V) = -2
Final E (V) = 2
Scan Rate (V/s) = 0.5
Sample Interval (V) = 0.01
Quiet Time (sec) = 2
Sensitivity (A/V) = 1e-8

Ep = 0.490V
ip = 2.027e-9A
Ah = 1.598e-10C

Ep = 0.790V
ip = 1.812e-9A
Ah = 1.110e-10C

Ep = 1.890V
ip = 1.615e-9A
Ah = 2.856e-10C

Potential/V, Current/A

-2.000, -3.636e-8
-1.990, -3.605e-8
-1.980, -3.593e-8
-1.970, -3.572e-8
-1.960, -3.548e-8
-1.950, -3.523e-8
-1.940, -3.502e-8
-1.930, -3.489e-8
-1.920, -3.479e-8
-1.910, -3.466e-8
-1.900, -3.437e-8
-1.890, -3.414e-8
-1.880, -3.396e-8
-1.870, -3.379e-8
-1.860, -3.355e-8
-1.850, -3.340e-8
-1.840, -3.324e-8
-1.830, -3.291e-8
-1.820, -3.263e-8
-1.810, -3.236e-8
-1.800, -3.216e-8
-1.790, -3.208e-8
-1.780, -3.188e-8
-1.770, -3.140e-8
-1.760, -3.131e-8
-1.750, -3.120e-8
-1.740, -3.093e-8
-1.730, -3.063e-8
-1.720, -3.038e-8
-1.710, -3.017e-8
-1.700, -2.995e-8
-1.690, -2.976e-8
-1.680, -2.950e-8
-1.670, -2.936e-8
-1.660, -2.917e-8
-1.650, -2.909e-8
-1.640, -2.899e-8
-1.630, -2.854e-8
-1.620, -2.842e-8
-1.610, -2.827e-8
-1.600, -2.787e-8
-1.590, -2.766e-8
-1.580, -2.746e-8
-1.570, -2.729e-8
-1.560, -2.716e-8
-1.550, -2.699e-8
-1.540, -2.679e-8
-1.530, -2.655e-8
-1.520, -2.638e-8
-1.510, -2.618e-8
-1.500, -2.595e-8
-1.490, -2.575e-8
-1.480, -2.560e-8
-1.470, -2.546e-8
-1.460, -2.527e-8
-1.450, -2.502e-8
-1.440, -2.475e-8
-1.430, -2.458e-8
-1.420, -2.439e-8
-1.410, -2.421e-8
-1.400, -2.402e-8
-1.390, -2.382e-8
-1.380, -2.355e-8
-1.370, -2.337e-8
-1.360, -2.323e-8
-1.350, -2.298e-8
-1.340, -2.281e-8
-1.330, -2.260e-8
-1.320, -2.239e-8
-1.310, -2.219e-8
-1.300, -2.196e-8
-1.290, -2.178e-8
-1.280, -2.156e-8
-1.270, -2.146e-8
-1.260, -2.132e-8
-1.250, -2.114e-8
-1.240, -2.095e-8
-1.230, -2.073e-8
-1.220, -2.046e-8
-1.210, -2.029e-8
-1.200, -2.011e-8
-1.190, -1.996e-8
-1.180, -1.975e-8
-1.170, -1.943e-8
-1.160, -1.927e-8
-1.150, -1.904e-8
-1.140, -1.881e-8
-1.130, -1.863e-8
-1.120, -1.846e-8
-1.110, -1.828e-8
-1.100, -1.811e-8
-1.090, -1.787e-8
-1.080, -1.766e-8
-1.070, -1.743e-8
-1.060, -1.725e-8
-1.050, -1.708e-8
-1.040, -1.693e-8
-1.030, -1.678e-8
-1.020, -1.659e-8
-1.010, -1.634e-8
-1.000, -1.618e-8
-0.990, -1.596e-8
-0.980, -1.578e-8
-0.970, -1.558e-8
-0.960, -1.543e-8
-0.950, -1.522e-8
-0.940, -1.502e-8
-0.930, -1.483e-8
-0.920, -1.466e-8
-0.910, -1.448e-8
-0.900, -1.428e-8
-0.890, -1.410e-8
-0.880, -1.393e-8
-0.870, -1.376e-8
-0.860, -1.357e-8
-0.850, -1.341e-8
-0.840, -1.325e-8
-0.830, -1.303e-8
-0.820, -1.290e-8
-0.810, -1.270e-8
-0.800, -1.252e-8
-0.790, -1.236e-8
-0.780, -1.226e-8
-0.770, -1.208e-8
-0.760, -1.185e-8
-0.750, -1.167e-8
-0.740, -1.153e-8
-0.730, -1.134e-8
-0.720, -1.115e-8
-0.710, -1.100e-8
-0.700, -1.084e-8
-0.690, -1.068e-8
-0.680, -1.049e-8
-0.670, -1.030e-8
-0.660, -1.013e-8
-0.650, -9.951e-9
-0.640, -9.774e-9
-0.630, -9.604e-9
-0.620, -9.414e-9
-0.610, -9.213e-9
-0.600, -9.044e-9
-0.590, -8.867e-9
-0.580, -8.688e-9
-0.570, -8.512e-9
-0.560, -8.329e-9
-0.550, -8.156e-9
-0.540, -7.985e-9
-0.530, -7.809e-9
-0.520, -7.631e-9
-0.510, -7.448e-9
-0.500, -7.269e-9
-0.490, -7.099e-9
-0.480, -6.945e-9
-0.470, -6.791e-9
-0.460, -6.646e-9
-0.450, -6.475e-9
-0.440, -6.291e-9
-0.430, -6.129e-9
-0.420, -5.961e-9
-0.410, -5.812e-9
-0.400, -5.658e-9
-0.390, -5.510e-9
-0.380, -5.354e-9
-0.370, -5.191e-9
-0.360, -5.038e-9
-0.350, -4.876e-9
-0.340, -4.720e-9
-0.330, -4.559e-9
-0.320, -4.397e-9
-0.310, -4.237e-9
-0.300, -4.088e-9
-0.290, -3.937e-9
-0.280, -3.790e-9
-0.270, -3.631e-9
-0.260, -3.471e-9
-0.250, -3.322e-9
-0.240, -3.175e-9
-0.230, -3.035e-9
-0.220, -2.890e-9
-0.210, -2.750e-9
-0.200, -2.608e-9
-0.190, -2.460e-9
-0.180, -2.320e-9
-0.170, -2.182e-9
-0.160, -2.040e-9
-0.150, -1.902e-9
-0.140, -1.766e-9
-0.130, -1.629e-9
-0.120, -1.496e-9
-0.110, -1.361e-9
-0.100, -1.230e-9
-0.090, -1.101e-9
-0.080, -9.740e-10
-0.070, -8.460e-10
-0.060, -7.211e-10
-0.050, -5.969e-10
-0.040, -4.742e-10
-0.030, -3.561e-10
-0.020, -2.376e-10
-0.010, -1.214e-10
-0.000, -5.729e-12
0.010, 1.078e-10
0.020, 2.191e-10
0.030, 3.292e-10
0.040, 4.393e-10
0.050, 5.454e-10
0.060, 6.528e-10
0.070, 7.583e-10
0.080, 8.586e-10
0.090, 9.591e-10
0.100, 1.062e-9
0.110, 1.161e-9
0.120, 1.255e-9
0.130, 1.348e-9
0.140, 1.438e-9
0.150, 1.522e-9
0.160, 1.608e-9
0.170, 1.687e-9
0.180, 1.783e-9
0.190, 1.883e-9
0.200, 1.998e-9
0.210, 2.239e-9
0.220, 2.404e-9
0.230, 2.494e-9
0.240, 2.558e-9
0.250, 2.597e-9
0.260, 2.604e-9
0.270, 2.599e-9
0.280, 2.582e-9
0.290, 2.612e-9
0.300, 2.611e-9
0.310, 2.612e-9
0.320, 2.600e-9
0.330, 2.597e-9
0.340, 2.632e-9
0.350, 2.646e-9
0.360, 2.703e-9
0.370, 2.919e-9
0.380, 2.999e-9
0.390, 3.025e-9
0.400, 3.041e-9
0.410, 3.047e-9
0.420, 3.062e-9
0.430, 3.064e-9
0.440, 3.068e-9
0.450, 3.075e-9
0.460, 3.190e-9
0.470, 3.240e-9
0.480, 3.609e-9
0.490, 4.672e-9
0.500, 4.567e-9
0.510, 4.573e-9
0.520, 4.504e-9
0.530, 4.416e-9
0.540, 4.255e-9
0.550, 3.950e-9
0.560, 3.948e-9
0.570, 4.067e-9
0.580, 4.012e-9
0.590, 4.095e-9
0.600, 4.152e-9
0.610, 4.153e-9
0.620, 4.147e-9
0.630, 4.146e-9
0.640, 4.103e-9
0.650, 4.040e-9
0.660, 3.987e-9
0.670, 3.971e-9
0.680, 3.946e-9
0.690, 3.968e-9
0.700, 4.009e-9
0.710, 4.073e-9
0.720, 4.139e-9
0.730, 4.167e-9
0.740, 4.217e-9
0.750, 4.224e-9
0.760, 4.274e-9
0.770, 4.788e-9
0.780, 5.569e-9
0.790, 5.804e-9
0.800, 5.489e-9
0.810, 5.288e-9
0.820, 5.345e-9
0.830, 5.356e-9
0.840, 5.238e-9
0.850, 4.953e-9
0.860, 4.828e-9
0.870, 4.872e-9
0.880, 4.892e-9
0.890, 4.882e-9
0.900, 4.866e-9
0.910, 4.789e-9
0.920, 5.163e-9
0.930, 6.039e-9
0.940, 5.792e-9
0.950, 6.186e-9
0.960, 6.025e-9
0.970, 5.771e-9
0.980, 5.423e-9
0.990, 6.200e-9
1.000, 6.268e-9
1.010, 5.449e-9
1.020, 5.935e-9
1.030, 6.408e-9
1.040, 6.623e-9
1.050, 6.352e-9
1.060, 5.856e-9
1.070, 5.370e-9
1.080, 5.565e-9
1.090, 5.544e-9
1.100, 5.833e-9
1.110, 6.739e-9
1.120, 6.989e-9
1.130, 7.207e-9
1.140, 7.374e-9
1.150, 7.467e-9
1.160, 7.422e-9
1.170, 7.379e-9
1.180, 7.330e-9
1.190, 7.302e-9
1.200, 7.357e-9
1.210, 7.336e-9
1.220, 7.354e-9
1.230, 7.307e-9
1.240, 7.313e-9
1.250, 7.316e-9
1.260, 7.276e-9
1.270, 7.262e-9
1.280, 7.269e-9
1.290, 7.306e-9
1.300, 7.363e-9
1.310, 7.405e-9
1.320, 7.402e-9
1.330, 7.429e-9
1.340, 7.422e-9
1.350, 7.407e-9
1.360, 7.514e-9
1.370, 7.525e-9
1.380, 7.492e-9
1.390, 7.511e-9
1.400, 7.609e-9
1.410, 7.678e-9
1.420, 7.734e-9
1.430, 7.794e-9
1.440, 7.729e-9
1.450, 7.808e-9
1.460, 7.742e-9
1.470, 7.784e-9
1.480, 7.811e-9
1.490, 7.873e-9
1.500, 7.864e-9
1.510, 7.869e-9
1.520, 7.903e-9
1.530, 7.936e-9
1.540, 7.997e-9
1.550, 7.999e-9
1.560, 8.040e-9
1.570, 8.115e-9
1.580, 8.219e-9
1.590, 8.211e-9
1.600, 8.226e-9
1.610, 8.245e-9
1.620, 8.285e-9
1.630, 8.391e-9
1.640, 8.522e-9
1.650, 8.662e-9
1.660, 8.644e-9
1.670, 8.640e-9
1.680, 8.703e-9
1.690, 8.765e-9
1.700, 8.712e-9
1.710, 8.818e-9
1.720, 8.878e-9
1.730, 9.006e-9
1.740, 9.040e-9
1.750, 9.120e-9
1.760, 9.272e-9
1.770, 9.285e-9
1.780, 9.584e-9
1.790, 9.590e-9
1.800, 9.697e-9
1.810, 9.973e-9
1.820, 9.906e-9
1.830, 1.004e-8
1.840, 1.038e-8
1.850, 1.017e-8
1.860, 1.030e-8
1.870, 1.077e-8
1.880, 1.085e-8
1.890, 1.086e-8
1.900, 1.049e-8
1.910, 1.060e-8
1.920, 1.086e-8
1.930, 1.073e-8
1.940, 1.070e-8
1.950, 1.129e-8
1.960, 1.112e-8
1.970, 1.133e-8
1.980, 1.132e-8
1.990, 1.138e-8
