# Supplementary material for: An Insulin-Modified pH-Responsive Nanopipette Based on Ion Current Rectification
Source: Sensors (Basel). 2024 Jun 30;24(13):4264. doi: 10.3390/s24134264 (PMC11244478; doi:10.3390/s24134264)
Supplement: Supplementary file 1 [file sensors-24-04264-s001.zip › Reversibility/7/1.txt]

Aug. 5, 2023   17:22:27
Linear Sweep Voltammetry
File: s:\Data Source:  Experiment
Instrument Model:  CHI830D
Header: 
Note: 

Init E (V) = -2
Final E (V) = 2
Scan Rate (V/s) = 0.5
Sample Interval (V) = 0.01
Quiet Time (sec) = 2
Sensitivity (A/V) = 1e-8


Potential/V, Current/A

-2.000, -1.015e-8
-1.990, -1.012e-8
-1.980, -1.011e-8
-1.970, -1.004e-8
-1.960, -9.939e-9
-1.950, -9.853e-9
-1.940, -9.807e-9
-1.930, -9.772e-9
-1.920, -9.709e-9
-1.910, -9.662e-9
-1.900, -9.659e-9
-1.890, -9.651e-9
-1.880, -9.620e-9
-1.870, -9.585e-9
-1.860, -9.523e-9
-1.850, -9.480e-9
-1.840, -9.402e-9
-1.830, -9.370e-9
-1.820, -9.342e-9
-1.810, -9.299e-9
-1.800, -9.286e-9
-1.790, -9.223e-9
-1.780, -9.175e-9
-1.770, -9.163e-9
-1.760, -9.115e-9
-1.750, -9.031e-9
-1.740, -8.948e-9
-1.730, -8.833e-9
-1.720, -8.793e-9
-1.710, -8.767e-9
-1.700, -8.735e-9
-1.690, -8.731e-9
-1.680, -8.700e-9
-1.670, -8.618e-9
-1.660, -8.554e-9
-1.650, -8.503e-9
-1.640, -8.455e-9
-1.630, -8.393e-9
-1.620, -8.325e-9
-1.610, -8.301e-9
-1.600, -8.269e-9
-1.590, -8.220e-9
-1.580, -8.022e-9
-1.570, -8.022e-9
-1.560, -7.991e-9
-1.550, -7.978e-9
-1.540, -7.906e-9
-1.530, -7.906e-9
-1.520, -7.894e-9
-1.510, -7.872e-9
-1.500, -7.860e-9
-1.490, -7.803e-9
-1.480, -7.750e-9
-1.470, -7.664e-9
-1.460, -7.623e-9
-1.450, -7.571e-9
-1.440, -7.514e-9
-1.430, -7.451e-9
-1.420, -7.424e-9
-1.410, -7.361e-9
-1.400, -7.345e-9
-1.390, -7.286e-9
-1.380, -7.255e-9
-1.370, -7.206e-9
-1.360, -7.149e-9
-1.350, -7.090e-9
-1.340, -7.038e-9
-1.330, -6.992e-9
-1.320, -6.960e-9
-1.310, -6.885e-9
-1.300, -6.807e-9
-1.290, -6.798e-9
-1.280, -6.775e-9
-1.270, -6.714e-9
-1.260, -6.663e-9
-1.250, -6.646e-9
-1.240, -6.593e-9
-1.230, -6.539e-9
-1.220, -6.493e-9
-1.210, -6.416e-9
-1.200, -6.380e-9
-1.190, -6.337e-9
-1.180, -6.349e-9
-1.170, -6.357e-9
-1.160, -6.321e-9
-1.150, -6.226e-9
-1.140, -6.192e-9
-1.130, -6.162e-9
-1.120, -6.095e-9
-1.110, -6.070e-9
-1.100, -6.012e-9
-1.090, -5.991e-9
-1.080, -5.966e-9
-1.070, -5.908e-9
-1.060, -5.879e-9
-1.050, -5.859e-9
-1.040, -5.828e-9
-1.030, -5.808e-9
-1.020, -5.779e-9
-1.010, -5.736e-9
-1.000, -5.694e-9
-0.990, -5.641e-9
-0.980, -5.613e-9
-0.970, -5.588e-9
-0.960, -5.580e-9
-0.950, -5.536e-9
-0.940, -5.530e-9
-0.930, -5.470e-9
-0.920, -5.413e-9
-0.910, -5.353e-9
-0.900, -5.315e-9
-0.890, -5.247e-9
-0.880, -5.160e-9
-0.870, -5.091e-9
-0.860, -5.072e-9
-0.850, -5.076e-9
-0.840, -5.042e-9
-0.830, -4.980e-9
-0.820, -4.928e-9
-0.810, -4.894e-9
-0.800, -4.872e-9
-0.790, -4.863e-9
-0.780, -4.813e-9
-0.770, -4.792e-9
-0.760, -4.726e-9
-0.750, -4.713e-9
-0.740, -4.663e-9
-0.730, -4.650e-9
-0.720, -4.637e-9
-0.710, -4.625e-9
-0.700, -4.564e-9
-0.690, -4.525e-9
-0.680, -4.485e-9
-0.670, -4.469e-9
-0.660, -4.424e-9
-0.650, -4.397e-9
-0.640, -4.366e-9
-0.630, -4.334e-9
-0.620, -4.290e-9
-0.610, -4.253e-9
-0.600, -4.202e-9
-0.590, -4.145e-9
-0.580, -4.116e-9
-0.570, -4.099e-9
-0.560, -4.054e-9
-0.550, -4.017e-9
-0.540, -4.007e-9
-0.530, -3.958e-9
-0.520, -3.914e-9
-0.510, -3.872e-9
-0.500, -3.818e-9
-0.490, -3.775e-9
-0.480, -3.736e-9
-0.470, -3.678e-9
-0.460, -3.654e-9
-0.450, -3.625e-9
-0.440, -3.565e-9
-0.430, -3.550e-9
-0.420, -3.525e-9
-0.410, -3.483e-9
-0.400, -3.438e-9
-0.390, -3.384e-9
-0.380, -3.345e-9
-0.370, -3.294e-9
-0.360, -3.266e-9
-0.350, -3.197e-9
-0.340, -3.136e-9
-0.330, -3.074e-9
-0.320, -3.011e-9
-0.310, -2.964e-9
-0.300, -2.893e-9
-0.290, -2.808e-9
-0.280, -2.719e-9
-0.270, -2.651e-9
-0.260, -2.573e-9
-0.250, -2.480e-9
-0.240, -2.410e-9
-0.230, -2.341e-9
-0.220, -2.261e-9
-0.210, -2.156e-9
-0.200, -2.052e-9
-0.190, -1.969e-9
-0.180, -1.880e-9
-0.170, -1.778e-9
-0.160, -1.679e-9
-0.150, -1.574e-9
-0.140, -1.460e-9
-0.130, -1.354e-9
-0.120, -1.238e-9
-0.110, -1.120e-9
-0.100, -1.006e-9
-0.090, -8.891e-10
-0.080, -7.661e-10
-0.070, -6.489e-10
-0.060, -5.286e-10
-0.050, -4.194e-10
-0.040, -3.151e-10
-0.030, -2.213e-10
-0.020, -1.343e-10
-0.010, -5.248e-11
-0.000, 2.718e-11
0.010, 1.071e-10
0.020, 1.834e-10
0.030, 2.646e-10
0.040, 3.480e-10
0.050, 4.277e-10
0.060, 5.064e-10
0.070, 5.907e-10
0.080, 6.808e-10
0.090, 7.681e-10
0.100, 8.659e-10
0.110, 9.607e-10
0.120, 1.053e-9
0.130, 1.162e-9
0.140, 1.281e-9
0.150, 1.373e-9
0.160, 1.467e-9
0.170, 1.568e-9
0.180, 1.663e-9
0.190, 1.773e-9
0.200, 1.885e-9
0.210, 2.007e-9
0.220, 2.120e-9
0.230, 2.224e-9
0.240, 2.333e-9
0.250, 2.424e-9
0.260, 2.537e-9
0.270, 2.666e-9
0.280, 2.783e-9
0.290, 2.888e-9
0.300, 2.993e-9
0.310, 3.093e-9
0.320, 3.198e-9
0.330, 3.312e-9
0.340, 3.443e-9
0.350, 3.570e-9
0.360, 3.660e-9
0.370, 3.778e-9
0.380, 3.888e-9
0.390, 4.024e-9
0.400, 4.148e-9
0.410, 4.254e-9
0.420, 4.367e-9
0.430, 4.499e-9
0.440, 4.628e-9
0.450, 4.744e-9
0.460, 4.873e-9
0.470, 4.984e-9
0.480, 5.145e-9
0.490, 5.257e-9
0.500, 5.396e-9
0.510, 5.560e-9
0.520, 5.735e-9
0.530, 5.914e-9
0.540, 6.066e-9
0.550, 6.232e-9
0.560, 6.376e-9
0.570, 6.553e-9
0.580, 6.740e-9
0.590, 6.926e-9
0.600, 7.103e-9
0.610, 7.291e-9
0.620, 7.497e-9
0.630, 7.666e-9
0.640, 7.815e-9
0.650, 7.973e-9
0.660, 8.157e-9
0.670, 8.321e-9
0.680, 8.496e-9
0.690, 8.676e-9
0.700, 8.850e-9
0.710, 9.040e-9
0.720, 9.234e-9
0.730, 9.421e-9
0.740, 9.605e-9
0.750, 9.757e-9
0.760, 9.913e-9
0.770, 1.005e-8
0.780, 1.022e-8
0.790, 1.039e-8
0.800, 1.055e-8
0.810, 1.072e-8
0.820, 1.088e-8
0.830, 1.102e-8
0.840, 1.118e-8
0.850, 1.131e-8
0.860, 1.146e-8
0.870, 1.163e-8
0.880, 1.179e-8
0.890, 1.195e-8
0.900, 1.209e-8
0.910, 1.222e-8
0.920, 1.234e-8
0.930, 1.248e-8
0.940, 1.261e-8
0.950, 1.275e-8
0.960, 1.287e-8
0.970, 1.305e-8
0.980, 1.319e-8
0.990, 1.336e-8
1.000, 1.351e-8
1.010, 1.364e-8
1.020, 1.379e-8
1.030, 1.393e-8
1.040, 1.404e-8
1.050, 1.416e-8
1.060, 1.431e-8
1.070, 1.447e-8
1.080, 1.461e-8
1.090, 1.475e-8
1.100, 1.488e-8
1.110, 1.503e-8
1.120, 1.519e-8
1.130, 1.531e-8
1.140, 1.546e-8
1.150, 1.557e-8
1.160, 1.572e-8
1.170, 1.587e-8
1.180, 1.601e-8
1.190, 1.612e-8
1.200, 1.625e-8
1.210, 1.642e-8
1.220, 1.657e-8
1.230, 1.672e-8
1.240, 1.688e-8
1.250, 1.700e-8
1.260, 1.713e-8
1.270, 1.729e-8
1.280, 1.740e-8
1.290, 1.754e-8
1.300, 1.767e-8
1.310, 1.782e-8
1.320, 1.798e-8
1.330, 1.813e-8
1.340, 1.825e-8
1.350, 1.842e-8
1.360, 1.856e-8
1.370, 1.870e-8
1.380, 1.883e-8
1.390, 1.895e-8
1.400, 1.909e-8
1.410, 1.924e-8
1.420, 1.935e-8
1.430, 1.947e-8
1.440, 1.964e-8
1.450, 1.981e-8
1.460, 1.997e-8
1.470, 2.012e-8
1.480, 2.023e-8
1.490, 2.035e-8
1.500, 2.049e-8
1.510, 2.062e-8
1.520, 2.076e-8
1.530, 2.093e-8
1.540, 2.105e-8
1.550, 2.120e-8
1.560, 2.135e-8
1.570, 2.149e-8
1.580, 2.162e-8
1.590, 2.171e-8
1.600, 2.184e-8
1.610, 2.200e-8
1.620, 2.213e-8
1.630, 2.231e-8
1.640, 2.248e-8
1.650, 2.266e-8
1.660, 2.282e-8
1.670, 2.296e-8
1.680, 2.313e-8
1.690, 2.325e-8
1.700, 2.340e-8
1.710, 2.357e-8
1.720, 2.370e-8
1.730, 2.387e-8
1.740, 2.402e-8
1.750, 2.415e-8
1.760, 2.429e-8
1.770, 2.444e-8
1.780, 2.459e-8
1.790, 2.474e-8
1.800, 2.486e-8
1.810, 2.502e-8
1.820, 2.514e-8
1.830, 2.530e-8
1.840, 2.547e-8
1.850, 2.559e-8
1.860, 2.576e-8
1.870, 2.593e-8
1.880, 2.605e-8
1.890, 2.614e-8
1.900, 2.629e-8
1.910, 2.647e-8
1.920, 2.660e-8
1.930, 2.678e-8
1.940, 2.692e-8
1.950, 2.706e-8
1.960, 2.713e-8
1.970, 2.722e-8
1.980, 2.739e-8
1.990, 2.754e-8
