# Supplementary material for: An Insulin-Modified pH-Responsive Nanopipette Based on Ion Current Rectification
Source: Sensors (Basel). 2024 Jun 30;24(13):4264. doi: 10.3390/s24134264 (PMC11244478; doi:10.3390/s24134264)
Supplement: Supplementary file 1 [file sensors-24-04264-s001.zip › Reversibility/7/2.txt]

Aug. 5, 2023   17:46:52
Linear Sweep Voltammetry
File: s:\Data Source:  Experiment
Instrument Model:  CHI830D
Header: 
Note: 

Init E (V) = -2
Final E (V) = 2
Scan Rate (V/s) = 0.5
Sample Interval (V) = 0.01
Quiet Time (sec) = 2
Sensitivity (A/V) = 1e-8

Potential/V, Current/A

-2.000, -9.903e-9
-1.990, -9.850e-9
-1.980, -9.811e-9
-1.970, -9.642e-9
-1.960, -9.615e-9
-1.950, -9.642e-9
-1.940, -9.593e-9
-1.930, -9.653e-9
-1.920, -9.528e-9
-1.910, -9.379e-9
-1.900, -9.269e-9
-1.890, -9.304e-9
-1.880, -9.150e-9
-1.870, -9.083e-9
-1.860, -8.916e-9
-1.850, -8.832e-9
-1.840, -8.790e-9
-1.830, -8.812e-9
-1.820, -8.719e-9
-1.810, -8.599e-9
-1.800, -8.440e-9
-1.790, -8.426e-9
-1.780, -8.417e-9
-1.770, -8.336e-9
-1.760, -8.244e-9
-1.750, -8.258e-9
-1.740, -8.153e-9
-1.730, -8.146e-9
-1.720, -8.061e-9
-1.710, -7.964e-9
-1.700, -7.910e-9
-1.690, -7.844e-9
-1.680, -7.837e-9
-1.670, -7.751e-9
-1.660, -7.716e-9
-1.650, -7.710e-9
-1.640, -7.757e-9
-1.630, -7.792e-9
-1.620, -7.690e-9
-1.610, -7.581e-9
-1.600, -7.588e-9
-1.590, -7.709e-9
-1.580, -7.674e-9
-1.570, -7.568e-9
-1.560, -7.560e-9
-1.550, -7.460e-9
-1.540, -7.409e-9
-1.530, -7.369e-9
-1.520, -7.347e-9
-1.510, -7.333e-9
-1.500, -7.272e-9
-1.490, -7.166e-9
-1.480, -7.033e-9
-1.470, -6.944e-9
-1.460, -6.937e-9
-1.450, -6.958e-9
-1.440, -6.823e-9
-1.430, -6.760e-9
-1.420, -6.723e-9
-1.410, -6.663e-9
-1.400, -6.705e-9
-1.390, -6.677e-9
-1.380, -6.678e-9
-1.370, -6.556e-9
-1.360, -6.578e-9
-1.350, -6.551e-9
-1.340, -6.519e-9
-1.330, -6.457e-9
-1.320, -6.311e-9
-1.310, -6.270e-9
-1.300, -6.282e-9
-1.290, -6.235e-9
-1.280, -6.172e-9
-1.270, -6.191e-9
-1.260, -6.047e-9
-1.250, -6.018e-9
-1.240, -6.014e-9
-1.230, -5.934e-9
-1.220, -5.884e-9
-1.210, -5.786e-9
-1.200, -5.823e-9
-1.190, -5.764e-9
-1.180, -5.724e-9
-1.170, -5.610e-9
-1.160, -5.625e-9
-1.150, -5.581e-9
-1.140, -5.541e-9
-1.130, -5.525e-9
-1.120, -5.446e-9
-1.110, -5.382e-9
-1.100, -5.341e-9
-1.090, -5.334e-9
-1.080, -5.303e-9
-1.070, -5.249e-9
-1.060, -5.215e-9
-1.050, -5.196e-9
-1.040, -5.119e-9
-1.030, -5.100e-9
-1.020, -5.026e-9
-1.010, -4.992e-9
-1.000, -4.995e-9
-0.990, -4.988e-9
-0.980, -4.953e-9
-0.970, -4.885e-9
-0.960, -4.811e-9
-0.950, -4.761e-9
-0.940, -4.728e-9
-0.930, -4.681e-9
-0.920, -4.639e-9
-0.910, -4.653e-9
-0.900, -4.616e-9
-0.890, -4.597e-9
-0.880, -4.571e-9
-0.870, -4.515e-9
-0.860, -4.461e-9
-0.850, -4.388e-9
-0.840, -4.333e-9
-0.830, -4.279e-9
-0.820, -4.271e-9
-0.810, -4.196e-9
-0.800, -4.157e-9
-0.790, -4.148e-9
-0.780, -4.165e-9
-0.770, -4.104e-9
-0.760, -4.088e-9
-0.750, -4.068e-9
-0.740, -4.021e-9
-0.730, -3.973e-9
-0.720, -3.922e-9
-0.710, -3.912e-9
-0.700, -3.881e-9
-0.690, -3.852e-9
-0.680, -3.818e-9
-0.670, -3.760e-9
-0.660, -3.763e-9
-0.650, -3.746e-9
-0.640, -3.716e-9
-0.630, -3.639e-9
-0.620, -3.604e-9
-0.610, -3.524e-9
-0.600, -3.498e-9
-0.590, -3.483e-9
-0.580, -3.483e-9
-0.570, -3.465e-9
-0.560, -3.406e-9
-0.550, -3.388e-9
-0.540, -3.306e-9
-0.530, -3.263e-9
-0.520, -3.217e-9
-0.510, -3.226e-9
-0.500, -3.172e-9
-0.490, -3.163e-9
-0.480, -3.130e-9
-0.470, -3.118e-9
-0.460, -3.051e-9
-0.450, -2.995e-9
-0.440, -2.962e-9
-0.430, -2.930e-9
-0.420, -2.911e-9
-0.410, -2.877e-9
-0.400, -2.815e-9
-0.390, -2.769e-9
-0.380, -2.718e-9
-0.370, -2.706e-9
-0.360, -2.676e-9
-0.350, -2.638e-9
-0.340, -2.615e-9
-0.330, -2.581e-9
-0.320, -2.527e-9
-0.310, -2.488e-9
-0.300, -2.436e-9
-0.290, -2.424e-9
-0.280, -2.378e-9
-0.270, -2.318e-9
-0.260, -2.257e-9
-0.250, -2.183e-9
-0.240, -2.115e-9
-0.230, -2.002e-9
-0.220, -1.919e-9
-0.210, -1.838e-9
-0.200, -1.756e-9
-0.190, -1.677e-9
-0.180, -1.602e-9
-0.170, -1.517e-9
-0.160, -1.437e-9
-0.150, -1.346e-9
-0.140, -1.251e-9
-0.130, -1.155e-9
-0.120, -1.051e-9
-0.110, -9.444e-10
-0.100, -8.411e-10
-0.090, -7.301e-10
-0.080, -6.104e-10
-0.070, -4.951e-10
-0.060, -3.717e-10
-0.050, -2.619e-10
-0.040, -1.746e-10
-0.030, -1.180e-10
-0.020, -7.308e-11
-0.010, -3.587e-11
-0.000, -2.653e-12
0.010, 2.934e-11
0.020, 5.702e-11
0.030, 9.023e-11
0.040, 1.311e-10
0.050, 1.610e-10
0.060, 2.068e-10
0.070, 2.572e-10
0.080, 3.083e-10
0.090, 3.618e-10
0.100, 4.166e-10
0.110, 4.812e-10
0.120, 5.611e-10
0.130, 6.399e-10
0.140, 7.146e-10
0.150, 7.709e-10
0.160, 8.644e-10
0.170, 9.585e-10
0.180, 1.011e-9
0.190, 1.085e-9
0.200, 1.192e-9
0.210, 1.284e-9
0.220, 1.372e-9
0.230, 1.451e-9
0.240, 1.547e-9
0.250, 1.631e-9
0.260, 1.737e-9
0.270, 1.870e-9
0.280, 2.006e-9
0.290, 2.130e-9
0.300, 2.281e-9
0.310, 2.444e-9
0.320, 2.508e-9
0.330, 2.612e-9
0.340, 2.696e-9
0.350, 2.824e-9
0.360, 2.964e-9
0.370, 3.106e-9
0.380, 3.201e-9
0.390, 3.310e-9
0.400, 3.472e-9
0.410, 3.572e-9
0.420, 3.631e-9
0.430, 3.737e-9
0.440, 3.849e-9
0.450, 3.956e-9
0.460, 4.077e-9
0.470, 4.236e-9
0.480, 4.317e-9
0.490, 4.435e-9
0.500, 4.535e-9
0.510, 4.594e-9
0.520, 4.723e-9
0.530, 4.757e-9
0.540, 4.844e-9
0.550, 5.092e-9
0.560, 5.316e-9
0.570, 5.532e-9
0.580, 5.703e-9
0.590, 5.866e-9
0.600, 6.049e-9
0.610, 6.249e-9
0.620, 6.393e-9
0.630, 6.546e-9
0.640, 6.671e-9
0.650, 6.785e-9
0.660, 6.979e-9
0.670, 7.131e-9
0.680, 7.281e-9
0.690, 7.435e-9
0.700, 7.581e-9
0.710, 7.721e-9
0.720, 7.874e-9
0.730, 8.022e-9
0.740, 8.183e-9
0.750, 8.327e-9
0.760, 8.446e-9
0.770, 8.563e-9
0.780, 8.709e-9
0.790, 8.837e-9
0.800, 8.971e-9
0.810, 9.092e-9
0.820, 9.214e-9
0.830, 9.332e-9
0.840, 9.463e-9
0.850, 9.627e-9
0.860, 9.750e-9
0.870, 9.871e-9
0.880, 9.966e-9
0.890, 1.008e-8
0.900, 1.018e-8
0.910, 1.031e-8
0.920, 1.043e-8
0.930, 1.055e-8
0.940, 1.066e-8
0.950, 1.078e-8
0.960, 1.088e-8
0.970, 1.098e-8
0.980, 1.110e-8
0.990, 1.122e-8
1.000, 1.135e-8
1.010, 1.145e-8
1.020, 1.156e-8
1.030, 1.167e-8
1.040, 1.177e-8
1.050, 1.188e-8
1.060, 1.201e-8
1.070, 1.212e-8
1.080, 1.222e-8
1.090, 1.232e-8
1.100, 1.244e-8
1.110, 1.258e-8
1.120, 1.269e-8
1.130, 1.280e-8
1.140, 1.291e-8
1.150, 1.304e-8
1.160, 1.314e-8
1.170, 1.327e-8
1.180, 1.338e-8
1.190, 1.352e-8
1.200, 1.362e-8
1.210, 1.375e-8
1.220, 1.389e-8
1.230, 1.401e-8
1.240, 1.411e-8
1.250, 1.431e-8
1.260, 1.436e-8
1.270, 1.448e-8
1.280, 1.456e-8
1.290, 1.466e-8
1.300, 1.480e-8
1.310, 1.479e-8
1.320, 1.489e-8
1.330, 1.497e-8
1.340, 1.511e-8
1.350, 1.520e-8
1.360, 1.529e-8
1.370, 1.544e-8
1.380, 1.557e-8
1.390, 1.567e-8
1.400, 1.589e-8
1.410, 1.599e-8
1.420, 1.602e-8
1.430, 1.611e-8
1.440, 1.621e-8
1.450, 1.632e-8
1.460, 1.650e-8
1.470, 1.660e-8
1.480, 1.670e-8
1.490, 1.677e-8
1.500, 1.692e-8
1.510, 1.705e-8
1.520, 1.720e-8
1.530, 1.737e-8
1.540, 1.751e-8
1.550, 1.757e-8
1.560, 1.769e-8
1.570, 1.781e-8
1.580, 1.799e-8
1.590, 1.808e-8
1.600, 1.816e-8
1.610, 1.823e-8
1.620, 1.833e-8
1.630, 1.840e-8
1.640, 1.854e-8
1.650, 1.875e-8
1.660, 1.876e-8
1.670, 1.883e-8
1.680, 1.894e-8
1.690, 1.905e-8
1.700, 1.921e-8
1.710, 1.939e-8
1.720, 1.949e-8
1.730, 1.959e-8
1.740, 1.970e-8
1.750, 1.978e-8
1.760, 1.999e-8
1.770, 2.022e-8
1.780, 2.032e-8
1.790, 2.038e-8
1.800, 2.042e-8
1.810, 2.054e-8
1.820, 2.063e-8
1.830, 2.077e-8
1.840, 2.087e-8
1.850, 2.116e-8
1.860, 2.135e-8
1.870, 2.145e-8
1.880, 2.157e-8
1.890, 2.172e-8
1.900, 2.182e-8
1.910, 2.179e-8
1.920, 2.202e-8
1.930, 2.223e-8
1.940, 2.236e-8
1.950, 2.244e-8
1.960, 2.250e-8
1.970, 2.261e-8
1.980, 2.262e-8
1.990, 2.287e-8
