# Supplementary material for: An Insulin-Modified pH-Responsive Nanopipette Based on Ion Current Rectification
Source: Sensors (Basel). 2024 Jun 30;24(13):4264. doi: 10.3390/s24134264 (PMC11244478; doi:10.3390/s24134264)
Supplement: Supplementary file 1 [file sensors-24-04264-s001.zip › Reversibility/7/3.txt]

Aug. 5, 2023   17:54:29
Linear Sweep Voltammetry
File: s:\Data Source:  Experiment
Instrument Model:  CHI830D
Header: 
Note: 

Init E (V) = -2
Final E (V) = 2
Scan Rate (V/s) = 0.5
Sample Interval (V) = 0.01
Quiet Time (sec) = 2
Sensitivity (A/V) = 1e-8

Potential/V, Current/A

-2.000, -8.186e-9
-1.990, -8.077e-9
-1.980, -8.005e-9
-1.970, -8.020e-9
-1.960, -7.941e-9
-1.950, -7.908e-9
-1.940, -7.929e-9
-1.930, -7.825e-9
-1.920, -7.770e-9
-1.910, -7.648e-9
-1.900, -7.616e-9
-1.890, -7.502e-9
-1.880, -7.391e-9
-1.870, -7.440e-9
-1.860, -7.438e-9
-1.850, -7.391e-9
-1.840, -7.352e-9
-1.830, -7.356e-9
-1.820, -7.303e-9
-1.810, -7.189e-9
-1.800, -7.176e-9
-1.790, -7.101e-9
-1.780, -7.172e-9
-1.770, -7.036e-9
-1.760, -6.987e-9
-1.750, -6.949e-9
-1.740, -6.930e-9
-1.730, -6.963e-9
-1.720, -6.933e-9
-1.710, -6.948e-9
-1.700, -6.881e-9
-1.690, -6.836e-9
-1.680, -6.747e-9
-1.670, -6.674e-9
-1.660, -6.550e-9
-1.650, -6.537e-9
-1.640, -6.498e-9
-1.630, -6.479e-9
-1.620, -6.406e-9
-1.610, -6.314e-9
-1.600, -6.256e-9
-1.590, -6.171e-9
-1.580, -6.123e-9
-1.570, -6.073e-9
-1.560, -5.975e-9
-1.550, -5.981e-9
-1.540, -5.937e-9
-1.530, -5.894e-9
-1.520, -5.874e-9
-1.510, -5.843e-9
-1.500, -5.823e-9
-1.490, -5.768e-9
-1.480, -5.675e-9
-1.470, -5.648e-9
-1.460, -5.592e-9
-1.450, -5.547e-9
-1.440, -5.473e-9
-1.430, -5.464e-9
-1.420, -5.414e-9
-1.410, -5.336e-9
-1.400, -5.274e-9
-1.390, -5.243e-9
-1.380, -5.193e-9
-1.370, -5.192e-9
-1.360, -5.108e-9
-1.350, -5.037e-9
-1.340, -4.978e-9
-1.330, -4.958e-9
-1.320, -4.918e-9
-1.310, -4.882e-9
-1.300, -4.823e-9
-1.290, -4.790e-9
-1.280, -4.784e-9
-1.270, -4.748e-9
-1.260, -4.709e-9
-1.250, -4.671e-9
-1.240, -4.638e-9
-1.230, -4.621e-9
-1.220, -4.590e-9
-1.210, -4.555e-9
-1.200, -4.512e-9
-1.190, -4.459e-9
-1.180, -4.423e-9
-1.170, -4.357e-9
-1.160, -4.351e-9
-1.150, -4.307e-9
-1.140, -4.256e-9
-1.130, -4.213e-9
-1.120, -4.206e-9
-1.110, -4.174e-9
-1.100, -4.127e-9
-1.090, -4.052e-9
-1.080, -3.994e-9
-1.070, -3.982e-9
-1.060, -3.975e-9
-1.050, -3.918e-9
-1.040, -3.880e-9
-1.030, -3.851e-9
-1.020, -3.807e-9
-1.010, -3.791e-9
-1.000, -3.760e-9
-0.990, -3.731e-9
-0.980, -3.712e-9
-0.970, -3.662e-9
-0.960, -3.601e-9
-0.950, -3.557e-9
-0.940, -3.535e-9
-0.930, -3.489e-9
-0.920, -3.446e-9
-0.910, -3.428e-9
-0.900, -3.385e-9
-0.890, -3.340e-9
-0.880, -3.372e-9
-0.870, -3.342e-9
-0.860, -3.294e-9
-0.850, -3.267e-9
-0.840, -3.270e-9
-0.830, -3.261e-9
-0.820, -3.199e-9
-0.810, -3.179e-9
-0.800, -3.211e-9
-0.790, -3.194e-9
-0.780, -3.142e-9
-0.770, -3.145e-9
-0.760, -3.123e-9
-0.750, -3.072e-9
-0.740, -2.990e-9
-0.730, -2.977e-9
-0.720, -2.995e-9
-0.710, -2.956e-9
-0.700, -2.948e-9
-0.690, -2.899e-9
-0.680, -2.872e-9
-0.670, -2.844e-9
-0.660, -2.808e-9
-0.650, -2.791e-9
-0.640, -2.780e-9
-0.630, -2.753e-9
-0.620, -2.774e-9
-0.610, -2.736e-9
-0.600, -2.666e-9
-0.590, -2.599e-9
-0.580, -2.555e-9
-0.570, -2.582e-9
-0.560, -2.640e-9
-0.550, -2.582e-9
-0.540, -2.504e-9
-0.530, -2.468e-9
-0.520, -2.440e-9
-0.510, -2.479e-9
-0.500, -2.472e-9
-0.490, -2.438e-9
-0.480, -2.400e-9
-0.470, -2.348e-9
-0.460, -2.357e-9
-0.450, -2.347e-9
-0.440, -2.359e-9
-0.430, -2.359e-9
-0.420, -2.363e-9
-0.410, -2.430e-9
-0.400, -2.256e-9
-0.390, -2.245e-9
-0.380, -2.268e-9
-0.370, -2.335e-9
-0.360, -2.336e-9
-0.350, -2.318e-9
-0.340, -2.329e-9
-0.330, -2.365e-9
-0.320, -2.420e-9
-0.310, -2.430e-9
-0.300, -2.363e-9
-0.290, -2.255e-9
-0.280, -2.194e-9
-0.270, -2.142e-9
-0.260, -2.081e-9
-0.250, -2.028e-9
-0.240, -1.965e-9
-0.230, -1.882e-9
-0.220, -1.787e-9
-0.210, -1.732e-9
-0.200, -1.660e-9
-0.190, -1.612e-9
-0.180, -1.554e-9
-0.170, -1.474e-9
-0.160, -1.385e-9
-0.150, -1.285e-9
-0.140, -1.183e-9
-0.130, -1.078e-9
-0.120, -9.770e-10
-0.110, -8.740e-10
-0.100, -7.833e-10
-0.090, -6.849e-10
-0.080, -5.812e-10
-0.070, -4.760e-10
-0.060, -3.677e-10
-0.050, -2.730e-10
-0.040, -1.727e-10
-0.030, -1.035e-10
-0.020, -5.555e-11
-0.010, -2.633e-11
-0.000, -5.023e-13
0.010, 2.410e-11
0.020, 4.780e-11
0.030, 7.332e-11
0.040, 1.182e-10
0.050, 1.604e-10
0.060, 2.062e-10
0.070, 2.572e-10
0.080, 2.917e-10
0.090, 3.172e-10
0.100, 4.006e-10
0.110, 4.526e-10
0.120, 5.131e-10
0.130, 5.944e-10
0.140, 6.642e-10
0.150, 7.371e-10
0.160, 8.038e-10
0.170, 8.724e-10
0.180, 9.973e-10
0.190, 1.117e-9
0.200, 1.122e-9
0.210, 1.222e-9
0.220, 1.304e-9
0.230, 1.384e-9
0.240, 1.479e-9
0.250, 1.553e-9
0.260, 1.623e-9
0.270, 1.742e-9
0.280, 1.854e-9
0.290, 1.933e-9
0.300, 2.011e-9
0.310, 2.144e-9
0.320, 2.256e-9
0.330, 2.401e-9
0.340, 2.483e-9
0.350, 2.570e-9
0.360, 2.685e-9
0.370, 2.758e-9
0.380, 2.821e-9
0.390, 2.877e-9
0.400, 3.037e-9
0.410, 3.169e-9
0.420, 3.276e-9
0.430, 3.392e-9
0.440, 3.472e-9
0.450, 3.547e-9
0.460, 3.646e-9
0.470, 3.715e-9
0.480, 3.748e-9
0.490, 3.812e-9
0.500, 3.849e-9
0.510, 3.888e-9
0.520, 3.899e-9
0.530, 3.934e-9
0.540, 4.084e-9
0.550, 4.255e-9
0.560, 4.350e-9
0.570, 4.465e-9
0.580, 4.586e-9
0.590, 4.740e-9
0.600, 4.844e-9
0.610, 4.950e-9
0.620, 5.058e-9
0.630, 5.182e-9
0.640, 5.306e-9
0.650, 5.470e-9
0.660, 5.620e-9
0.670, 5.810e-9
0.680, 5.943e-9
0.690, 6.033e-9
0.700, 6.078e-9
0.710, 6.187e-9
0.720, 6.342e-9
0.730, 6.480e-9
0.740, 6.670e-9
0.750, 6.916e-9
0.760, 7.054e-9
0.770, 7.206e-9
0.780, 7.456e-9
0.790, 7.680e-9
0.800, 7.783e-9
0.810, 7.937e-9
0.820, 8.127e-9
0.830, 8.313e-9
0.840, 8.486e-9
0.850, 8.634e-9
0.860, 8.857e-9
0.870, 9.020e-9
0.880, 9.196e-9
0.890, 9.357e-9
0.900, 9.443e-9
0.910, 9.640e-9
0.920, 9.827e-9
0.930, 9.978e-9
0.940, 1.008e-8
0.950, 1.018e-8
0.960, 1.034e-8
0.970, 1.050e-8
0.980, 1.064e-8
0.990, 1.080e-8
1.000, 1.094e-8
1.010, 1.107e-8
1.020, 1.124e-8
1.030, 1.138e-8
1.040, 1.149e-8
1.050, 1.164e-8
1.060, 1.174e-8
1.070, 1.188e-8
1.080, 1.199e-8
1.090, 1.214e-8
1.100, 1.225e-8
1.110, 1.239e-8
1.120, 1.252e-8
1.130, 1.262e-8
1.140, 1.278e-8
1.150, 1.286e-8
1.160, 1.295e-8
1.170, 1.303e-8
1.180, 1.309e-8
1.190, 1.320e-8
1.200, 1.330e-8
1.210, 1.339e-8
1.220, 1.351e-8
1.230, 1.362e-8
1.240, 1.372e-8
1.250, 1.388e-8
1.260, 1.393e-8
1.270, 1.406e-8
1.280, 1.418e-8
1.290, 1.427e-8
1.300, 1.440e-8
1.310, 1.451e-8
1.320, 1.461e-8
1.330, 1.475e-8
1.340, 1.482e-8
1.350, 1.498e-8
1.360, 1.513e-8
1.370, 1.527e-8
1.380, 1.538e-8
1.390, 1.555e-8
1.400, 1.563e-8
1.410, 1.579e-8
1.420, 1.594e-8
1.430, 1.604e-8
1.440, 1.614e-8
1.450, 1.630e-8
1.460, 1.638e-8
1.470, 1.648e-8
1.480, 1.661e-8
1.490, 1.674e-8
1.500, 1.682e-8
1.510, 1.688e-8
1.520, 1.700e-8
1.530, 1.706e-8
1.540, 1.718e-8
1.550, 1.737e-8
1.560, 1.758e-8
1.570, 1.766e-8
1.580, 1.772e-8
1.590, 1.790e-8
1.600, 1.804e-8
1.610, 1.822e-8
1.620, 1.827e-8
1.630, 1.834e-8
1.640, 1.853e-8
1.650, 1.862e-8
1.660, 1.881e-8
1.670, 1.894e-8
1.680, 1.908e-8
1.690, 1.922e-8
1.700, 1.937e-8
1.710, 1.958e-8
1.720, 1.965e-8
1.730, 1.974e-8
1.740, 1.987e-8
1.750, 2.003e-8
1.760, 2.005e-8
1.770, 2.017e-8
1.780, 2.032e-8
1.790, 2.043e-8
1.800, 2.061e-8
1.810, 2.075e-8
1.820, 2.090e-8
1.830, 2.108e-8
1.840, 2.106e-8
1.850, 2.117e-8
1.860, 2.120e-8
1.870, 2.132e-8
1.880, 2.149e-8
1.890, 2.164e-8
1.900, 2.184e-8
1.910, 2.188e-8
1.920, 2.197e-8
1.930, 2.214e-8
1.940, 2.229e-8
1.950, 2.250e-8
1.960, 2.259e-8
1.970, 2.267e-8
1.980, 2.275e-8
1.990, 2.300e-8
