# Supplementary material for: An Insulin-Modified pH-Responsive Nanopipette Based on Ion Current Rectification
Source: Sensors (Basel). 2024 Jun 30;24(13):4264. doi: 10.3390/s24134264 (PMC11244478; doi:10.3390/s24134264)
Supplement: Supplementary file 1 [file sensors-24-04264-s001.zip › Reversibility/7/4.txt]

Aug. 5, 2023   18:01:05
Linear Sweep Voltammetry
File: s:\Data Source:  Experiment
Instrument Model:  CHI830D
Header: 
Note: 

Init E (V) = -2
Final E (V) = 2
Scan Rate (V/s) = 0.5
Sample Interval (V) = 0.01
Quiet Time (sec) = 2
Sensitivity (A/V) = 1e-8

Potential/V, Current/A

-2.000, -9.509e-9
-1.990, -9.451e-9
-1.980, -9.357e-9
-1.970, -9.316e-9
-1.960, -9.336e-9
-1.950, -9.284e-9
-1.940, -9.167e-9
-1.930, -9.090e-9
-1.920, -9.057e-9
-1.910, -9.005e-9
-1.900, -8.940e-9
-1.890, -8.898e-9
-1.880, -8.814e-9
-1.870, -8.755e-9
-1.860, -8.655e-9
-1.850, -8.558e-9
-1.840, -8.465e-9
-1.830, -8.364e-9
-1.820, -8.291e-9
-1.810, -8.225e-9
-1.800, -8.184e-9
-1.790, -8.132e-9
-1.780, -8.053e-9
-1.770, -7.989e-9
-1.760, -7.944e-9
-1.750, -7.831e-9
-1.740, -7.752e-9
-1.730, -7.676e-9
-1.720, -7.640e-9
-1.710, -7.593e-9
-1.700, -7.560e-9
-1.690, -7.520e-9
-1.680, -7.475e-9
-1.670, -7.419e-9
-1.660, -7.384e-9
-1.650, -7.283e-9
-1.640, -7.243e-9
-1.630, -7.181e-9
-1.620, -7.129e-9
-1.610, -7.115e-9
-1.600, -7.095e-9
-1.590, -7.047e-9
-1.580, -7.026e-9
-1.570, -6.957e-9
-1.560, -6.948e-9
-1.550, -6.926e-9
-1.540, -6.869e-9
-1.530, -6.817e-9
-1.520, -6.794e-9
-1.510, -6.737e-9
-1.500, -6.723e-9
-1.490, -6.712e-9
-1.480, -6.660e-9
-1.470, -6.617e-9
-1.460, -6.544e-9
-1.450, -6.474e-9
-1.440, -6.463e-9
-1.430, -6.400e-9
-1.420, -6.337e-9
-1.410, -6.288e-9
-1.400, -6.257e-9
-1.390, -6.162e-9
-1.380, -6.135e-9
-1.370, -6.092e-9
-1.360, -6.035e-9
-1.350, -6.009e-9
-1.340, -6.006e-9
-1.330, -5.931e-9
-1.320, -5.898e-9
-1.310, -5.864e-9
-1.300, -5.857e-9
-1.290, -5.858e-9
-1.280, -5.812e-9
-1.270, -5.752e-9
-1.260, -5.737e-9
-1.250, -5.733e-9
-1.240, -5.673e-9
-1.230, -5.651e-9
-1.220, -5.663e-9
-1.210, -5.596e-9
-1.200, -5.539e-9
-1.190, -5.455e-9
-1.180, -5.396e-9
-1.170, -5.387e-9
-1.160, -5.368e-9
-1.150, -5.350e-9
-1.140, -5.342e-9
-1.130, -5.274e-9
-1.120, -5.215e-9
-1.110, -5.173e-9
-1.100, -5.149e-9
-1.090, -5.084e-9
-1.080, -5.013e-9
-1.070, -4.975e-9
-1.060, -4.943e-9
-1.050, -4.930e-9
-1.040, -4.859e-9
-1.030, -4.827e-9
-1.020, -4.793e-9
-1.010, -4.769e-9
-1.000, -4.748e-9
-0.990, -4.739e-9
-0.980, -4.704e-9
-0.970, -4.730e-9
-0.960, -4.716e-9
-0.950, -4.684e-9
-0.940, -4.627e-9
-0.930, -4.605e-9
-0.920, -4.554e-9
-0.910, -4.498e-9
-0.900, -4.451e-9
-0.890, -4.428e-9
-0.880, -4.434e-9
-0.870, -4.409e-9
-0.860, -4.393e-9
-0.850, -4.362e-9
-0.840, -4.286e-9
-0.830, -4.255e-9
-0.820, -4.222e-9
-0.810, -4.172e-9
-0.800, -4.164e-9
-0.790, -4.149e-9
-0.780, -4.118e-9
-0.770, -4.092e-9
-0.760, -4.037e-9
-0.750, -4.009e-9
-0.740, -4.010e-9
-0.730, -3.994e-9
-0.720, -3.944e-9
-0.710, -3.861e-9
-0.700, -3.887e-9
-0.690, -3.824e-9
-0.680, -3.818e-9
-0.670, -3.772e-9
-0.660, -3.752e-9
-0.650, -3.795e-9
-0.640, -3.863e-9
-0.630, -3.889e-9
-0.620, -4.087e-9
-0.610, -3.744e-9
-0.600, -3.552e-9
-0.590, -3.501e-9
-0.580, -3.427e-9
-0.570, -3.336e-9
-0.560, -3.268e-9
-0.550, -3.189e-9
-0.540, -3.043e-9
-0.530, -2.940e-9
-0.520, -2.913e-9
-0.510, -2.852e-9
-0.500, -2.736e-9
-0.490, -2.707e-9
-0.480, -2.723e-9
-0.470, -2.699e-9
-0.460, -2.474e-9
-0.450, -2.181e-9
-0.440, -1.988e-9
-0.430, -1.912e-9
-0.420, -1.920e-9
-0.410, -1.860e-9
-0.400, -1.806e-9
-0.390, -1.776e-9
-0.380, -1.768e-9
-0.370, -1.761e-9
-0.360, -1.694e-9
-0.350, -1.666e-9
-0.340, -1.612e-9
-0.330, -1.585e-9
-0.320, -1.537e-9
-0.310, -1.455e-9
-0.300, -1.413e-9
-0.290, -1.288e-9
-0.280, -9.912e-10
-0.270, -8.300e-10
-0.260, -8.174e-10
-0.250, -8.494e-10
-0.240, -8.208e-10
-0.230, -9.075e-10
-0.220, -1.381e-9
-0.210, -1.563e-9
-0.200, -1.488e-9
-0.190, -1.396e-9
-0.180, -1.294e-9
-0.170, -1.187e-9
-0.160, -1.059e-9
-0.150, -9.223e-10
-0.140, -7.584e-10
-0.130, -6.418e-10
-0.120, -5.449e-10
-0.110, -4.489e-10
-0.100, -3.721e-10
-0.090, -2.982e-10
-0.080, -2.346e-10
-0.070, -1.826e-10
-0.060, -1.432e-10
-0.050, -1.017e-10
-0.040, -7.308e-11
-0.030, -4.755e-11
-0.020, -2.295e-11
-0.010, -5.023e-13
-0.000, 1.980e-11
0.010, 3.948e-11
0.020, 5.856e-11
0.030, 7.947e-11
0.040, 1.071e-10
0.050, 1.450e-10
0.060, 1.856e-10
0.070, 2.240e-10
0.080, 2.693e-10
0.090, 3.314e-10
0.100, 3.784e-10
0.110, 4.298e-10
0.120, 4.882e-10
0.130, 5.507e-10
0.140, 6.150e-10
0.150, 6.682e-10
0.160, 7.331e-10
0.170, 7.835e-10
0.180, 8.435e-10
0.190, 9.619e-10
0.200, 1.100e-9
0.210, 1.209e-9
0.220, 1.320e-9
0.230, 1.401e-9
0.240, 1.480e-9
0.250, 1.578e-9
0.260, 1.643e-9
0.270, 1.699e-9
0.280, 1.947e-9
0.290, 2.137e-9
0.300, 2.188e-9
0.310, 2.268e-9
0.320, 2.340e-9
0.330, 2.447e-9
0.340, 2.507e-9
0.350, 2.583e-9
0.360, 2.687e-9
0.370, 2.738e-9
0.380, 2.815e-9
0.390, 2.929e-9
0.400, 3.051e-9
0.410, 3.192e-9
0.420, 3.321e-9
0.430, 3.438e-9
0.440, 3.548e-9
0.450, 3.660e-9
0.460, 3.773e-9
0.470, 3.918e-9
0.480, 4.062e-9
0.490, 4.207e-9
0.500, 4.346e-9
0.510, 4.470e-9
0.520, 4.586e-9
0.530, 4.701e-9
0.540, 4.811e-9
0.550, 4.918e-9
0.560, 5.035e-9
0.570, 5.165e-9
0.580, 5.277e-9
0.590, 5.378e-9
0.600, 5.476e-9
0.610, 5.568e-9
0.620, 5.668e-9
0.630, 5.766e-9
0.640, 5.865e-9
0.650, 5.967e-9
0.660, 6.066e-9
0.670, 6.161e-9
0.680, 6.258e-9
0.690, 6.362e-9
0.700, 6.471e-9
0.710, 6.572e-9
0.720, 6.673e-9
0.730, 6.779e-9
0.740, 6.887e-9
0.750, 6.993e-9
0.760, 7.097e-9
0.770, 7.212e-9
0.780, 7.294e-9
0.790, 7.371e-9
0.800, 7.431e-9
0.810, 7.497e-9
0.820, 7.574e-9
0.830, 7.682e-9
0.840, 7.762e-9
0.850, 7.905e-9
0.860, 8.063e-9
0.870, 8.206e-9
0.880, 8.313e-9
0.890, 8.399e-9
0.900, 8.478e-9
0.910, 8.563e-9
0.920, 8.656e-9
0.930, 8.743e-9
0.940, 8.840e-9
0.950, 8.929e-9
0.960, 9.008e-9
0.970, 9.095e-9
0.980, 9.194e-9
0.990, 9.312e-9
1.000, 9.425e-9
1.010, 9.521e-9
1.020, 9.605e-9
1.030, 9.690e-9
1.040, 9.783e-9
1.050, 9.887e-9
1.060, 9.974e-9
1.070, 1.007e-8
1.080, 1.016e-8
1.090, 1.025e-8
1.100, 1.033e-8
1.110, 1.040e-8
1.120, 1.049e-8
1.130, 1.057e-8
1.140, 1.064e-8
1.150, 1.073e-8
1.160, 1.081e-8
1.170, 1.091e-8
1.180, 1.109e-8
1.190, 1.120e-8
1.200, 1.130e-8
1.210, 1.138e-8
1.220, 1.147e-8
1.230, 1.157e-8
1.240, 1.164e-8
1.250, 1.172e-8
1.260, 1.180e-8
1.270, 1.187e-8
1.280, 1.193e-8
1.290, 1.202e-8
1.300, 1.214e-8
1.310, 1.221e-8
1.320, 1.238e-8
1.330, 1.249e-8
1.340, 1.258e-8
1.350, 1.269e-8
1.360, 1.278e-8
1.370, 1.287e-8
1.380, 1.294e-8
1.390, 1.304e-8
1.400, 1.310e-8
1.410, 1.318e-8
1.420, 1.324e-8
1.430, 1.326e-8
1.440, 1.332e-8
1.450, 1.344e-8
1.460, 1.357e-8
1.470, 1.366e-8
1.480, 1.373e-8
1.490, 1.392e-8
1.500, 1.397e-8
1.510, 1.406e-8
1.520, 1.424e-8
1.530, 1.430e-8
1.540, 1.440e-8
1.550, 1.451e-8
1.560, 1.462e-8
1.570, 1.469e-8
1.580, 1.478e-8
1.590, 1.485e-8
1.600, 1.492e-8
1.610, 1.505e-8
1.620, 1.514e-8
1.630, 1.522e-8
1.640, 1.530e-8
1.650, 1.538e-8
1.660, 1.550e-8
1.670, 1.555e-8
1.680, 1.572e-8
1.690, 1.583e-8
1.700, 1.591e-8
1.710, 1.603e-8
1.720, 1.607e-8
1.730, 1.616e-8
1.740, 1.626e-8
1.750, 1.635e-8
1.760, 1.642e-8
1.770, 1.653e-8
1.780, 1.661e-8
1.790, 1.674e-8
1.800, 1.686e-8
1.810, 1.695e-8
1.820, 1.703e-8
1.830, 1.718e-8
1.840, 1.722e-8
1.850, 1.731e-8
1.860, 1.737e-8
1.870, 1.746e-8
1.880, 1.759e-8
1.890, 1.768e-8
1.900, 1.773e-8
1.910, 1.782e-8
1.920, 1.796e-8
1.930, 1.803e-8
1.940, 1.818e-8
1.950, 1.830e-8
1.960, 1.837e-8
1.970, 1.845e-8
1.980, 1.856e-8
1.990, 1.866e-8
