# Supplementary material for: An Insulin-Modified pH-Responsive Nanopipette Based on Ion Current Rectification
Source: Sensors (Basel). 2024 Jun 30;24(13):4264. doi: 10.3390/s24134264 (PMC11244478; doi:10.3390/s24134264)
Supplement: Supplementary file 1 [file sensors-24-04264-s001.zip › Reversibility/7/5.txt]

Aug. 5, 2023   18:13:05
Linear Sweep Voltammetry
File: s:\Data Source:  Experiment
Instrument Model:  CHI830D
Header: 
Note: 

Init E (V) = -2
Final E (V) = 2
Scan Rate (V/s) = 0.5
Sample Interval (V) = 0.01
Quiet Time (sec) = 2
Sensitivity (A/V) = 1e-8

Potential/V, Current/A

-2.000, -1.046e-8
-1.990, -1.038e-8
-1.980, -1.033e-8
-1.970, -1.024e-8
-1.960, -1.012e-8
-1.950, -1.001e-8
-1.940, -9.922e-9
-1.930, -9.800e-9
-1.920, -9.695e-9
-1.910, -9.679e-9
-1.900, -9.755e-9
-1.890, -9.662e-9
-1.880, -9.570e-9
-1.870, -9.483e-9
-1.860, -9.422e-9
-1.850, -9.343e-9
-1.840, -9.320e-9
-1.830, -9.289e-9
-1.820, -9.189e-9
-1.810, -9.089e-9
-1.800, -8.989e-9
-1.790, -8.900e-9
-1.780, -8.814e-9
-1.770, -8.732e-9
-1.760, -8.642e-9
-1.750, -8.558e-9
-1.740, -8.487e-9
-1.730, -8.417e-9
-1.720, -8.399e-9
-1.710, -8.384e-9
-1.700, -8.406e-9
-1.690, -8.347e-9
-1.680, -8.601e-9
-1.670, -8.608e-9
-1.660, -8.851e-9
-1.650, -9.024e-9
-1.640, -8.991e-9
-1.630, -8.926e-9
-1.620, -8.864e-9
-1.610, -8.787e-9
-1.600, -8.724e-9
-1.590, -8.674e-9
-1.580, -8.598e-9
-1.570, -8.533e-9
-1.560, -8.454e-9
-1.550, -8.394e-9
-1.540, -8.319e-9
-1.530, -8.243e-9
-1.520, -8.169e-9
-1.510, -8.084e-9
-1.500, -8.007e-9
-1.490, -7.926e-9
-1.480, -7.866e-9
-1.470, -7.848e-9
-1.460, -7.775e-9
-1.450, -7.717e-9
-1.440, -7.656e-9
-1.430, -7.615e-9
-1.420, -7.576e-9
-1.410, -7.525e-9
-1.400, -7.471e-9
-1.390, -7.422e-9
-1.380, -7.370e-9
-1.370, -7.304e-9
-1.360, -7.246e-9
-1.350, -7.182e-9
-1.340, -7.120e-9
-1.330, -7.057e-9
-1.320, -6.993e-9
-1.310, -6.925e-9
-1.300, -6.866e-9
-1.290, -6.796e-9
-1.280, -6.724e-9
-1.270, -6.653e-9
-1.260, -6.576e-9
-1.250, -6.508e-9
-1.240, -6.437e-9
-1.230, -6.362e-9
-1.220, -6.293e-9
-1.210, -6.471e-9
-1.200, -6.525e-9
-1.190, -6.492e-9
-1.180, -6.452e-9
-1.170, -6.402e-9
-1.160, -6.345e-9
-1.150, -6.290e-9
-1.140, -6.222e-9
-1.130, -6.167e-9
-1.120, -6.113e-9
-1.110, -6.048e-9
-1.100, -5.978e-9
-1.090, -5.914e-9
-1.080, -5.860e-9
-1.070, -5.806e-9
-1.060, -5.748e-9
-1.050, -5.687e-9
-1.040, -5.616e-9
-1.030, -5.554e-9
-1.020, -5.490e-9
-1.010, -5.426e-9
-1.000, -5.363e-9
-0.990, -5.298e-9
-0.980, -5.243e-9
-0.970, -5.184e-9
-0.960, -5.130e-9
-0.950, -5.069e-9
-0.940, -5.007e-9
-0.930, -4.951e-9
-0.920, -4.889e-9
-0.910, -4.826e-9
-0.900, -4.770e-9
-0.890, -4.711e-9
-0.880, -4.654e-9
-0.870, -4.593e-9
-0.860, -4.538e-9
-0.850, -4.483e-9
-0.840, -4.424e-9
-0.830, -4.367e-9
-0.820, -4.314e-9
-0.810, -4.270e-9
-0.800, -4.215e-9
-0.790, -4.164e-9
-0.780, -4.112e-9
-0.770, -4.072e-9
-0.760, -4.022e-9
-0.750, -3.971e-9
-0.740, -3.911e-9
-0.730, -3.858e-9
-0.720, -3.802e-9
-0.710, -3.747e-9
-0.700, -3.697e-9
-0.690, -3.650e-9
-0.680, -3.605e-9
-0.670, -3.563e-9
-0.660, -3.518e-9
-0.650, -3.479e-9
-0.640, -3.434e-9
-0.630, -3.392e-9
-0.620, -3.347e-9
-0.610, -3.301e-9
-0.600, -3.250e-9
-0.590, -3.211e-9
-0.580, -3.165e-9
-0.570, -3.115e-9
-0.560, -3.066e-9
-0.550, -3.019e-9
-0.540, -2.974e-9
-0.530, -2.925e-9
-0.520, -2.883e-9
-0.510, -2.838e-9
-0.500, -2.790e-9
-0.490, -2.747e-9
-0.480, -2.700e-9
-0.470, -2.650e-9
-0.460, -2.605e-9
-0.450, -2.557e-9
-0.440, -2.514e-9
-0.430, -2.482e-9
-0.420, -2.442e-9
-0.410, -2.394e-9
-0.400, -2.343e-9
-0.390, -2.297e-9
-0.380, -2.245e-9
-0.370, -2.190e-9
-0.360, -2.137e-9
-0.350, -2.083e-9
-0.340, -2.030e-9
-0.330, -1.974e-9
-0.320, -1.922e-9
-0.310, -1.871e-9
-0.300, -1.818e-9
-0.290, -1.763e-9
-0.280, -1.708e-9
-0.270, -1.652e-9
-0.260, -1.597e-9
-0.250, -1.540e-9
-0.240, -1.483e-9
-0.230, -1.427e-9
-0.220, -1.370e-9
-0.210, -1.312e-9
-0.200, -1.253e-9
-0.190, -1.194e-9
-0.180, -1.135e-9
-0.170, -1.074e-9
-0.160, -1.016e-9
-0.150, -9.568e-10
-0.140, -8.949e-10
-0.130, -8.319e-10
-0.120, -7.676e-10
-0.110, -7.039e-10
-0.100, -6.403e-10
-0.090, -5.754e-10
-0.080, -5.102e-10
-0.070, -4.428e-10
-0.060, -3.754e-10
-0.050, -3.084e-10
-0.040, -2.404e-10
-0.030, -1.694e-10
-0.020, -9.923e-11
-0.010, -2.787e-11
-0.000, 4.656e-11
0.010, 1.192e-10
0.020, 1.927e-10
0.030, 2.699e-10
0.040, 3.461e-10
0.050, 4.233e-10
0.060, 5.018e-10
0.070, 5.817e-10
0.080, 6.632e-10
0.090, 7.451e-10
0.100, 8.284e-10
0.110, 9.133e-10
0.120, 9.970e-10
0.130, 1.084e-9
0.140, 1.170e-9
0.150, 1.256e-9
0.160, 1.344e-9
0.170, 1.431e-9
0.180, 1.516e-9
0.190, 1.605e-9
0.200, 1.695e-9
0.210, 1.783e-9
0.220, 1.870e-9
0.230, 1.960e-9
0.240, 2.050e-9
0.250, 2.139e-9
0.260, 2.230e-9
0.270, 2.317e-9
0.280, 2.404e-9
0.290, 2.491e-9
0.300, 2.579e-9
0.310, 2.665e-9
0.320, 2.756e-9
0.330, 2.858e-9
0.340, 2.985e-9
0.350, 3.159e-9
0.360, 3.356e-9
0.370, 3.498e-9
0.380, 3.615e-9
0.390, 3.729e-9
0.400, 3.845e-9
0.410, 3.969e-9
0.420, 4.116e-9
0.430, 4.236e-9
0.440, 4.350e-9
0.450, 4.462e-9
0.460, 4.577e-9
0.470, 4.690e-9
0.480, 4.805e-9
0.490, 4.917e-9
0.500, 5.029e-9
0.510, 5.137e-9
0.520, 5.241e-9
0.530, 5.351e-9
0.540, 5.459e-9
0.550, 5.565e-9
0.560, 5.671e-9
0.570, 5.777e-9
0.580, 5.880e-9
0.590, 5.986e-9
0.600, 6.088e-9
0.610, 6.193e-9
0.620, 6.297e-9
0.630, 6.403e-9
0.640, 6.508e-9
0.650, 6.612e-9
0.660, 6.718e-9
0.670, 6.822e-9
0.680, 6.927e-9
0.690, 7.032e-9
0.700, 7.136e-9
0.710, 7.241e-9
0.720, 7.347e-9
0.730, 7.453e-9
0.740, 7.562e-9
0.750, 7.662e-9
0.760, 7.760e-9
0.770, 7.859e-9
0.780, 7.963e-9
0.790, 8.065e-9
0.800, 8.171e-9
0.810, 8.271e-9
0.820, 8.372e-9
0.830, 8.472e-9
0.840, 8.567e-9
0.850, 8.661e-9
0.860, 8.755e-9
0.870, 8.851e-9
0.880, 8.946e-9
0.890, 9.042e-9
0.900, 9.141e-9
0.910, 9.236e-9
0.920, 9.334e-9
0.930, 9.425e-9
0.940, 9.521e-9
0.950, 9.613e-9
0.960, 9.710e-9
0.970, 9.800e-9
0.980, 9.887e-9
0.990, 9.979e-9
1.000, 1.007e-8
1.010, 1.016e-8
1.020, 1.025e-8
1.030, 1.035e-8
1.040, 1.044e-8
1.050, 1.054e-8
1.060, 1.063e-8
1.070, 1.072e-8
1.080, 1.080e-8
1.090, 1.089e-8
1.100, 1.097e-8
1.110, 1.106e-8
1.120, 1.113e-8
1.130, 1.121e-8
1.140, 1.129e-8
1.150, 1.137e-8
1.160, 1.145e-8
1.170, 1.153e-8
1.180, 1.162e-8
1.190, 1.170e-8
1.200, 1.179e-8
1.210, 1.188e-8
1.220, 1.198e-8
1.230, 1.207e-8
1.240, 1.215e-8
1.250, 1.223e-8
1.260, 1.232e-8
1.270, 1.242e-8
1.280, 1.250e-8
1.290, 1.259e-8
1.300, 1.269e-8
1.310, 1.278e-8
1.320, 1.286e-8
1.330, 1.295e-8
1.340, 1.305e-8
1.350, 1.314e-8
1.360, 1.322e-8
1.370, 1.331e-8
1.380, 1.340e-8
1.390, 1.350e-8
1.400, 1.358e-8
1.410, 1.367e-8
1.420, 1.375e-8
1.430, 1.383e-8
1.440, 1.391e-8
1.450, 1.400e-8
1.460, 1.408e-8
1.470, 1.417e-8
1.480, 1.425e-8
1.490, 1.433e-8
1.500, 1.440e-8
1.510, 1.448e-8
1.520, 1.455e-8
1.530, 1.463e-8
1.540, 1.472e-8
1.550, 1.480e-8
1.560, 1.488e-8
1.570, 1.496e-8
1.580, 1.503e-8
1.590, 1.511e-8
1.600, 1.519e-8
1.610, 1.526e-8
1.620, 1.534e-8
1.630, 1.543e-8
1.640, 1.551e-8
1.650, 1.557e-8
1.660, 1.564e-8
1.670, 1.569e-8
1.680, 1.575e-8
1.690, 1.580e-8
1.700, 1.585e-8
1.710, 1.603e-8
1.720, 1.615e-8
1.730, 1.624e-8
1.740, 1.635e-8
1.750, 1.647e-8
1.760, 1.655e-8
1.770, 1.663e-8
1.780, 1.671e-8
1.790, 1.681e-8
1.800, 1.693e-8
1.810, 1.704e-8
1.820, 1.714e-8
1.830, 1.724e-8
1.840, 1.733e-8
1.850, 1.742e-8
1.860, 1.750e-8
1.870, 1.759e-8
1.880, 1.769e-8
1.890, 1.779e-8
1.900, 1.788e-8
1.910, 1.796e-8
1.920, 1.805e-8
1.930, 1.813e-8
1.940, 1.822e-8
1.950, 1.832e-8
1.960, 1.842e-8
1.970, 1.851e-8
1.980, 1.860e-8
1.990, 1.869e-8
