# Supplementary material for: An Insulin-Modified pH-Responsive Nanopipette Based on Ion Current Rectification
Source: Sensors (Basel). 2024 Jun 30;24(13):4264. doi: 10.3390/s24134264 (PMC11244478; doi:10.3390/s24134264)
Supplement: Supplementary file 1 [file sensors-24-04264-s001.zip › Reversibility/7/6.txt]

Aug. 5, 2023   20:00:34
Linear Sweep Voltammetry
File: s:\Data Source:  Experiment
Instrument Model:  CHI830D
Header: 
Note: 

Init E (V) = -2
Final E (V) = 2
Scan Rate (V/s) = 0.5
Sample Interval (V) = 0.01
Quiet Time (sec) = 2
Sensitivity (A/V) = 1e-8

Ep = 1.180V
ip = 9.073e-12A
Ah = 7.415e-12C

Potential/V, Current/A

-2.000, -9.679e-9
-1.990, -9.648e-9
-1.980, -9.616e-9
-1.970, -9.574e-9
-1.960, -9.557e-9
-1.950, -9.523e-9
-1.940, -9.539e-9
-1.930, -9.499e-9
-1.920, -9.494e-9
-1.910, -9.462e-9
-1.900, -9.425e-9
-1.890, -9.409e-9
-1.880, -9.394e-9
-1.870, -9.365e-9
-1.860, -9.342e-9
-1.850, -9.324e-9
-1.840, -9.336e-9
-1.830, -9.319e-9
-1.820, -9.294e-9
-1.810, -9.263e-9
-1.800, -9.246e-9
-1.790, -9.244e-9
-1.780, -9.210e-9
-1.770, -9.162e-9
-1.760, -9.117e-9
-1.750, -9.081e-9
-1.740, -9.050e-9
-1.730, -9.050e-9
-1.720, -9.010e-9
-1.710, -8.985e-9
-1.700, -8.934e-9
-1.690, -8.913e-9
-1.680, -8.887e-9
-1.670, -8.874e-9
-1.660, -8.846e-9
-1.650, -8.811e-9
-1.640, -8.801e-9
-1.630, -8.769e-9
-1.620, -8.723e-9
-1.610, -8.690e-9
-1.600, -8.655e-9
-1.590, -8.647e-9
-1.580, -8.618e-9
-1.570, -8.554e-9
-1.560, -8.551e-9
-1.550, -8.505e-9
-1.540, -8.476e-9
-1.530, -8.437e-9
-1.520, -8.401e-9
-1.510, -8.367e-9
-1.500, -8.347e-9
-1.490, -8.318e-9
-1.480, -8.292e-9
-1.470, -8.271e-9
-1.460, -8.233e-9
-1.450, -8.192e-9
-1.440, -8.157e-9
-1.430, -8.115e-9
-1.420, -8.089e-9
-1.410, -8.061e-9
-1.400, -8.037e-9
-1.390, -8.002e-9
-1.380, -7.963e-9
-1.370, -7.933e-9
-1.360, -7.904e-9
-1.350, -7.847e-9
-1.340, -7.806e-9
-1.330, -7.771e-9
-1.320, -7.749e-9
-1.310, -7.728e-9
-1.300, -7.694e-9
-1.290, -7.675e-9
-1.280, -7.647e-9
-1.270, -7.609e-9
-1.260, -7.568e-9
-1.250, -7.550e-9
-1.240, -7.523e-9
-1.230, -7.493e-9
-1.220, -7.455e-9
-1.210, -7.436e-9
-1.200, -7.402e-9
-1.190, -7.372e-9
-1.180, -7.352e-9
-1.170, -7.319e-9
-1.160, -7.302e-9
-1.150, -7.277e-9
-1.140, -7.240e-9
-1.130, -7.217e-9
-1.120, -7.181e-9
-1.110, -7.146e-9
-1.100, -7.112e-9
-1.090, -7.082e-9
-1.080, -7.046e-9
-1.070, -6.998e-9
-1.060, -6.960e-9
-1.050, -6.910e-9
-1.040, -6.879e-9
-1.030, -6.838e-9
-1.020, -6.810e-9
-1.010, -6.779e-9
-1.000, -6.737e-9
-0.990, -6.701e-9
-0.980, -6.652e-9
-0.970, -6.609e-9
-0.960, -6.570e-9
-0.950, -6.534e-9
-0.940, -6.489e-9
-0.930, -6.440e-9
-0.920, -6.386e-9
-0.910, -6.340e-9
-0.900, -6.290e-9
-0.890, -6.240e-9
-0.880, -6.190e-9
-0.870, -6.143e-9
-0.860, -6.098e-9
-0.850, -6.053e-9
-0.840, -6.005e-9
-0.830, -5.951e-9
-0.820, -5.899e-9
-0.810, -5.844e-9
-0.800, -5.788e-9
-0.790, -5.733e-9
-0.780, -5.681e-9
-0.770, -5.626e-9
-0.760, -5.565e-9
-0.750, -5.508e-9
-0.740, -5.452e-9
-0.730, -5.394e-9
-0.720, -5.337e-9
-0.710, -5.288e-9
-0.700, -5.228e-9
-0.690, -5.167e-9
-0.680, -5.109e-9
-0.670, -5.047e-9
-0.660, -4.986e-9
-0.650, -4.923e-9
-0.640, -4.854e-9
-0.630, -4.791e-9
-0.620, -4.727e-9
-0.610, -4.667e-9
-0.600, -4.606e-9
-0.590, -4.544e-9
-0.580, -4.478e-9
-0.570, -4.412e-9
-0.560, -4.343e-9
-0.550, -4.278e-9
-0.540, -4.211e-9
-0.530, -4.145e-9
-0.520, -4.078e-9
-0.510, -4.008e-9
-0.500, -3.939e-9
-0.490, -3.870e-9
-0.480, -3.801e-9
-0.470, -3.732e-9
-0.460, -3.664e-9
-0.450, -3.597e-9
-0.440, -3.524e-9
-0.430, -3.450e-9
-0.420, -3.376e-9
-0.410, -3.305e-9
-0.400, -3.232e-9
-0.390, -3.159e-9
-0.380, -3.127e-9
-0.370, -3.050e-9
-0.360, -2.951e-9
-0.350, -2.873e-9
-0.340, -2.796e-9
-0.330, -2.719e-9
-0.320, -2.641e-9
-0.310, -2.564e-9
-0.300, -2.485e-9
-0.290, -2.406e-9
-0.280, -2.329e-9
-0.270, -2.249e-9
-0.260, -2.168e-9
-0.250, -2.086e-9
-0.240, -2.007e-9
-0.230, -1.926e-9
-0.220, -1.840e-9
-0.210, -1.743e-9
-0.200, -1.642e-9
-0.190, -1.559e-9
-0.180, -1.487e-9
-0.170, -1.419e-9
-0.160, -1.350e-9
-0.150, -1.283e-9
-0.140, -1.205e-9
-0.130, -1.115e-9
-0.120, -1.021e-9
-0.110, -9.235e-10
-0.100, -8.251e-10
-0.090, -7.325e-10
-0.080, -6.446e-10
-0.070, -5.621e-10
-0.060, -4.871e-10
-0.050, -4.043e-10
-0.040, -3.022e-10
-0.030, -2.069e-10
-0.020, -1.158e-10
-0.010, -2.848e-11
-0.000, 6.255e-11
0.010, 1.527e-10
0.020, 2.422e-10
0.030, 3.311e-10
0.040, 4.243e-10
0.050, 5.141e-10
0.060, 6.076e-10
0.070, 7.020e-10
0.080, 7.961e-10
0.090, 8.899e-10
0.100, 9.847e-10
0.110, 1.080e-9
0.120, 1.174e-9
0.130, 1.270e-9
0.140, 1.366e-9
0.150, 1.461e-9
0.160, 1.559e-9
0.170, 1.657e-9
0.180, 1.753e-9
0.190, 1.851e-9
0.200, 1.951e-9
0.210, 2.050e-9
0.220, 2.149e-9
0.230, 2.249e-9
0.240, 2.348e-9
0.250, 2.451e-9
0.260, 2.551e-9
0.270, 2.655e-9
0.280, 2.757e-9
0.290, 2.858e-9
0.300, 2.960e-9
0.310, 3.068e-9
0.320, 3.172e-9
0.330, 3.276e-9
0.340, 3.382e-9
0.350, 3.484e-9
0.360, 3.590e-9
0.370, 3.693e-9
0.380, 3.802e-9
0.390, 3.904e-9
0.400, 4.010e-9
0.410, 4.118e-9
0.420, 4.224e-9
0.430, 4.331e-9
0.440, 4.442e-9
0.450, 4.550e-9
0.460, 4.651e-9
0.470, 4.759e-9
0.480, 4.865e-9
0.490, 4.975e-9
0.500, 5.089e-9
0.510, 5.201e-9
0.520, 5.316e-9
0.530, 5.427e-9
0.540, 5.543e-9
0.550, 5.649e-9
0.560, 5.755e-9
0.570, 5.867e-9
0.580, 5.982e-9
0.590, 6.095e-9
0.600, 6.209e-9
0.610, 6.320e-9
0.620, 6.426e-9
0.630, 6.546e-9
0.640, 6.659e-9
0.650, 6.775e-9
0.660, 6.839e-9
0.670, 6.791e-9
0.680, 6.882e-9
0.690, 7.002e-9
0.700, 7.118e-9
0.710, 7.236e-9
0.720, 7.346e-9
0.730, 7.464e-9
0.740, 7.582e-9
0.750, 7.694e-9
0.760, 7.809e-9
0.770, 7.932e-9
0.780, 8.049e-9
0.790, 8.164e-9
0.800, 8.281e-9
0.810, 8.397e-9
0.820, 8.512e-9
0.830, 8.629e-9
0.840, 8.736e-9
0.850, 8.844e-9
0.860, 8.960e-9
0.870, 9.069e-9
0.880, 9.182e-9
0.890, 9.302e-9
0.900, 9.433e-9
0.910, 9.540e-9
0.920, 9.634e-9
0.930, 9.743e-9
0.940, 9.850e-9
0.950, 9.950e-9
0.960, 1.007e-8
0.970, 1.019e-8
0.980, 1.028e-8
0.990, 1.041e-8
1.000, 1.052e-8
1.010, 1.063e-8
1.020, 1.075e-8
1.030, 1.085e-8
1.040, 1.096e-8
1.050, 1.107e-8
1.060, 1.120e-8
1.070, 1.131e-8
1.080, 1.142e-8
1.090, 1.154e-8
1.100, 1.165e-8
1.110, 1.176e-8
1.120, 1.188e-8
1.130, 1.200e-8
1.140, 1.213e-8
1.150, 1.222e-8
1.160, 1.227e-8
1.170, 1.239e-8
1.180, 1.251e-8
1.190, 1.253e-8
1.200, 1.226e-8
1.210, 1.220e-8
1.220, 1.223e-8
1.230, 1.230e-8
1.240, 1.240e-8
1.250, 1.249e-8
1.260, 1.259e-8
1.270, 1.270e-8
1.280, 1.282e-8
1.290, 1.297e-8
1.300, 1.308e-8
1.310, 1.320e-8
1.320, 1.332e-8
1.330, 1.340e-8
1.340, 1.351e-8
1.350, 1.363e-8
1.360, 1.374e-8
1.370, 1.386e-8
1.380, 1.398e-8
1.390, 1.413e-8
1.400, 1.425e-8
1.410, 1.438e-8
1.420, 1.445e-8
1.430, 1.459e-8
1.440, 1.463e-8
1.450, 1.476e-8
1.460, 1.488e-8
1.470, 1.501e-8
1.480, 1.511e-8
1.490, 1.525e-8
1.500, 1.531e-8
1.510, 1.543e-8
1.520, 1.558e-8
1.530, 1.568e-8
1.540, 1.579e-8
1.550, 1.592e-8
1.560, 1.605e-8
1.570, 1.615e-8
1.580, 1.626e-8
1.590, 1.638e-8
1.600, 1.644e-8
1.610, 1.657e-8
1.620, 1.668e-8
1.630, 1.678e-8
1.640, 1.689e-8
1.650, 1.698e-8
1.660, 1.711e-8
1.670, 1.720e-8
1.680, 1.729e-8
1.690, 1.736e-8
1.700, 1.742e-8
1.710, 1.751e-8
1.720, 1.761e-8
1.730, 1.770e-8
1.740, 1.779e-8
1.750, 1.787e-8
1.760, 1.797e-8
1.770, 1.806e-8
1.780, 1.814e-8
1.790, 1.824e-8
1.800, 1.835e-8
1.810, 1.848e-8
1.820, 1.856e-8
1.830, 1.870e-8
1.840, 1.880e-8
1.850, 1.885e-8
1.860, 1.895e-8
1.870, 1.906e-8
1.880, 1.914e-8
1.890, 1.921e-8
1.900, 1.923e-8
1.910, 1.938e-8
1.920, 1.958e-8
1.930, 1.964e-8
1.940, 1.970e-8
1.950, 1.963e-8
1.960, 1.966e-8
1.970, 1.984e-8
1.980, 1.985e-8
1.990, 2.000e-8
