# Supplementary material for: An Insulin-Modified pH-Responsive Nanopipette Based on Ion Current Rectification
Source: Sensors (Basel). 2024 Jun 30;24(13):4264. doi: 10.3390/s24134264 (PMC11244478; doi:10.3390/s24134264)
Supplement: Supplementary file 1 [file sensors-24-04264-s001.zip › Reversibility/8/1.txt]

Aug. 5, 2023   17:22:51
Linear Sweep Voltammetry
File: s:\Data Source:  Experiment
Instrument Model:  CHI830D
Header: 
Note: 

Init E (V) = -2
Final E (V) = 2
Scan Rate (V/s) = 0.5
Sample Interval (V) = 0.01
Quiet Time (sec) = 2
Sensitivity (A/V) = 1e-8

Ep = 1.540V
ip = 4.671e-10A
Ah = 1.605e-11C

Potential/V, Current/A

-2.000, -6.198e-8
-1.990, -6.174e-8
-1.980, -6.124e-8
-1.970, -6.091e-8
-1.960, -6.052e-8
-1.950, -6.029e-8
-1.940, -5.998e-8
-1.930, -5.970e-8
-1.920, -5.937e-8
-1.910, -5.909e-8
-1.900, -5.876e-8
-1.890, -5.831e-8
-1.880, -5.802e-8
-1.870, -5.775e-8
-1.860, -5.754e-8
-1.850, -5.725e-8
-1.840, -5.695e-8
-1.830, -5.658e-8
-1.820, -5.635e-8
-1.810, -5.603e-8
-1.800, -5.574e-8
-1.790, -5.539e-8
-1.780, -5.514e-8
-1.770, -5.475e-8
-1.760, -5.445e-8
-1.750, -5.413e-8
-1.740, -5.387e-8
-1.730, -5.352e-8
-1.720, -5.323e-8
-1.710, -5.286e-8
-1.700, -5.257e-8
-1.690, -5.226e-8
-1.680, -5.193e-8
-1.670, -5.159e-8
-1.660, -5.126e-8
-1.650, -5.096e-8
-1.640, -5.056e-8
-1.630, -5.021e-8
-1.620, -4.990e-8
-1.610, -4.960e-8
-1.600, -4.927e-8
-1.590, -4.900e-8
-1.580, -4.873e-8
-1.570, -4.844e-8
-1.560, -4.811e-8
-1.550, -4.772e-8
-1.540, -4.736e-8
-1.530, -4.704e-8
-1.520, -4.669e-8
-1.510, -4.634e-8
-1.500, -4.605e-8
-1.490, -4.567e-8
-1.480, -4.533e-8
-1.470, -4.493e-8
-1.460, -4.466e-8
-1.450, -4.437e-8
-1.440, -4.413e-8
-1.430, -4.373e-8
-1.420, -4.340e-8
-1.410, -4.299e-8
-1.400, -4.275e-8
-1.390, -4.236e-8
-1.380, -4.199e-8
-1.370, -4.161e-8
-1.360, -4.125e-8
-1.350, -4.091e-8
-1.340, -4.056e-8
-1.330, -4.028e-8
-1.320, -3.996e-8
-1.310, -3.964e-8
-1.300, -3.930e-8
-1.290, -3.892e-8
-1.280, -3.857e-8
-1.270, -3.817e-8
-1.260, -3.786e-8
-1.250, -3.763e-8
-1.240, -3.730e-8
-1.230, -3.693e-8
-1.220, -3.656e-8
-1.210, -3.626e-8
-1.200, -3.596e-8
-1.190, -3.559e-8
-1.180, -3.523e-8
-1.170, -3.495e-8
-1.160, -3.463e-8
-1.150, -3.428e-8
-1.140, -3.394e-8
-1.130, -3.362e-8
-1.120, -3.322e-8
-1.110, -3.290e-8
-1.100, -3.251e-8
-1.090, -3.222e-8
-1.080, -3.193e-8
-1.070, -3.161e-8
-1.060, -3.123e-8
-1.050, -3.092e-8
-1.040, -3.060e-8
-1.030, -3.027e-8
-1.020, -2.993e-8
-1.010, -2.961e-8
-1.000, -2.929e-8
-0.990, -2.899e-8
-0.980, -2.867e-8
-0.970, -2.834e-8
-0.960, -2.800e-8
-0.950, -2.767e-8
-0.940, -2.729e-8
-0.930, -2.697e-8
-0.920, -2.661e-8
-0.910, -2.629e-8
-0.900, -2.598e-8
-0.890, -2.565e-8
-0.880, -2.534e-8
-0.870, -2.501e-8
-0.860, -2.467e-8
-0.850, -2.434e-8
-0.840, -2.400e-8
-0.830, -2.368e-8
-0.820, -2.332e-8
-0.810, -2.300e-8
-0.800, -2.273e-8
-0.790, -2.242e-8
-0.780, -2.210e-8
-0.770, -2.177e-8
-0.760, -2.147e-8
-0.750, -2.115e-8
-0.740, -2.080e-8
-0.730, -2.046e-8
-0.720, -2.014e-8
-0.710, -1.981e-8
-0.700, -1.947e-8
-0.690, -1.918e-8
-0.680, -1.886e-8
-0.670, -1.853e-8
-0.660, -1.822e-8
-0.650, -1.791e-8
-0.640, -1.757e-8
-0.630, -1.726e-8
-0.620, -1.696e-8
-0.610, -1.665e-8
-0.600, -1.633e-8
-0.590, -1.601e-8
-0.580, -1.569e-8
-0.570, -1.537e-8
-0.560, -1.505e-8
-0.550, -1.475e-8
-0.540, -1.444e-8
-0.530, -1.412e-8
-0.520, -1.381e-8
-0.510, -1.351e-8
-0.500, -1.319e-8
-0.490, -1.287e-8
-0.480, -1.257e-8
-0.470, -1.225e-8
-0.460, -1.194e-8
-0.450, -1.163e-8
-0.440, -1.130e-8
-0.430, -1.099e-8
-0.420, -1.069e-8
-0.410, -1.040e-8
-0.400, -1.011e-8
-0.390, -9.812e-9
-0.380, -9.515e-9
-0.370, -9.216e-9
-0.360, -8.921e-9
-0.350, -8.630e-9
-0.340, -8.343e-9
-0.330, -8.061e-9
-0.320, -7.777e-9
-0.310, -7.495e-9
-0.300, -7.207e-9
-0.290, -6.922e-9
-0.280, -6.644e-9
-0.270, -6.371e-9
-0.260, -6.096e-9
-0.250, -5.818e-9
-0.240, -5.547e-9
-0.230, -5.281e-9
-0.220, -5.016e-9
-0.210, -4.754e-9
-0.200, -4.493e-9
-0.190, -4.232e-9
-0.180, -3.972e-9
-0.170, -3.717e-9
-0.160, -3.466e-9
-0.150, -3.214e-9
-0.140, -2.966e-9
-0.130, -2.722e-9
-0.120, -2.476e-9
-0.110, -2.236e-9
-0.100, -1.995e-9
-0.090, -1.759e-9
-0.080, -1.523e-9
-0.070, -1.292e-9
-0.060, -1.061e-9
-0.050, -8.328e-10
-0.040, -6.073e-10
-0.030, -3.847e-10
-0.020, -1.623e-10
-0.010, 5.640e-11
-0.000, 2.723e-10
0.010, 4.882e-10
0.020, 7.014e-10
0.030, 9.102e-10
0.040, 1.119e-9
0.050, 1.326e-9
0.060, 1.532e-9
0.070, 1.735e-9
0.080, 1.938e-9
0.090, 2.137e-9
0.100, 2.333e-9
0.110, 2.532e-9
0.120, 2.725e-9
0.130, 2.918e-9
0.140, 3.108e-9
0.150, 3.296e-9
0.160, 3.480e-9
0.170, 3.666e-9
0.180, 3.851e-9
0.190, 4.033e-9
0.200, 4.212e-9
0.210, 4.390e-9
0.220, 4.566e-9
0.230, 4.739e-9
0.240, 4.910e-9
0.250, 5.082e-9
0.260, 5.250e-9
0.270, 5.418e-9
0.280, 5.584e-9
0.290, 5.747e-9
0.300, 5.901e-9
0.310, 6.057e-9
0.320, 6.219e-9
0.330, 6.384e-9
0.340, 6.535e-9
0.350, 6.694e-9
0.360, 6.835e-9
0.370, 6.984e-9
0.380, 7.139e-9
0.390, 7.300e-9
0.400, 7.448e-9
0.410, 7.580e-9
0.420, 7.718e-9
0.430, 7.860e-9
0.440, 8.008e-9
0.450, 8.131e-9
0.460, 8.267e-9
0.470, 8.393e-9
0.480, 8.517e-9
0.490, 8.654e-9
0.500, 8.803e-9
0.510, 8.938e-9
0.520, 9.092e-9
0.530, 9.266e-9
0.540, 9.405e-9
0.550, 9.510e-9
0.560, 9.581e-9
0.570, 9.748e-9
0.580, 9.881e-9
0.590, 1.000e-8
0.600, 1.009e-8
0.610, 1.013e-8
0.620, 1.029e-8
0.630, 1.040e-8
0.640, 1.053e-8
0.650, 1.060e-8
0.660, 1.075e-8
0.670, 1.087e-8
0.680, 1.106e-8
0.690, 1.116e-8
0.700, 1.122e-8
0.710, 1.138e-8
0.720, 1.151e-8
0.730, 1.157e-8
0.740, 1.166e-8
0.750, 1.177e-8
0.760, 1.184e-8
0.770, 1.195e-8
0.780, 1.200e-8
0.790, 1.216e-8
0.800, 1.223e-8
0.810, 1.229e-8
0.820, 1.238e-8
0.830, 1.233e-8
0.840, 1.238e-8
0.850, 1.249e-8
0.860, 1.258e-8
0.870, 1.266e-8
0.880, 1.259e-8
0.890, 1.259e-8
0.900, 1.267e-8
0.910, 1.287e-8
0.920, 1.301e-8
0.930, 1.307e-8
0.940, 1.311e-8
0.950, 1.311e-8
0.960, 1.321e-8
0.970, 1.324e-8
0.980, 1.307e-8
0.990, 1.273e-8
1.000, 1.262e-8
1.010, 1.263e-8
1.020, 1.272e-8
1.030, 1.281e-8
1.040, 1.309e-8
1.050, 1.290e-8
1.060, 1.276e-8
1.070, 1.270e-8
1.080, 1.306e-8
1.090, 1.343e-8
1.100, 1.358e-8
1.110, 1.378e-8
1.120, 1.374e-8
1.130, 1.368e-8
1.140, 1.376e-8
1.150, 1.377e-8
1.160, 1.315e-8
1.170, 1.327e-8
1.180, 1.259e-8
1.190, 1.207e-8
1.200, 1.201e-8
1.210, 1.268e-8
1.220, 1.288e-8
1.230, 1.271e-8
1.240, 1.256e-8
1.250, 1.258e-8
1.260, 1.248e-8
1.270, 1.231e-8
1.280, 1.260e-8
1.290, 1.248e-8
1.300, 1.258e-8
1.310, 1.254e-8
1.320, 1.257e-8
1.330, 1.256e-8
1.340, 1.257e-8
1.350, 1.273e-8
1.360, 1.267e-8
1.370, 1.247e-8
1.380, 1.237e-8
1.390, 1.270e-8
1.400, 1.263e-8
1.410, 1.285e-8
1.420, 1.297e-8
1.430, 1.329e-8
1.440, 1.287e-8
1.450, 1.260e-8
1.460, 1.257e-8
1.470, 1.260e-8
1.480, 1.268e-8
1.490, 1.259e-8
1.500, 1.249e-8
1.510, 1.241e-8
1.520, 1.255e-8
1.530, 1.269e-8
1.540, 1.295e-8
1.550, 1.245e-8
1.560, 1.220e-8
1.570, 1.209e-8
1.580, 1.209e-8
1.590, 1.236e-8
1.600, 1.230e-8
1.610, 1.221e-8
1.620, 1.207e-8
1.630, 1.199e-8
1.640, 1.193e-8
1.650, 1.179e-8
1.660, 1.173e-8
1.670, 1.165e-8
1.680, 1.176e-8
1.690, 1.175e-8
1.700, 1.174e-8
1.710, 1.182e-8
1.720, 1.180e-8
1.730, 1.178e-8
1.740, 1.157e-8
1.750, 1.162e-8
1.760, 1.168e-8
1.770, 1.165e-8
1.780, 1.163e-8
1.790, 1.170e-8
1.800, 1.170e-8
1.810, 1.173e-8
1.820, 1.170e-8
1.830, 1.167e-8
1.840, 1.172e-8
1.850, 1.171e-8
1.860, 1.171e-8
1.870, 1.174e-8
1.880, 1.175e-8
1.890, 1.171e-8
1.900, 1.169e-8
1.910, 1.171e-8
1.920, 1.166e-8
1.930, 1.167e-8
1.940, 1.180e-8
1.950, 1.191e-8
1.960, 1.179e-8
1.970, 1.169e-8
1.980, 1.163e-8
1.990, 1.163e-8
