# Supplementary material for: An Insulin-Modified pH-Responsive Nanopipette Based on Ion Current Rectification
Source: Sensors (Basel). 2024 Jun 30;24(13):4264. doi: 10.3390/s24134264 (PMC11244478; doi:10.3390/s24134264)
Supplement: Supplementary file 1 [file sensors-24-04264-s001.zip › Reversibility/8/2.txt]

Aug. 5, 2023   17:48:45
Linear Sweep Voltammetry
File: s:\Data Source:  Experiment
Instrument Model:  CHI830D
Header: 
Note: 

Init E (V) = -2
Final E (V) = 2
Scan Rate (V/s) = 0.5
Sample Interval (V) = 0.01
Quiet Time (sec) = 2
Sensitivity (A/V) = 1e-8


Potential/V, Current/A

-2.000, -4.109e-8
-1.990, -4.090e-8
-1.980, -4.070e-8
-1.970, -4.046e-8
-1.960, -4.024e-8
-1.950, -4.005e-8
-1.940, -3.985e-8
-1.930, -3.965e-8
-1.920, -3.940e-8
-1.910, -3.923e-8
-1.900, -3.904e-8
-1.890, -3.893e-8
-1.880, -3.872e-8
-1.870, -3.849e-8
-1.860, -3.832e-8
-1.850, -3.812e-8
-1.840, -3.792e-8
-1.830, -3.768e-8
-1.820, -3.747e-8
-1.810, -3.717e-8
-1.800, -3.699e-8
-1.790, -3.673e-8
-1.780, -3.657e-8
-1.770, -3.631e-8
-1.760, -3.613e-8
-1.750, -3.586e-8
-1.740, -3.567e-8
-1.730, -3.544e-8
-1.720, -3.526e-8
-1.710, -3.506e-8
-1.700, -3.491e-8
-1.690, -3.470e-8
-1.680, -3.444e-8
-1.670, -3.422e-8
-1.660, -3.399e-8
-1.650, -3.369e-8
-1.640, -3.343e-8
-1.630, -3.322e-8
-1.620, -3.302e-8
-1.610, -3.281e-8
-1.600, -3.257e-8
-1.590, -3.236e-8
-1.580, -3.213e-8
-1.570, -3.190e-8
-1.560, -3.166e-8
-1.550, -3.142e-8
-1.540, -3.122e-8
-1.530, -3.099e-8
-1.520, -3.077e-8
-1.510, -3.055e-8
-1.500, -3.034e-8
-1.490, -3.012e-8
-1.480, -2.990e-8
-1.470, -2.969e-8
-1.460, -2.948e-8
-1.450, -2.922e-8
-1.440, -2.901e-8
-1.430, -2.879e-8
-1.420, -2.858e-8
-1.410, -2.836e-8
-1.400, -2.813e-8
-1.390, -2.790e-8
-1.380, -2.768e-8
-1.370, -2.746e-8
-1.360, -2.723e-8
-1.350, -2.700e-8
-1.340, -2.679e-8
-1.330, -2.655e-8
-1.320, -2.632e-8
-1.310, -2.610e-8
-1.300, -2.589e-8
-1.290, -2.569e-8
-1.280, -2.548e-8
-1.270, -2.523e-8
-1.260, -2.500e-8
-1.250, -2.478e-8
-1.240, -2.460e-8
-1.230, -2.436e-8
-1.220, -2.413e-8
-1.210, -2.392e-8
-1.200, -2.371e-8
-1.190, -2.350e-8
-1.180, -2.328e-8
-1.170, -2.305e-8
-1.160, -2.284e-8
-1.150, -2.262e-8
-1.140, -2.243e-8
-1.130, -2.222e-8
-1.120, -2.199e-8
-1.110, -2.179e-8
-1.100, -2.156e-8
-1.090, -2.133e-8
-1.080, -2.113e-8
-1.070, -2.091e-8
-1.060, -2.068e-8
-1.050, -2.047e-8
-1.040, -2.024e-8
-1.030, -2.002e-8
-1.020, -1.979e-8
-1.010, -1.958e-8
-1.000, -1.936e-8
-0.990, -1.913e-8
-0.980, -1.892e-8
-0.970, -1.870e-8
-0.960, -1.849e-8
-0.950, -1.828e-8
-0.940, -1.807e-8
-0.930, -1.784e-8
-0.920, -1.761e-8
-0.910, -1.741e-8
-0.900, -1.719e-8
-0.890, -1.695e-8
-0.880, -1.676e-8
-0.870, -1.655e-8
-0.860, -1.633e-8
-0.850, -1.611e-8
-0.840, -1.590e-8
-0.830, -1.569e-8
-0.820, -1.547e-8
-0.810, -1.526e-8
-0.800, -1.504e-8
-0.790, -1.485e-8
-0.780, -1.464e-8
-0.770, -1.442e-8
-0.760, -1.420e-8
-0.750, -1.400e-8
-0.740, -1.379e-8
-0.730, -1.358e-8
-0.720, -1.336e-8
-0.710, -1.315e-8
-0.700, -1.295e-8
-0.690, -1.273e-8
-0.680, -1.251e-8
-0.670, -1.231e-8
-0.660, -1.210e-8
-0.650, -1.189e-8
-0.640, -1.170e-8
-0.630, -1.150e-8
-0.620, -1.129e-8
-0.610, -1.107e-8
-0.600, -1.086e-8
-0.590, -1.064e-8
-0.580, -1.044e-8
-0.570, -1.024e-8
-0.560, -1.005e-8
-0.550, -9.845e-9
-0.540, -9.634e-9
-0.530, -9.430e-9
-0.520, -9.231e-9
-0.510, -9.040e-9
-0.500, -8.835e-9
-0.490, -8.639e-9
-0.480, -8.452e-9
-0.470, -8.246e-9
-0.460, -8.042e-9
-0.450, -7.838e-9
-0.440, -7.637e-9
-0.430, -7.441e-9
-0.420, -7.240e-9
-0.410, -7.051e-9
-0.400, -6.860e-9
-0.390, -6.673e-9
-0.380, -6.480e-9
-0.370, -6.287e-9
-0.360, -6.094e-9
-0.350, -5.897e-9
-0.340, -5.706e-9
-0.330, -5.518e-9
-0.320, -5.327e-9
-0.310, -5.140e-9
-0.300, -4.955e-9
-0.290, -4.767e-9
-0.280, -4.582e-9
-0.270, -4.399e-9
-0.260, -4.214e-9
-0.250, -4.031e-9
-0.240, -3.852e-9
-0.230, -3.673e-9
-0.220, -3.495e-9
-0.210, -3.321e-9
-0.200, -3.144e-9
-0.190, -2.972e-9
-0.180, -2.796e-9
-0.170, -2.625e-9
-0.160, -2.453e-9
-0.150, -2.281e-9
-0.140, -2.112e-9
-0.130, -1.947e-9
-0.120, -1.780e-9
-0.110, -1.620e-9
-0.100, -1.458e-9
-0.090, -1.295e-9
-0.080, -1.139e-9
-0.070, -9.817e-10
-0.060, -8.245e-10
-0.050, -6.735e-10
-0.040, -5.234e-10
-0.030, -3.730e-10
-0.020, -2.247e-10
-0.010, -7.862e-11
-0.000, 6.655e-11
0.010, 2.127e-10
0.020, 3.572e-10
0.030, 4.999e-10
0.040, 6.433e-10
0.050, 7.863e-10
0.060, 9.268e-10
0.070, 1.066e-9
0.080, 1.208e-9
0.090, 1.347e-9
0.100, 1.486e-9
0.110, 1.625e-9
0.120, 1.762e-9
0.130, 1.898e-9
0.140, 2.036e-9
0.150, 2.172e-9
0.160, 2.305e-9
0.170, 2.440e-9
0.180, 2.575e-9
0.190, 2.709e-9
0.200, 2.843e-9
0.210, 2.977e-9
0.220, 3.108e-9
0.230, 3.238e-9
0.240, 3.369e-9
0.250, 3.503e-9
0.260, 3.631e-9
0.270, 3.761e-9
0.280, 3.890e-9
0.290, 4.020e-9
0.300, 4.148e-9
0.310, 4.275e-9
0.320, 4.399e-9
0.330, 4.526e-9
0.340, 4.653e-9
0.350, 4.785e-9
0.360, 4.909e-9
0.370, 5.031e-9
0.380, 5.155e-9
0.390, 5.277e-9
0.400, 5.397e-9
0.410, 5.519e-9
0.420, 5.645e-9
0.430, 5.767e-9
0.440, 5.879e-9
0.450, 6.005e-9
0.460, 6.117e-9
0.470, 6.232e-9
0.480, 6.348e-9
0.490, 6.461e-9
0.500, 6.571e-9
0.510, 6.701e-9
0.520, 6.802e-9
0.530, 6.915e-9
0.540, 7.025e-9
0.550, 7.142e-9
0.560, 7.248e-9
0.570, 7.369e-9
0.580, 7.467e-9
0.590, 7.581e-9
0.600, 7.691e-9
0.610, 7.804e-9
0.620, 7.905e-9
0.630, 7.997e-9
0.640, 8.086e-9
0.650, 8.199e-9
0.660, 8.287e-9
0.670, 8.370e-9
0.680, 8.470e-9
0.690, 8.561e-9
0.700, 8.650e-9
0.710, 8.728e-9
0.720, 8.816e-9
0.730, 8.900e-9
0.740, 9.013e-9
0.750, 9.101e-9
0.760, 9.169e-9
0.770, 9.253e-9
0.780, 9.325e-9
0.790, 9.407e-9
0.800, 9.478e-9
0.810, 9.555e-9
0.820, 9.627e-9
0.830, 9.693e-9
0.840, 9.774e-9
0.850, 9.847e-9
0.860, 9.919e-9
0.870, 9.982e-9
0.880, 1.006e-8
0.890, 1.013e-8
0.900, 1.018e-8
0.910, 1.026e-8
0.920, 1.033e-8
0.930, 1.039e-8
0.940, 1.046e-8
0.950, 1.052e-8
0.960, 1.058e-8
0.970, 1.063e-8
0.980, 1.071e-8
0.990, 1.077e-8
1.000, 1.083e-8
1.010, 1.088e-8
1.020, 1.094e-8
1.030, 1.100e-8
1.040, 1.107e-8
1.050, 1.113e-8
1.060, 1.120e-8
1.070, 1.126e-8
1.080, 1.132e-8
1.090, 1.138e-8
1.100, 1.142e-8
1.110, 1.147e-8
1.120, 1.154e-8
1.130, 1.161e-8
1.140, 1.166e-8
1.150, 1.172e-8
1.160, 1.178e-8
1.170, 1.184e-8
1.180, 1.190e-8
1.190, 1.194e-8
1.200, 1.198e-8
1.210, 1.204e-8
1.220, 1.211e-8
1.230, 1.217e-8
1.240, 1.222e-8
1.250, 1.225e-8
1.260, 1.232e-8
1.270, 1.238e-8
1.280, 1.245e-8
1.290, 1.251e-8
1.300, 1.256e-8
1.310, 1.261e-8
1.320, 1.264e-8
1.330, 1.270e-8
1.340, 1.275e-8
1.350, 1.281e-8
1.360, 1.286e-8
1.370, 1.291e-8
1.380, 1.298e-8
1.390, 1.303e-8
1.400, 1.307e-8
1.410, 1.314e-8
1.420, 1.320e-8
1.430, 1.324e-8
1.440, 1.330e-8
1.450, 1.336e-8
1.460, 1.342e-8
1.470, 1.348e-8
1.480, 1.353e-8
1.490, 1.358e-8
1.500, 1.362e-8
1.510, 1.368e-8
1.520, 1.372e-8
1.530, 1.376e-8
1.540, 1.381e-8
1.550, 1.386e-8
1.560, 1.392e-8
1.570, 1.395e-8
1.580, 1.403e-8
1.590, 1.406e-8
1.600, 1.405e-8
1.610, 1.408e-8
1.620, 1.412e-8
1.630, 1.416e-8
1.640, 1.421e-8
1.650, 1.425e-8
1.660, 1.430e-8
1.670, 1.434e-8
1.680, 1.435e-8
1.690, 1.439e-8
1.700, 1.441e-8
1.710, 1.435e-8
1.720, 1.437e-8
1.730, 1.439e-8
1.740, 1.442e-8
1.750, 1.446e-8
1.760, 1.450e-8
1.770, 1.454e-8
1.780, 1.457e-8
1.790, 1.461e-8
1.800, 1.464e-8
1.810, 1.470e-8
1.820, 1.473e-8
1.830, 1.474e-8
1.840, 1.485e-8
1.850, 1.483e-8
1.860, 1.480e-8
1.870, 1.485e-8
1.880, 1.488e-8
1.890, 1.491e-8
1.900, 1.493e-8
1.910, 1.499e-8
1.920, 1.500e-8
1.930, 1.504e-8
1.940, 1.506e-8
1.950, 1.508e-8
1.960, 1.512e-8
1.970, 1.519e-8
1.980, 1.526e-8
1.990, 1.531e-8
