# Supplementary material for: An Insulin-Modified pH-Responsive Nanopipette Based on Ion Current Rectification
Source: Sensors (Basel). 2024 Jun 30;24(13):4264. doi: 10.3390/s24134264 (PMC11244478; doi:10.3390/s24134264)
Supplement: Supplementary file 1 [file sensors-24-04264-s001.zip › Reversibility/8/3.txt]

Aug. 5, 2023   17:54:54
Linear Sweep Voltammetry
File: s:\Data Source:  Experiment
Instrument Model:  CHI830D
Header: 
Note: 

Init E (V) = -2
Final E (V) = 2
Scan Rate (V/s) = 0.5
Sample Interval (V) = 0.01
Quiet Time (sec) = 2
Sensitivity (A/V) = 1e-8


Potential/V, Current/A

-2.000, -4.436e-8
-1.990, -4.408e-8
-1.980, -4.387e-8
-1.970, -4.367e-8
-1.960, -4.328e-8
-1.950, -4.297e-8
-1.940, -4.280e-8
-1.930, -4.255e-8
-1.920, -4.233e-8
-1.910, -4.204e-8
-1.900, -4.176e-8
-1.890, -4.149e-8
-1.880, -4.128e-8
-1.870, -4.106e-8
-1.860, -4.080e-8
-1.850, -4.055e-8
-1.840, -4.035e-8
-1.830, -4.015e-8
-1.820, -3.989e-8
-1.810, -3.960e-8
-1.800, -3.926e-8
-1.790, -3.908e-8
-1.780, -3.886e-8
-1.770, -3.861e-8
-1.760, -3.836e-8
-1.750, -3.812e-8
-1.740, -3.789e-8
-1.730, -3.768e-8
-1.720, -3.742e-8
-1.710, -3.722e-8
-1.700, -3.696e-8
-1.690, -3.669e-8
-1.680, -3.642e-8
-1.670, -3.620e-8
-1.660, -3.596e-8
-1.650, -3.577e-8
-1.640, -3.554e-8
-1.630, -3.529e-8
-1.620, -3.504e-8
-1.610, -3.480e-8
-1.600, -3.458e-8
-1.590, -3.433e-8
-1.580, -3.406e-8
-1.570, -3.384e-8
-1.560, -3.358e-8
-1.550, -3.332e-8
-1.540, -3.308e-8
-1.530, -3.284e-8
-1.520, -3.264e-8
-1.510, -3.243e-8
-1.500, -3.221e-8
-1.490, -3.196e-8
-1.480, -3.171e-8
-1.470, -3.150e-8
-1.460, -3.125e-8
-1.450, -3.101e-8
-1.440, -3.077e-8
-1.430, -3.052e-8
-1.420, -3.035e-8
-1.410, -3.013e-8
-1.400, -2.989e-8
-1.390, -2.963e-8
-1.380, -2.941e-8
-1.370, -2.917e-8
-1.360, -2.893e-8
-1.350, -2.869e-8
-1.340, -2.843e-8
-1.330, -2.811e-8
-1.320, -2.786e-8
-1.310, -2.765e-8
-1.300, -2.740e-8
-1.290, -2.717e-8
-1.280, -2.693e-8
-1.270, -2.670e-8
-1.260, -2.644e-8
-1.250, -2.621e-8
-1.240, -2.600e-8
-1.230, -2.578e-8
-1.220, -2.553e-8
-1.210, -2.525e-8
-1.200, -2.500e-8
-1.190, -2.476e-8
-1.180, -2.450e-8
-1.170, -2.427e-8
-1.160, -2.404e-8
-1.150, -2.370e-8
-1.140, -2.346e-8
-1.130, -2.334e-8
-1.120, -2.302e-8
-1.110, -2.271e-8
-1.100, -2.261e-8
-1.090, -2.240e-8
-1.080, -2.220e-8
-1.070, -2.197e-8
-1.060, -2.176e-8
-1.050, -2.152e-8
-1.040, -2.128e-8
-1.030, -2.100e-8
-1.020, -2.079e-8
-1.010, -2.058e-8
-1.000, -2.034e-8
-0.990, -2.009e-8
-0.980, -1.988e-8
-0.970, -1.965e-8
-0.960, -1.941e-8
-0.950, -1.919e-8
-0.940, -1.896e-8
-0.930, -1.877e-8
-0.920, -1.842e-8
-0.910, -1.817e-8
-0.900, -1.793e-8
-0.890, -1.771e-8
-0.880, -1.744e-8
-0.870, -1.726e-8
-0.860, -1.705e-8
-0.850, -1.679e-8
-0.840, -1.656e-8
-0.830, -1.634e-8
-0.820, -1.610e-8
-0.810, -1.588e-8
-0.800, -1.568e-8
-0.790, -1.545e-8
-0.780, -1.523e-8
-0.770, -1.500e-8
-0.760, -1.479e-8
-0.750, -1.457e-8
-0.740, -1.435e-8
-0.730, -1.413e-8
-0.720, -1.390e-8
-0.710, -1.368e-8
-0.700, -1.344e-8
-0.690, -1.318e-8
-0.680, -1.298e-8
-0.670, -1.278e-8
-0.660, -1.256e-8
-0.650, -1.232e-8
-0.640, -1.212e-8
-0.630, -1.192e-8
-0.620, -1.171e-8
-0.610, -1.147e-8
-0.600, -1.127e-8
-0.590, -1.105e-8
-0.580, -1.082e-8
-0.570, -1.061e-8
-0.560, -1.041e-8
-0.550, -1.019e-8
-0.540, -9.980e-9
-0.530, -9.783e-9
-0.520, -9.588e-9
-0.510, -9.388e-9
-0.500, -9.176e-9
-0.490, -8.964e-9
-0.480, -8.756e-9
-0.470, -8.551e-9
-0.460, -8.348e-9
-0.450, -8.141e-9
-0.440, -7.936e-9
-0.430, -7.727e-9
-0.420, -7.522e-9
-0.410, -7.315e-9
-0.400, -7.118e-9
-0.390, -6.919e-9
-0.380, -6.716e-9
-0.370, -6.514e-9
-0.360, -6.322e-9
-0.350, -6.120e-9
-0.340, -5.915e-9
-0.330, -5.723e-9
-0.320, -5.521e-9
-0.310, -5.329e-9
-0.300, -5.133e-9
-0.290, -4.938e-9
-0.280, -4.761e-9
-0.270, -4.590e-9
-0.260, -4.405e-9
-0.250, -4.220e-9
-0.240, -4.028e-9
-0.230, -3.840e-9
-0.220, -3.653e-9
-0.210, -3.467e-9
-0.200, -3.284e-9
-0.190, -3.101e-9
-0.180, -2.901e-9
-0.170, -2.727e-9
-0.160, -2.541e-9
-0.150, -2.358e-9
-0.140, -2.200e-9
-0.130, -2.035e-9
-0.120, -1.864e-9
-0.110, -1.691e-9
-0.100, -1.524e-9
-0.090, -1.358e-9
-0.080, -1.188e-9
-0.070, -1.025e-9
-0.060, -8.636e-10
-0.050, -7.024e-10
-0.040, -5.431e-10
-0.030, -3.865e-10
-0.020, -2.315e-10
-0.010, -7.616e-11
-0.000, 7.702e-11
0.010, 2.293e-10
0.020, 3.815e-10
0.030, 5.325e-10
0.040, 6.814e-10
0.050, 8.309e-10
0.060, 9.801e-10
0.070, 1.126e-9
0.080, 1.273e-9
0.090, 1.420e-9
0.100, 1.565e-9
0.110, 1.710e-9
0.120, 1.854e-9
0.130, 1.998e-9
0.140, 2.137e-9
0.150, 2.282e-9
0.160, 2.423e-9
0.170, 2.564e-9
0.180, 2.704e-9
0.190, 2.845e-9
0.200, 2.979e-9
0.210, 3.117e-9
0.220, 3.255e-9
0.230, 3.394e-9
0.240, 3.529e-9
0.250, 3.664e-9
0.260, 3.805e-9
0.270, 3.943e-9
0.280, 4.079e-9
0.290, 4.215e-9
0.300, 4.351e-9
0.310, 4.487e-9
0.320, 4.629e-9
0.330, 4.761e-9
0.340, 4.899e-9
0.350, 5.025e-9
0.360, 5.151e-9
0.370, 5.284e-9
0.380, 5.411e-9
0.390, 5.549e-9
0.400, 5.673e-9
0.410, 5.775e-9
0.420, 5.889e-9
0.430, 5.998e-9
0.440, 6.116e-9
0.450, 6.251e-9
0.460, 6.361e-9
0.470, 6.478e-9
0.480, 6.596e-9
0.490, 6.711e-9
0.500, 6.818e-9
0.510, 6.929e-9
0.520, 7.034e-9
0.530, 7.153e-9
0.540, 7.248e-9
0.550, 7.354e-9
0.560, 7.471e-9
0.570, 7.581e-9
0.580, 7.650e-9
0.590, 7.727e-9
0.600, 7.839e-9
0.610, 7.942e-9
0.620, 8.044e-9
0.630, 8.142e-9
0.640, 8.244e-9
0.650, 8.340e-9
0.660, 8.442e-9
0.670, 8.537e-9
0.680, 8.626e-9
0.690, 8.710e-9
0.700, 8.825e-9
0.710, 8.874e-9
0.720, 8.984e-9
0.730, 9.095e-9
0.740, 9.185e-9
0.750, 9.280e-9
0.760, 9.363e-9
0.770, 9.445e-9
0.780, 9.548e-9
0.790, 9.645e-9
0.800, 9.698e-9
0.810, 9.806e-9
0.820, 9.868e-9
0.830, 9.943e-9
0.840, 1.001e-8
0.850, 1.009e-8
0.860, 1.016e-8
0.870, 1.021e-8
0.880, 1.028e-8
0.890, 1.037e-8
0.900, 1.046e-8
0.910, 1.052e-8
0.920, 1.062e-8
0.930, 1.069e-8
0.940, 1.077e-8
0.950, 1.082e-8
0.960, 1.089e-8
0.970, 1.095e-8
0.980, 1.100e-8
0.990, 1.107e-8
1.000, 1.113e-8
1.010, 1.117e-8
1.020, 1.123e-8
1.030, 1.130e-8
1.040, 1.136e-8
1.050, 1.142e-8
1.060, 1.148e-8
1.070, 1.153e-8
1.080, 1.158e-8
1.090, 1.164e-8
1.100, 1.170e-8
1.110, 1.176e-8
1.120, 1.183e-8
1.130, 1.190e-8
1.140, 1.195e-8
1.150, 1.199e-8
1.160, 1.206e-8
1.170, 1.212e-8
1.180, 1.217e-8
1.190, 1.223e-8
1.200, 1.228e-8
1.210, 1.233e-8
1.220, 1.239e-8
1.230, 1.248e-8
1.240, 1.257e-8
1.250, 1.261e-8
1.260, 1.265e-8
1.270, 1.271e-8
1.280, 1.278e-8
1.290, 1.285e-8
1.300, 1.293e-8
1.310, 1.297e-8
1.320, 1.302e-8
1.330, 1.309e-8
1.340, 1.314e-8
1.350, 1.319e-8
1.360, 1.323e-8
1.370, 1.327e-8
1.380, 1.331e-8
1.390, 1.338e-8
1.400, 1.342e-8
1.410, 1.341e-8
1.420, 1.345e-8
1.430, 1.347e-8
1.440, 1.353e-8
1.450, 1.358e-8
1.460, 1.362e-8
1.470, 1.364e-8
1.480, 1.370e-8
1.490, 1.375e-8
1.500, 1.381e-8
1.510, 1.382e-8
1.520, 1.385e-8
1.530, 1.387e-8
1.540, 1.391e-8
1.550, 1.394e-8
1.560, 1.400e-8
1.570, 1.404e-8
1.580, 1.409e-8
1.590, 1.412e-8
1.600, 1.415e-8
1.610, 1.416e-8
1.620, 1.418e-8
1.630, 1.424e-8
1.640, 1.429e-8
1.650, 1.430e-8
1.660, 1.430e-8
1.670, 1.439e-8
1.680, 1.451e-8
1.690, 1.451e-8
1.700, 1.454e-8
1.710, 1.458e-8
1.720, 1.462e-8
1.730, 1.468e-8
1.740, 1.472e-8
1.750, 1.476e-8
1.760, 1.484e-8
1.770, 1.486e-8
1.780, 1.488e-8
1.790, 1.491e-8
1.800, 1.498e-8
1.810, 1.503e-8
1.820, 1.509e-8
1.830, 1.514e-8
1.840, 1.516e-8
1.850, 1.517e-8
1.860, 1.523e-8
1.870, 1.528e-8
1.880, 1.530e-8
1.890, 1.536e-8
1.900, 1.536e-8
1.910, 1.539e-8
1.920, 1.547e-8
1.930, 1.547e-8
1.940, 1.552e-8
1.950, 1.557e-8
1.960, 1.562e-8
1.970, 1.579e-8
1.980, 1.577e-8
1.990, 1.578e-8
