# Supplementary material for: An Insulin-Modified pH-Responsive Nanopipette Based on Ion Current Rectification
Source: Sensors (Basel). 2024 Jun 30;24(13):4264. doi: 10.3390/s24134264 (PMC11244478; doi:10.3390/s24134264)
Supplement: Supplementary file 1 [file sensors-24-04264-s001.zip › Reversibility/8/4.txt]

Aug. 5, 2023   18:01:31
Linear Sweep Voltammetry
File: s:\Data Source:  Experiment
Instrument Model:  CHI830D
Header: 
Note: 

Init E (V) = -2
Final E (V) = 2
Scan Rate (V/s) = 0.5
Sample Interval (V) = 0.01
Quiet Time (sec) = 2
Sensitivity (A/V) = 1e-8


Potential/V, Current/A

-2.000, -4.014e-8
-1.990, -3.999e-8
-1.980, -3.963e-8
-1.970, -3.910e-8
-1.960, -3.888e-8
-1.950, -3.850e-8
-1.940, -3.829e-8
-1.930, -3.812e-8
-1.920, -3.794e-8
-1.910, -3.774e-8
-1.900, -3.753e-8
-1.890, -3.734e-8
-1.880, -3.711e-8
-1.870, -3.481e-8
-1.860, -2.895e-8
-1.850, -3.627e-8
-1.840, -3.619e-8
-1.830, -3.589e-8
-1.820, -3.546e-8
-1.810, -3.562e-8
-1.800, -3.535e-8
-1.790, -3.530e-8
-1.780, -3.507e-8
-1.770, -3.493e-8
-1.760, -3.475e-8
-1.750, -3.449e-8
-1.740, -3.416e-8
-1.730, -3.380e-8
-1.720, -3.372e-8
-1.710, -3.353e-8
-1.700, -3.324e-8
-1.690, -3.324e-8
-1.680, -3.310e-8
-1.670, -3.295e-8
-1.660, -3.270e-8
-1.650, -3.246e-8
-1.640, -3.233e-8
-1.630, -3.212e-8
-1.620, -3.188e-8
-1.610, -3.165e-8
-1.600, -3.150e-8
-1.590, -3.130e-8
-1.580, -3.112e-8
-1.570, -3.090e-8
-1.560, -3.052e-8
-1.550, -3.036e-8
-1.540, -3.021e-8
-1.530, -3.002e-8
-1.520, -2.974e-8
-1.510, -2.967e-8
-1.500, -2.946e-8
-1.490, -2.927e-8
-1.480, -2.886e-8
-1.470, -2.717e-8
-1.460, -2.841e-8
-1.450, -2.809e-8
-1.440, -2.797e-8
-1.430, -2.782e-8
-1.420, -2.759e-8
-1.410, -2.741e-8
-1.400, -2.725e-8
-1.390, -2.703e-8
-1.380, -2.679e-8
-1.370, -2.660e-8
-1.360, -2.644e-8
-1.350, -2.622e-8
-1.340, -2.623e-8
-1.330, -2.610e-8
-1.320, -2.590e-8
-1.310, -2.562e-8
-1.300, -2.547e-8
-1.290, -2.528e-8
-1.280, -2.506e-8
-1.270, -2.490e-8
-1.260, -2.469e-8
-1.250, -2.444e-8
-1.240, -2.415e-8
-1.230, -2.396e-8
-1.220, -2.375e-8
-1.210, -2.344e-8
-1.200, -2.323e-8
-1.190, -2.312e-8
-1.180, -2.297e-8
-1.170, -2.264e-8
-1.160, -2.250e-8
-1.150, -2.233e-8
-1.140, -2.215e-8
-1.130, -2.193e-8
-1.120, -2.173e-8
-1.110, -2.151e-8
-1.100, -2.131e-8
-1.090, -2.108e-8
-1.080, -2.082e-8
-1.070, -2.062e-8
-1.060, -2.047e-8
-1.050, -2.025e-8
-1.040, -1.997e-8
-1.030, -1.981e-8
-1.020, -1.965e-8
-1.010, -1.945e-8
-1.000, -1.927e-8
-0.990, -1.907e-8
-0.980, -1.891e-8
-0.970, -1.871e-8
-0.960, -1.852e-8
-0.950, -1.830e-8
-0.940, -1.811e-8
-0.930, -1.787e-8
-0.920, -1.770e-8
-0.910, -1.750e-8
-0.900, -1.730e-8
-0.890, -1.717e-8
-0.880, -1.698e-8
-0.870, -1.680e-8
-0.860, -1.657e-8
-0.850, -1.636e-8
-0.840, -1.614e-8
-0.830, -1.597e-8
-0.820, -1.580e-8
-0.810, -1.558e-8
-0.800, -1.539e-8
-0.790, -1.518e-8
-0.780, -1.496e-8
-0.770, -1.477e-8
-0.760, -1.455e-8
-0.750, -1.437e-8
-0.740, -1.419e-8
-0.730, -1.400e-8
-0.720, -1.379e-8
-0.710, -1.358e-8
-0.700, -1.339e-8
-0.690, -1.318e-8
-0.680, -1.296e-8
-0.670, -1.275e-8
-0.660, -1.256e-8
-0.650, -1.237e-8
-0.640, -1.219e-8
-0.630, -1.197e-8
-0.620, -1.178e-8
-0.610, -1.156e-8
-0.600, -1.136e-8
-0.590, -1.117e-8
-0.580, -1.098e-8
-0.570, -1.080e-8
-0.560, -1.058e-8
-0.550, -1.038e-8
-0.540, -1.017e-8
-0.530, -9.967e-9
-0.520, -9.760e-9
-0.510, -9.576e-9
-0.500, -9.390e-9
-0.490, -9.173e-9
-0.480, -8.990e-9
-0.470, -8.782e-9
-0.460, -8.595e-9
-0.450, -8.408e-9
-0.440, -8.212e-9
-0.430, -8.016e-9
-0.420, -7.815e-9
-0.410, -7.618e-9
-0.400, -7.429e-9
-0.390, -7.230e-9
-0.380, -7.033e-9
-0.370, -6.833e-9
-0.360, -6.622e-9
-0.350, -6.422e-9
-0.340, -6.227e-9
-0.330, -6.041e-9
-0.320, -5.852e-9
-0.310, -5.653e-9
-0.300, -5.448e-9
-0.290, -5.265e-9
-0.280, -5.060e-9
-0.270, -4.864e-9
-0.260, -4.657e-9
-0.250, -4.458e-9
-0.240, -4.268e-9
-0.230, -4.074e-9
-0.220, -3.876e-9
-0.210, -3.687e-9
-0.200, -3.500e-9
-0.190, -3.305e-9
-0.180, -3.116e-9
-0.170, -2.927e-9
-0.160, -2.740e-9
-0.150, -2.585e-9
-0.140, -2.403e-9
-0.130, -2.214e-9
-0.120, -2.025e-9
-0.110, -1.839e-9
-0.100, -1.656e-9
-0.090, -1.474e-9
-0.080, -1.291e-9
-0.070, -1.112e-9
-0.060, -9.358e-10
-0.050, -7.581e-10
-0.040, -5.846e-10
-0.030, -4.170e-10
-0.020, -2.472e-10
-0.010, -8.077e-11
-0.000, 7.978e-11
0.010, 2.385e-10
0.020, 3.969e-10
0.030, 5.519e-10
0.040, 7.057e-10
0.050, 8.583e-10
0.060, 1.006e-9
0.070, 1.156e-9
0.080, 1.301e-9
0.090, 1.442e-9
0.100, 1.581e-9
0.110, 1.716e-9
0.120, 1.851e-9
0.130, 1.982e-9
0.140, 2.111e-9
0.150, 2.239e-9
0.160, 2.364e-9
0.170, 2.486e-9
0.180, 2.609e-9
0.190, 2.734e-9
0.200, 2.852e-9
0.210, 2.968e-9
0.220, 3.084e-9
0.230, 3.194e-9
0.240, 3.301e-9
0.250, 3.408e-9
0.260, 3.513e-9
0.270, 3.617e-9
0.280, 3.718e-9
0.290, 3.827e-9
0.300, 3.939e-9
0.310, 4.039e-9
0.320, 4.145e-9
0.330, 4.233e-9
0.340, 4.330e-9
0.350, 4.599e-9
0.360, 4.745e-9
0.370, 4.845e-9
0.380, 4.963e-9
0.390, 5.068e-9
0.400, 5.191e-9
0.410, 5.286e-9
0.420, 5.380e-9
0.430, 5.473e-9
0.440, 5.564e-9
0.450, 5.654e-9
0.460, 5.741e-9
0.470, 5.841e-9
0.480, 5.930e-9
0.490, 6.026e-9
0.500, 6.108e-9
0.510, 6.189e-9
0.520, 6.272e-9
0.530, 6.348e-9
0.540, 6.422e-9
0.550, 6.500e-9
0.560, 6.569e-9
0.570, 6.643e-9
0.580, 6.719e-9
0.590, 6.805e-9
0.600, 6.875e-9
0.610, 6.918e-9
0.620, 6.977e-9
0.630, 7.124e-9
0.640, 7.319e-9
0.650, 7.377e-9
0.660, 7.439e-9
0.670, 7.473e-9
0.680, 7.534e-9
0.690, 7.573e-9
0.700, 7.649e-9
0.710, 7.851e-9
0.720, 8.539e-9
0.730, 8.832e-9
0.740, 8.934e-9
0.750, 9.031e-9
0.760, 9.109e-9
0.770, 9.219e-9
0.780, 9.321e-9
0.790, 9.405e-9
0.800, 9.493e-9
0.810, 9.565e-9
0.820, 9.650e-9
0.830, 9.735e-9
0.840, 9.843e-9
0.850, 9.910e-9
0.860, 9.974e-9
0.870, 1.005e-8
0.880, 1.011e-8
0.890, 1.018e-8
0.900, 1.025e-8
0.910, 1.033e-8
0.920, 1.061e-8
0.930, 1.068e-8
0.940, 1.079e-8
0.950, 1.086e-8
0.960, 1.092e-8
0.970, 1.098e-8
0.980, 1.103e-8
0.990, 1.108e-8
1.000, 1.113e-8
1.010, 1.117e-8
1.020, 1.122e-8
1.030, 1.125e-8
1.040, 1.131e-8
1.050, 1.136e-8
1.060, 1.140e-8
1.070, 1.146e-8
1.080, 1.150e-8
1.090, 1.154e-8
1.100, 1.159e-8
1.110, 1.163e-8
1.120, 1.164e-8
1.130, 1.170e-8
1.140, 1.174e-8
1.150, 1.177e-8
1.160, 1.183e-8
1.170, 1.187e-8
1.180, 1.190e-8
1.190, 1.193e-8
1.200, 1.196e-8
1.210, 1.197e-8
1.220, 1.202e-8
1.230, 1.204e-8
1.240, 1.206e-8
1.250, 1.205e-8
1.260, 1.208e-8
1.270, 1.210e-8
1.280, 1.211e-8
1.290, 1.214e-8
1.300, 1.216e-8
1.310, 1.221e-8
1.320, 1.224e-8
1.330, 1.223e-8
1.340, 1.223e-8
1.350, 1.225e-8
1.360, 1.229e-8
1.370, 1.231e-8
1.380, 1.230e-8
1.390, 1.232e-8
1.400, 1.238e-8
1.410, 1.239e-8
1.420, 1.241e-8
1.430, 1.242e-8
1.440, 1.243e-8
1.450, 1.241e-8
1.460, 1.242e-8
1.470, 1.245e-8
1.480, 1.249e-8
1.490, 1.249e-8
1.500, 1.249e-8
1.510, 1.251e-8
1.520, 1.253e-8
1.530, 1.253e-8
1.540, 1.254e-8
1.550, 1.253e-8
1.560, 1.257e-8
1.570, 1.259e-8
1.580, 1.258e-8
1.590, 1.260e-8
1.600, 1.263e-8
1.610, 1.262e-8
1.620, 1.267e-8
1.630, 1.274e-8
1.640, 1.276e-8
1.650, 1.274e-8
1.660, 1.275e-8
1.670, 1.277e-8
1.680, 1.277e-8
1.690, 1.278e-8
1.700, 1.279e-8
1.710, 1.279e-8
1.720, 1.276e-8
1.730, 1.281e-8
1.740, 1.281e-8
1.750, 1.282e-8
1.760, 1.284e-8
1.770, 1.284e-8
1.780, 1.286e-8
1.790, 1.286e-8
1.800, 1.285e-8
1.810, 1.284e-8
1.820, 1.291e-8
1.830, 1.294e-8
1.840, 1.291e-8
1.850, 1.294e-8
1.860, 1.295e-8
1.870, 1.295e-8
1.880, 1.297e-8
1.890, 1.299e-8
1.900, 1.298e-8
1.910, 1.300e-8
1.920, 1.299e-8
1.930, 1.300e-8
1.940, 1.298e-8
1.950, 1.298e-8
1.960, 1.299e-8
1.970, 1.299e-8
1.980, 1.298e-8
1.990, 1.301e-8
