# Supplementary material for: An Insulin-Modified pH-Responsive Nanopipette Based on Ion Current Rectification
Source: Sensors (Basel). 2024 Jun 30;24(13):4264. doi: 10.3390/s24134264 (PMC11244478; doi:10.3390/s24134264)
Supplement: Supplementary file 1 [file sensors-24-04264-s001.zip › Reversibility/8/5.txt]

Aug. 5, 2023   18:13:30
Linear Sweep Voltammetry
File: s:\Data Source:  Experiment
Instrument Model:  CHI830D
Header: 
Note: 

Init E (V) = -2
Final E (V) = 2
Scan Rate (V/s) = 0.5
Sample Interval (V) = 0.01
Quiet Time (sec) = 2
Sensitivity (A/V) = 1e-8

Ep = 1.590V
ip = 2.411e-11A
Ah = 6.742e-13C

Potential/V, Current/A

-2.000, -3.598e-8
-1.990, -3.579e-8
-1.980, -3.524e-8
-1.970, -3.508e-8
-1.960, -3.451e-8
-1.950, -3.400e-8
-1.940, -3.454e-8
-1.930, -3.382e-8
-1.920, -3.279e-8
-1.910, -3.232e-8
-1.900, -3.263e-8
-1.890, -3.368e-8
-1.880, -3.367e-8
-1.870, -3.347e-8
-1.860, -3.312e-8
-1.850, -3.256e-8
-1.840, -3.169e-8
-1.830, -3.034e-8
-1.820, -2.676e-8
-1.810, -2.724e-8
-1.800, -2.922e-8
-1.790, -3.017e-8
-1.780, -3.077e-8
-1.770, -3.063e-8
-1.760, -3.066e-8
-1.750, -3.065e-8
-1.740, -3.021e-8
-1.730, -3.025e-8
-1.720, -3.042e-8
-1.710, -3.062e-8
-1.700, -3.032e-8
-1.690, -3.022e-8
-1.680, -3.003e-8
-1.670, -2.983e-8
-1.660, -2.943e-8
-1.650, -2.928e-8
-1.640, -2.879e-8
-1.630, -2.837e-8
-1.620, -2.831e-8
-1.610, -2.803e-8
-1.600, -2.728e-8
-1.590, -2.646e-8
-1.580, -2.509e-8
-1.570, -2.602e-8
-1.560, -2.471e-8
-1.550, -2.388e-8
-1.540, -2.363e-8
-1.530, -2.439e-8
-1.520, -2.344e-8
-1.510, -2.374e-8
-1.500, -2.410e-8
-1.490, -2.460e-8
-1.480, -2.465e-8
-1.470, -2.409e-8
-1.460, -2.353e-8
-1.450, -2.429e-8
-1.440, -2.434e-8
-1.430, -2.332e-8
-1.420, -2.344e-8
-1.410, -2.318e-8
-1.400, -2.353e-8
-1.390, -2.349e-8
-1.380, -2.351e-8
-1.370, -2.344e-8
-1.360, -2.348e-8
-1.350, -2.307e-8
-1.340, -2.308e-8
-1.330, -2.299e-8
-1.320, -2.266e-8
-1.310, -2.244e-8
-1.300, -2.210e-8
-1.290, -2.158e-8
-1.280, -2.138e-8
-1.270, -2.136e-8
-1.260, -2.115e-8
-1.250, -2.128e-8
-1.240, -2.096e-8
-1.230, -2.074e-8
-1.220, -2.055e-8
-1.210, -2.039e-8
-1.200, -2.047e-8
-1.190, -1.993e-8
-1.180, -1.984e-8
-1.170, -1.969e-8
-1.160, -1.954e-8
-1.150, -1.956e-8
-1.140, -1.942e-8
-1.130, -1.924e-8
-1.120, -1.900e-8
-1.110, -1.881e-8
-1.100, -1.847e-8
-1.090, -1.828e-8
-1.080, -1.807e-8
-1.070, -1.809e-8
-1.060, -1.784e-8
-1.050, -1.750e-8
-1.040, -1.740e-8
-1.030, -1.754e-8
-1.020, -1.746e-8
-1.010, -1.749e-8
-1.000, -1.736e-8
-0.990, -1.726e-8
-0.980, -1.712e-8
-0.970, -1.698e-8
-0.960, -1.683e-8
-0.950, -1.663e-8
-0.940, -1.643e-8
-0.930, -1.627e-8
-0.920, -1.608e-8
-0.910, -1.586e-8
-0.900, -1.563e-8
-0.890, -1.541e-8
-0.880, -1.526e-8
-0.870, -1.510e-8
-0.860, -1.493e-8
-0.850, -1.479e-8
-0.840, -1.459e-8
-0.830, -1.441e-8
-0.820, -1.424e-8
-0.810, -1.407e-8
-0.800, -1.391e-8
-0.790, -1.375e-8
-0.780, -1.357e-8
-0.770, -1.339e-8
-0.760, -1.321e-8
-0.750, -1.302e-8
-0.740, -1.284e-8
-0.730, -1.267e-8
-0.720, -1.248e-8
-0.710, -1.230e-8
-0.700, -1.213e-8
-0.690, -1.195e-8
-0.680, -1.176e-8
-0.670, -1.158e-8
-0.660, -1.141e-8
-0.650, -1.123e-8
-0.640, -1.105e-8
-0.630, -1.087e-8
-0.620, -1.068e-8
-0.610, -1.050e-8
-0.600, -1.032e-8
-0.590, -1.014e-8
-0.580, -9.960e-9
-0.570, -9.790e-9
-0.560, -9.606e-9
-0.550, -9.421e-9
-0.540, -9.243e-9
-0.530, -9.058e-9
-0.520, -8.846e-9
-0.510, -8.661e-9
-0.500, -8.494e-9
-0.490, -8.313e-9
-0.480, -8.136e-9
-0.470, -7.956e-9
-0.460, -7.775e-9
-0.450, -7.587e-9
-0.440, -7.390e-9
-0.430, -7.201e-9
-0.420, -7.031e-9
-0.410, -6.858e-9
-0.400, -6.689e-9
-0.390, -6.512e-9
-0.380, -6.333e-9
-0.370, -6.156e-9
-0.360, -5.982e-9
-0.350, -5.805e-9
-0.340, -5.626e-9
-0.330, -5.446e-9
-0.320, -5.269e-9
-0.310, -5.094e-9
-0.300, -4.918e-9
-0.290, -4.745e-9
-0.280, -4.568e-9
-0.270, -4.390e-9
-0.260, -4.215e-9
-0.250, -4.041e-9
-0.240, -3.868e-9
-0.230, -3.694e-9
-0.220, -3.522e-9
-0.210, -3.349e-9
-0.200, -3.178e-9
-0.190, -3.011e-9
-0.180, -2.840e-9
-0.170, -2.671e-9
-0.160, -2.504e-9
-0.150, -2.336e-9
-0.140, -2.170e-9
-0.130, -2.004e-9
-0.120, -1.839e-9
-0.110, -1.674e-9
-0.100, -1.512e-9
-0.090, -1.351e-9
-0.080, -1.190e-9
-0.070, -1.030e-9
-0.060, -8.728e-10
-0.050, -7.162e-10
-0.040, -5.603e-10
-0.030, -4.071e-10
-0.020, -2.561e-10
-0.010, -1.045e-10
-0.000, 4.348e-11
0.010, 1.899e-10
0.020, 3.345e-10
0.030, 4.744e-10
0.040, 6.073e-10
0.050, 7.417e-10
0.060, 8.804e-10
0.070, 1.019e-9
0.080, 1.152e-9
0.090, 1.286e-9
0.100, 1.420e-9
0.110, 1.546e-9
0.120, 1.672e-9
0.130, 1.798e-9
0.140, 1.922e-9
0.150, 2.041e-9
0.160, 2.162e-9
0.170, 2.279e-9
0.180, 2.396e-9
0.190, 2.509e-9
0.200, 2.620e-9
0.210, 2.738e-9
0.220, 2.849e-9
0.230, 2.955e-9
0.240, 3.057e-9
0.250, 3.164e-9
0.260, 3.265e-9
0.270, 3.350e-9
0.280, 3.397e-9
0.290, 3.461e-9
0.300, 3.548e-9
0.310, 3.647e-9
0.320, 3.773e-9
0.330, 3.880e-9
0.340, 4.018e-9
0.350, 4.135e-9
0.360, 4.285e-9
0.370, 4.396e-9
0.380, 4.505e-9
0.390, 4.600e-9
0.400, 4.694e-9
0.410, 4.813e-9
0.420, 4.913e-9
0.430, 5.000e-9
0.440, 5.098e-9
0.450, 5.201e-9
0.460, 5.300e-9
0.470, 5.401e-9
0.480, 5.492e-9
0.490, 5.590e-9
0.500, 5.681e-9
0.510, 5.771e-9
0.520, 5.850e-9
0.530, 5.950e-9
0.540, 6.041e-9
0.550, 6.139e-9
0.560, 6.215e-9
0.570, 6.289e-9
0.580, 6.380e-9
0.590, 6.469e-9
0.600, 6.573e-9
0.610, 6.651e-9
0.620, 6.711e-9
0.630, 6.786e-9
0.640, 6.864e-9
0.650, 6.938e-9
0.660, 7.008e-9
0.670, 7.081e-9
0.680, 7.138e-9
0.690, 7.211e-9
0.700, 7.282e-9
0.710, 7.334e-9
0.720, 7.395e-9
0.730, 7.455e-9
0.740, 7.526e-9
0.750, 7.584e-9
0.760, 7.629e-9
0.770, 7.676e-9
0.780, 7.716e-9
0.790, 7.776e-9
0.800, 7.845e-9
0.810, 7.897e-9
0.820, 7.913e-9
0.830, 7.938e-9
0.840, 7.987e-9
0.850, 8.016e-9
0.860, 8.041e-9
0.870, 8.072e-9
0.880, 8.086e-9
0.890, 8.159e-9
0.900, 8.186e-9
0.910, 8.152e-9
0.920, 8.095e-9
0.930, 8.030e-9
0.940, 8.092e-9
0.950, 8.114e-9
0.960, 8.116e-9
0.970, 8.163e-9
0.980, 8.180e-9
0.990, 8.213e-9
1.000, 8.325e-9
1.010, 8.355e-9
1.020, 8.362e-9
1.030, 8.386e-9
1.040, 8.398e-9
1.050, 8.429e-9
1.060, 8.419e-9
1.070, 8.465e-9
1.080, 8.464e-9
1.090, 8.474e-9
1.100, 8.482e-9
1.110, 8.483e-9
1.120, 8.471e-9
1.130, 8.461e-9
1.140, 8.446e-9
1.150, 8.445e-9
1.160, 8.446e-9
1.170, 8.409e-9
1.180, 8.413e-9
1.190, 8.372e-9
1.200, 8.397e-9
1.210, 8.381e-9
1.220, 8.397e-9
1.230, 8.404e-9
1.240, 8.331e-9
1.250, 8.278e-9
1.260, 8.258e-9
1.270, 8.188e-9
1.280, 8.277e-9
1.290, 8.113e-9
1.300, 7.969e-9
1.310, 8.107e-9
1.320, 8.043e-9
1.330, 8.033e-9
1.340, 7.788e-9
1.350, 8.007e-9
1.360, 8.111e-9
1.370, 8.327e-9
1.380, 8.216e-9
1.390, 8.059e-9
1.400, 8.195e-9
1.410, 8.112e-9
1.420, 8.202e-9
1.430, 8.078e-9
1.440, 8.156e-9
1.450, 8.098e-9
1.460, 8.211e-9
1.470, 8.217e-9
1.480, 8.442e-9
1.490, 8.559e-9
1.500, 8.499e-9
1.510, 8.454e-9
1.520, 8.434e-9
1.530, 8.424e-9
1.540, 8.378e-9
1.550, 8.391e-9
1.560, 8.373e-9
1.570, 8.366e-9
1.580, 8.376e-9
1.590, 8.390e-9
1.600, 8.379e-9
1.610, 8.363e-9
1.620, 8.352e-9
1.630, 8.356e-9
1.640, 8.378e-9
1.650, 8.374e-9
1.660, 8.362e-9
1.670, 8.338e-9
1.680, 8.315e-9
1.690, 8.301e-9
1.700, 8.323e-9
1.710, 8.302e-9
1.720, 8.284e-9
1.730, 8.267e-9
1.740, 8.239e-9
1.750, 8.257e-9
1.760, 8.272e-9
1.770, 8.286e-9
1.780, 8.262e-9
1.790, 8.259e-9
1.800, 8.253e-9
1.810, 8.220e-9
1.820, 8.242e-9
1.830, 8.228e-9
1.840, 8.215e-9
1.850, 8.216e-9
1.860, 8.215e-9
1.870, 8.196e-9
1.880, 8.180e-9
1.890, 8.180e-9
1.900, 8.170e-9
1.910, 8.143e-9
1.920, 8.127e-9
1.930, 8.133e-9
1.940, 8.147e-9
1.950, 8.131e-9
1.960, 8.145e-9
1.970, 8.141e-9
1.980, 8.132e-9
1.990, 8.138e-9
