# Supplementary material for: An Insulin-Modified pH-Responsive Nanopipette Based on Ion Current Rectification
Source: Sensors (Basel). 2024 Jun 30;24(13):4264. doi: 10.3390/s24134264 (PMC11244478; doi:10.3390/s24134264)
Supplement: Supplementary file 1 [file sensors-24-04264-s001.zip › Reversibility/8/6.txt]

Aug. 5, 2023   20:06:37
Linear Sweep Voltammetry
File: s:\Data Source:  Experiment
Instrument Model:  CHI830D
Header: 
Note: 

Init E (V) = -2
Final E (V) = 2
Scan Rate (V/s) = 0.5
Sample Interval (V) = 0.01
Quiet Time (sec) = 2
Sensitivity (A/V) = 1e-7


Potential/V, Current/A

-2.000, -2.422e-7
-1.990, -2.411e-7
-1.980, -2.399e-7
-1.970, -2.389e-7
-1.960, -2.378e-7
-1.950, -2.368e-7
-1.940, -2.356e-7
-1.930, -2.345e-7
-1.920, -2.333e-7
-1.910, -2.321e-7
-1.900, -2.310e-7
-1.890, -2.299e-7
-1.880, -2.286e-7
-1.870, -2.274e-7
-1.860, -2.263e-7
-1.850, -2.252e-7
-1.840, -2.240e-7
-1.830, -2.228e-7
-1.820, -2.215e-7
-1.810, -2.202e-7
-1.800, -2.190e-7
-1.790, -2.179e-7
-1.780, -2.167e-7
-1.770, -2.155e-7
-1.760, -2.143e-7
-1.750, -2.131e-7
-1.740, -2.119e-7
-1.730, -2.106e-7
-1.720, -2.093e-7
-1.710, -2.080e-7
-1.700, -2.068e-7
-1.690, -2.055e-7
-1.680, -2.042e-7
-1.670, -2.029e-7
-1.660, -2.016e-7
-1.650, -2.004e-7
-1.640, -1.991e-7
-1.630, -1.979e-7
-1.620, -1.966e-7
-1.610, -1.954e-7
-1.600, -1.941e-7
-1.590, -1.928e-7
-1.580, -1.915e-7
-1.570, -1.903e-7
-1.560, -1.890e-7
-1.550, -1.877e-7
-1.540, -1.864e-7
-1.530, -1.852e-7
-1.520, -1.840e-7
-1.510, -1.826e-7
-1.500, -1.813e-7
-1.490, -1.800e-7
-1.480, -1.787e-7
-1.470, -1.774e-7
-1.460, -1.762e-7
-1.450, -1.749e-7
-1.440, -1.735e-7
-1.430, -1.722e-7
-1.420, -1.709e-7
-1.410, -1.696e-7
-1.400, -1.683e-7
-1.390, -1.670e-7
-1.380, -1.656e-7
-1.370, -1.643e-7
-1.360, -1.630e-7
-1.350, -1.617e-7
-1.340, -1.603e-7
-1.330, -1.589e-7
-1.320, -1.576e-7
-1.310, -1.563e-7
-1.300, -1.550e-7
-1.290, -1.536e-7
-1.280, -1.524e-7
-1.270, -1.511e-7
-1.260, -1.498e-7
-1.250, -1.485e-7
-1.240, -1.472e-7
-1.230, -1.459e-7
-1.220, -1.445e-7
-1.210, -1.431e-7
-1.200, -1.418e-7
-1.190, -1.404e-7
-1.180, -1.391e-7
-1.170, -1.378e-7
-1.160, -1.365e-7
-1.150, -1.351e-7
-1.140, -1.338e-7
-1.130, -1.324e-7
-1.120, -1.311e-7
-1.110, -1.298e-7
-1.100, -1.284e-7
-1.090, -1.271e-7
-1.080, -1.257e-7
-1.070, -1.244e-7
-1.060, -1.231e-7
-1.050, -1.218e-7
-1.040, -1.204e-7
-1.030, -1.191e-7
-1.020, -1.178e-7
-1.010, -1.164e-7
-1.000, -1.151e-7
-0.990, -1.138e-7
-0.980, -1.125e-7
-0.970, -1.111e-7
-0.960, -1.098e-7
-0.950, -1.085e-7
-0.940, -1.072e-7
-0.930, -1.058e-7
-0.920, -1.045e-7
-0.910, -1.032e-7
-0.900, -1.018e-7
-0.890, -1.005e-7
-0.880, -9.922e-8
-0.870, -9.790e-8
-0.860, -9.658e-8
-0.850, -9.526e-8
-0.840, -9.395e-8
-0.830, -9.263e-8
-0.820, -9.132e-8
-0.810, -9.002e-8
-0.800, -8.870e-8
-0.790, -8.739e-8
-0.780, -8.607e-8
-0.770, -8.475e-8
-0.760, -8.347e-8
-0.750, -8.218e-8
-0.740, -8.089e-8
-0.730, -7.961e-8
-0.720, -7.832e-8
-0.710, -7.706e-8
-0.700, -7.579e-8
-0.690, -7.453e-8
-0.680, -7.328e-8
-0.670, -7.201e-8
-0.660, -7.073e-8
-0.650, -6.947e-8
-0.640, -6.820e-8
-0.630, -6.694e-8
-0.620, -6.570e-8
-0.610, -6.446e-8
-0.600, -6.321e-8
-0.590, -6.197e-8
-0.580, -6.075e-8
-0.570, -5.952e-8
-0.560, -5.831e-8
-0.550, -5.710e-8
-0.540, -5.589e-8
-0.530, -5.466e-8
-0.520, -5.346e-8
-0.510, -5.225e-8
-0.500, -5.106e-8
-0.490, -4.989e-8
-0.480, -4.871e-8
-0.470, -4.752e-8
-0.460, -4.635e-8
-0.450, -4.520e-8
-0.440, -4.404e-8
-0.430, -4.289e-8
-0.420, -4.175e-8
-0.410, -4.061e-8
-0.400, -3.947e-8
-0.390, -3.835e-8
-0.380, -3.722e-8
-0.370, -3.611e-8
-0.360, -3.500e-8
-0.350, -3.390e-8
-0.340, -3.281e-8
-0.330, -3.171e-8
-0.320, -3.064e-8
-0.310, -2.956e-8
-0.300, -2.849e-8
-0.290, -2.743e-8
-0.280, -2.638e-8
-0.270, -2.534e-8
-0.260, -2.431e-8
-0.250, -2.327e-8
-0.240, -2.225e-8
-0.230, -2.123e-8
-0.220, -2.022e-8
-0.210, -1.922e-8
-0.200, -1.823e-8
-0.190, -1.724e-8
-0.180, -1.627e-8
-0.170, -1.529e-8
-0.160, -1.433e-8
-0.150, -1.338e-8
-0.140, -1.244e-8
-0.130, -1.151e-8
-0.120, -1.058e-8
-0.110, -9.651e-9
-0.100, -8.737e-9
-0.090, -7.836e-9
-0.080, -6.938e-9
-0.070, -6.046e-9
-0.060, -5.175e-9
-0.050, -4.296e-9
-0.040, -3.431e-9
-0.030, -2.573e-9
-0.020, -1.737e-9
-0.010, -9.000e-10
-0.000, -5.729e-11
0.010, 7.670e-10
0.020, 1.582e-9
0.030, 2.385e-9
0.040, 3.185e-9
0.050, 3.972e-9
0.060, 4.753e-9
0.070, 5.531e-9
0.080, 6.291e-9
0.090, 7.063e-9
0.100, 7.814e-9
0.110, 8.561e-9
0.120, 9.305e-9
0.130, 1.004e-8
0.140, 1.076e-8
0.150, 1.149e-8
0.160, 1.221e-8
0.170, 1.291e-8
0.180, 1.362e-8
0.190, 1.433e-8
0.200, 1.502e-8
0.210, 1.572e-8
0.220, 1.641e-8
0.230, 1.709e-8
0.240, 1.777e-8
0.250, 1.845e-8
0.260, 1.912e-8
0.270, 1.978e-8
0.280, 2.046e-8
0.290, 2.112e-8
0.300, 2.178e-8
0.310, 2.244e-8
0.320, 2.310e-8
0.330, 2.377e-8
0.340, 2.442e-8
0.350, 2.506e-8
0.360, 2.571e-8
0.370, 2.635e-8
0.380, 2.700e-8
0.390, 2.764e-8
0.400, 2.828e-8
0.410, 2.891e-8
0.420, 2.954e-8
0.430, 3.016e-8
0.440, 3.079e-8
0.450, 3.141e-8
0.460, 3.204e-8
0.470, 3.267e-8
0.480, 3.329e-8
0.490, 3.391e-8
0.500, 3.453e-8
0.510, 3.515e-8
0.520, 3.577e-8
0.530, 3.639e-8
0.540, 3.700e-8
0.550, 3.760e-8
0.560, 3.822e-8
0.570, 3.881e-8
0.580, 3.939e-8
0.590, 4.001e-8
0.600, 4.058e-8
0.610, 4.115e-8
0.620, 4.171e-8
0.630, 4.230e-8
0.640, 4.290e-8
0.650, 4.347e-8
0.660, 4.404e-8
0.670, 4.461e-8
0.680, 4.518e-8
0.690, 4.576e-8
0.700, 4.632e-8
0.710, 4.688e-8
0.720, 4.740e-8
0.730, 4.799e-8
0.740, 4.859e-8
0.750, 4.915e-8
0.760, 4.971e-8
0.770, 5.024e-8
0.780, 5.076e-8
0.790, 5.131e-8
0.800, 5.186e-8
0.810, 5.237e-8
0.820, 5.289e-8
0.830, 5.341e-8
0.840, 5.389e-8
0.850, 5.439e-8
0.860, 5.491e-8
0.870, 5.532e-8
0.880, 5.575e-8
0.890, 5.626e-8
0.900, 5.676e-8
0.910, 5.724e-8
0.920, 5.774e-8
0.930, 5.817e-8
0.940, 5.865e-8
0.950, 5.910e-8
0.960, 5.959e-8
0.970, 6.011e-8
0.980, 6.054e-8
0.990, 6.103e-8
1.000, 6.136e-8
1.010, 6.181e-8
1.020, 6.232e-8
1.030, 6.276e-8
1.040, 6.322e-8
1.050, 6.368e-8
1.060, 6.419e-8
1.070, 6.451e-8
1.080, 6.489e-8
1.090, 6.511e-8
1.100, 6.559e-8
1.110, 6.599e-8
1.120, 6.629e-8
1.130, 6.657e-8
1.140, 6.714e-8
1.150, 6.772e-8
1.160, 6.814e-8
1.170, 6.842e-8
1.180, 6.898e-8
1.190, 6.928e-8
1.200, 6.960e-8
1.210, 6.998e-8
1.220, 7.029e-8
1.230, 7.070e-8
1.240, 7.095e-8
1.250, 7.145e-8
1.260, 7.169e-8
1.270, 7.193e-8
1.280, 7.231e-8
1.290, 7.268e-8
1.300, 7.306e-8
1.310, 7.339e-8
1.320, 7.376e-8
1.330, 7.409e-8
1.340, 7.427e-8
1.350, 7.461e-8
1.360, 7.499e-8
1.370, 7.514e-8
1.380, 7.546e-8
1.390, 7.578e-8
1.400, 7.611e-8
1.410, 7.640e-8
1.420, 7.642e-8
1.430, 7.703e-8
1.440, 7.720e-8
1.450, 7.770e-8
1.460, 7.828e-8
1.470, 7.857e-8
1.480, 7.903e-8
1.490, 7.924e-8
1.500, 7.969e-8
1.510, 8.020e-8
1.520, 8.069e-8
1.530, 8.084e-8
1.540, 8.139e-8
1.550, 8.167e-8
1.560, 8.197e-8
1.570, 8.199e-8
1.580, 8.228e-8
1.590, 8.278e-8
1.600, 8.510e-8
1.610, 8.722e-8
1.620, 8.731e-8
1.630, 8.723e-8
1.640, 8.755e-8
1.650, 8.774e-8
1.660, 8.806e-8
1.670, 8.872e-8
1.680, 8.886e-8
1.690, 8.897e-8
1.700, 8.909e-8
1.710, 8.965e-8
1.720, 8.995e-8
1.730, 9.044e-8
1.740, 9.064e-8
1.750, 9.075e-8
1.760, 9.107e-8
1.770, 9.145e-8
1.780, 9.200e-8
1.790, 9.226e-8
1.800, 9.230e-8
1.810, 9.286e-8
1.820, 9.316e-8
1.830, 9.319e-8
1.840, 9.351e-8
1.850, 9.420e-8
1.860, 9.457e-8
1.870, 9.446e-8
1.880, 9.507e-8
1.890, 9.581e-8
1.900, 9.601e-8
1.910, 9.632e-8
1.920, 9.670e-8
1.930, 9.699e-8
1.940, 9.762e-8
1.950, 9.763e-8
1.960, 9.784e-8
1.970, 9.804e-8
1.980, 9.843e-8
1.990, 9.865e-8
