# Supplementary material for: An Insulin-Modified pH-Responsive Nanopipette Based on Ion Current Rectification
Source: Sensors (Basel). 2024 Jun 30;24(13):4264. doi: 10.3390/s24134264 (PMC11244478; doi:10.3390/s24134264)
Supplement: Supplementary file 1 [file sensors-24-04264-s001.zip › Reversibility/9/1.txt]

Aug. 5, 2023   17:23:22
Linear Sweep Voltammetry
File: s:\Data Source:  Experiment
Instrument Model:  CHI830D
Header: 
Note: 

Init E (V) = -2
Final E (V) = 2
Scan Rate (V/s) = 0.5
Sample Interval (V) = 0.01
Quiet Time (sec) = 2
Sensitivity (A/V) = 1e-8


Potential/V, Current/A

-2.000, -1.040e-8
-1.990, -1.035e-8
-1.980, -1.032e-8
-1.970, -1.030e-8
-1.960, -1.022e-8
-1.950, -1.024e-8
-1.940, -1.016e-8
-1.930, -1.013e-8
-1.920, -1.011e-8
-1.910, -1.003e-8
-1.900, -9.959e-9
-1.890, -9.899e-9
-1.880, -9.884e-9
-1.870, -9.842e-9
-1.860, -9.790e-9
-1.850, -9.739e-9
-1.840, -9.723e-9
-1.830, -9.691e-9
-1.820, -9.670e-9
-1.810, -9.634e-9
-1.800, -9.574e-9
-1.790, -9.502e-9
-1.780, -9.462e-9
-1.770, -9.388e-9
-1.760, -9.345e-9
-1.750, -9.274e-9
-1.740, -9.247e-9
-1.730, -9.218e-9
-1.720, -9.170e-9
-1.710, -9.107e-9
-1.700, -9.075e-9
-1.690, -9.026e-9
-1.680, -8.964e-9
-1.670, -8.928e-9
-1.660, -8.844e-9
-1.650, -8.794e-9
-1.640, -8.791e-9
-1.630, -8.727e-9
-1.620, -8.688e-9
-1.610, -8.640e-9
-1.600, -8.607e-9
-1.590, -8.578e-9
-1.580, -8.489e-9
-1.570, -8.441e-9
-1.560, -8.384e-9
-1.550, -8.353e-9
-1.540, -8.339e-9
-1.530, -8.288e-9
-1.520, -8.262e-9
-1.510, -8.170e-9
-1.500, -8.116e-9
-1.490, -8.068e-9
-1.480, -7.991e-9
-1.470, -7.942e-9
-1.460, -7.905e-9
-1.450, -7.849e-9
-1.440, -7.770e-9
-1.430, -7.688e-9
-1.420, -7.666e-9
-1.410, -7.650e-9
-1.400, -7.634e-9
-1.390, -7.555e-9
-1.380, -7.486e-9
-1.370, -7.452e-9
-1.360, -7.396e-9
-1.350, -7.351e-9
-1.340, -7.297e-9
-1.330, -7.250e-9
-1.320, -7.217e-9
-1.310, -7.157e-9
-1.300, -7.108e-9
-1.290, -7.101e-9
-1.280, -7.054e-9
-1.270, -7.049e-9
-1.260, -6.992e-9
-1.250, -6.911e-9
-1.240, -6.861e-9
-1.230, -6.810e-9
-1.220, -6.779e-9
-1.210, -6.742e-9
-1.200, -6.689e-9
-1.190, -6.634e-9
-1.180, -6.587e-9
-1.170, -6.557e-9
-1.160, -6.480e-9
-1.150, -6.451e-9
-1.140, -6.402e-9
-1.130, -6.350e-9
-1.120, -6.321e-9
-1.110, -6.286e-9
-1.100, -6.250e-9
-1.090, -6.164e-9
-1.080, -6.133e-9
-1.070, -6.080e-9
-1.060, -6.036e-9
-1.050, -5.948e-9
-1.040, -5.906e-9
-1.030, -5.846e-9
-1.020, -5.798e-9
-1.010, -5.728e-9
-1.000, -5.723e-9
-0.990, -5.702e-9
-0.980, -5.656e-9
-0.970, -5.636e-9
-0.960, -5.578e-9
-0.950, -5.526e-9
-0.940, -5.499e-9
-0.930, -5.435e-9
-0.920, -5.382e-9
-0.910, -5.354e-9
-0.900, -5.326e-9
-0.890, -5.288e-9
-0.880, -5.219e-9
-0.870, -5.196e-9
-0.860, -5.135e-9
-0.850, -5.090e-9
-0.840, -5.041e-9
-0.830, -5.000e-9
-0.820, -4.951e-9
-0.810, -4.891e-9
-0.800, -4.874e-9
-0.790, -4.833e-9
-0.780, -4.798e-9
-0.770, -4.757e-9
-0.760, -4.711e-9
-0.750, -4.637e-9
-0.740, -4.589e-9
-0.730, -4.521e-9
-0.720, -4.451e-9
-0.710, -4.399e-9
-0.700, -4.383e-9
-0.690, -4.370e-9
-0.680, -4.344e-9
-0.670, -4.309e-9
-0.660, -4.297e-9
-0.650, -4.261e-9
-0.640, -4.196e-9
-0.630, -4.168e-9
-0.620, -4.139e-9
-0.610, -4.124e-9
-0.600, -4.047e-9
-0.590, -3.994e-9
-0.580, -3.973e-9
-0.570, -3.943e-9
-0.560, -3.893e-9
-0.550, -3.860e-9
-0.540, -3.851e-9
-0.530, -3.800e-9
-0.520, -3.769e-9
-0.510, -3.733e-9
-0.500, -3.687e-9
-0.490, -3.657e-9
-0.480, -3.606e-9
-0.470, -3.532e-9
-0.460, -3.499e-9
-0.450, -3.476e-9
-0.440, -3.445e-9
-0.430, -3.431e-9
-0.420, -3.381e-9
-0.410, -3.352e-9
-0.400, -3.328e-9
-0.390, -3.310e-9
-0.380, -3.263e-9
-0.370, -3.233e-9
-0.360, -3.192e-9
-0.350, -3.128e-9
-0.340, -3.045e-9
-0.330, -2.999e-9
-0.320, -2.928e-9
-0.310, -2.881e-9
-0.300, -2.815e-9
-0.290, -2.752e-9
-0.280, -2.696e-9
-0.270, -2.627e-9
-0.260, -2.562e-9
-0.250, -2.489e-9
-0.240, -2.402e-9
-0.230, -2.315e-9
-0.220, -2.228e-9
-0.210, -2.135e-9
-0.200, -2.045e-9
-0.190, -1.947e-9
-0.180, -1.848e-9
-0.170, -1.756e-9
-0.160, -1.658e-9
-0.150, -1.553e-9
-0.140, -1.448e-9
-0.130, -1.341e-9
-0.120, -1.235e-9
-0.110, -1.127e-9
-0.100, -1.020e-9
-0.090, -9.066e-10
-0.080, -7.959e-10
-0.070, -6.833e-10
-0.060, -5.701e-10
-0.050, -4.566e-10
-0.040, -3.487e-10
-0.030, -2.422e-10
-0.020, -1.441e-10
-0.010, -5.524e-11
-0.000, 3.118e-11
0.010, 1.145e-10
0.020, 1.982e-10
0.030, 2.828e-10
0.040, 3.689e-10
0.050, 4.569e-10
0.060, 5.439e-10
0.070, 6.356e-10
0.080, 7.315e-10
0.090, 8.306e-10
0.100, 9.272e-10
0.110, 1.030e-9
0.120, 1.132e-9
0.130, 1.234e-9
0.140, 1.344e-9
0.150, 1.441e-9
0.160, 1.538e-9
0.170, 1.643e-9
0.180, 1.735e-9
0.190, 1.830e-9
0.200, 1.937e-9
0.210, 2.053e-9
0.220, 2.160e-9
0.230, 2.254e-9
0.240, 2.355e-9
0.250, 2.470e-9
0.260, 2.579e-9
0.270, 2.679e-9
0.280, 2.786e-9
0.290, 2.894e-9
0.300, 2.997e-9
0.310, 3.106e-9
0.320, 3.209e-9
0.330, 3.314e-9
0.340, 3.431e-9
0.350, 3.514e-9
0.360, 3.622e-9
0.370, 3.751e-9
0.380, 3.881e-9
0.390, 3.997e-9
0.400, 4.090e-9
0.410, 4.221e-9
0.420, 4.346e-9
0.430, 4.474e-9
0.440, 4.614e-9
0.450, 4.745e-9
0.460, 4.884e-9
0.470, 5.060e-9
0.480, 5.194e-9
0.490, 5.351e-9
0.500, 5.525e-9
0.510, 5.701e-9
0.520, 5.884e-9
0.530, 6.062e-9
0.540, 6.247e-9
0.550, 6.417e-9
0.560, 6.580e-9
0.570, 6.759e-9
0.580, 6.924e-9
0.590, 7.102e-9
0.600, 7.298e-9
0.610, 7.502e-9
0.620, 7.697e-9
0.630, 7.871e-9
0.640, 8.063e-9
0.650, 8.240e-9
0.660, 8.416e-9
0.670, 8.588e-9
0.680, 8.755e-9
0.690, 8.913e-9
0.700, 9.082e-9
0.710, 9.257e-9
0.720, 9.411e-9
0.730, 9.567e-9
0.740, 9.737e-9
0.750, 9.883e-9
0.760, 1.004e-8
0.770, 1.019e-8
0.780, 1.036e-8
0.790, 1.052e-8
0.800, 1.068e-8
0.810, 1.082e-8
0.820, 1.097e-8
0.830, 1.112e-8
0.840, 1.128e-8
0.850, 1.144e-8
0.860, 1.159e-8
0.870, 1.174e-8
0.880, 1.188e-8
0.890, 1.203e-8
0.900, 1.218e-8
0.910, 1.233e-8
0.920, 1.246e-8
0.930, 1.261e-8
0.940, 1.277e-8
0.950, 1.292e-8
0.960, 1.306e-8
0.970, 1.321e-8
0.980, 1.336e-8
0.990, 1.350e-8
1.000, 1.364e-8
1.010, 1.379e-8
1.020, 1.393e-8
1.030, 1.407e-8
1.040, 1.421e-8
1.050, 1.434e-8
1.060, 1.450e-8
1.070, 1.463e-8
1.080, 1.477e-8
1.090, 1.490e-8
1.100, 1.504e-8
1.110, 1.519e-8
1.120, 1.533e-8
1.130, 1.547e-8
1.140, 1.562e-8
1.150, 1.578e-8
1.160, 1.593e-8
1.170, 1.608e-8
1.180, 1.620e-8
1.190, 1.633e-8
1.200, 1.648e-8
1.210, 1.662e-8
1.220, 1.678e-8
1.230, 1.692e-8
1.240, 1.707e-8
1.250, 1.722e-8
1.260, 1.737e-8
1.270, 1.751e-8
1.280, 1.762e-8
1.290, 1.773e-8
1.300, 1.787e-8
1.310, 1.802e-8
1.320, 1.817e-8
1.330, 1.831e-8
1.340, 1.842e-8
1.350, 1.853e-8
1.360, 1.868e-8
1.370, 1.880e-8
1.380, 1.892e-8
1.390, 1.908e-8
1.400, 1.925e-8
1.410, 1.938e-8
1.420, 1.947e-8
1.430, 1.963e-8
1.440, 1.979e-8
1.450, 1.994e-8
1.460, 2.009e-8
1.470, 2.023e-8
1.480, 2.037e-8
1.490, 2.049e-8
1.500, 2.063e-8
1.510, 2.078e-8
1.520, 2.095e-8
1.530, 2.111e-8
1.540, 2.126e-8
1.550, 2.139e-8
1.560, 2.153e-8
1.570, 2.171e-8
1.580, 2.183e-8
1.590, 2.195e-8
1.600, 2.213e-8
1.610, 2.228e-8
1.620, 2.245e-8
1.630, 2.261e-8
1.640, 2.276e-8
1.650, 2.291e-8
1.660, 2.304e-8
1.670, 2.320e-8
1.680, 2.333e-8
1.690, 2.349e-8
1.700, 2.364e-8
1.710, 2.379e-8
1.720, 2.395e-8
1.730, 2.411e-8
1.740, 2.428e-8
1.750, 2.440e-8
1.760, 2.452e-8
1.770, 2.468e-8
1.780, 2.483e-8
1.790, 2.499e-8
1.800, 2.512e-8
1.810, 2.525e-8
1.820, 2.540e-8
1.830, 2.554e-8
1.840, 2.566e-8
1.850, 2.582e-8
1.860, 2.593e-8
1.870, 2.608e-8
1.880, 2.618e-8
1.890, 2.632e-8
1.900, 2.648e-8
1.910, 2.660e-8
1.920, 2.674e-8
1.930, 2.695e-8
1.940, 2.705e-8
1.950, 2.717e-8
1.960, 2.731e-8
1.970, 2.744e-8
1.980, 2.759e-8
1.990, 2.775e-8
