# Supplementary material for: An Insulin-Modified pH-Responsive Nanopipette Based on Ion Current Rectification
Source: Sensors (Basel). 2024 Jun 30;24(13):4264. doi: 10.3390/s24134264 (PMC11244478; doi:10.3390/s24134264)
Supplement: Supplementary file 1 [file sensors-24-04264-s001.zip › Reversibility/9/2.txt]

Aug. 5, 2023   17:48:18
Linear Sweep Voltammetry
File: s:\Data Source:  Experiment
Instrument Model:  CHI830D
Header: 
Note: 

Init E (V) = -2
Final E (V) = 2
Scan Rate (V/s) = 0.5
Sample Interval (V) = 0.01
Quiet Time (sec) = 2
Sensitivity (A/V) = 1e-8

Potential/V, Current/A

-2.000, -8.584e-9
-1.990, -8.473e-9
-1.980, -8.369e-9
-1.970, -8.391e-9
-1.960, -8.313e-9
-1.950, -8.320e-9
-1.940, -8.254e-9
-1.930, -8.164e-9
-1.920, -8.129e-9
-1.910, -8.057e-9
-1.900, -8.033e-9
-1.890, -7.991e-9
-1.880, -7.888e-9
-1.870, -7.931e-9
-1.860, -7.934e-9
-1.850, -7.868e-9
-1.840, -7.835e-9
-1.830, -7.762e-9
-1.820, -7.781e-9
-1.810, -7.754e-9
-1.800, -7.603e-9
-1.790, -7.523e-9
-1.780, -7.506e-9
-1.770, -7.462e-9
-1.760, -7.414e-9
-1.750, -7.302e-9
-1.740, -7.277e-9
-1.730, -7.234e-9
-1.720, -7.255e-9
-1.710, -7.234e-9
-1.700, -7.145e-9
-1.690, -7.039e-9
-1.680, -6.948e-9
-1.670, -6.954e-9
-1.660, -6.978e-9
-1.650, -6.910e-9
-1.640, -6.871e-9
-1.630, -6.857e-9
-1.620, -6.873e-9
-1.610, -6.856e-9
-1.600, -6.804e-9
-1.590, -6.791e-9
-1.580, -6.676e-9
-1.570, -6.609e-9
-1.560, -6.539e-9
-1.550, -6.481e-9
-1.540, -6.422e-9
-1.530, -6.388e-9
-1.520, -6.351e-9
-1.510, -6.344e-9
-1.500, -6.230e-9
-1.490, -6.190e-9
-1.480, -6.182e-9
-1.470, -6.100e-9
-1.460, -6.099e-9
-1.450, -6.010e-9
-1.440, -5.909e-9
-1.430, -5.856e-9
-1.420, -5.845e-9
-1.410, -5.837e-9
-1.400, -5.813e-9
-1.390, -5.784e-9
-1.380, -5.732e-9
-1.370, -5.694e-9
-1.360, -5.582e-9
-1.350, -5.543e-9
-1.340, -5.532e-9
-1.330, -5.533e-9
-1.320, -5.458e-9
-1.310, -5.382e-9
-1.300, -5.314e-9
-1.290, -5.314e-9
-1.280, -5.271e-9
-1.270, -5.272e-9
-1.260, -5.204e-9
-1.250, -5.166e-9
-1.240, -5.133e-9
-1.230, -5.093e-9
-1.220, -5.043e-9
-1.210, -4.939e-9
-1.200, -4.915e-9
-1.190, -4.923e-9
-1.180, -4.860e-9
-1.170, -4.830e-9
-1.160, -4.760e-9
-1.150, -4.740e-9
-1.140, -4.727e-9
-1.130, -4.674e-9
-1.120, -4.641e-9
-1.110, -4.629e-9
-1.100, -4.627e-9
-1.090, -4.591e-9
-1.080, -4.532e-9
-1.070, -4.540e-9
-1.060, -4.515e-9
-1.050, -4.500e-9
-1.040, -4.404e-9
-1.030, -4.390e-9
-1.020, -4.356e-9
-1.010, -4.282e-9
-1.000, -4.221e-9
-0.990, -4.195e-9
-0.980, -4.220e-9
-0.970, -4.201e-9
-0.960, -4.160e-9
-0.950, -4.127e-9
-0.940, -4.080e-9
-0.930, -4.043e-9
-0.920, -4.008e-9
-0.910, -3.984e-9
-0.900, -3.956e-9
-0.890, -3.939e-9
-0.880, -3.899e-9
-0.870, -3.841e-9
-0.860, -3.800e-9
-0.850, -3.762e-9
-0.840, -3.725e-9
-0.830, -3.683e-9
-0.820, -3.653e-9
-0.810, -3.647e-9
-0.800, -3.643e-9
-0.790, -3.644e-9
-0.780, -3.630e-9
-0.770, -3.591e-9
-0.760, -3.600e-9
-0.750, -3.532e-9
-0.740, -3.454e-9
-0.730, -3.430e-9
-0.720, -3.396e-9
-0.710, -3.324e-9
-0.700, -3.337e-9
-0.690, -3.365e-9
-0.680, -3.369e-9
-0.670, -3.375e-9
-0.660, -3.341e-9
-0.650, -3.241e-9
-0.640, -3.216e-9
-0.630, -3.205e-9
-0.620, -3.147e-9
-0.610, -3.122e-9
-0.600, -3.072e-9
-0.590, -3.081e-9
-0.580, -2.999e-9
-0.570, -2.939e-9
-0.560, -2.948e-9
-0.550, -2.938e-9
-0.540, -2.878e-9
-0.530, -2.795e-9
-0.520, -2.728e-9
-0.510, -2.686e-9
-0.500, -2.627e-9
-0.490, -2.604e-9
-0.480, -2.613e-9
-0.470, -2.584e-9
-0.460, -2.545e-9
-0.450, -2.580e-9
-0.440, -2.554e-9
-0.430, -2.539e-9
-0.420, -2.484e-9
-0.410, -2.418e-9
-0.400, -2.405e-9
-0.390, -2.382e-9
-0.380, -2.359e-9
-0.370, -2.308e-9
-0.360, -2.243e-9
-0.350, -2.192e-9
-0.340, -2.206e-9
-0.330, -2.145e-9
-0.320, -2.085e-9
-0.310, -2.055e-9
-0.300, -2.016e-9
-0.290, -1.992e-9
-0.280, -1.963e-9
-0.270, -1.901e-9
-0.260, -1.840e-9
-0.250, -1.833e-9
-0.240, -1.815e-9
-0.230, -1.819e-9
-0.220, -1.758e-9
-0.210, -1.715e-9
-0.200, -1.617e-9
-0.190, -1.525e-9
-0.180, -1.448e-9
-0.170, -1.400e-9
-0.160, -1.335e-9
-0.150, -1.276e-9
-0.140, -1.190e-9
-0.130, -1.096e-9
-0.120, -9.992e-10
-0.110, -8.848e-10
-0.100, -7.507e-10
-0.090, -6.021e-10
-0.080, -4.717e-10
-0.070, -3.496e-10
-0.060, -2.582e-10
-0.050, -1.949e-10
-0.040, -1.404e-10
-0.030, -1.115e-10
-0.020, -6.908e-11
-0.010, -3.126e-11
-0.000, 1.036e-12
0.010, 2.995e-11
0.020, 5.732e-11
0.030, 9.577e-11
0.040, 1.327e-10
0.050, 1.850e-10
0.060, 2.449e-10
0.070, 2.880e-10
0.080, 3.409e-10
0.090, 3.944e-10
0.100, 4.584e-10
0.110, 5.199e-10
0.120, 5.756e-10
0.130, 6.485e-10
0.140, 7.272e-10
0.150, 7.974e-10
0.160, 8.626e-10
0.170, 9.410e-10
0.180, 1.052e-9
0.190, 1.162e-9
0.200, 1.234e-9
0.210, 1.289e-9
0.220, 1.373e-9
0.230, 1.483e-9
0.240, 1.564e-9
0.250, 1.636e-9
0.260, 1.709e-9
0.270, 1.850e-9
0.280, 1.914e-9
0.290, 1.980e-9
0.300, 2.080e-9
0.310, 2.127e-9
0.320, 2.203e-9
0.330, 2.315e-9
0.340, 2.390e-9
0.350, 2.479e-9
0.360, 2.559e-9
0.370, 2.671e-9
0.380, 2.719e-9
0.390, 2.805e-9
0.400, 2.882e-9
0.410, 2.979e-9
0.420, 3.062e-9
0.430, 3.129e-9
0.440, 3.245e-9
0.450, 3.404e-9
0.460, 3.522e-9
0.470, 3.578e-9
0.480, 3.721e-9
0.490, 3.736e-9
0.500, 3.809e-9
0.510, 3.850e-9
0.520, 3.961e-9
0.530, 4.026e-9
0.540, 4.004e-9
0.550, 4.066e-9
0.560, 4.144e-9
0.570, 4.301e-9
0.580, 4.393e-9
0.590, 4.488e-9
0.600, 4.516e-9
0.610, 4.561e-9
0.620, 4.619e-9
0.630, 4.725e-9
0.640, 4.833e-9
0.650, 4.936e-9
0.660, 5.006e-9
0.670, 5.031e-9
0.680, 5.125e-9
0.690, 5.260e-9
0.700, 5.332e-9
0.710, 5.405e-9
0.720, 5.560e-9
0.730, 5.835e-9
0.740, 6.080e-9
0.750, 6.284e-9
0.760, 6.518e-9
0.770, 6.786e-9
0.780, 7.036e-9
0.790, 7.279e-9
0.800, 7.497e-9
0.810, 7.665e-9
0.820, 7.862e-9
0.830, 8.118e-9
0.840, 8.267e-9
0.850, 8.382e-9
0.860, 8.601e-9
0.870, 8.808e-9
0.880, 8.951e-9
0.890, 9.055e-9
0.900, 9.158e-9
0.910, 9.250e-9
0.920, 9.443e-9
0.930, 9.637e-9
0.940, 9.777e-9
0.950, 9.982e-9
0.960, 1.009e-8
0.970, 1.018e-8
0.980, 1.033e-8
0.990, 1.046e-8
1.000, 1.057e-8
1.010, 1.063e-8
1.020, 1.080e-8
1.030, 1.089e-8
1.040, 1.102e-8
1.050, 1.116e-8
1.060, 1.109e-8
1.070, 1.120e-8
1.080, 1.141e-8
1.090, 1.162e-8
1.100, 1.180e-8
1.110, 1.195e-8
1.120, 1.214e-8
1.130, 1.227e-8
1.140, 1.241e-8
1.150, 1.263e-8
1.160, 1.284e-8
1.170, 1.300e-8
1.180, 1.312e-8
1.190, 1.327e-8
1.200, 1.342e-8
1.210, 1.359e-8
1.220, 1.374e-8
1.230, 1.388e-8
1.240, 1.400e-8
1.250, 1.414e-8
1.260, 1.424e-8
1.270, 1.438e-8
1.280, 1.451e-8
1.290, 1.459e-8
1.300, 1.476e-8
1.310, 1.489e-8
1.320, 1.501e-8
1.330, 1.514e-8
1.340, 1.525e-8
1.350, 1.540e-8
1.360, 1.554e-8
1.370, 1.569e-8
1.380, 1.581e-8
1.390, 1.596e-8
1.400, 1.612e-8
1.410, 1.626e-8
1.420, 1.637e-8
1.430, 1.649e-8
1.440, 1.664e-8
1.450, 1.675e-8
1.460, 1.691e-8
1.470, 1.699e-8
1.480, 1.708e-8
1.490, 1.717e-8
1.500, 1.735e-8
1.510, 1.746e-8
1.520, 1.760e-8
1.530, 1.771e-8
1.540, 1.784e-8
1.550, 1.800e-8
1.560, 1.810e-8
1.570, 1.820e-8
1.580, 1.832e-8
1.590, 1.844e-8
1.600, 1.853e-8
1.610, 1.871e-8
1.620, 1.874e-8
1.630, 1.885e-8
1.640, 1.901e-8
1.650, 1.914e-8
1.660, 1.928e-8
1.670, 1.947e-8
1.680, 1.959e-8
1.690, 1.970e-8
1.700, 1.983e-8
1.710, 1.995e-8
1.720, 2.002e-8
1.730, 2.014e-8
1.740, 2.026e-8
1.750, 2.036e-8
1.760, 2.049e-8
1.770, 2.057e-8
1.780, 2.068e-8
1.790, 2.083e-8
1.800, 2.091e-8
1.810, 2.107e-8
1.820, 2.118e-8
1.830, 2.122e-8
1.840, 2.135e-8
1.850, 2.146e-8
1.860, 2.161e-8
1.870, 2.179e-8
1.880, 2.186e-8
1.890, 2.193e-8
1.900, 2.205e-8
1.910, 2.218e-8
1.920, 2.232e-8
1.930, 2.243e-8
1.940, 2.255e-8
1.950, 2.266e-8
1.960, 2.286e-8
1.970, 2.297e-8
1.980, 2.303e-8
1.990, 2.312e-8
