# Supplementary material for: An Insulin-Modified pH-Responsive Nanopipette Based on Ion Current Rectification
Source: Sensors (Basel). 2024 Jun 30;24(13):4264. doi: 10.3390/s24134264 (PMC11244478; doi:10.3390/s24134264)
Supplement: Supplementary file 1 [file sensors-24-04264-s001.zip › Reversibility/9/3.txt]

Aug. 5, 2023   17:55:22
Linear Sweep Voltammetry
File: s:\Data Source:  Experiment
Instrument Model:  CHI830D
Header: 
Note: 

Init E (V) = -2
Final E (V) = 2
Scan Rate (V/s) = 0.5
Sample Interval (V) = 0.01
Quiet Time (sec) = 2
Sensitivity (A/V) = 1e-8


Potential/V, Current/A

-2.000, -9.620e-9
-1.990, -9.459e-9
-1.980, -9.442e-9
-1.970, -9.479e-9
-1.960, -9.391e-9
-1.950, -9.284e-9
-1.940, -9.222e-9
-1.930, -9.110e-9
-1.920, -8.952e-9
-1.910, -8.873e-9
-1.900, -8.698e-9
-1.890, -8.675e-9
-1.880, -8.687e-9
-1.870, -8.610e-9
-1.860, -8.491e-9
-1.850, -8.407e-9
-1.840, -8.366e-9
-1.830, -8.294e-9
-1.820, -8.313e-9
-1.810, -8.234e-9
-1.800, -8.086e-9
-1.790, -7.981e-9
-1.780, -7.985e-9
-1.770, -7.910e-9
-1.760, -7.875e-9
-1.750, -7.869e-9
-1.740, -7.809e-9
-1.730, -7.787e-9
-1.720, -7.752e-9
-1.710, -7.695e-9
-1.700, -7.614e-9
-1.690, -7.544e-9
-1.680, -7.404e-9
-1.670, -7.395e-9
-1.660, -7.351e-9
-1.650, -7.298e-9
-1.640, -7.303e-9
-1.630, -7.182e-9
-1.620, -7.100e-9
-1.610, -7.048e-9
-1.600, -6.960e-9
-1.590, -6.908e-9
-1.580, -6.852e-9
-1.570, -6.797e-9
-1.560, -6.743e-9
-1.550, -6.678e-9
-1.540, -6.554e-9
-1.530, -6.444e-9
-1.520, -6.481e-9
-1.510, -6.447e-9
-1.500, -6.358e-9
-1.490, -6.271e-9
-1.480, -6.208e-9
-1.470, -6.130e-9
-1.460, -6.115e-9
-1.450, -6.056e-9
-1.440, -6.018e-9
-1.430, -5.982e-9
-1.420, -5.940e-9
-1.410, -5.850e-9
-1.400, -5.788e-9
-1.390, -5.758e-9
-1.380, -5.712e-9
-1.370, -5.630e-9
-1.360, -5.598e-9
-1.350, -5.529e-9
-1.340, -5.509e-9
-1.330, -5.433e-9
-1.320, -5.434e-9
-1.310, -5.340e-9
-1.300, -5.330e-9
-1.290, -5.262e-9
-1.280, -5.229e-9
-1.270, -5.155e-9
-1.260, -5.106e-9
-1.250, -5.056e-9
-1.240, -4.969e-9
-1.230, -4.930e-9
-1.220, -4.863e-9
-1.210, -4.755e-9
-1.200, -4.736e-9
-1.190, -4.716e-9
-1.180, -4.677e-9
-1.170, -4.654e-9
-1.160, -4.611e-9
-1.150, -4.526e-9
-1.140, -4.466e-9
-1.130, -4.398e-9
-1.120, -4.336e-9
-1.110, -4.264e-9
-1.100, -4.229e-9
-1.090, -4.205e-9
-1.080, -4.161e-9
-1.070, -4.127e-9
-1.060, -4.117e-9
-1.050, -4.085e-9
-1.040, -4.052e-9
-1.030, -4.021e-9
-1.020, -3.980e-9
-1.010, -3.923e-9
-1.000, -3.913e-9
-0.990, -3.856e-9
-0.980, -3.817e-9
-0.970, -3.802e-9
-0.960, -3.805e-9
-0.950, -3.744e-9
-0.940, -3.724e-9
-0.930, -3.682e-9
-0.920, -3.649e-9
-0.910, -3.641e-9
-0.900, -3.600e-9
-0.890, -3.575e-9
-0.880, -3.515e-9
-0.870, -3.500e-9
-0.860, -3.526e-9
-0.850, -3.501e-9
-0.840, -3.459e-9
-0.830, -3.469e-9
-0.820, -3.417e-9
-0.810, -3.387e-9
-0.800, -3.379e-9
-0.790, -3.361e-9
-0.780, -3.272e-9
-0.770, -3.220e-9
-0.760, -3.194e-9
-0.750, -3.176e-9
-0.740, -3.162e-9
-0.730, -3.148e-9
-0.720, -3.119e-9
-0.710, -3.119e-9
-0.700, -3.076e-9
-0.690, -3.057e-9
-0.680, -3.033e-9
-0.670, -2.986e-9
-0.660, -2.938e-9
-0.650, -2.944e-9
-0.640, -2.933e-9
-0.630, -2.948e-9
-0.620, -2.914e-9
-0.610, -2.818e-9
-0.600, -2.812e-9
-0.590, -2.807e-9
-0.580, -2.788e-9
-0.570, -2.750e-9
-0.560, -2.731e-9
-0.550, -2.709e-9
-0.540, -2.678e-9
-0.530, -2.644e-9
-0.520, -2.646e-9
-0.510, -2.632e-9
-0.500, -2.595e-9
-0.490, -2.581e-9
-0.480, -2.592e-9
-0.470, -2.568e-9
-0.460, -2.547e-9
-0.450, -2.543e-9
-0.440, -2.531e-9
-0.430, -2.525e-9
-0.420, -2.477e-9
-0.410, -2.478e-9
-0.400, -2.410e-9
-0.390, -2.382e-9
-0.380, -2.396e-9
-0.370, -2.379e-9
-0.360, -2.411e-9
-0.350, -2.401e-9
-0.340, -2.379e-9
-0.330, -2.392e-9
-0.320, -2.386e-9
-0.310, -2.350e-9
-0.300, -2.371e-9
-0.290, -2.364e-9
-0.280, -2.322e-9
-0.270, -2.281e-9
-0.260, -2.206e-9
-0.250, -2.106e-9
-0.240, -2.000e-9
-0.230, -1.910e-9
-0.220, -1.834e-9
-0.210, -1.765e-9
-0.200, -1.680e-9
-0.190, -1.588e-9
-0.180, -1.501e-9
-0.170, -1.421e-9
-0.160, -1.345e-9
-0.150, -1.253e-9
-0.140, -1.163e-9
-0.130, -1.075e-9
-0.120, -9.924e-10
-0.110, -9.029e-10
-0.100, -8.082e-10
-0.090, -7.153e-10
-0.080, -6.166e-10
-0.070, -5.145e-10
-0.060, -4.077e-10
-0.050, -3.047e-10
-0.040, -2.143e-10
-0.030, -1.386e-10
-0.020, -7.278e-11
-0.010, -2.848e-11
-0.000, 5.349e-12
0.010, 3.518e-11
0.020, 6.501e-11
0.030, 9.762e-11
0.040, 1.345e-10
0.050, 1.745e-10
0.060, 2.200e-10
0.070, 2.640e-10
0.080, 3.157e-10
0.090, 3.612e-10
0.100, 4.190e-10
0.110, 4.655e-10
0.120, 5.316e-10
0.130, 6.082e-10
0.140, 6.629e-10
0.150, 7.278e-10
0.160, 8.044e-10
0.170, 9.041e-10
0.180, 9.893e-10
0.190, 1.107e-9
0.200, 1.175e-9
0.210, 1.262e-9
0.220, 1.326e-9
0.230, 1.380e-9
0.240, 1.449e-9
0.250, 1.532e-9
0.260, 1.581e-9
0.270, 1.679e-9
0.280, 1.744e-9
0.290, 1.870e-9
0.300, 2.035e-9
0.310, 2.177e-9
0.320, 2.236e-9
0.330, 2.303e-9
0.340, 2.372e-9
0.350, 2.498e-9
0.360, 2.573e-9
0.370, 2.718e-9
0.380, 2.828e-9
0.390, 2.906e-9
0.400, 3.014e-9
0.410, 3.081e-9
0.420, 3.140e-9
0.430, 3.251e-9
0.440, 3.362e-9
0.450, 3.514e-9
0.460, 3.609e-9
0.470, 3.662e-9
0.480, 3.787e-9
0.490, 3.896e-9
0.500, 4.037e-9
0.510, 4.131e-9
0.520, 4.273e-9
0.530, 4.389e-9
0.540, 4.585e-9
0.550, 4.809e-9
0.560, 4.991e-9
0.570, 5.141e-9
0.580, 5.231e-9
0.590, 5.305e-9
0.600, 5.447e-9
0.610, 5.595e-9
0.620, 5.731e-9
0.630, 5.871e-9
0.640, 6.018e-9
0.650, 6.145e-9
0.660, 6.293e-9
0.670, 6.412e-9
0.680, 6.502e-9
0.690, 6.631e-9
0.700, 6.804e-9
0.710, 6.929e-9
0.720, 7.026e-9
0.730, 7.163e-9
0.740, 7.249e-9
0.750, 7.380e-9
0.760, 7.502e-9
0.770, 7.612e-9
0.780, 7.634e-9
0.790, 7.821e-9
0.800, 8.044e-9
0.810, 8.186e-9
0.820, 8.273e-9
0.830, 8.401e-9
0.840, 8.570e-9
0.850, 8.710e-9
0.860, 8.882e-9
0.870, 9.040e-9
0.880, 9.165e-9
0.890, 9.307e-9
0.900, 9.375e-9
0.910, 9.512e-9
0.920, 9.681e-9
0.930, 9.787e-9
0.940, 9.911e-9
0.950, 1.004e-8
0.960, 1.014e-8
0.970, 1.024e-8
0.980, 1.040e-8
0.990, 1.050e-8
1.000, 1.062e-8
1.010, 1.077e-8
1.020, 1.093e-8
1.030, 1.108e-8
1.040, 1.121e-8
1.050, 1.140e-8
1.060, 1.155e-8
1.070, 1.175e-8
1.080, 1.191e-8
1.090, 1.204e-8
1.100, 1.214e-8
1.110, 1.225e-8
1.120, 1.237e-8
1.130, 1.248e-8
1.140, 1.262e-8
1.150, 1.274e-8
1.160, 1.287e-8
1.170, 1.300e-8
1.180, 1.310e-8
1.190, 1.322e-8
1.200, 1.332e-8
1.210, 1.345e-8
1.220, 1.357e-8
1.230, 1.372e-8
1.240, 1.384e-8
1.250, 1.398e-8
1.260, 1.406e-8
1.270, 1.416e-8
1.280, 1.428e-8
1.290, 1.441e-8
1.300, 1.453e-8
1.310, 1.466e-8
1.320, 1.477e-8
1.330, 1.484e-8
1.340, 1.498e-8
1.350, 1.510e-8
1.360, 1.526e-8
1.370, 1.537e-8
1.380, 1.549e-8
1.390, 1.563e-8
1.400, 1.574e-8
1.410, 1.588e-8
1.420, 1.599e-8
1.430, 1.612e-8
1.440, 1.625e-8
1.450, 1.638e-8
1.460, 1.648e-8
1.470, 1.661e-8
1.480, 1.677e-8
1.490, 1.681e-8
1.500, 1.692e-8
1.510, 1.706e-8
1.520, 1.716e-8
1.530, 1.729e-8
1.540, 1.739e-8
1.550, 1.751e-8
1.560, 1.765e-8
1.570, 1.775e-8
1.580, 1.782e-8
1.590, 1.790e-8
1.600, 1.801e-8
1.610, 1.814e-8
1.620, 1.823e-8
1.630, 1.830e-8
1.640, 1.822e-8
1.650, 1.813e-8
1.660, 1.827e-8
1.670, 1.846e-8
1.680, 1.845e-8
1.690, 1.860e-8
1.700, 1.872e-8
1.710, 1.890e-8
1.720, 1.909e-8
1.730, 1.923e-8
1.740, 1.934e-8
1.750, 1.945e-8
1.760, 1.966e-8
1.770, 1.978e-8
1.780, 1.986e-8
1.790, 1.990e-8
1.800, 2.000e-8
1.810, 2.011e-8
1.820, 2.023e-8
1.830, 2.042e-8
1.840, 2.044e-8
1.850, 2.051e-8
1.860, 2.061e-8
1.870, 2.067e-8
1.880, 2.073e-8
1.890, 2.086e-8
1.900, 2.093e-8
1.910, 2.091e-8
1.920, 2.099e-8
1.930, 2.108e-8
1.940, 2.112e-8
1.950, 2.133e-8
1.960, 2.159e-8
1.970, 2.174e-8
1.980, 2.191e-8
1.990, 2.204e-8
