# Supplementary material for: An Insulin-Modified pH-Responsive Nanopipette Based on Ion Current Rectification
Source: Sensors (Basel). 2024 Jun 30;24(13):4264. doi: 10.3390/s24134264 (PMC11244478; doi:10.3390/s24134264)
Supplement: Supplementary file 1 [file sensors-24-04264-s001.zip › Reversibility/9/4.txt]

Aug. 5, 2023   18:02:09
Linear Sweep Voltammetry
File: s:\Data Source:  Experiment
Instrument Model:  CHI830D
Header: 
Note: 

Init E (V) = -2
Final E (V) = 2
Scan Rate (V/s) = 0.5
Sample Interval (V) = 0.01
Quiet Time (sec) = 2
Sensitivity (A/V) = 1e-8

Potential/V, Current/A

-2.000, -7.912e-9
-1.990, -7.827e-9
-1.980, -7.751e-9
-1.970, -7.659e-9
-1.960, -7.537e-9
-1.950, -7.465e-9
-1.940, -7.348e-9
-1.930, -7.299e-9
-1.920, -7.224e-9
-1.910, -7.291e-9
-1.900, -7.453e-9
-1.890, -7.404e-9
-1.880, -7.316e-9
-1.870, -7.249e-9
-1.860, -7.193e-9
-1.850, -7.160e-9
-1.840, -7.082e-9
-1.830, -6.995e-9
-1.820, -6.889e-9
-1.810, -6.839e-9
-1.800, -6.799e-9
-1.790, -6.769e-9
-1.780, -6.687e-9
-1.770, -6.651e-9
-1.760, -6.568e-9
-1.750, -6.492e-9
-1.740, -6.473e-9
-1.730, -6.404e-9
-1.720, -6.325e-9
-1.710, -6.282e-9
-1.700, -6.186e-9
-1.690, -6.172e-9
-1.680, -6.140e-9
-1.670, -6.050e-9
-1.660, -5.984e-9
-1.650, -5.960e-9
-1.640, -5.937e-9
-1.630, -5.841e-9
-1.620, -5.760e-9
-1.610, -5.692e-9
-1.600, -5.681e-9
-1.590, -5.709e-9
-1.580, -5.726e-9
-1.570, -5.698e-9
-1.560, -5.778e-9
-1.550, -5.744e-9
-1.540, -5.701e-9
-1.530, -5.672e-9
-1.520, -5.705e-9
-1.510, -5.688e-9
-1.500, -5.709e-9
-1.490, -5.617e-9
-1.480, -5.591e-9
-1.470, -5.500e-9
-1.460, -5.406e-9
-1.450, -5.394e-9
-1.440, -5.364e-9
-1.430, -5.320e-9
-1.420, -5.311e-9
-1.410, -5.336e-9
-1.400, -5.302e-9
-1.390, -5.301e-9
-1.380, -5.282e-9
-1.370, -5.263e-9
-1.360, -5.228e-9
-1.350, -5.198e-9
-1.340, -5.171e-9
-1.330, -5.131e-9
-1.320, -5.084e-9
-1.310, -5.052e-9
-1.300, -4.998e-9
-1.290, -4.932e-9
-1.280, -4.867e-9
-1.270, -4.801e-9
-1.260, -4.759e-9
-1.250, -4.723e-9
-1.240, -4.730e-9
-1.230, -4.710e-9
-1.220, -4.642e-9
-1.210, -4.643e-9
-1.200, -4.686e-9
-1.190, -4.675e-9
-1.180, -4.680e-9
-1.170, -4.663e-9
-1.160, -4.637e-9
-1.150, -4.593e-9
-1.140, -4.506e-9
-1.130, -4.463e-9
-1.120, -4.435e-9
-1.110, -4.416e-9
-1.100, -4.464e-9
-1.090, -4.429e-9
-1.080, -4.386e-9
-1.070, -4.347e-9
-1.060, -4.325e-9
-1.050, -4.261e-9
-1.040, -4.224e-9
-1.030, -4.173e-9
-1.020, -4.129e-9
-1.010, -4.088e-9
-1.000, -4.029e-9
-0.990, -3.995e-9
-0.980, -3.928e-9
-0.970, -3.934e-9
-0.960, -3.882e-9
-0.950, -3.856e-9
-0.940, -3.838e-9
-0.930, -3.780e-9
-0.920, -3.738e-9
-0.910, -3.714e-9
-0.900, -3.728e-9
-0.890, -3.763e-9
-0.880, -3.793e-9
-0.870, -3.738e-9
-0.860, -3.685e-9
-0.850, -3.644e-9
-0.840, -3.611e-9
-0.830, -3.590e-9
-0.820, -3.565e-9
-0.810, -3.573e-9
-0.800, -3.574e-9
-0.790, -3.587e-9
-0.780, -3.704e-9
-0.770, -3.677e-9
-0.760, -3.710e-9
-0.750, -3.735e-9
-0.740, -3.750e-9
-0.730, -3.789e-9
-0.720, -3.831e-9
-0.710, -3.788e-9
-0.700, -3.919e-9
-0.690, -3.416e-9
-0.680, -3.165e-9
-0.670, -3.071e-9
-0.660, -2.941e-9
-0.650, -2.802e-9
-0.640, -2.660e-9
-0.630, -2.509e-9
-0.620, -2.233e-9
-0.610, -2.063e-9
-0.600, -1.995e-9
-0.590, -1.966e-9
-0.580, -1.876e-9
-0.570, -1.776e-9
-0.560, -1.669e-9
-0.550, -1.577e-9
-0.540, -1.557e-9
-0.530, -1.547e-9
-0.520, -1.474e-9
-0.510, -1.340e-9
-0.500, -1.286e-9
-0.490, -1.251e-9
-0.480, -1.215e-9
-0.470, -1.144e-9
-0.460, -1.123e-9
-0.450, -1.075e-9
-0.440, -9.035e-10
-0.430, -8.316e-10
-0.420, -7.341e-10
-0.410, -6.772e-10
-0.400, -5.757e-10
-0.390, -4.788e-10
-0.380, -3.634e-10
-0.370, -3.296e-10
-0.360, -2.952e-10
-0.350, -2.693e-10
-0.340, -2.521e-10
-0.330, -2.189e-10
-0.320, -2.419e-10
-0.310, -2.069e-10
-0.300, -2.158e-10
-0.290, -2.426e-10
-0.280, -2.573e-10
-0.270, -2.706e-10
-0.260, -2.573e-10
-0.250, -2.829e-10
-0.240, -2.841e-10
-0.230, -2.945e-10
-0.220, -2.973e-10
-0.210, -2.699e-10
-0.200, -2.622e-10
-0.190, -2.527e-10
-0.180, -2.395e-10
-0.170, -2.389e-10
-0.160, -2.595e-10
-0.150, -2.745e-10
-0.140, -2.755e-10
-0.130, -2.613e-10
-0.120, -2.456e-10
-0.110, -2.050e-10
-0.100, -1.820e-10
-0.090, -1.789e-10
-0.080, -1.709e-10
-0.070, -1.571e-10
-0.060, -1.260e-10
-0.050, -9.800e-11
-0.040, -7.432e-11
-0.030, -5.433e-11
-0.020, -3.587e-11
-0.010, 2.886e-12
-0.000, 2.319e-11
0.010, 7.270e-11
0.020, 1.108e-10
0.030, 1.779e-10
0.040, 2.191e-10
0.050, 2.855e-10
0.060, 3.600e-10
0.070, 3.950e-10
0.080, 4.719e-10
0.090, 5.519e-10
0.100, 6.073e-10
0.110, 6.925e-10
0.120, 7.869e-10
0.130, 8.853e-10
0.140, 9.637e-10
0.150, 1.191e-9
0.160, 1.121e-9
0.170, 1.149e-9
0.180, 1.339e-9
0.190, 1.433e-9
0.200, 1.479e-9
0.210, 1.600e-9
0.220, 1.675e-9
0.230, 1.787e-9
0.240, 1.845e-9
0.250, 1.959e-9
0.260, 2.054e-9
0.270, 2.171e-9
0.280, 2.198e-9
0.290, 2.256e-9
0.300, 2.364e-9
0.310, 2.471e-9
0.320, 2.522e-9
0.330, 2.672e-9
0.340, 2.722e-9
0.350, 2.806e-9
0.360, 2.921e-9
0.370, 2.980e-9
0.380, 3.072e-9
0.390, 3.167e-9
0.400, 3.248e-9
0.410, 3.334e-9
0.420, 3.412e-9
0.430, 3.522e-9
0.440, 3.621e-9
0.450, 3.701e-9
0.460, 3.796e-9
0.470, 3.881e-9
0.480, 3.960e-9
0.490, 4.074e-9
0.500, 4.142e-9
0.510, 4.218e-9
0.520, 4.314e-9
0.530, 4.426e-9
0.540, 4.521e-9
0.550, 4.611e-9
0.560, 4.706e-9
0.570, 4.778e-9
0.580, 4.855e-9
0.590, 4.949e-9
0.600, 5.019e-9
0.610, 5.104e-9
0.620, 5.209e-9
0.630, 5.291e-9
0.640, 5.368e-9
0.650, 5.451e-9
0.660, 5.544e-9
0.670, 5.607e-9
0.680, 5.658e-9
0.690, 5.766e-9
0.700, 5.855e-9
0.710, 5.962e-9
0.720, 6.082e-9
0.730, 6.132e-9
0.740, 6.218e-9
0.750, 6.308e-9
0.760, 6.391e-9
0.770, 6.513e-9
0.780, 6.593e-9
0.790, 6.661e-9
0.800, 6.764e-9
0.810, 6.875e-9
0.820, 6.973e-9
0.830, 7.037e-9
0.840, 7.105e-9
0.850, 7.199e-9
0.860, 7.297e-9
0.870, 7.386e-9
0.880, 7.485e-9
0.890, 7.570e-9
0.900, 7.646e-9
0.910, 7.741e-9
0.920, 7.835e-9
0.930, 7.916e-9
0.940, 7.993e-9
0.950, 8.077e-9
0.960, 8.184e-9
0.970, 8.254e-9
0.980, 8.347e-9
0.990, 8.440e-9
1.000, 8.494e-9
1.010, 8.541e-9
1.020, 8.657e-9
1.030, 8.806e-9
1.040, 8.959e-9
1.050, 9.026e-9
1.060, 9.131e-9
1.070, 9.205e-9
1.080, 9.246e-9
1.090, 9.362e-9
1.100, 9.461e-9
1.110, 9.531e-9
1.120, 9.624e-9
1.130, 9.685e-9
1.140, 9.769e-9
1.150, 9.840e-9
1.160, 9.930e-9
1.170, 9.991e-9
1.180, 1.007e-8
1.190, 1.018e-8
1.200, 1.026e-8
1.210, 1.034e-8
1.220, 1.048e-8
1.230, 1.056e-8
1.240, 1.063e-8
1.250, 1.075e-8
1.260, 1.086e-8
1.270, 1.096e-8
1.280, 1.105e-8
1.290, 1.113e-8
1.300, 1.117e-8
1.310, 1.126e-8
1.320, 1.135e-8
1.330, 1.139e-8
1.340, 1.148e-8
1.350, 1.157e-8
1.360, 1.166e-8
1.370, 1.170e-8
1.380, 1.176e-8
1.390, 1.187e-8
1.400, 1.198e-8
1.410, 1.207e-8
1.420, 1.216e-8
1.430, 1.225e-8
1.440, 1.237e-8
1.450, 1.246e-8
1.460, 1.253e-8
1.470, 1.264e-8
1.480, 1.277e-8
1.490, 1.285e-8
1.500, 1.290e-8
1.510, 1.300e-8
1.520, 1.307e-8
1.530, 1.317e-8
1.540, 1.326e-8
1.550, 1.333e-8
1.560, 1.341e-8
1.570, 1.350e-8
1.580, 1.358e-8
1.590, 1.363e-8
1.600, 1.372e-8
1.610, 1.383e-8
1.620, 1.393e-8
1.630, 1.402e-8
1.640, 1.410e-8
1.650, 1.423e-8
1.660, 1.432e-8
1.670, 1.441e-8
1.680, 1.447e-8
1.690, 1.459e-8
1.700, 1.469e-8
1.710, 1.479e-8
1.720, 1.490e-8
1.730, 1.499e-8
1.740, 1.509e-8
1.750, 1.517e-8
1.760, 1.524e-8
1.770, 1.534e-8
1.780, 1.547e-8
1.790, 1.555e-8
1.800, 1.565e-8
1.810, 1.579e-8
1.820, 1.586e-8
1.830, 1.595e-8
1.840, 1.604e-8
1.850, 1.615e-8
1.860, 1.626e-8
1.870, 1.638e-8
1.880, 1.644e-8
1.890, 1.653e-8
1.900, 1.662e-8
1.910, 1.673e-8
1.920, 1.686e-8
1.930, 1.695e-8
1.940, 1.705e-8
1.950, 1.718e-8
1.960, 1.725e-8
1.970, 1.730e-8
1.980, 1.741e-8
1.990, 1.749e-8
