# Supplementary material for: An Insulin-Modified pH-Responsive Nanopipette Based on Ion Current Rectification
Source: Sensors (Basel). 2024 Jun 30;24(13):4264. doi: 10.3390/s24134264 (PMC11244478; doi:10.3390/s24134264)
Supplement: Supplementary file 1 [file sensors-24-04264-s001.zip › Reversibility/9/5.txt]

Aug. 5, 2023   18:19:19
Linear Sweep Voltammetry
File: s:\Data Source:  Experiment
Instrument Model:  CHI830D
Header: 
Note: 

Init E (V) = -2
Final E (V) = 2
Scan Rate (V/s) = 0.5
Sample Interval (V) = 0.01
Quiet Time (sec) = 2
Sensitivity (A/V) = 1e-8

Potential/V, Current/A

-2.000, -7.145e-9
-1.990, -7.247e-9
-1.980, -7.184e-9
-1.970, -7.048e-9
-1.960, -7.005e-9
-1.950, -6.966e-9
-1.940, -6.972e-9
-1.930, -6.889e-9
-1.920, -6.849e-9
-1.910, -6.776e-9
-1.900, -6.759e-9
-1.890, -6.793e-9
-1.880, -6.697e-9
-1.870, -6.638e-9
-1.860, -6.576e-9
-1.850, -6.559e-9
-1.840, -6.462e-9
-1.830, -6.424e-9
-1.820, -6.343e-9
-1.810, -6.330e-9
-1.800, -6.227e-9
-1.790, -6.164e-9
-1.780, -6.074e-9
-1.770, -5.995e-9
-1.760, -5.934e-9
-1.750, -5.781e-9
-1.740, -5.622e-9
-1.730, -5.456e-9
-1.720, -5.405e-9
-1.710, -5.294e-9
-1.700, -5.211e-9
-1.690, -5.064e-9
-1.680, -4.924e-9
-1.670, -4.754e-9
-1.660, -4.648e-9
-1.650, -4.536e-9
-1.640, -4.452e-9
-1.630, -4.382e-9
-1.620, -4.298e-9
-1.610, -4.198e-9
-1.600, -4.164e-9
-1.590, -4.115e-9
-1.580, -4.062e-9
-1.570, -4.013e-9
-1.560, -3.972e-9
-1.550, -3.985e-9
-1.540, -3.937e-9
-1.530, -3.920e-9
-1.520, -3.913e-9
-1.510, -3.912e-9
-1.500, -3.916e-9
-1.490, -3.904e-9
-1.480, -3.865e-9
-1.470, -3.878e-9
-1.460, -3.836e-9
-1.450, -3.783e-9
-1.440, -3.760e-9
-1.430, -3.732e-9
-1.420, -3.712e-9
-1.410, -3.675e-9
-1.400, -3.670e-9
-1.390, -3.674e-9
-1.380, -3.615e-9
-1.370, -3.588e-9
-1.360, -3.561e-9
-1.350, -3.505e-9
-1.340, -3.482e-9
-1.330, -3.471e-9
-1.320, -3.463e-9
-1.310, -3.421e-9
-1.300, -3.418e-9
-1.290, -3.372e-9
-1.280, -3.315e-9
-1.270, -3.248e-9
-1.260, -3.186e-9
-1.250, -3.135e-9
-1.240, -3.123e-9
-1.230, -3.133e-9
-1.220, -3.127e-9
-1.210, -3.092e-9
-1.200, -3.066e-9
-1.190, -3.051e-9
-1.180, -2.992e-9
-1.170, -2.893e-9
-1.160, -2.813e-9
-1.150, -2.806e-9
-1.140, -2.775e-9
-1.130, -2.815e-9
-1.120, -2.837e-9
-1.110, -2.839e-9
-1.100, -2.849e-9
-1.090, -2.806e-9
-1.080, -2.795e-9
-1.070, -2.808e-9
-1.060, -2.806e-9
-1.050, -2.821e-9
-1.040, -2.796e-9
-1.030, -2.792e-9
-1.020, -2.768e-9
-1.010, -2.757e-9
-1.000, -2.772e-9
-0.990, -2.712e-9
-0.980, -2.704e-9
-0.970, -2.694e-9
-0.960, -2.697e-9
-0.950, -2.684e-9
-0.940, -2.671e-9
-0.930, -2.638e-9
-0.920, -2.624e-9
-0.910, -2.615e-9
-0.900, -2.614e-9
-0.890, -2.623e-9
-0.880, -2.610e-9
-0.870, -2.572e-9
-0.860, -2.537e-9
-0.850, -2.522e-9
-0.840, -2.518e-9
-0.830, -2.498e-9
-0.820, -2.499e-9
-0.810, -2.500e-9
-0.800, -2.495e-9
-0.790, -2.505e-9
-0.780, -2.512e-9
-0.770, -2.484e-9
-0.760, -2.469e-9
-0.750, -2.432e-9
-0.740, -2.416e-9
-0.730, -2.423e-9
-0.720, -2.384e-9
-0.710, -2.370e-9
-0.700, -2.369e-9
-0.690, -2.371e-9
-0.680, -2.351e-9
-0.670, -2.341e-9
-0.660, -2.334e-9
-0.650, -2.293e-9
-0.640, -2.267e-9
-0.630, -2.258e-9
-0.620, -2.245e-9
-0.610, -2.211e-9
-0.600, -2.237e-9
-0.590, -2.229e-9
-0.580, -2.203e-9
-0.570, -2.196e-9
-0.560, -2.195e-9
-0.550, -2.162e-9
-0.540, -2.106e-9
-0.530, -2.098e-9
-0.520, -2.095e-9
-0.510, -2.086e-9
-0.500, -2.068e-9
-0.490, -2.054e-9
-0.480, -2.044e-9
-0.470, -2.017e-9
-0.460, -2.019e-9
-0.450, -2.032e-9
-0.440, -2.003e-9
-0.430, -1.948e-9
-0.420, -1.923e-9
-0.410, -1.906e-9
-0.400, -1.874e-9
-0.390, -1.876e-9
-0.380, -1.835e-9
-0.370, -1.832e-9
-0.360, -1.808e-9
-0.350, -1.770e-9
-0.340, -1.781e-9
-0.330, -1.751e-9
-0.320, -1.638e-9
-0.310, -1.605e-9
-0.300, -1.580e-9
-0.290, -1.559e-9
-0.280, -1.532e-9
-0.270, -1.467e-9
-0.260, -1.418e-9
-0.250, -1.372e-9
-0.240, -1.280e-9
-0.230, -1.257e-9
-0.220, -1.194e-9
-0.210, -1.159e-9
-0.200, -1.132e-9
-0.190, -1.089e-9
-0.180, -1.050e-9
-0.170, -9.930e-10
-0.160, -9.484e-10
-0.150, -8.823e-10
-0.140, -8.236e-10
-0.130, -7.722e-10
-0.120, -7.052e-10
-0.110, -6.240e-10
-0.100, -5.197e-10
-0.090, -4.708e-10
-0.080, -4.210e-10
-0.070, -3.708e-10
-0.060, -3.222e-10
-0.050, -2.669e-10
-0.040, -2.093e-10
-0.030, -1.527e-10
-0.020, -9.339e-11
-0.010, -3.156e-11
-0.000, 3.211e-11
0.010, 9.638e-11
0.020, 1.607e-10
0.030, 2.274e-10
0.040, 2.942e-10
0.050, 3.649e-10
0.060, 4.400e-10
0.070, 5.175e-10
0.080, 6.107e-10
0.090, 7.122e-10
0.100, 8.140e-10
0.110, 9.327e-10
0.120, 1.059e-9
0.130, 1.173e-9
0.140, 1.297e-9
0.150, 1.434e-9
0.160, 1.568e-9
0.170, 1.692e-9
0.180, 1.811e-9
0.190, 1.922e-9
0.200, 2.029e-9
0.210, 2.132e-9
0.220, 2.236e-9
0.230, 2.340e-9
0.240, 2.444e-9
0.250, 2.547e-9
0.260, 2.651e-9
0.270, 2.755e-9
0.280, 2.860e-9
0.290, 2.965e-9
0.300, 3.069e-9
0.310, 3.173e-9
0.320, 3.279e-9
0.330, 3.384e-9
0.340, 3.488e-9
0.350, 3.594e-9
0.360, 3.701e-9
0.370, 3.805e-9
0.380, 3.911e-9
0.390, 4.016e-9
0.400, 4.122e-9
0.410, 4.226e-9
0.420, 4.334e-9
0.430, 4.442e-9
0.440, 4.546e-9
0.450, 4.652e-9
0.460, 4.761e-9
0.470, 4.870e-9
0.480, 4.977e-9
0.490, 5.086e-9
0.500, 5.195e-9
0.510, 5.305e-9
0.520, 5.415e-9
0.530, 5.524e-9
0.540, 5.636e-9
0.550, 5.747e-9
0.560, 5.859e-9
0.570, 5.969e-9
0.580, 6.077e-9
0.590, 6.187e-9
0.600, 6.303e-9
0.610, 6.413e-9
0.620, 6.520e-9
0.630, 6.629e-9
0.640, 6.738e-9
0.650, 6.843e-9
0.660, 6.953e-9
0.670, 7.061e-9
0.680, 7.172e-9
0.690, 7.281e-9
0.700, 7.391e-9
0.710, 7.501e-9
0.720, 7.607e-9
0.730, 7.715e-9
0.740, 7.821e-9
0.750, 7.930e-9
0.760, 8.038e-9
0.770, 8.146e-9
0.780, 8.251e-9
0.790, 8.359e-9
0.800, 8.470e-9
0.810, 8.575e-9
0.820, 8.679e-9
0.830, 8.787e-9
0.840, 8.896e-9
0.850, 9.006e-9
0.860, 9.115e-9
0.870, 9.222e-9
0.880, 9.328e-9
0.890, 9.440e-9
0.900, 9.555e-9
0.910, 9.663e-9
0.920, 9.769e-9
0.930, 9.875e-9
0.940, 9.979e-9
0.950, 1.008e-8
0.960, 1.019e-8
0.970, 1.030e-8
0.980, 1.040e-8
0.990, 1.051e-8
1.000, 1.062e-8
1.010, 1.073e-8
1.020, 1.084e-8
1.030, 1.096e-8
1.040, 1.106e-8
1.050, 1.116e-8
1.060, 1.126e-8
1.070, 1.137e-8
1.080, 1.147e-8
1.090, 1.159e-8
1.100, 1.169e-8
1.110, 1.180e-8
1.120, 1.190e-8
1.130, 1.201e-8
1.140, 1.212e-8
1.150, 1.222e-8
1.160, 1.233e-8
1.170, 1.243e-8
1.180, 1.254e-8
1.190, 1.265e-8
1.200, 1.276e-8
1.210, 1.286e-8
1.220, 1.297e-8
1.230, 1.307e-8
1.240, 1.318e-8
1.250, 1.328e-8
1.260, 1.338e-8
1.270, 1.350e-8
1.280, 1.360e-8
1.290, 1.371e-8
1.300, 1.382e-8
1.310, 1.392e-8
1.320, 1.403e-8
1.330, 1.415e-8
1.340, 1.425e-8
1.350, 1.436e-8
1.360, 1.446e-8
1.370, 1.456e-8
1.380, 1.467e-8
1.390, 1.478e-8
1.400, 1.489e-8
1.410, 1.500e-8
1.420, 1.510e-8
1.430, 1.521e-8
1.440, 1.531e-8
1.450, 1.542e-8
1.460, 1.553e-8
1.470, 1.563e-8
1.480, 1.573e-8
1.490, 1.584e-8
1.500, 1.595e-8
1.510, 1.605e-8
1.520, 1.615e-8
1.530, 1.626e-8
1.540, 1.637e-8
1.550, 1.648e-8
1.560, 1.658e-8
1.570, 1.670e-8
1.580, 1.680e-8
1.590, 1.690e-8
1.600, 1.701e-8
1.610, 1.712e-8
1.620, 1.723e-8
1.630, 1.733e-8
1.640, 1.744e-8
1.650, 1.755e-8
1.660, 1.765e-8
1.670, 1.775e-8
1.680, 1.786e-8
1.690, 1.796e-8
1.700, 1.808e-8
1.710, 1.818e-8
1.720, 1.828e-8
1.730, 1.839e-8
1.740, 1.850e-8
1.750, 1.860e-8
1.760, 1.870e-8
1.770, 1.881e-8
1.780, 1.891e-8
1.790, 1.900e-8
1.800, 1.910e-8
1.810, 1.919e-8
1.820, 1.929e-8
1.830, 1.939e-8
1.840, 1.949e-8
1.850, 1.960e-8
1.860, 1.971e-8
1.870, 1.981e-8
1.880, 1.990e-8
1.890, 1.999e-8
1.900, 2.012e-8
1.910, 2.021e-8
1.920, 2.031e-8
1.930, 2.042e-8
1.940, 2.053e-8
1.950, 2.066e-8
1.960, 2.076e-8
1.970, 2.085e-8
1.980, 2.096e-8
1.990, 2.107e-8
