# Supplementary material for: An Insulin-Modified pH-Responsive Nanopipette Based on Ion Current Rectification
Source: Sensors (Basel). 2024 Jun 30;24(13):4264. doi: 10.3390/s24134264 (PMC11244478; doi:10.3390/s24134264)
Supplement: Supplementary file 1 [file sensors-24-04264-s001.zip › Reversibility/9/6.txt]

Aug. 5, 2023   20:07:11
Linear Sweep Voltammetry
File: s:\Data Source:  Experiment
Instrument Model:  CHI830D
Header: 
Note: 

Init E (V) = -2
Final E (V) = 2
Scan Rate (V/s) = 0.5
Sample Interval (V) = 0.01
Quiet Time (sec) = 2
Sensitivity (A/V) = 1e-7


Potential/V, Current/A

-2.000, -7.962e-9
-1.990, -7.940e-9
-1.980, -7.931e-9
-1.970, -7.934e-9
-1.960, -7.925e-9
-1.950, -7.913e-9
-1.940, -7.931e-9
-1.930, -7.907e-9
-1.920, -7.891e-9
-1.910, -7.876e-9
-1.900, -7.879e-9
-1.890, -7.864e-9
-1.880, -7.839e-9
-1.870, -7.842e-9
-1.860, -7.833e-9
-1.850, -7.824e-9
-1.840, -7.802e-9
-1.830, -7.811e-9
-1.820, -7.824e-9
-1.810, -7.787e-9
-1.800, -7.777e-9
-1.790, -7.734e-9
-1.780, -7.728e-9
-1.770, -7.728e-9
-1.760, -7.697e-9
-1.750, -7.651e-9
-1.740, -7.642e-9
-1.730, -7.645e-9
-1.720, -7.633e-9
-1.710, -7.627e-9
-1.700, -7.587e-9
-1.690, -7.617e-9
-1.680, -7.602e-9
-1.670, -7.593e-9
-1.660, -7.562e-9
-1.650, -7.550e-9
-1.640, -7.547e-9
-1.630, -7.528e-9
-1.620, -7.494e-9
-1.610, -7.501e-9
-1.600, -7.479e-9
-1.590, -7.497e-9
-1.580, -7.504e-9
-1.570, -7.473e-9
-1.560, -7.451e-9
-1.550, -7.445e-9
-1.540, -7.442e-9
-1.530, -7.418e-9
-1.520, -7.396e-9
-1.510, -7.393e-9
-1.500, -7.387e-9
-1.490, -7.374e-9
-1.480, -7.365e-9
-1.470, -7.347e-9
-1.460, -7.335e-9
-1.450, -7.335e-9
-1.440, -7.350e-9
-1.430, -7.310e-9
-1.420, -7.295e-9
-1.410, -7.276e-9
-1.400, -7.255e-9
-1.390, -7.261e-9
-1.380, -7.261e-9
-1.370, -7.248e-9
-1.360, -7.236e-9
-1.350, -7.218e-9
-1.340, -7.181e-9
-1.330, -7.184e-9
-1.320, -7.181e-9
-1.310, -7.162e-9
-1.300, -7.156e-9
-1.290, -7.113e-9
-1.280, -7.082e-9
-1.270, -7.082e-9
-1.260, -7.070e-9
-1.250, -7.055e-9
-1.240, -7.018e-9
-1.230, -6.987e-9
-1.220, -6.950e-9
-1.210, -6.916e-9
-1.200, -6.882e-9
-1.190, -6.861e-9
-1.180, -6.839e-9
-1.170, -6.824e-9
-1.160, -6.815e-9
-1.150, -6.781e-9
-1.140, -6.741e-9
-1.130, -6.725e-9
-1.120, -6.704e-9
-1.110, -6.661e-9
-1.100, -6.621e-9
-1.090, -6.596e-9
-1.080, -6.572e-9
-1.070, -6.541e-9
-1.060, -6.504e-9
-1.050, -6.473e-9
-1.040, -6.433e-9
-1.030, -6.412e-9
-1.020, -6.393e-9
-1.010, -6.366e-9
-1.000, -6.326e-9
-0.990, -6.292e-9
-0.980, -6.255e-9
-0.970, -6.215e-9
-0.960, -6.178e-9
-0.950, -6.135e-9
-0.940, -6.092e-9
-0.930, -6.037e-9
-0.920, -6.000e-9
-0.910, -5.957e-9
-0.900, -5.920e-9
-0.890, -5.870e-9
-0.880, -5.834e-9
-0.870, -5.800e-9
-0.860, -5.754e-9
-0.850, -5.698e-9
-0.840, -5.658e-9
-0.830, -5.621e-9
-0.820, -5.572e-9
-0.810, -5.529e-9
-0.800, -5.480e-9
-0.790, -5.428e-9
-0.780, -5.381e-9
-0.770, -5.320e-9
-0.760, -5.271e-9
-0.750, -5.221e-9
-0.740, -5.172e-9
-0.730, -5.120e-9
-0.720, -5.071e-9
-0.710, -5.022e-9
-0.700, -4.975e-9
-0.690, -4.917e-9
-0.680, -4.868e-9
-0.670, -4.800e-9
-0.660, -4.742e-9
-0.650, -4.683e-9
-0.640, -4.640e-9
-0.630, -4.582e-9
-0.620, -4.526e-9
-0.610, -4.465e-9
-0.600, -4.409e-9
-0.590, -4.348e-9
-0.580, -4.283e-9
-0.570, -4.228e-9
-0.560, -4.163e-9
-0.550, -4.099e-9
-0.540, -4.034e-9
-0.530, -3.967e-9
-0.520, -3.902e-9
-0.510, -3.840e-9
-0.500, -3.779e-9
-0.490, -3.711e-9
-0.480, -3.650e-9
-0.470, -3.576e-9
-0.460, -3.502e-9
-0.450, -3.441e-9
-0.440, -3.373e-9
-0.430, -3.305e-9
-0.420, -3.238e-9
-0.410, -3.164e-9
-0.400, -3.093e-9
-0.390, -3.025e-9
-0.380, -2.955e-9
-0.370, -2.887e-9
-0.360, -2.819e-9
-0.350, -2.739e-9
-0.340, -2.669e-9
-0.330, -2.595e-9
-0.320, -2.518e-9
-0.310, -2.447e-9
-0.300, -2.376e-9
-0.290, -2.303e-9
-0.280, -2.226e-9
-0.270, -2.146e-9
-0.260, -2.075e-9
-0.250, -1.995e-9
-0.240, -1.921e-9
-0.230, -1.838e-9
-0.220, -1.767e-9
-0.210, -1.684e-9
-0.200, -1.614e-9
-0.190, -1.524e-9
-0.180, -1.454e-9
-0.170, -1.371e-9
-0.160, -1.291e-9
-0.150, -1.214e-9
-0.140, -1.125e-9
-0.130, -1.054e-9
-0.120, -9.676e-10
-0.110, -8.816e-10
-0.100, -8.047e-10
-0.090, -7.247e-10
-0.080, -6.324e-10
-0.070, -5.587e-10
-0.060, -4.755e-10
-0.050, -3.895e-10
-0.040, -3.033e-10
-0.030, -2.265e-10
-0.020, -1.372e-10
-0.010, -5.416e-11
-0.000, 3.198e-11
0.010, 1.150e-10
0.020, 2.042e-10
0.030, 2.872e-10
0.040, 3.641e-10
0.050, 4.533e-10
0.060, 5.364e-10
0.070, 6.255e-10
0.080, 7.086e-10
0.090, 7.947e-10
0.100, 8.839e-10
0.110, 9.731e-10
0.120, 1.059e-9
0.130, 1.148e-9
0.140, 1.225e-9
0.150, 1.321e-9
0.160, 1.413e-9
0.170, 1.499e-9
0.180, 1.588e-9
0.190, 1.678e-9
0.200, 1.761e-9
0.210, 1.850e-9
0.220, 1.942e-9
0.230, 2.031e-9
0.240, 2.127e-9
0.250, 2.216e-9
0.260, 2.308e-9
0.270, 2.403e-9
0.280, 2.496e-9
0.290, 2.588e-9
0.300, 2.680e-9
0.310, 2.776e-9
0.320, 2.871e-9
0.330, 2.966e-9
0.340, 3.055e-9
0.350, 3.154e-9
0.360, 3.246e-9
0.370, 3.341e-9
0.380, 3.440e-9
0.390, 3.541e-9
0.400, 3.637e-9
0.410, 3.726e-9
0.420, 3.818e-9
0.430, 3.892e-9
0.440, 3.935e-9
0.450, 4.027e-9
0.460, 4.126e-9
0.470, 4.218e-9
0.480, 4.307e-9
0.490, 4.406e-9
0.500, 4.501e-9
0.510, 4.596e-9
0.520, 4.695e-9
0.530, 4.793e-9
0.540, 4.889e-9
0.550, 4.984e-9
0.560, 5.082e-9
0.570, 5.171e-9
0.580, 5.264e-9
0.590, 5.368e-9
0.600, 5.464e-9
0.610, 5.562e-9
0.620, 5.661e-9
0.630, 5.756e-9
0.640, 5.848e-9
0.650, 5.962e-9
0.660, 6.063e-9
0.670, 6.159e-9
0.680, 6.248e-9
0.690, 6.362e-9
0.700, 6.451e-9
0.710, 6.553e-9
0.720, 6.648e-9
0.730, 6.762e-9
0.740, 6.891e-9
0.750, 6.937e-9
0.760, 7.020e-9
0.770, 7.088e-9
0.780, 7.211e-9
0.790, 7.309e-9
0.800, 7.460e-9
0.810, 7.531e-9
0.820, 7.623e-9
0.830, 7.657e-9
0.840, 7.792e-9
0.850, 7.924e-9
0.860, 8.026e-9
0.870, 8.112e-9
0.880, 8.210e-9
0.890, 8.333e-9
0.900, 8.453e-9
0.910, 8.561e-9
0.920, 8.684e-9
0.930, 8.792e-9
0.940, 8.896e-9
0.950, 9.004e-9
0.960, 9.108e-9
0.970, 9.191e-9
0.980, 9.296e-9
0.990, 9.407e-9
1.000, 9.511e-9
1.010, 9.619e-9
1.020, 9.730e-9
1.030, 9.841e-9
1.040, 9.954e-9
1.050, 1.007e-8
1.060, 1.015e-8
1.070, 1.027e-8
1.080, 1.038e-8
1.090, 1.049e-8
1.100, 1.058e-8
1.110, 1.068e-8
1.120, 1.079e-8
1.130, 1.092e-8
1.140, 1.103e-8
1.150, 1.114e-8
1.160, 1.129e-8
1.170, 1.137e-8
1.180, 1.149e-8
1.190, 1.157e-8
1.200, 1.166e-8
1.210, 1.176e-8
1.220, 1.188e-8
1.230, 1.200e-8
1.240, 1.209e-8
1.250, 1.219e-8
1.260, 1.231e-8
1.270, 1.244e-8
1.280, 1.256e-8
1.290, 1.267e-8
1.300, 1.276e-8
1.310, 1.290e-8
1.320, 1.303e-8
1.330, 1.318e-8
1.340, 1.331e-8
1.350, 1.341e-8
1.360, 1.353e-8
1.370, 1.365e-8
1.380, 1.375e-8
1.390, 1.389e-8
1.400, 1.401e-8
1.410, 1.413e-8
1.420, 1.425e-8
1.430, 1.434e-8
1.440, 1.446e-8
1.450, 1.457e-8
1.460, 1.467e-8
1.470, 1.477e-8
1.480, 1.491e-8
1.490, 1.503e-8
1.500, 1.516e-8
1.510, 1.527e-8
1.520, 1.538e-8
1.530, 1.544e-8
1.540, 1.554e-8
1.550, 1.567e-8
1.560, 1.579e-8
1.570, 1.588e-8
1.580, 1.605e-8
1.590, 1.618e-8
1.600, 1.631e-8
1.610, 1.640e-8
1.620, 1.651e-8
1.630, 1.662e-8
1.640, 1.674e-8
1.650, 1.683e-8
1.660, 1.694e-8
1.670, 1.704e-8
1.680, 1.719e-8
1.690, 1.729e-8
1.700, 1.740e-8
1.710, 1.749e-8
1.720, 1.761e-8
1.730, 1.774e-8
1.740, 1.785e-8
1.750, 1.798e-8
1.760, 1.811e-8
1.770, 1.819e-8
1.780, 1.825e-8
1.790, 1.835e-8
1.800, 1.845e-8
1.810, 1.855e-8
1.820, 1.864e-8
1.830, 1.873e-8
1.840, 1.886e-8
1.850, 1.895e-8
1.860, 1.907e-8
1.870, 1.919e-8
1.880, 1.926e-8
1.890, 1.934e-8
1.900, 1.943e-8
1.910, 1.953e-8
1.920, 1.958e-8
1.930, 1.965e-8
1.940, 1.962e-8
1.950, 1.963e-8
1.960, 1.970e-8
1.970, 1.981e-8
1.980, 2.009e-8
1.990, 2.022e-8
