# Supplementary material for: An Insulin-Modified pH-Responsive Nanopipette Based on Ion Current Rectification
Source: Sensors (Basel). 2024 Jun 30;24(13):4264. doi: 10.3390/s24134264 (PMC11244478; doi:10.3390/s24134264)
Supplement: Supplementary file 1 [file sensors-24-04264-s001.zip › Selectivity/1 7.txt]

Aug. 5, 2023   11:47:03
Linear Sweep Voltammetry
File: s:\Data Source:  Experiment
Instrument Model:  CHI830D
Header: 
Note: 

Init E (V) = -2
Final E (V) = 2
Scan Rate (V/s) = 0.5
Sample Interval (V) = 0.01
Quiet Time (sec) = 2
Sensitivity (A/V) = 1e-7


Potential/V, Current/A

-2.000, -1.433e-7
-1.990, -1.427e-7
-1.980, -1.422e-7
-1.970, -1.416e-7
-1.960, -1.411e-7
-1.950, -1.407e-7
-1.940, -1.402e-7
-1.930, -1.396e-7
-1.920, -1.391e-7
-1.910, -1.385e-7
-1.900, -1.380e-7
-1.890, -1.376e-7
-1.880, -1.369e-7
-1.870, -1.361e-7
-1.860, -1.356e-7
-1.850, -1.351e-7
-1.840, -1.348e-7
-1.830, -1.344e-7
-1.820, -1.339e-7
-1.810, -1.334e-7
-1.800, -1.328e-7
-1.790, -1.323e-7
-1.780, -1.317e-7
-1.770, -1.311e-7
-1.760, -1.306e-7
-1.750, -1.302e-7
-1.740, -1.298e-7
-1.730, -1.294e-7
-1.720, -1.290e-7
-1.710, -1.285e-7
-1.700, -1.280e-7
-1.690, -1.275e-7
-1.680, -1.270e-7
-1.670, -1.265e-7
-1.660, -1.259e-7
-1.650, -1.254e-7
-1.640, -1.248e-7
-1.630, -1.242e-7
-1.620, -1.237e-7
-1.610, -1.231e-7
-1.600, -1.225e-7
-1.590, -1.220e-7
-1.580, -1.213e-7
-1.570, -1.207e-7
-1.560, -1.201e-7
-1.550, -1.195e-7
-1.540, -1.188e-7
-1.530, -1.182e-7
-1.520, -1.177e-7
-1.510, -1.170e-7
-1.500, -1.163e-7
-1.490, -1.158e-7
-1.480, -1.151e-7
-1.470, -1.144e-7
-1.460, -1.138e-7
-1.450, -1.132e-7
-1.440, -1.125e-7
-1.430, -1.119e-7
-1.420, -1.112e-7
-1.410, -1.107e-7
-1.400, -1.102e-7
-1.390, -1.096e-7
-1.380, -1.090e-7
-1.370, -1.084e-7
-1.360, -1.078e-7
-1.350, -1.071e-7
-1.340, -1.065e-7
-1.330, -1.058e-7
-1.320, -1.050e-7
-1.310, -1.044e-7
-1.300, -1.037e-7
-1.290, -1.030e-7
-1.280, -1.023e-7
-1.270, -1.016e-7
-1.260, -1.008e-7
-1.250, -1.000e-7
-1.240, -9.930e-8
-1.230, -9.861e-8
-1.220, -9.796e-8
-1.210, -9.728e-8
-1.200, -9.649e-8
-1.190, -9.566e-8
-1.180, -9.490e-8
-1.170, -9.403e-8
-1.160, -9.327e-8
-1.150, -9.251e-8
-1.140, -9.175e-8
-1.130, -9.103e-8
-1.120, -9.028e-8
-1.110, -8.950e-8
-1.100, -8.864e-8
-1.090, -8.781e-8
-1.080, -8.704e-8
-1.070, -8.625e-8
-1.060, -8.535e-8
-1.050, -8.453e-8
-1.040, -8.375e-8
-1.030, -8.289e-8
-1.020, -8.202e-8
-1.010, -8.118e-8
-1.000, -8.031e-8
-0.990, -7.945e-8
-0.980, -7.858e-8
-0.970, -7.771e-8
-0.960, -7.691e-8
-0.950, -7.608e-8
-0.940, -7.522e-8
-0.930, -7.434e-8
-0.920, -7.342e-8
-0.910, -7.258e-8
-0.900, -7.172e-8
-0.890, -7.081e-8
-0.880, -6.994e-8
-0.870, -6.908e-8
-0.860, -6.817e-8
-0.850, -6.725e-8
-0.840, -6.636e-8
-0.830, -6.548e-8
-0.820, -6.458e-8
-0.810, -6.368e-8
-0.800, -6.278e-8
-0.790, -6.190e-8
-0.780, -6.103e-8
-0.770, -6.013e-8
-0.760, -5.924e-8
-0.750, -5.836e-8
-0.740, -5.748e-8
-0.730, -5.658e-8
-0.720, -5.568e-8
-0.710, -5.480e-8
-0.700, -5.391e-8
-0.690, -5.302e-8
-0.680, -5.213e-8
-0.670, -5.123e-8
-0.660, -5.034e-8
-0.650, -4.945e-8
-0.640, -4.857e-8
-0.630, -4.767e-8
-0.620, -4.680e-8
-0.610, -4.592e-8
-0.600, -4.504e-8
-0.590, -4.417e-8
-0.580, -4.331e-8
-0.570, -4.244e-8
-0.560, -4.157e-8
-0.550, -4.069e-8
-0.540, -3.982e-8
-0.530, -3.895e-8
-0.520, -3.808e-8
-0.510, -3.722e-8
-0.500, -3.637e-8
-0.490, -3.551e-8
-0.480, -3.466e-8
-0.470, -3.380e-8
-0.460, -3.293e-8
-0.450, -3.209e-8
-0.440, -3.125e-8
-0.430, -3.041e-8
-0.420, -2.958e-8
-0.410, -2.876e-8
-0.400, -2.794e-8
-0.390, -2.713e-8
-0.380, -2.632e-8
-0.370, -2.553e-8
-0.360, -2.472e-8
-0.350, -2.393e-8
-0.340, -2.314e-8
-0.330, -2.236e-8
-0.320, -2.158e-8
-0.310, -2.081e-8
-0.300, -2.006e-8
-0.290, -1.930e-8
-0.280, -1.855e-8
-0.270, -1.780e-8
-0.260, -1.706e-8
-0.250, -1.632e-8
-0.240, -1.559e-8
-0.230, -1.488e-8
-0.220, -1.416e-8
-0.210, -1.346e-8
-0.200, -1.276e-8
-0.190, -1.206e-8
-0.180, -1.137e-8
-0.170, -1.069e-8
-0.160, -1.003e-8
-0.150, -9.352e-9
-0.140, -8.688e-9
-0.130, -8.027e-9
-0.120, -7.374e-9
-0.110, -6.729e-9
-0.100, -6.101e-9
-0.090, -5.467e-9
-0.080, -4.846e-9
-0.070, -4.222e-9
-0.060, -3.619e-9
-0.050, -3.007e-9
-0.040, -2.413e-9
-0.030, -1.829e-9
-0.020, -1.241e-9
-0.010, -6.601e-10
-0.000, -7.879e-11
0.010, 4.810e-10
0.020, 1.038e-9
0.030, 1.604e-9
0.040, 2.151e-9
0.050, 2.693e-9
0.060, 3.231e-9
0.070, 3.763e-9
0.080, 4.286e-9
0.090, 4.802e-9
0.100, 5.325e-9
0.110, 5.830e-9
0.120, 6.343e-9
0.130, 6.832e-9
0.140, 7.328e-9
0.150, 7.814e-9
0.160, 8.306e-9
0.170, 8.786e-9
0.180, 9.253e-9
0.190, 9.721e-9
0.200, 1.019e-8
0.210, 1.065e-8
0.220, 1.109e-8
0.230, 1.153e-8
0.240, 1.196e-8
0.250, 1.236e-8
0.260, 1.281e-8
0.270, 1.330e-8
0.280, 1.372e-8
0.290, 1.415e-8
0.300, 1.456e-8
0.310, 1.497e-8
0.320, 1.538e-8
0.330, 1.579e-8
0.340, 1.621e-8
0.350, 1.660e-8
0.360, 1.699e-8
0.370, 1.735e-8
0.380, 1.770e-8
0.390, 1.801e-8
0.400, 1.828e-8
0.410, 1.852e-8
0.420, 1.869e-8
0.430, 1.878e-8
0.440, 1.888e-8
0.450, 1.900e-8
0.460, 1.915e-8
0.470, 1.933e-8
0.480, 1.951e-8
0.490, 1.969e-8
0.500, 1.986e-8
0.510, 2.003e-8
0.520, 2.021e-8
0.530, 2.037e-8
0.540, 2.052e-8
0.550, 2.065e-8
0.560, 2.080e-8
0.570, 2.095e-8
0.580, 2.110e-8
0.590, 2.122e-8
0.600, 2.136e-8
0.610, 2.150e-8
0.620, 2.163e-8
0.630, 2.175e-8
0.640, 2.187e-8
0.650, 2.197e-8
0.660, 2.208e-8
0.670, 2.218e-8
0.680, 2.227e-8
0.690, 2.239e-8
0.700, 2.250e-8
0.710, 2.260e-8
0.720, 2.269e-8
0.730, 2.278e-8
0.740, 2.288e-8
0.750, 2.299e-8
0.760, 2.307e-8
0.770, 2.316e-8
0.780, 2.324e-8
0.790, 2.332e-8
0.800, 2.341e-8
0.810, 2.350e-8
0.820, 2.357e-8
0.830, 2.365e-8
0.840, 2.371e-8
0.850, 2.378e-8
0.860, 2.385e-8
0.870, 2.392e-8
0.880, 2.399e-8
0.890, 2.406e-8
0.900, 2.412e-8
0.910, 2.419e-8
0.920, 2.426e-8
0.930, 2.432e-8
0.940, 2.437e-8
0.950, 2.443e-8
0.960, 2.451e-8
0.970, 2.457e-8
0.980, 2.462e-8
0.990, 2.469e-8
1.000, 2.475e-8
1.010, 2.482e-8
1.020, 2.487e-8
1.030, 2.492e-8
1.040, 2.499e-8
1.050, 2.503e-8
1.060, 2.509e-8
1.070, 2.514e-8
1.080, 2.518e-8
1.090, 2.524e-8
1.100, 2.529e-8
1.110, 2.535e-8
1.120, 2.540e-8
1.130, 2.545e-8
1.140, 2.549e-8
1.150, 2.567e-8
1.160, 2.579e-8
1.170, 2.587e-8
1.180, 2.595e-8
1.190, 2.601e-8
1.200, 2.608e-8
1.210, 2.615e-8
1.220, 2.621e-8
1.230, 2.627e-8
1.240, 2.631e-8
1.250, 2.636e-8
1.260, 2.640e-8
1.270, 2.646e-8
1.280, 2.649e-8
1.290, 2.655e-8
1.300, 2.659e-8
1.310, 2.664e-8
1.320, 2.670e-8
1.330, 2.674e-8
1.340, 2.677e-8
1.350, 2.681e-8
1.360, 2.685e-8
1.370, 2.689e-8
1.380, 2.694e-8
1.390, 2.698e-8
1.400, 2.703e-8
1.410, 2.707e-8
1.420, 2.711e-8
1.430, 2.715e-8
1.440, 2.720e-8
1.450, 2.724e-8
1.460, 2.727e-8
1.470, 2.730e-8
1.480, 2.735e-8
1.490, 2.739e-8
1.500, 2.743e-8
1.510, 2.748e-8
1.520, 2.751e-8
1.530, 2.755e-8
1.540, 2.758e-8
1.550, 2.761e-8
1.560, 2.765e-8
1.570, 2.768e-8
1.580, 2.770e-8
1.590, 2.773e-8
1.600, 2.776e-8
1.610, 2.781e-8
1.620, 2.785e-8
1.630, 2.788e-8
1.640, 2.792e-8
1.650, 2.796e-8
1.660, 2.800e-8
1.670, 2.802e-8
1.680, 2.806e-8
1.690, 2.808e-8
1.700, 2.812e-8
1.710, 2.816e-8
1.720, 2.819e-8
1.730, 2.822e-8
1.740, 2.828e-8
1.750, 2.833e-8
1.760, 2.835e-8
1.770, 2.840e-8
1.780, 2.843e-8
1.790, 2.845e-8
1.800, 2.850e-8
1.810, 2.853e-8
1.820, 2.856e-8
1.830, 2.858e-8
1.840, 2.863e-8
1.850, 2.867e-8
1.860, 2.869e-8
1.870, 2.872e-8
1.880, 2.875e-8
1.890, 2.878e-8
1.900, 2.882e-8
1.910, 2.885e-8
1.920, 2.890e-8
1.930, 2.896e-8
1.940, 2.901e-8
1.950, 2.905e-8
1.960, 2.911e-8
1.970, 2.913e-8
1.980, 2.916e-8
1.990, 2.918e-8
