# Supplementary material for: An Insulin-Modified pH-Responsive Nanopipette Based on Ion Current Rectification
Source: Sensors (Basel). 2024 Jun 30;24(13):4264. doi: 10.3390/s24134264 (PMC11244478; doi:10.3390/s24134264)
Supplement: Supplementary file 1 [file sensors-24-04264-s001.zip › Selectivity/1 aa.txt]

Aug. 5, 2023   11:49:03
Linear Sweep Voltammetry
File: s:\Data Source:  Experiment
Instrument Model:  CHI830D
Header: 
Note: 

Init E (V) = -2
Final E (V) = 2
Scan Rate (V/s) = 0.5
Sample Interval (V) = 0.01
Quiet Time (sec) = 2
Sensitivity (A/V) = 1e-7

Ep = 1.790V
ip = 1.265e-10A
Ah = 5.447e-12C

Potential/V, Current/A

-2.000, -1.541e-7
-1.990, -1.535e-7
-1.980, -1.528e-7
-1.970, -1.524e-7
-1.960, -1.518e-7
-1.950, -1.510e-7
-1.940, -1.503e-7
-1.930, -1.496e-7
-1.920, -1.490e-7
-1.910, -1.485e-7
-1.900, -1.479e-7
-1.890, -1.473e-7
-1.880, -1.467e-7
-1.870, -1.462e-7
-1.860, -1.455e-7
-1.850, -1.448e-7
-1.840, -1.442e-7
-1.830, -1.436e-7
-1.820, -1.431e-7
-1.810, -1.425e-7
-1.800, -1.420e-7
-1.790, -1.415e-7
-1.780, -1.409e-7
-1.770, -1.402e-7
-1.760, -1.396e-7
-1.750, -1.388e-7
-1.740, -1.382e-7
-1.730, -1.375e-7
-1.720, -1.368e-7
-1.710, -1.362e-7
-1.700, -1.357e-7
-1.690, -1.351e-7
-1.680, -1.345e-7
-1.670, -1.339e-7
-1.660, -1.332e-7
-1.650, -1.325e-7
-1.640, -1.319e-7
-1.630, -1.313e-7
-1.620, -1.306e-7
-1.610, -1.300e-7
-1.600, -1.294e-7
-1.590, -1.286e-7
-1.580, -1.279e-7
-1.570, -1.276e-7
-1.560, -1.270e-7
-1.550, -1.262e-7
-1.540, -1.256e-7
-1.530, -1.250e-7
-1.520, -1.244e-7
-1.510, -1.239e-7
-1.500, -1.230e-7
-1.490, -1.224e-7
-1.480, -1.217e-7
-1.470, -1.208e-7
-1.460, -1.201e-7
-1.450, -1.194e-7
-1.440, -1.187e-7
-1.430, -1.180e-7
-1.420, -1.173e-7
-1.410, -1.165e-7
-1.400, -1.158e-7
-1.390, -1.150e-7
-1.380, -1.142e-7
-1.370, -1.134e-7
-1.360, -1.127e-7
-1.350, -1.120e-7
-1.340, -1.112e-7
-1.330, -1.103e-7
-1.320, -1.095e-7
-1.310, -1.088e-7
-1.300, -1.081e-7
-1.290, -1.073e-7
-1.280, -1.066e-7
-1.270, -1.058e-7
-1.260, -1.050e-7
-1.250, -1.042e-7
-1.240, -1.034e-7
-1.230, -1.026e-7
-1.220, -1.018e-7
-1.210, -1.009e-7
-1.200, -1.001e-7
-1.190, -9.934e-8
-1.180, -9.839e-8
-1.170, -9.752e-8
-1.160, -9.671e-8
-1.150, -9.581e-8
-1.140, -9.499e-8
-1.130, -9.421e-8
-1.120, -9.326e-8
-1.110, -9.218e-8
-1.100, -9.120e-8
-1.090, -9.040e-8
-1.080, -8.951e-8
-1.070, -8.861e-8
-1.060, -8.776e-8
-1.050, -8.690e-8
-1.040, -8.611e-8
-1.030, -8.523e-8
-1.020, -8.435e-8
-1.010, -8.354e-8
-1.000, -8.267e-8
-0.990, -8.180e-8
-0.980, -8.094e-8
-0.970, -8.009e-8
-0.960, -7.921e-8
-0.950, -7.833e-8
-0.940, -7.747e-8
-0.930, -7.658e-8
-0.920, -7.569e-8
-0.910, -7.480e-8
-0.900, -7.392e-8
-0.890, -7.299e-8
-0.880, -7.207e-8
-0.870, -7.115e-8
-0.860, -7.026e-8
-0.850, -6.934e-8
-0.840, -6.844e-8
-0.830, -6.755e-8
-0.820, -6.663e-8
-0.810, -6.570e-8
-0.800, -6.479e-8
-0.790, -6.387e-8
-0.780, -6.293e-8
-0.770, -6.202e-8
-0.760, -6.109e-8
-0.750, -6.018e-8
-0.740, -5.926e-8
-0.730, -5.836e-8
-0.720, -5.743e-8
-0.710, -5.652e-8
-0.700, -5.560e-8
-0.690, -5.467e-8
-0.680, -5.374e-8
-0.670, -5.285e-8
-0.660, -5.195e-8
-0.650, -5.103e-8
-0.640, -5.012e-8
-0.630, -4.921e-8
-0.620, -4.829e-8
-0.610, -4.739e-8
-0.600, -4.648e-8
-0.590, -4.557e-8
-0.580, -4.467e-8
-0.570, -4.377e-8
-0.560, -4.288e-8
-0.550, -4.199e-8
-0.540, -4.109e-8
-0.530, -4.019e-8
-0.520, -3.929e-8
-0.510, -3.842e-8
-0.500, -3.754e-8
-0.490, -3.665e-8
-0.480, -3.578e-8
-0.470, -3.491e-8
-0.460, -3.404e-8
-0.450, -3.317e-8
-0.440, -3.231e-8
-0.430, -3.145e-8
-0.420, -3.061e-8
-0.410, -2.976e-8
-0.400, -2.893e-8
-0.390, -2.807e-8
-0.380, -2.724e-8
-0.370, -2.641e-8
-0.360, -2.559e-8
-0.350, -2.477e-8
-0.340, -2.396e-8
-0.330, -2.315e-8
-0.320, -2.235e-8
-0.310, -2.155e-8
-0.300, -2.077e-8
-0.290, -1.998e-8
-0.280, -1.920e-8
-0.270, -1.843e-8
-0.260, -1.767e-8
-0.250, -1.691e-8
-0.240, -1.616e-8
-0.230, -1.540e-8
-0.220, -1.466e-8
-0.210, -1.392e-8
-0.200, -1.321e-8
-0.190, -1.250e-8
-0.180, -1.178e-8
-0.170, -1.106e-8
-0.160, -1.036e-8
-0.150, -9.654e-9
-0.140, -8.958e-9
-0.130, -8.276e-9
-0.120, -7.605e-9
-0.110, -6.938e-9
-0.100, -6.280e-9
-0.090, -5.627e-9
-0.080, -4.978e-9
-0.070, -4.336e-9
-0.060, -3.696e-9
-0.050, -3.072e-9
-0.040, -2.453e-9
-0.030, -1.838e-9
-0.020, -1.226e-9
-0.010, -6.171e-10
-0.000, -2.341e-11
0.010, 5.610e-10
0.020, 1.155e-9
0.030, 1.733e-9
0.040, 2.293e-9
0.050, 2.865e-9
0.060, 3.428e-9
0.070, 3.978e-9
0.080, 4.526e-9
0.090, 5.064e-9
0.100, 5.599e-9
0.110, 6.128e-9
0.120, 6.651e-9
0.130, 7.177e-9
0.140, 7.694e-9
0.150, 8.204e-9
0.160, 8.718e-9
0.170, 9.213e-9
0.180, 9.708e-9
0.190, 1.020e-8
0.200, 1.068e-8
0.210, 1.117e-8
0.220, 1.164e-8
0.230, 1.210e-8
0.240, 1.257e-8
0.250, 1.303e-8
0.260, 1.349e-8
0.270, 1.394e-8
0.280, 1.440e-8
0.290, 1.485e-8
0.300, 1.528e-8
0.310, 1.573e-8
0.320, 1.616e-8
0.330, 1.659e-8
0.340, 1.700e-8
0.350, 1.740e-8
0.360, 1.782e-8
0.370, 1.822e-8
0.380, 1.862e-8
0.390, 1.901e-8
0.400, 1.938e-8
0.410, 1.974e-8
0.420, 2.012e-8
0.430, 2.046e-8
0.440, 2.078e-8
0.450, 2.104e-8
0.460, 2.127e-8
0.470, 2.143e-8
0.480, 2.150e-8
0.490, 2.150e-8
0.500, 2.148e-8
0.510, 2.147e-8
0.520, 2.144e-8
0.530, 2.150e-8
0.540, 2.160e-8
0.550, 2.172e-8
0.560, 2.184e-8
0.570, 2.196e-8
0.580, 2.207e-8
0.590, 2.217e-8
0.600, 2.230e-8
0.610, 2.240e-8
0.620, 2.250e-8
0.630, 2.259e-8
0.640, 2.267e-8
0.650, 2.276e-8
0.660, 2.284e-8
0.670, 2.292e-8
0.680, 2.300e-8
0.690, 2.308e-8
0.700, 2.316e-8
0.710, 2.324e-8
0.720, 2.332e-8
0.730, 2.339e-8
0.740, 2.346e-8
0.750, 2.354e-8
0.760, 2.360e-8
0.770, 2.367e-8
0.780, 2.373e-8
0.790, 2.380e-8
0.800, 2.386e-8
0.810, 2.391e-8
0.820, 2.397e-8
0.830, 2.402e-8
0.840, 2.408e-8
0.850, 2.414e-8
0.860, 2.420e-8
0.870, 2.424e-8
0.880, 2.429e-8
0.890, 2.434e-8
0.900, 2.439e-8
0.910, 2.445e-8
0.920, 2.450e-8
0.930, 2.455e-8
0.940, 2.460e-8
0.950, 2.466e-8
0.960, 2.471e-8
0.970, 2.477e-8
0.980, 2.481e-8
0.990, 2.487e-8
1.000, 2.492e-8
1.010, 2.497e-8
1.020, 2.502e-8
1.030, 2.506e-8
1.040, 2.511e-8
1.050, 2.517e-8
1.060, 2.521e-8
1.070, 2.525e-8
1.080, 2.531e-8
1.090, 2.535e-8
1.100, 2.540e-8
1.110, 2.546e-8
1.120, 2.550e-8
1.130, 2.555e-8
1.140, 2.559e-8
1.150, 2.564e-8
1.160, 2.569e-8
1.170, 2.572e-8
1.180, 2.579e-8
1.190, 2.584e-8
1.200, 2.588e-8
1.210, 2.592e-8
1.220, 2.597e-8
1.230, 2.601e-8
1.240, 2.605e-8
1.250, 2.610e-8
1.260, 2.614e-8
1.270, 2.619e-8
1.280, 2.624e-8
1.290, 2.628e-8
1.300, 2.633e-8
1.310, 2.638e-8
1.320, 2.642e-8
1.330, 2.646e-8
1.340, 2.651e-8
1.350, 2.655e-8
1.360, 2.660e-8
1.370, 2.665e-8
1.380, 2.668e-8
1.390, 2.673e-8
1.400, 2.676e-8
1.410, 2.680e-8
1.420, 2.685e-8
1.430, 2.686e-8
1.440, 2.690e-8
1.450, 2.695e-8
1.460, 2.700e-8
1.470, 2.702e-8
1.480, 2.707e-8
1.490, 2.710e-8
1.500, 2.715e-8
1.510, 2.719e-8
1.520, 2.724e-8
1.530, 2.728e-8
1.540, 2.733e-8
1.550, 2.749e-8
1.560, 2.762e-8
1.570, 2.766e-8
1.580, 2.769e-8
1.590, 2.772e-8
1.600, 2.778e-8
1.610, 2.782e-8
1.620, 2.784e-8
1.630, 2.789e-8
1.640, 2.792e-8
1.650, 2.797e-8
1.660, 2.800e-8
1.670, 2.804e-8
1.680, 2.807e-8
1.690, 2.810e-8
1.700, 2.815e-8
1.710, 2.818e-8
1.720, 2.822e-8
1.730, 2.823e-8
1.740, 2.823e-8
1.750, 2.819e-8
1.760, 2.809e-8
1.770, 2.798e-8
1.780, 2.849e-8
1.790, 2.860e-8
1.800, 2.861e-8
1.810, 2.864e-8
1.820, 2.867e-8
1.830, 2.869e-8
1.840, 2.871e-8
1.850, 2.874e-8
1.860, 2.878e-8
1.870, 2.882e-8
1.880, 2.886e-8
1.890, 2.888e-8
1.900, 2.889e-8
1.910, 2.892e-8
1.920, 2.895e-8
1.930, 2.898e-8
1.940, 2.900e-8
1.950, 2.904e-8
1.960, 2.908e-8
1.970, 2.912e-8
1.980, 2.917e-8
1.990, 2.922e-8
