# Supplementary material for: An Insulin-Modified pH-Responsive Nanopipette Based on Ion Current Rectification
Source: Sensors (Basel). 2024 Jun 30;24(13):4264. doi: 10.3390/s24134264 (PMC11244478; doi:10.3390/s24134264)
Supplement: Supplementary file 1 [file sensors-24-04264-s001.zip › Selectivity/1 alcl3.txt]

Aug. 5, 2023   11:49:43
Linear Sweep Voltammetry
File: s:\Data Source:  Experiment
Instrument Model:  CHI830D
Header: 
Note: 

Init E (V) = -2
Final E (V) = 2
Scan Rate (V/s) = 0.5
Sample Interval (V) = 0.01
Quiet Time (sec) = 2
Sensitivity (A/V) = 1e-7


Potential/V, Current/A

-2.000, -1.574e-7
-1.990, -1.567e-7
-1.980, -1.561e-7
-1.970, -1.555e-7
-1.960, -1.549e-7
-1.950, -1.541e-7
-1.940, -1.536e-7
-1.930, -1.531e-7
-1.920, -1.524e-7
-1.910, -1.517e-7
-1.900, -1.512e-7
-1.890, -1.505e-7
-1.880, -1.499e-7
-1.870, -1.492e-7
-1.860, -1.487e-7
-1.850, -1.481e-7
-1.840, -1.475e-7
-1.830, -1.468e-7
-1.820, -1.462e-7
-1.810, -1.455e-7
-1.800, -1.449e-7
-1.790, -1.444e-7
-1.780, -1.438e-7
-1.770, -1.433e-7
-1.760, -1.426e-7
-1.750, -1.420e-7
-1.740, -1.414e-7
-1.730, -1.408e-7
-1.720, -1.400e-7
-1.710, -1.394e-7
-1.700, -1.387e-7
-1.690, -1.381e-7
-1.680, -1.378e-7
-1.670, -1.378e-7
-1.660, -1.373e-7
-1.650, -1.368e-7
-1.640, -1.362e-7
-1.630, -1.356e-7
-1.620, -1.349e-7
-1.610, -1.343e-7
-1.600, -1.336e-7
-1.590, -1.329e-7
-1.580, -1.321e-7
-1.570, -1.314e-7
-1.560, -1.306e-7
-1.550, -1.299e-7
-1.540, -1.292e-7
-1.530, -1.293e-7
-1.520, -1.287e-7
-1.510, -1.280e-7
-1.500, -1.273e-7
-1.490, -1.266e-7
-1.480, -1.258e-7
-1.470, -1.252e-7
-1.460, -1.245e-7
-1.450, -1.237e-7
-1.440, -1.229e-7
-1.430, -1.223e-7
-1.420, -1.214e-7
-1.410, -1.207e-7
-1.400, -1.200e-7
-1.390, -1.192e-7
-1.380, -1.184e-7
-1.370, -1.176e-7
-1.360, -1.169e-7
-1.350, -1.161e-7
-1.340, -1.153e-7
-1.330, -1.145e-7
-1.320, -1.137e-7
-1.310, -1.129e-7
-1.300, -1.121e-7
-1.290, -1.112e-7
-1.280, -1.103e-7
-1.270, -1.095e-7
-1.260, -1.088e-7
-1.250, -1.080e-7
-1.240, -1.073e-7
-1.230, -1.065e-7
-1.220, -1.052e-7
-1.210, -1.043e-7
-1.200, -1.034e-7
-1.190, -1.025e-7
-1.180, -1.016e-7
-1.170, -1.008e-7
-1.160, -9.985e-8
-1.150, -9.898e-8
-1.140, -9.813e-8
-1.130, -9.735e-8
-1.120, -9.647e-8
-1.110, -9.553e-8
-1.100, -9.466e-8
-1.090, -9.374e-8
-1.080, -9.286e-8
-1.070, -9.194e-8
-1.060, -9.110e-8
-1.050, -9.024e-8
-1.040, -8.932e-8
-1.030, -8.835e-8
-1.020, -8.736e-8
-1.010, -8.640e-8
-1.000, -8.548e-8
-0.990, -8.465e-8
-0.980, -8.363e-8
-0.970, -8.252e-8
-0.960, -8.148e-8
-0.950, -8.051e-8
-0.940, -7.959e-8
-0.930, -7.869e-8
-0.920, -7.779e-8
-0.910, -7.687e-8
-0.900, -7.592e-8
-0.890, -7.497e-8
-0.880, -7.403e-8
-0.870, -7.307e-8
-0.860, -7.207e-8
-0.850, -7.105e-8
-0.840, -7.001e-8
-0.830, -6.901e-8
-0.820, -6.805e-8
-0.810, -6.707e-8
-0.800, -6.614e-8
-0.790, -6.518e-8
-0.780, -6.414e-8
-0.770, -6.314e-8
-0.760, -6.214e-8
-0.750, -6.119e-8
-0.740, -6.030e-8
-0.730, -5.945e-8
-0.720, -5.850e-8
-0.710, -5.753e-8
-0.700, -5.660e-8
-0.690, -5.565e-8
-0.680, -5.469e-8
-0.670, -5.376e-8
-0.660, -5.282e-8
-0.650, -5.187e-8
-0.640, -5.092e-8
-0.630, -4.999e-8
-0.620, -4.905e-8
-0.610, -4.813e-8
-0.600, -4.718e-8
-0.590, -4.626e-8
-0.580, -4.534e-8
-0.570, -4.440e-8
-0.560, -4.347e-8
-0.550, -4.256e-8
-0.540, -4.165e-8
-0.530, -4.075e-8
-0.520, -3.985e-8
-0.510, -3.896e-8
-0.500, -3.806e-8
-0.490, -3.718e-8
-0.480, -3.628e-8
-0.470, -3.540e-8
-0.460, -3.452e-8
-0.450, -3.364e-8
-0.440, -3.277e-8
-0.430, -3.190e-8
-0.420, -3.104e-8
-0.410, -3.018e-8
-0.400, -2.933e-8
-0.390, -2.848e-8
-0.380, -2.764e-8
-0.370, -2.680e-8
-0.360, -2.597e-8
-0.350, -2.514e-8
-0.340, -2.431e-8
-0.330, -2.349e-8
-0.320, -2.266e-8
-0.310, -2.186e-8
-0.300, -2.105e-8
-0.290, -2.027e-8
-0.280, -1.947e-8
-0.270, -1.870e-8
-0.260, -1.792e-8
-0.250, -1.715e-8
-0.240, -1.637e-8
-0.230, -1.561e-8
-0.220, -1.485e-8
-0.210, -1.411e-8
-0.200, -1.337e-8
-0.190, -1.263e-8
-0.180, -1.191e-8
-0.170, -1.119e-8
-0.160, -1.047e-8
-0.150, -9.764e-9
-0.140, -9.072e-9
-0.130, -8.371e-9
-0.120, -7.685e-9
-0.110, -7.012e-9
-0.100, -6.338e-9
-0.090, -5.674e-9
-0.080, -5.012e-9
-0.070, -4.363e-9
-0.060, -3.721e-9
-0.050, -3.084e-9
-0.040, -2.466e-9
-0.030, -1.838e-9
-0.020, -1.223e-9
-0.010, -6.139e-10
-0.000, -8.027e-12
0.010, 5.917e-10
0.020, 1.182e-9
0.030, 1.767e-9
0.040, 2.351e-9
0.050, 2.923e-9
0.060, 3.486e-9
0.070, 4.049e-9
0.080, 4.602e-9
0.090, 5.147e-9
0.100, 5.691e-9
0.110, 6.227e-9
0.120, 6.765e-9
0.130, 7.288e-9
0.140, 7.811e-9
0.150, 8.324e-9
0.160, 8.832e-9
0.170, 9.339e-9
0.180, 9.844e-9
0.190, 1.034e-8
0.200, 1.083e-8
0.210, 1.132e-8
0.220, 1.180e-8
0.230, 1.228e-8
0.240, 1.275e-8
0.250, 1.322e-8
0.260, 1.369e-8
0.270, 1.414e-8
0.280, 1.460e-8
0.290, 1.506e-8
0.300, 1.550e-8
0.310, 1.595e-8
0.320, 1.637e-8
0.330, 1.680e-8
0.340, 1.722e-8
0.350, 1.763e-8
0.360, 1.804e-8
0.370, 1.846e-8
0.380, 1.886e-8
0.390, 1.927e-8
0.400, 1.966e-8
0.410, 2.004e-8
0.420, 2.041e-8
0.430, 2.078e-8
0.440, 2.112e-8
0.450, 2.142e-8
0.460, 2.167e-8
0.470, 2.181e-8
0.480, 2.189e-8
0.490, 2.160e-8
0.500, 2.141e-8
0.510, 2.136e-8
0.520, 2.138e-8
0.530, 2.141e-8
0.540, 2.148e-8
0.550, 2.157e-8
0.560, 2.164e-8
0.570, 2.172e-8
0.580, 2.180e-8
0.590, 2.188e-8
0.600, 2.199e-8
0.610, 2.208e-8
0.620, 2.218e-8
0.630, 2.230e-8
0.640, 2.240e-8
0.650, 2.252e-8
0.660, 2.261e-8
0.670, 2.270e-8
0.680, 2.280e-8
0.690, 2.290e-8
0.700, 2.300e-8
0.710, 2.309e-8
0.720, 2.317e-8
0.730, 2.325e-8
0.740, 2.332e-8
0.750, 2.340e-8
0.760, 2.348e-8
0.770, 2.355e-8
0.780, 2.363e-8
0.790, 2.370e-8
0.800, 2.378e-8
0.810, 2.387e-8
0.820, 2.394e-8
0.830, 2.402e-8
0.840, 2.409e-8
0.850, 2.417e-8
0.860, 2.425e-8
0.870, 2.432e-8
0.880, 2.439e-8
0.890, 2.446e-8
0.900, 2.453e-8
0.910, 2.459e-8
0.920, 2.465e-8
0.930, 2.472e-8
0.940, 2.478e-8
0.950, 2.484e-8
0.960, 2.491e-8
0.970, 2.496e-8
0.980, 2.503e-8
0.990, 2.510e-8
1.000, 2.518e-8
1.010, 2.524e-8
1.020, 2.530e-8
1.030, 2.535e-8
1.040, 2.543e-8
1.050, 2.549e-8
1.060, 2.556e-8
1.070, 2.562e-8
1.080, 2.568e-8
1.090, 2.573e-8
1.100, 2.578e-8
1.110, 2.586e-8
1.120, 2.590e-8
1.130, 2.596e-8
1.140, 2.602e-8
1.150, 2.608e-8
1.160, 2.613e-8
1.170, 2.619e-8
1.180, 2.623e-8
1.190, 2.630e-8
1.200, 2.636e-8
1.210, 2.641e-8
1.220, 2.648e-8
1.230, 2.653e-8
1.240, 2.659e-8
1.250, 2.665e-8
1.260, 2.671e-8
1.270, 2.676e-8
1.280, 2.682e-8
1.290, 2.687e-8
1.300, 2.692e-8
1.310, 2.697e-8
1.320, 2.703e-8
1.330, 2.708e-8
1.340, 2.712e-8
1.350, 2.718e-8
1.360, 2.723e-8
1.370, 2.728e-8
1.380, 2.733e-8
1.390, 2.738e-8
1.400, 2.742e-8
1.410, 2.747e-8
1.420, 2.753e-8
1.430, 2.758e-8
1.440, 2.764e-8
1.450, 2.768e-8
1.460, 2.772e-8
1.470, 2.777e-8
1.480, 2.782e-8
1.490, 2.786e-8
1.500, 2.792e-8
1.510, 2.797e-8
1.520, 2.802e-8
1.530, 2.807e-8
1.540, 2.810e-8
1.550, 2.815e-8
1.560, 2.819e-8
1.570, 2.824e-8
1.580, 2.829e-8
1.590, 2.833e-8
1.600, 2.836e-8
1.610, 2.841e-8
1.620, 2.845e-8
1.630, 2.849e-8
1.640, 2.854e-8
1.650, 2.859e-8
1.660, 2.863e-8
1.670, 2.869e-8
1.680, 2.877e-8
1.690, 2.883e-8
1.700, 2.887e-8
1.710, 2.892e-8
1.720, 2.895e-8
1.730, 2.900e-8
1.740, 2.904e-8
1.750, 2.907e-8
1.760, 2.911e-8
1.770, 2.916e-8
1.780, 2.920e-8
1.790, 2.924e-8
1.800, 2.927e-8
1.810, 2.930e-8
1.820, 2.932e-8
1.830, 2.937e-8
1.840, 2.941e-8
1.850, 2.944e-8
1.860, 2.947e-8
1.870, 2.949e-8
1.880, 2.954e-8
1.890, 2.964e-8
1.900, 2.979e-8
1.910, 2.983e-8
1.920, 2.987e-8
1.930, 2.991e-8
1.940, 2.993e-8
1.950, 2.998e-8
1.960, 3.002e-8
1.970, 3.005e-8
1.980, 3.008e-8
1.990, 3.012e-8
