# Supplementary material for: An Insulin-Modified pH-Responsive Nanopipette Based on Ion Current Rectification
Source: Sensors (Basel). 2024 Jun 30;24(13):4264. doi: 10.3390/s24134264 (PMC11244478; doi:10.3390/s24134264)
Supplement: Supplementary file 1 [file sensors-24-04264-s001.zip › Selectivity/1 atp.txt]

Aug. 5, 2023   11:51:30
Linear Sweep Voltammetry
File: s:\Data Source:  Experiment
Instrument Model:  CHI830D
Header: 
Note: 

Init E (V) = -2
Final E (V) = 2
Scan Rate (V/s) = 0.5
Sample Interval (V) = 0.01
Quiet Time (sec) = 2
Sensitivity (A/V) = 1e-7

Ep = 1.720V
ip = 1.417e-9A
Ah = 1.230e-10C

Potential/V, Current/A

-2.000, -1.626e-7
-1.990, -1.620e-7
-1.980, -1.615e-7
-1.970, -1.609e-7
-1.960, -1.602e-7
-1.950, -1.596e-7
-1.940, -1.599e-7
-1.930, -1.599e-7
-1.920, -1.591e-7
-1.910, -1.585e-7
-1.900, -1.579e-7
-1.890, -1.574e-7
-1.880, -1.569e-7
-1.870, -1.562e-7
-1.860, -1.557e-7
-1.850, -1.550e-7
-1.840, -1.542e-7
-1.830, -1.535e-7
-1.820, -1.528e-7
-1.810, -1.523e-7
-1.800, -1.519e-7
-1.790, -1.513e-7
-1.780, -1.506e-7
-1.770, -1.502e-7
-1.760, -1.495e-7
-1.750, -1.487e-7
-1.740, -1.478e-7
-1.730, -1.471e-7
-1.720, -1.465e-7
-1.710, -1.459e-7
-1.700, -1.451e-7
-1.690, -1.442e-7
-1.680, -1.434e-7
-1.670, -1.429e-7
-1.660, -1.422e-7
-1.650, -1.416e-7
-1.640, -1.408e-7
-1.630, -1.399e-7
-1.620, -1.392e-7
-1.610, -1.381e-7
-1.600, -1.375e-7
-1.590, -1.367e-7
-1.580, -1.358e-7
-1.570, -1.351e-7
-1.560, -1.344e-7
-1.550, -1.337e-7
-1.540, -1.329e-7
-1.530, -1.321e-7
-1.520, -1.312e-7
-1.510, -1.303e-7
-1.500, -1.296e-7
-1.490, -1.288e-7
-1.480, -1.280e-7
-1.470, -1.273e-7
-1.460, -1.266e-7
-1.450, -1.257e-7
-1.440, -1.247e-7
-1.430, -1.236e-7
-1.420, -1.226e-7
-1.410, -1.217e-7
-1.400, -1.211e-7
-1.390, -1.203e-7
-1.380, -1.197e-7
-1.370, -1.190e-7
-1.360, -1.183e-7
-1.350, -1.175e-7
-1.340, -1.166e-7
-1.330, -1.159e-7
-1.320, -1.151e-7
-1.310, -1.141e-7
-1.300, -1.131e-7
-1.290, -1.123e-7
-1.280, -1.113e-7
-1.270, -1.103e-7
-1.260, -1.094e-7
-1.250, -1.086e-7
-1.240, -1.077e-7
-1.230, -1.068e-7
-1.220, -1.059e-7
-1.210, -1.050e-7
-1.200, -1.041e-7
-1.190, -1.032e-7
-1.180, -1.022e-7
-1.170, -1.014e-7
-1.160, -1.004e-7
-1.150, -9.952e-8
-1.140, -9.857e-8
-1.130, -9.773e-8
-1.120, -9.675e-8
-1.110, -9.580e-8
-1.100, -9.490e-8
-1.090, -9.396e-8
-1.080, -9.308e-8
-1.070, -9.214e-8
-1.060, -9.122e-8
-1.050, -9.031e-8
-1.040, -8.936e-8
-1.030, -8.835e-8
-1.020, -8.737e-8
-1.010, -8.644e-8
-1.000, -8.548e-8
-0.990, -8.449e-8
-0.980, -8.354e-8
-0.970, -8.260e-8
-0.960, -8.165e-8
-0.950, -8.072e-8
-0.940, -7.979e-8
-0.930, -7.886e-8
-0.920, -7.794e-8
-0.910, -7.697e-8
-0.900, -7.603e-8
-0.890, -7.506e-8
-0.880, -7.412e-8
-0.870, -7.315e-8
-0.860, -7.214e-8
-0.850, -7.111e-8
-0.840, -7.013e-8
-0.830, -6.918e-8
-0.820, -6.823e-8
-0.810, -6.729e-8
-0.800, -6.634e-8
-0.790, -6.541e-8
-0.780, -6.445e-8
-0.770, -6.349e-8
-0.760, -6.254e-8
-0.750, -6.160e-8
-0.740, -6.063e-8
-0.730, -5.967e-8
-0.720, -5.872e-8
-0.710, -5.779e-8
-0.700, -5.684e-8
-0.690, -5.590e-8
-0.680, -5.494e-8
-0.670, -5.399e-8
-0.660, -5.305e-8
-0.650, -5.211e-8
-0.640, -5.116e-8
-0.630, -5.022e-8
-0.620, -4.930e-8
-0.610, -4.837e-8
-0.600, -4.743e-8
-0.590, -4.650e-8
-0.580, -4.558e-8
-0.570, -4.465e-8
-0.560, -4.374e-8
-0.550, -4.282e-8
-0.540, -4.191e-8
-0.530, -4.100e-8
-0.520, -4.009e-8
-0.510, -3.916e-8
-0.500, -3.826e-8
-0.490, -3.736e-8
-0.480, -3.647e-8
-0.470, -3.558e-8
-0.460, -3.469e-8
-0.450, -3.382e-8
-0.440, -3.293e-8
-0.430, -3.205e-8
-0.420, -3.118e-8
-0.410, -3.032e-8
-0.400, -2.945e-8
-0.390, -2.858e-8
-0.380, -2.771e-8
-0.370, -2.685e-8
-0.360, -2.602e-8
-0.350, -2.518e-8
-0.340, -2.441e-8
-0.330, -2.362e-8
-0.320, -2.282e-8
-0.310, -2.194e-8
-0.300, -2.116e-8
-0.290, -2.037e-8
-0.280, -1.957e-8
-0.270, -1.878e-8
-0.260, -1.800e-8
-0.250, -1.723e-8
-0.240, -1.645e-8
-0.230, -1.569e-8
-0.220, -1.492e-8
-0.210, -1.418e-8
-0.200, -1.343e-8
-0.190, -1.270e-8
-0.180, -1.196e-8
-0.170, -1.123e-8
-0.160, -1.051e-8
-0.150, -9.801e-9
-0.140, -9.091e-9
-0.130, -8.389e-9
-0.120, -7.701e-9
-0.110, -7.024e-9
-0.100, -6.347e-9
-0.090, -5.674e-9
-0.080, -5.015e-9
-0.070, -4.360e-9
-0.060, -3.708e-9
-0.050, -3.072e-9
-0.040, -2.441e-9
-0.030, -1.804e-9
-0.020, -1.183e-9
-0.010, -5.648e-10
-0.000, 4.424e-11
0.010, 6.348e-10
0.020, 1.225e-9
0.030, 1.810e-9
0.040, 2.391e-9
0.050, 2.966e-9
0.060, 3.529e-9
0.070, 4.092e-9
0.080, 4.646e-9
0.090, 5.196e-9
0.100, 5.741e-9
0.110, 6.282e-9
0.120, 6.817e-9
0.130, 7.346e-9
0.140, 7.872e-9
0.150, 8.380e-9
0.160, 8.887e-9
0.170, 9.395e-9
0.180, 9.896e-9
0.190, 1.039e-8
0.200, 1.088e-8
0.210, 1.137e-8
0.220, 1.185e-8
0.230, 1.232e-8
0.240, 1.279e-8
0.250, 1.324e-8
0.260, 1.369e-8
0.270, 1.415e-8
0.280, 1.460e-8
0.290, 1.506e-8
0.300, 1.550e-8
0.310, 1.592e-8
0.320, 1.634e-8
0.330, 1.675e-8
0.340, 1.716e-8
0.350, 1.755e-8
0.360, 1.791e-8
0.370, 1.822e-8
0.380, 1.847e-8
0.390, 1.865e-8
0.400, 1.874e-8
0.410, 1.889e-8
0.420, 1.873e-8
0.430, 1.870e-8
0.440, 1.877e-8
0.450, 1.888e-8
0.460, 1.900e-8
0.470, 1.914e-8
0.480, 1.930e-8
0.490, 1.945e-8
0.500, 1.962e-8
0.510, 1.978e-8
0.520, 1.995e-8
0.530, 2.010e-8
0.540, 2.025e-8
0.550, 2.041e-8
0.560, 2.056e-8
0.570, 2.070e-8
0.580, 2.087e-8
0.590, 2.102e-8
0.600, 2.116e-8
0.610, 2.131e-8
0.620, 2.148e-8
0.630, 2.161e-8
0.640, 2.175e-8
0.650, 2.188e-8
0.660, 2.202e-8
0.670, 2.215e-8
0.680, 2.228e-8
0.690, 2.241e-8
0.700, 2.253e-8
0.710, 2.266e-8
0.720, 2.279e-8
0.730, 2.291e-8
0.740, 2.301e-8
0.750, 2.312e-8
0.760, 2.323e-8
0.770, 2.333e-8
0.780, 2.344e-8
0.790, 2.356e-8
0.800, 2.366e-8
0.810, 2.376e-8
0.820, 2.386e-8
0.830, 2.397e-8
0.840, 2.407e-8
0.850, 2.417e-8
0.860, 2.427e-8
0.870, 2.437e-8
0.880, 2.447e-8
0.890, 2.457e-8
0.900, 2.467e-8
0.910, 2.477e-8
0.920, 2.487e-8
0.930, 2.497e-8
0.940, 2.506e-8
0.950, 2.514e-8
0.960, 2.522e-8
0.970, 2.530e-8
0.980, 2.539e-8
0.990, 2.546e-8
1.000, 2.554e-8
1.010, 2.563e-8
1.020, 2.571e-8
1.030, 2.579e-8
1.040, 2.585e-8
1.050, 2.593e-8
1.060, 2.600e-8
1.070, 2.607e-8
1.080, 2.615e-8
1.090, 2.624e-8
1.100, 2.631e-8
1.110, 2.638e-8
1.120, 2.645e-8
1.130, 2.652e-8
1.140, 2.658e-8
1.150, 2.664e-8
1.160, 2.671e-8
1.170, 2.678e-8
1.180, 2.685e-8
1.190, 2.693e-8
1.200, 2.699e-8
1.210, 2.707e-8
1.220, 2.713e-8
1.230, 2.719e-8
1.240, 2.726e-8
1.250, 2.732e-8
1.260, 2.738e-8
1.270, 2.743e-8
1.280, 2.750e-8
1.290, 2.757e-8
1.300, 2.778e-8
1.310, 2.788e-8
1.320, 2.797e-8
1.330, 2.805e-8
1.340, 2.813e-8
1.350, 2.819e-8
1.360, 2.826e-8
1.370, 2.831e-8
1.380, 2.837e-8
1.390, 2.841e-8
1.400, 2.846e-8
1.410, 2.852e-8
1.420, 2.861e-8
1.430, 2.866e-8
1.440, 2.873e-8
1.450, 2.878e-8
1.460, 2.883e-8
1.470, 2.887e-8
1.480, 2.894e-8
1.490, 2.906e-8
1.500, 2.908e-8
1.510, 2.909e-8
1.520, 2.913e-8
1.530, 2.915e-8
1.540, 2.917e-8
1.550, 2.922e-8
1.560, 2.929e-8
1.570, 2.936e-8
1.580, 2.942e-8
1.590, 2.949e-8
1.600, 2.956e-8
1.610, 2.960e-8
1.620, 2.965e-8
1.630, 2.966e-8
1.640, 2.974e-8
1.650, 2.982e-8
1.660, 2.995e-8
1.670, 3.001e-8
1.680, 3.007e-8
1.690, 3.010e-8
1.700, 3.019e-8
1.710, 3.030e-8
1.720, 3.114e-8
1.730, 3.074e-8
1.740, 3.061e-8
1.750, 3.064e-8
1.760, 3.069e-8
1.770, 3.111e-8
1.780, 3.085e-8
1.790, 3.062e-8
1.800, 3.056e-8
1.810, 3.055e-8
1.820, 3.056e-8
1.830, 3.060e-8
1.840, 3.064e-8
1.850, 3.068e-8
1.860, 3.070e-8
1.870, 3.075e-8
1.880, 3.080e-8
1.890, 3.085e-8
1.900, 3.089e-8
1.910, 3.091e-8
1.920, 3.093e-8
1.930, 3.095e-8
1.940, 3.098e-8
1.950, 3.103e-8
1.960, 3.107e-8
1.970, 3.109e-8
1.980, 3.112e-8
1.990, 3.115e-8
