# Supplementary material for: An Insulin-Modified pH-Responsive Nanopipette Based on Ion Current Rectification
Source: Sensors (Basel). 2024 Jun 30;24(13):4264. doi: 10.3390/s24134264 (PMC11244478; doi:10.3390/s24134264)
Supplement: Supplementary file 1 [file sensors-24-04264-s001.zip › Selectivity/1 cacl2.txt]

Aug. 5, 2023   11:48:44
Linear Sweep Voltammetry
File: s:\Data Source:  Experiment
Instrument Model:  CHI830D
Header: 
Note: 

Init E (V) = -2
Final E (V) = 2
Scan Rate (V/s) = 0.5
Sample Interval (V) = 0.01
Quiet Time (sec) = 2
Sensitivity (A/V) = 1e-7

Ep = 1.310V
ip = 4.678e-10A
Ah = 1.502e-11C

Potential/V, Current/A

-2.000, -1.490e-7
-1.990, -1.484e-7
-1.980, -1.476e-7
-1.970, -1.470e-7
-1.960, -1.464e-7
-1.950, -1.459e-7
-1.940, -1.452e-7
-1.930, -1.445e-7
-1.920, -1.440e-7
-1.910, -1.436e-7
-1.900, -1.432e-7
-1.890, -1.426e-7
-1.880, -1.419e-7
-1.870, -1.412e-7
-1.860, -1.407e-7
-1.850, -1.402e-7
-1.840, -1.396e-7
-1.830, -1.388e-7
-1.820, -1.383e-7
-1.810, -1.379e-7
-1.800, -1.372e-7
-1.790, -1.366e-7
-1.780, -1.360e-7
-1.770, -1.354e-7
-1.760, -1.350e-7
-1.750, -1.344e-7
-1.740, -1.335e-7
-1.730, -1.328e-7
-1.720, -1.323e-7
-1.710, -1.318e-7
-1.700, -1.314e-7
-1.690, -1.307e-7
-1.680, -1.302e-7
-1.670, -1.297e-7
-1.660, -1.291e-7
-1.650, -1.284e-7
-1.640, -1.277e-7
-1.630, -1.271e-7
-1.620, -1.264e-7
-1.610, -1.259e-7
-1.600, -1.253e-7
-1.590, -1.260e-7
-1.580, -1.268e-7
-1.570, -1.257e-7
-1.560, -1.253e-7
-1.550, -1.247e-7
-1.540, -1.242e-7
-1.530, -1.237e-7
-1.520, -1.231e-7
-1.510, -1.224e-7
-1.500, -1.219e-7
-1.490, -1.214e-7
-1.480, -1.206e-7
-1.470, -1.199e-7
-1.460, -1.191e-7
-1.450, -1.182e-7
-1.440, -1.174e-7
-1.430, -1.167e-7
-1.420, -1.161e-7
-1.410, -1.153e-7
-1.400, -1.147e-7
-1.390, -1.139e-7
-1.380, -1.132e-7
-1.370, -1.126e-7
-1.360, -1.121e-7
-1.350, -1.114e-7
-1.340, -1.105e-7
-1.330, -1.098e-7
-1.320, -1.091e-7
-1.310, -1.080e-7
-1.300, -1.071e-7
-1.290, -1.063e-7
-1.280, -1.056e-7
-1.270, -1.049e-7
-1.260, -1.040e-7
-1.250, -1.033e-7
-1.240, -1.026e-7
-1.230, -1.018e-7
-1.220, -1.011e-7
-1.210, -1.003e-7
-1.200, -9.965e-8
-1.190, -9.884e-8
-1.180, -9.804e-8
-1.170, -9.726e-8
-1.160, -9.643e-8
-1.150, -9.556e-8
-1.140, -9.468e-8
-1.130, -9.385e-8
-1.120, -9.304e-8
-1.110, -9.222e-8
-1.100, -9.135e-8
-1.090, -9.051e-8
-1.080, -8.964e-8
-1.070, -8.878e-8
-1.060, -8.798e-8
-1.050, -8.708e-8
-1.040, -8.621e-8
-1.030, -8.534e-8
-1.020, -8.452e-8
-1.010, -8.364e-8
-1.000, -8.276e-8
-0.990, -8.192e-8
-0.980, -8.104e-8
-0.970, -8.021e-8
-0.960, -7.926e-8
-0.950, -7.832e-8
-0.940, -7.741e-8
-0.930, -7.648e-8
-0.920, -7.554e-8
-0.910, -7.463e-8
-0.900, -7.377e-8
-0.890, -7.294e-8
-0.880, -7.207e-8
-0.870, -7.120e-8
-0.860, -7.028e-8
-0.850, -6.927e-8
-0.840, -6.830e-8
-0.830, -6.737e-8
-0.820, -6.644e-8
-0.810, -6.553e-8
-0.800, -6.467e-8
-0.790, -6.383e-8
-0.780, -6.292e-8
-0.770, -6.201e-8
-0.760, -6.111e-8
-0.750, -6.015e-8
-0.740, -5.922e-8
-0.730, -5.828e-8
-0.720, -5.728e-8
-0.710, -5.635e-8
-0.700, -5.543e-8
-0.690, -5.450e-8
-0.680, -5.356e-8
-0.670, -5.267e-8
-0.660, -5.177e-8
-0.650, -5.087e-8
-0.640, -5.000e-8
-0.630, -4.909e-8
-0.620, -4.812e-8
-0.610, -4.719e-8
-0.600, -4.629e-8
-0.590, -4.540e-8
-0.580, -4.450e-8
-0.570, -4.360e-8
-0.560, -4.272e-8
-0.550, -4.188e-8
-0.540, -4.103e-8
-0.530, -4.018e-8
-0.520, -3.929e-8
-0.510, -3.837e-8
-0.500, -3.747e-8
-0.490, -3.658e-8
-0.480, -3.568e-8
-0.470, -3.479e-8
-0.460, -3.391e-8
-0.450, -3.305e-8
-0.440, -3.220e-8
-0.430, -3.135e-8
-0.420, -3.051e-8
-0.410, -2.966e-8
-0.400, -2.882e-8
-0.390, -2.799e-8
-0.380, -2.717e-8
-0.370, -2.634e-8
-0.360, -2.552e-8
-0.350, -2.469e-8
-0.340, -2.388e-8
-0.330, -2.306e-8
-0.320, -2.226e-8
-0.310, -2.146e-8
-0.300, -2.066e-8
-0.290, -1.988e-8
-0.280, -1.911e-8
-0.270, -1.835e-8
-0.260, -1.760e-8
-0.250, -1.684e-8
-0.240, -1.608e-8
-0.230, -1.533e-8
-0.220, -1.459e-8
-0.210, -1.386e-8
-0.200, -1.314e-8
-0.190, -1.242e-8
-0.180, -1.171e-8
-0.170, -1.100e-8
-0.160, -1.031e-8
-0.150, -9.635e-9
-0.140, -8.962e-9
-0.130, -8.285e-9
-0.120, -7.614e-9
-0.110, -6.938e-9
-0.100, -6.276e-9
-0.090, -5.631e-9
-0.080, -4.997e-9
-0.070, -4.369e-9
-0.060, -3.745e-9
-0.050, -3.118e-9
-0.040, -2.503e-9
-0.030, -1.909e-9
-0.020, -1.297e-9
-0.010, -6.847e-10
-0.000, -8.492e-11
0.010, 4.995e-10
0.020, 1.071e-9
0.030, 1.653e-9
0.040, 2.216e-9
0.050, 2.769e-9
0.060, 3.323e-9
0.070, 3.877e-9
0.080, 4.403e-9
0.090, 4.929e-9
0.100, 5.467e-9
0.110, 5.999e-9
0.120, 6.528e-9
0.130, 7.026e-9
0.140, 7.537e-9
0.150, 8.038e-9
0.160, 8.552e-9
0.170, 9.053e-9
0.180, 9.539e-9
0.190, 1.003e-8
0.200, 1.051e-8
0.210, 1.098e-8
0.220, 1.146e-8
0.230, 1.194e-8
0.240, 1.239e-8
0.250, 1.285e-8
0.260, 1.329e-8
0.270, 1.373e-8
0.280, 1.417e-8
0.290, 1.462e-8
0.300, 1.505e-8
0.310, 1.548e-8
0.320, 1.589e-8
0.330, 1.630e-8
0.340, 1.670e-8
0.350, 1.708e-8
0.360, 1.745e-8
0.370, 1.782e-8
0.380, 1.816e-8
0.390, 1.844e-8
0.400, 1.869e-8
0.410, 1.893e-8
0.420, 1.920e-8
0.430, 1.940e-8
0.440, 1.956e-8
0.450, 1.967e-8
0.460, 1.972e-8
0.470, 1.982e-8
0.480, 1.990e-8
0.490, 2.009e-8
0.500, 2.028e-8
0.510, 2.049e-8
0.520, 2.067e-8
0.530, 2.084e-8
0.540, 2.097e-8
0.550, 2.107e-8
0.560, 2.120e-8
0.570, 2.130e-8
0.580, 2.138e-8
0.590, 2.148e-8
0.600, 2.159e-8
0.610, 2.170e-8
0.620, 2.181e-8
0.630, 2.193e-8
0.640, 2.205e-8
0.650, 2.214e-8
0.660, 2.226e-8
0.670, 2.238e-8
0.680, 2.248e-8
0.690, 2.255e-8
0.700, 2.263e-8
0.710, 2.271e-8
0.720, 2.278e-8
0.730, 2.286e-8
0.740, 2.294e-8
0.750, 2.301e-8
0.760, 2.308e-8
0.770, 2.316e-8
0.780, 2.323e-8
0.790, 2.328e-8
0.800, 2.336e-8
0.810, 2.343e-8
0.820, 2.349e-8
0.830, 2.355e-8
0.840, 2.359e-8
0.850, 2.365e-8
0.860, 2.374e-8
0.870, 2.379e-8
0.880, 2.384e-8
0.890, 2.388e-8
0.900, 2.393e-8
0.910, 2.398e-8
0.920, 2.401e-8
0.930, 2.406e-8
0.940, 2.412e-8
0.950, 2.417e-8
0.960, 2.425e-8
0.970, 2.431e-8
0.980, 2.436e-8
0.990, 2.441e-8
1.000, 2.445e-8
1.010, 2.450e-8
1.020, 2.455e-8
1.030, 2.462e-8
1.040, 2.465e-8
1.050, 2.468e-8
1.060, 2.471e-8
1.070, 2.479e-8
1.080, 2.483e-8
1.090, 2.494e-8
1.100, 2.502e-8
1.110, 2.507e-8
1.120, 2.514e-8
1.130, 2.515e-8
1.140, 2.519e-8
1.150, 2.521e-8
1.160, 2.528e-8
1.170, 2.536e-8
1.180, 2.540e-8
1.190, 2.544e-8
1.200, 2.548e-8
1.210, 2.553e-8
1.220, 2.559e-8
1.230, 2.563e-8
1.240, 2.565e-8
1.250, 2.565e-8
1.260, 2.570e-8
1.270, 2.575e-8
1.280, 2.580e-8
1.290, 2.579e-8
1.300, 2.596e-8
1.310, 2.628e-8
1.320, 2.623e-8
1.330, 2.612e-8
1.340, 2.601e-8
1.350, 2.609e-8
1.360, 2.616e-8
1.370, 2.626e-8
1.380, 2.624e-8
1.390, 2.622e-8
1.400, 2.615e-8
1.410, 2.615e-8
1.420, 2.622e-8
1.430, 2.622e-8
1.440, 2.616e-8
1.450, 2.624e-8
1.460, 2.636e-8
1.470, 2.646e-8
1.480, 2.648e-8
1.490, 2.645e-8
1.500, 2.649e-8
1.510, 2.654e-8
1.520, 2.658e-8
1.530, 2.659e-8
1.540, 2.656e-8
1.550, 2.652e-8
1.560, 2.660e-8
1.570, 2.666e-8
1.580, 2.666e-8
1.590, 2.666e-8
1.600, 2.667e-8
1.610, 2.676e-8
1.620, 2.689e-8
1.630, 2.698e-8
1.640, 2.704e-8
1.650, 2.707e-8
1.660, 2.712e-8
1.670, 2.720e-8
1.680, 2.727e-8
1.690, 2.731e-8
1.700, 2.736e-8
1.710, 2.742e-8
1.720, 2.748e-8
1.730, 2.751e-8
1.740, 2.757e-8
1.750, 2.761e-8
1.760, 2.765e-8
1.770, 2.770e-8
1.780, 2.775e-8
1.790, 2.779e-8
1.800, 2.782e-8
1.810, 2.786e-8
1.820, 2.789e-8
1.830, 2.792e-8
1.840, 2.796e-8
1.850, 2.801e-8
1.860, 2.803e-8
1.870, 2.805e-8
1.880, 2.810e-8
1.890, 2.813e-8
1.900, 2.815e-8
1.910, 2.820e-8
1.920, 2.824e-8
1.930, 2.827e-8
1.940, 2.829e-8
1.950, 2.832e-8
1.960, 2.835e-8
1.970, 2.839e-8
1.980, 2.842e-8
1.990, 2.843e-8
