# Supplementary material for: An Insulin-Modified pH-Responsive Nanopipette Based on Ion Current Rectification
Source: Sensors (Basel). 2024 Jun 30;24(13):4264. doi: 10.3390/s24134264 (PMC11244478; doi:10.3390/s24134264)
Supplement: Supplementary file 1 [file sensors-24-04264-s001.zip › Selectivity/1 cucl2.txt]

Aug. 5, 2023   11:48:22
Linear Sweep Voltammetry
File: s:\Data Source:  Experiment
Instrument Model:  CHI830D
Header: 
Note: 

Init E (V) = -2
Final E (V) = 2
Scan Rate (V/s) = 0.5
Sample Interval (V) = 0.01
Quiet Time (sec) = 2
Sensitivity (A/V) = 1e-7


Potential/V, Current/A

-2.000, -1.435e-7
-1.990, -1.429e-7
-1.980, -1.423e-7
-1.970, -1.417e-7
-1.960, -1.413e-7
-1.950, -1.407e-7
-1.940, -1.403e-7
-1.930, -1.398e-7
-1.920, -1.391e-7
-1.910, -1.386e-7
-1.900, -1.382e-7
-1.890, -1.376e-7
-1.880, -1.370e-7
-1.870, -1.365e-7
-1.860, -1.360e-7
-1.850, -1.355e-7
-1.840, -1.349e-7
-1.830, -1.344e-7
-1.820, -1.339e-7
-1.810, -1.334e-7
-1.800, -1.329e-7
-1.790, -1.325e-7
-1.780, -1.319e-7
-1.770, -1.313e-7
-1.760, -1.309e-7
-1.750, -1.304e-7
-1.740, -1.297e-7
-1.730, -1.291e-7
-1.720, -1.284e-7
-1.710, -1.277e-7
-1.700, -1.271e-7
-1.690, -1.266e-7
-1.680, -1.261e-7
-1.670, -1.256e-7
-1.660, -1.249e-7
-1.650, -1.244e-7
-1.640, -1.240e-7
-1.630, -1.233e-7
-1.620, -1.227e-7
-1.610, -1.221e-7
-1.600, -1.214e-7
-1.590, -1.208e-7
-1.580, -1.202e-7
-1.570, -1.196e-7
-1.560, -1.190e-7
-1.550, -1.181e-7
-1.540, -1.174e-7
-1.530, -1.169e-7
-1.520, -1.164e-7
-1.510, -1.157e-7
-1.500, -1.150e-7
-1.490, -1.145e-7
-1.480, -1.139e-7
-1.470, -1.132e-7
-1.460, -1.125e-7
-1.450, -1.119e-7
-1.440, -1.114e-7
-1.430, -1.107e-7
-1.420, -1.100e-7
-1.410, -1.094e-7
-1.400, -1.085e-7
-1.390, -1.079e-7
-1.380, -1.073e-7
-1.370, -1.067e-7
-1.360, -1.060e-7
-1.350, -1.054e-7
-1.340, -1.048e-7
-1.330, -1.040e-7
-1.320, -1.034e-7
-1.310, -1.026e-7
-1.300, -1.020e-7
-1.290, -1.014e-7
-1.280, -1.008e-7
-1.270, -1.002e-7
-1.260, -9.960e-8
-1.250, -9.893e-8
-1.240, -9.820e-8
-1.230, -9.735e-8
-1.220, -9.661e-8
-1.210, -9.581e-8
-1.200, -9.505e-8
-1.190, -9.432e-8
-1.180, -9.359e-8
-1.170, -9.291e-8
-1.160, -9.222e-8
-1.150, -9.142e-8
-1.140, -9.074e-8
-1.130, -9.004e-8
-1.120, -8.931e-8
-1.110, -8.849e-8
-1.100, -8.773e-8
-1.090, -8.703e-8
-1.080, -8.630e-8
-1.070, -8.558e-8
-1.060, -8.476e-8
-1.050, -8.399e-8
-1.040, -8.313e-8
-1.030, -8.234e-8
-1.020, -8.153e-8
-1.010, -8.075e-8
-1.000, -7.997e-8
-0.990, -7.919e-8
-0.980, -7.834e-8
-0.970, -7.754e-8
-0.960, -7.669e-8
-0.950, -7.587e-8
-0.940, -7.506e-8
-0.930, -7.425e-8
-0.920, -7.341e-8
-0.910, -7.257e-8
-0.900, -7.175e-8
-0.890, -7.089e-8
-0.880, -7.001e-8
-0.870, -6.915e-8
-0.860, -6.830e-8
-0.850, -6.742e-8
-0.840, -6.659e-8
-0.830, -6.572e-8
-0.820, -6.481e-8
-0.810, -6.389e-8
-0.800, -6.298e-8
-0.790, -6.212e-8
-0.780, -6.127e-8
-0.770, -6.039e-8
-0.760, -5.953e-8
-0.750, -5.865e-8
-0.740, -5.778e-8
-0.730, -5.692e-8
-0.720, -5.603e-8
-0.710, -5.509e-8
-0.700, -5.419e-8
-0.690, -5.331e-8
-0.680, -5.243e-8
-0.670, -5.155e-8
-0.660, -5.067e-8
-0.650, -4.979e-8
-0.640, -4.892e-8
-0.630, -4.805e-8
-0.620, -4.717e-8
-0.610, -4.629e-8
-0.600, -4.541e-8
-0.590, -4.454e-8
-0.580, -4.368e-8
-0.570, -4.281e-8
-0.560, -4.195e-8
-0.550, -4.109e-8
-0.540, -4.019e-8
-0.530, -3.934e-8
-0.520, -3.847e-8
-0.510, -3.761e-8
-0.500, -3.676e-8
-0.490, -3.591e-8
-0.480, -3.504e-8
-0.470, -3.420e-8
-0.460, -3.336e-8
-0.450, -3.252e-8
-0.440, -3.168e-8
-0.430, -3.085e-8
-0.420, -3.002e-8
-0.410, -2.919e-8
-0.400, -2.837e-8
-0.390, -2.756e-8
-0.380, -2.674e-8
-0.370, -2.594e-8
-0.360, -2.514e-8
-0.350, -2.433e-8
-0.340, -2.352e-8
-0.330, -2.274e-8
-0.320, -2.195e-8
-0.310, -2.118e-8
-0.300, -2.040e-8
-0.290, -1.963e-8
-0.280, -1.887e-8
-0.270, -1.812e-8
-0.260, -1.737e-8
-0.250, -1.663e-8
-0.240, -1.589e-8
-0.230, -1.516e-8
-0.220, -1.443e-8
-0.210, -1.371e-8
-0.200, -1.300e-8
-0.190, -1.230e-8
-0.180, -1.160e-8
-0.170, -1.091e-8
-0.160, -1.021e-8
-0.150, -9.521e-9
-0.140, -8.839e-9
-0.130, -8.165e-9
-0.120, -7.507e-9
-0.110, -6.845e-9
-0.100, -6.200e-9
-0.090, -5.557e-9
-0.080, -4.920e-9
-0.070, -4.286e-9
-0.060, -3.662e-9
-0.050, -3.041e-9
-0.040, -2.435e-9
-0.030, -1.835e-9
-0.020, -1.232e-9
-0.010, -6.386e-10
-0.000, -4.191e-11
0.010, 5.332e-10
0.020, 1.105e-9
0.030, 1.674e-9
0.040, 2.237e-9
0.050, 2.794e-9
0.060, 3.345e-9
0.070, 3.886e-9
0.080, 4.427e-9
0.090, 4.965e-9
0.100, 5.494e-9
0.110, 6.014e-9
0.120, 6.540e-9
0.130, 7.057e-9
0.140, 7.571e-9
0.150, 8.072e-9
0.160, 8.564e-9
0.170, 9.062e-9
0.180, 9.551e-9
0.190, 1.003e-8
0.200, 1.052e-8
0.210, 1.099e-8
0.220, 1.145e-8
0.230, 1.192e-8
0.240, 1.238e-8
0.250, 1.283e-8
0.260, 1.328e-8
0.270, 1.372e-8
0.280, 1.416e-8
0.290, 1.459e-8
0.300, 1.502e-8
0.310, 1.544e-8
0.320, 1.585e-8
0.330, 1.625e-8
0.340, 1.666e-8
0.350, 1.704e-8
0.360, 1.742e-8
0.370, 1.772e-8
0.380, 1.803e-8
0.390, 1.830e-8
0.400, 1.857e-8
0.410, 1.879e-8
0.420, 1.894e-8
0.430, 1.900e-8
0.440, 1.913e-8
0.450, 1.931e-8
0.460, 1.946e-8
0.470, 1.965e-8
0.480, 1.985e-8
0.490, 2.002e-8
0.500, 2.021e-8
0.510, 2.038e-8
0.520, 2.055e-8
0.530, 2.072e-8
0.540, 2.088e-8
0.550, 2.103e-8
0.560, 2.119e-8
0.570, 2.135e-8
0.580, 2.150e-8
0.590, 2.164e-8
0.600, 2.177e-8
0.610, 2.190e-8
0.620, 2.202e-8
0.630, 2.215e-8
0.640, 2.227e-8
0.650, 2.238e-8
0.660, 2.249e-8
0.670, 2.259e-8
0.680, 2.270e-8
0.690, 2.277e-8
0.700, 2.288e-8
0.710, 2.297e-8
0.720, 2.304e-8
0.730, 2.312e-8
0.740, 2.320e-8
0.750, 2.328e-8
0.760, 2.335e-8
0.770, 2.343e-8
0.780, 2.351e-8
0.790, 2.357e-8
0.800, 2.364e-8
0.810, 2.371e-8
0.820, 2.378e-8
0.830, 2.384e-8
0.840, 2.388e-8
0.850, 2.394e-8
0.860, 2.400e-8
0.870, 2.404e-8
0.880, 2.410e-8
0.890, 2.416e-8
0.900, 2.421e-8
0.910, 2.427e-8
0.920, 2.432e-8
0.930, 2.435e-8
0.940, 2.441e-8
0.950, 2.446e-8
0.960, 2.451e-8
0.970, 2.456e-8
0.980, 2.462e-8
0.990, 2.466e-8
1.000, 2.471e-8
1.010, 2.476e-8
1.020, 2.479e-8
1.030, 2.485e-8
1.040, 2.488e-8
1.050, 2.492e-8
1.060, 2.496e-8
1.070, 2.502e-8
1.080, 2.506e-8
1.090, 2.511e-8
1.100, 2.515e-8
1.110, 2.519e-8
1.120, 2.525e-8
1.130, 2.530e-8
1.140, 2.534e-8
1.150, 2.538e-8
1.160, 2.544e-8
1.170, 2.548e-8
1.180, 2.553e-8
1.190, 2.559e-8
1.200, 2.564e-8
1.210, 2.568e-8
1.220, 2.574e-8
1.230, 2.579e-8
1.240, 2.583e-8
1.250, 2.587e-8
1.260, 2.591e-8
1.270, 2.595e-8
1.280, 2.600e-8
1.290, 2.606e-8
1.300, 2.610e-8
1.310, 2.613e-8
1.320, 2.619e-8
1.330, 2.622e-8
1.340, 2.627e-8
1.350, 2.631e-8
1.360, 2.636e-8
1.370, 2.640e-8
1.380, 2.643e-8
1.390, 2.647e-8
1.400, 2.651e-8
1.410, 2.655e-8
1.420, 2.659e-8
1.430, 2.666e-8
1.440, 2.670e-8
1.450, 2.673e-8
1.460, 2.677e-8
1.470, 2.681e-8
1.480, 2.686e-8
1.490, 2.690e-8
1.500, 2.694e-8
1.510, 2.700e-8
1.520, 2.706e-8
1.530, 2.709e-8
1.540, 2.712e-8
1.550, 2.716e-8
1.560, 2.720e-8
1.570, 2.722e-8
1.580, 2.725e-8
1.590, 2.729e-8
1.600, 2.734e-8
1.610, 2.737e-8
1.620, 2.742e-8
1.630, 2.744e-8
1.640, 2.748e-8
1.650, 2.750e-8
1.660, 2.752e-8
1.670, 2.757e-8
1.680, 2.760e-8
1.690, 2.763e-8
1.700, 2.766e-8
1.710, 2.768e-8
1.720, 2.774e-8
1.730, 2.778e-8
1.740, 2.782e-8
1.750, 2.786e-8
1.760, 2.791e-8
1.770, 2.794e-8
1.780, 2.798e-8
1.790, 2.802e-8
1.800, 2.805e-8
1.810, 2.809e-8
1.820, 2.813e-8
1.830, 2.814e-8
1.840, 2.816e-8
1.850, 2.821e-8
1.860, 2.825e-8
1.870, 2.828e-8
1.880, 2.831e-8
1.890, 2.834e-8
1.900, 2.835e-8
1.910, 2.839e-8
1.920, 2.842e-8
1.930, 2.846e-8
1.940, 2.849e-8
1.950, 2.853e-8
1.960, 2.855e-8
1.970, 2.859e-8
1.980, 2.859e-8
1.990, 2.861e-8
