# Supplementary material for: An Insulin-Modified pH-Responsive Nanopipette Based on Ion Current Rectification
Source: Sensors (Basel). 2024 Jun 30;24(13):4264. doi: 10.3390/s24134264 (PMC11244478; doi:10.3390/s24134264)
Supplement: Supplementary file 1 [file sensors-24-04264-s001.zip › Selectivity/1 cys.txt]

Aug. 5, 2023   11:49:23
Linear Sweep Voltammetry
File: s:\Data Source:  Experiment
Instrument Model:  CHI830D
Header: 
Note: 

Init E (V) = -2
Final E (V) = 2
Scan Rate (V/s) = 0.5
Sample Interval (V) = 0.01
Quiet Time (sec) = 2
Sensitivity (A/V) = 1e-7

Ep = 1.870V
ip = 2.038e-10A
Ah = 7.973e-12C

Potential/V, Current/A

-2.000, -1.547e-7
-1.990, -1.542e-7
-1.980, -1.534e-7
-1.970, -1.527e-7
-1.960, -1.523e-7
-1.950, -1.517e-7
-1.940, -1.511e-7
-1.930, -1.505e-7
-1.920, -1.500e-7
-1.910, -1.494e-7
-1.900, -1.488e-7
-1.890, -1.481e-7
-1.880, -1.475e-7
-1.870, -1.468e-7
-1.860, -1.461e-7
-1.850, -1.457e-7
-1.840, -1.451e-7
-1.830, -1.445e-7
-1.820, -1.440e-7
-1.810, -1.434e-7
-1.800, -1.427e-7
-1.790, -1.420e-7
-1.780, -1.413e-7
-1.770, -1.407e-7
-1.760, -1.401e-7
-1.750, -1.394e-7
-1.740, -1.387e-7
-1.730, -1.381e-7
-1.720, -1.380e-7
-1.710, -1.376e-7
-1.700, -1.371e-7
-1.690, -1.366e-7
-1.680, -1.363e-7
-1.670, -1.357e-7
-1.660, -1.351e-7
-1.650, -1.342e-7
-1.640, -1.334e-7
-1.630, -1.326e-7
-1.620, -1.319e-7
-1.610, -1.312e-7
-1.600, -1.305e-7
-1.590, -1.299e-7
-1.580, -1.293e-7
-1.570, -1.287e-7
-1.560, -1.281e-7
-1.550, -1.274e-7
-1.540, -1.267e-7
-1.530, -1.260e-7
-1.520, -1.253e-7
-1.510, -1.246e-7
-1.500, -1.239e-7
-1.490, -1.232e-7
-1.480, -1.225e-7
-1.470, -1.218e-7
-1.460, -1.210e-7
-1.450, -1.202e-7
-1.440, -1.195e-7
-1.430, -1.187e-7
-1.420, -1.181e-7
-1.410, -1.173e-7
-1.400, -1.166e-7
-1.390, -1.157e-7
-1.380, -1.150e-7
-1.370, -1.142e-7
-1.360, -1.135e-7
-1.350, -1.128e-7
-1.340, -1.121e-7
-1.330, -1.113e-7
-1.320, -1.106e-7
-1.310, -1.097e-7
-1.300, -1.090e-7
-1.290, -1.081e-7
-1.280, -1.074e-7
-1.270, -1.066e-7
-1.260, -1.057e-7
-1.250, -1.048e-7
-1.240, -1.040e-7
-1.230, -1.032e-7
-1.220, -1.024e-7
-1.210, -1.015e-7
-1.200, -1.007e-7
-1.190, -9.993e-8
-1.180, -9.917e-8
-1.170, -9.836e-8
-1.160, -9.750e-8
-1.150, -9.670e-8
-1.140, -9.585e-8
-1.130, -9.493e-8
-1.120, -9.403e-8
-1.110, -9.313e-8
-1.100, -9.220e-8
-1.090, -9.132e-8
-1.080, -9.048e-8
-1.070, -8.958e-8
-1.060, -8.871e-8
-1.050, -8.786e-8
-1.040, -8.698e-8
-1.030, -8.611e-8
-1.020, -8.527e-8
-1.010, -8.436e-8
-1.000, -8.345e-8
-0.990, -8.257e-8
-0.980, -8.171e-8
-0.970, -8.082e-8
-0.960, -7.992e-8
-0.950, -7.899e-8
-0.940, -7.809e-8
-0.930, -7.717e-8
-0.920, -7.624e-8
-0.910, -7.537e-8
-0.900, -7.448e-8
-0.890, -7.356e-8
-0.880, -7.268e-8
-0.870, -7.174e-8
-0.860, -7.081e-8
-0.850, -6.993e-8
-0.840, -6.901e-8
-0.830, -6.810e-8
-0.820, -6.718e-8
-0.810, -6.626e-8
-0.800, -6.538e-8
-0.790, -6.445e-8
-0.780, -6.350e-8
-0.770, -6.250e-8
-0.760, -6.155e-8
-0.750, -6.064e-8
-0.740, -5.971e-8
-0.730, -5.880e-8
-0.720, -5.791e-8
-0.710, -5.699e-8
-0.700, -5.605e-8
-0.690, -5.509e-8
-0.680, -5.417e-8
-0.670, -5.324e-8
-0.660, -5.231e-8
-0.650, -5.139e-8
-0.640, -5.051e-8
-0.630, -4.960e-8
-0.620, -4.869e-8
-0.610, -4.778e-8
-0.600, -4.685e-8
-0.590, -4.594e-8
-0.580, -4.501e-8
-0.570, -4.409e-8
-0.560, -4.318e-8
-0.550, -4.228e-8
-0.540, -4.137e-8
-0.530, -4.048e-8
-0.520, -3.958e-8
-0.510, -3.869e-8
-0.500, -3.780e-8
-0.490, -3.692e-8
-0.480, -3.603e-8
-0.470, -3.515e-8
-0.460, -3.428e-8
-0.450, -3.341e-8
-0.440, -3.254e-8
-0.430, -3.168e-8
-0.420, -3.082e-8
-0.410, -2.998e-8
-0.400, -2.912e-8
-0.390, -2.829e-8
-0.380, -2.745e-8
-0.370, -2.662e-8
-0.360, -2.579e-8
-0.350, -2.496e-8
-0.340, -2.413e-8
-0.330, -2.330e-8
-0.320, -2.250e-8
-0.310, -2.171e-8
-0.300, -2.092e-8
-0.290, -2.011e-8
-0.280, -1.933e-8
-0.270, -1.854e-8
-0.260, -1.777e-8
-0.250, -1.700e-8
-0.240, -1.624e-8
-0.230, -1.549e-8
-0.220, -1.475e-8
-0.210, -1.400e-8
-0.200, -1.326e-8
-0.190, -1.253e-8
-0.180, -1.181e-8
-0.170, -1.111e-8
-0.160, -1.040e-8
-0.150, -9.700e-9
-0.140, -8.995e-9
-0.130, -8.300e-9
-0.120, -7.608e-9
-0.110, -6.935e-9
-0.100, -6.273e-9
-0.090, -5.615e-9
-0.080, -4.963e-9
-0.070, -4.311e-9
-0.060, -3.693e-9
-0.050, -3.072e-9
-0.040, -2.459e-9
-0.030, -1.844e-9
-0.020, -1.232e-9
-0.010, -6.139e-10
-0.000, -8.027e-12
0.010, 5.794e-10
0.020, 1.167e-9
0.030, 1.739e-9
0.040, 2.311e-9
0.050, 2.874e-9
0.060, 3.431e-9
0.070, 3.984e-9
0.080, 4.538e-9
0.090, 5.070e-9
0.100, 5.599e-9
0.110, 6.134e-9
0.120, 6.639e-9
0.130, 7.158e-9
0.140, 7.666e-9
0.150, 8.164e-9
0.160, 8.669e-9
0.170, 9.185e-9
0.180, 9.687e-9
0.190, 1.018e-8
0.200, 1.065e-8
0.210, 1.112e-8
0.220, 1.158e-8
0.230, 1.204e-8
0.240, 1.249e-8
0.250, 1.294e-8
0.260, 1.339e-8
0.270, 1.383e-8
0.280, 1.427e-8
0.290, 1.470e-8
0.300, 1.513e-8
0.310, 1.555e-8
0.320, 1.597e-8
0.330, 1.638e-8
0.340, 1.678e-8
0.350, 1.717e-8
0.360, 1.754e-8
0.370, 1.789e-8
0.380, 1.821e-8
0.390, 1.848e-8
0.400, 1.870e-8
0.410, 1.889e-8
0.420, 1.901e-8
0.430, 1.906e-8
0.440, 1.911e-8
0.450, 1.921e-8
0.460, 1.936e-8
0.470, 1.952e-8
0.480, 1.968e-8
0.490, 1.982e-8
0.500, 1.998e-8
0.510, 2.014e-8
0.520, 2.030e-8
0.530, 2.046e-8
0.540, 2.060e-8
0.550, 2.075e-8
0.560, 2.090e-8
0.570, 2.103e-8
0.580, 2.116e-8
0.590, 2.128e-8
0.600, 2.140e-8
0.610, 2.150e-8
0.620, 2.162e-8
0.630, 2.173e-8
0.640, 2.184e-8
0.650, 2.195e-8
0.660, 2.205e-8
0.670, 2.216e-8
0.680, 2.226e-8
0.690, 2.236e-8
0.700, 2.247e-8
0.710, 2.256e-8
0.720, 2.265e-8
0.730, 2.275e-8
0.740, 2.283e-8
0.750, 2.291e-8
0.760, 2.298e-8
0.770, 2.307e-8
0.780, 2.314e-8
0.790, 2.322e-8
0.800, 2.328e-8
0.810, 2.333e-8
0.820, 2.340e-8
0.830, 2.346e-8
0.840, 2.353e-8
0.850, 2.361e-8
0.860, 2.366e-8
0.870, 2.372e-8
0.880, 2.378e-8
0.890, 2.384e-8
0.900, 2.390e-8
0.910, 2.396e-8
0.920, 2.402e-8
0.930, 2.408e-8
0.940, 2.415e-8
0.950, 2.420e-8
0.960, 2.424e-8
0.970, 2.430e-8
0.980, 2.435e-8
0.990, 2.440e-8
1.000, 2.446e-8
1.010, 2.451e-8
1.020, 2.456e-8
1.030, 2.462e-8
1.040, 2.466e-8
1.050, 2.471e-8
1.060, 2.476e-8
1.070, 2.482e-8
1.080, 2.488e-8
1.090, 2.500e-8
1.100, 2.510e-8
1.110, 2.511e-8
1.120, 2.518e-8
1.130, 2.522e-8
1.140, 2.527e-8
1.150, 2.532e-8
1.160, 2.536e-8
1.170, 2.543e-8
1.180, 2.547e-8
1.190, 2.552e-8
1.200, 2.556e-8
1.210, 2.561e-8
1.220, 2.566e-8
1.230, 2.571e-8
1.240, 2.577e-8
1.250, 2.583e-8
1.260, 2.588e-8
1.270, 2.593e-8
1.280, 2.598e-8
1.290, 2.603e-8
1.300, 2.607e-8
1.310, 2.614e-8
1.320, 2.618e-8
1.330, 2.623e-8
1.340, 2.627e-8
1.350, 2.631e-8
1.360, 2.635e-8
1.370, 2.639e-8
1.380, 2.656e-8
1.390, 2.671e-8
1.400, 2.674e-8
1.410, 2.679e-8
1.420, 2.682e-8
1.430, 2.687e-8
1.440, 2.691e-8
1.450, 2.695e-8
1.460, 2.701e-8
1.470, 2.704e-8
1.480, 2.708e-8
1.490, 2.713e-8
1.500, 2.717e-8
1.510, 2.721e-8
1.520, 2.726e-8
1.530, 2.730e-8
1.540, 2.733e-8
1.550, 2.737e-8
1.560, 2.742e-8
1.570, 2.744e-8
1.580, 2.748e-8
1.590, 2.751e-8
1.600, 2.754e-8
1.610, 2.758e-8
1.620, 2.761e-8
1.630, 2.765e-8
1.640, 2.768e-8
1.650, 2.771e-8
1.660, 2.774e-8
1.670, 2.778e-8
1.680, 2.781e-8
1.690, 2.784e-8
1.700, 2.786e-8
1.710, 2.790e-8
1.720, 2.792e-8
1.730, 2.795e-8
1.740, 2.799e-8
1.750, 2.802e-8
1.760, 2.805e-8
1.770, 2.806e-8
1.780, 2.806e-8
1.790, 2.804e-8
1.800, 2.809e-8
1.810, 2.808e-8
1.820, 2.812e-8
1.830, 2.798e-8
1.840, 2.758e-8
1.850, 2.816e-8
1.860, 2.849e-8
1.870, 2.856e-8
1.880, 2.858e-8
1.890, 2.859e-8
1.900, 2.861e-8
1.910, 2.861e-8
1.920, 2.864e-8
1.930, 2.867e-8
1.940, 2.870e-8
1.950, 2.872e-8
1.960, 2.874e-8
1.970, 2.877e-8
1.980, 2.881e-8
1.990, 2.881e-8
