# Supplementary material for: An Insulin-Modified pH-Responsive Nanopipette Based on Ion Current Rectification
Source: Sensors (Basel). 2024 Jun 30;24(13):4264. doi: 10.3390/s24134264 (PMC11244478; doi:10.3390/s24134264)
Supplement: Supplementary file 1 [file sensors-24-04264-s001.zip › Selectivity/1 fe.txt]

Aug. 5, 2023   11:50:05
Linear Sweep Voltammetry
File: s:\Data Source:  Experiment
Instrument Model:  CHI830D
Header: 
Note: 

Init E (V) = -2
Final E (V) = 2
Scan Rate (V/s) = 0.5
Sample Interval (V) = 0.01
Quiet Time (sec) = 2
Sensitivity (A/V) = 1e-7


Potential/V, Current/A

-2.000, -1.579e-7
-1.990, -1.574e-7
-1.980, -1.568e-7
-1.970, -1.561e-7
-1.960, -1.555e-7
-1.950, -1.550e-7
-1.940, -1.544e-7
-1.930, -1.538e-7
-1.920, -1.532e-7
-1.910, -1.527e-7
-1.900, -1.522e-7
-1.890, -1.515e-7
-1.880, -1.509e-7
-1.870, -1.505e-7
-1.860, -1.498e-7
-1.850, -1.492e-7
-1.840, -1.485e-7
-1.830, -1.478e-7
-1.820, -1.468e-7
-1.810, -1.462e-7
-1.800, -1.457e-7
-1.790, -1.453e-7
-1.780, -1.448e-7
-1.770, -1.434e-7
-1.760, -1.427e-7
-1.750, -1.420e-7
-1.740, -1.415e-7
-1.730, -1.409e-7
-1.720, -1.401e-7
-1.710, -1.395e-7
-1.700, -1.389e-7
-1.690, -1.382e-7
-1.680, -1.376e-7
-1.670, -1.369e-7
-1.660, -1.363e-7
-1.650, -1.357e-7
-1.640, -1.350e-7
-1.630, -1.338e-7
-1.620, -1.336e-7
-1.610, -1.330e-7
-1.600, -1.322e-7
-1.590, -1.316e-7
-1.580, -1.308e-7
-1.570, -1.297e-7
-1.560, -1.290e-7
-1.550, -1.284e-7
-1.540, -1.277e-7
-1.530, -1.270e-7
-1.520, -1.263e-7
-1.510, -1.256e-7
-1.500, -1.249e-7
-1.490, -1.243e-7
-1.480, -1.236e-7
-1.470, -1.228e-7
-1.460, -1.220e-7
-1.450, -1.212e-7
-1.440, -1.206e-7
-1.430, -1.199e-7
-1.420, -1.189e-7
-1.410, -1.180e-7
-1.400, -1.172e-7
-1.390, -1.164e-7
-1.380, -1.156e-7
-1.370, -1.148e-7
-1.360, -1.140e-7
-1.350, -1.133e-7
-1.340, -1.125e-7
-1.330, -1.117e-7
-1.320, -1.109e-7
-1.310, -1.100e-7
-1.300, -1.093e-7
-1.290, -1.085e-7
-1.280, -1.077e-7
-1.270, -1.071e-7
-1.260, -1.063e-7
-1.250, -1.055e-7
-1.240, -1.047e-7
-1.230, -1.039e-7
-1.220, -1.030e-7
-1.210, -1.022e-7
-1.200, -1.013e-7
-1.190, -1.004e-7
-1.180, -9.924e-8
-1.170, -9.877e-8
-1.160, -9.815e-8
-1.150, -9.751e-8
-1.140, -9.698e-8
-1.130, -9.541e-8
-1.120, -9.440e-8
-1.110, -9.348e-8
-1.100, -9.270e-8
-1.090, -9.191e-8
-1.080, -9.099e-8
-1.070, -8.998e-8
-1.060, -8.904e-8
-1.050, -8.820e-8
-1.040, -8.729e-8
-1.030, -8.641e-8
-1.020, -8.557e-8
-1.010, -8.475e-8
-1.000, -8.386e-8
-0.990, -8.290e-8
-0.980, -8.199e-8
-0.970, -8.108e-8
-0.960, -8.020e-8
-0.950, -7.930e-8
-0.940, -7.839e-8
-0.930, -7.748e-8
-0.920, -7.655e-8
-0.910, -7.568e-8
-0.900, -7.480e-8
-0.890, -7.388e-8
-0.880, -7.293e-8
-0.870, -7.198e-8
-0.860, -7.102e-8
-0.850, -6.968e-8
-0.840, -6.907e-8
-0.830, -6.832e-8
-0.820, -6.768e-8
-0.810, -6.703e-8
-0.800, -6.556e-8
-0.790, -6.446e-8
-0.780, -6.354e-8
-0.770, -6.262e-8
-0.760, -6.170e-8
-0.750, -6.078e-8
-0.740, -5.985e-8
-0.730, -5.891e-8
-0.720, -5.799e-8
-0.710, -5.705e-8
-0.700, -5.614e-8
-0.690, -5.522e-8
-0.680, -5.430e-8
-0.670, -5.337e-8
-0.660, -5.245e-8
-0.650, -5.152e-8
-0.640, -5.058e-8
-0.630, -4.948e-8
-0.620, -4.868e-8
-0.610, -4.789e-8
-0.600, -4.701e-8
-0.590, -4.614e-8
-0.580, -4.528e-8
-0.570, -4.436e-8
-0.560, -4.343e-8
-0.550, -4.280e-8
-0.540, -4.156e-8
-0.530, -4.059e-8
-0.520, -3.968e-8
-0.510, -3.878e-8
-0.500, -3.790e-8
-0.490, -3.702e-8
-0.480, -3.613e-8
-0.470, -3.527e-8
-0.460, -3.440e-8
-0.450, -3.353e-8
-0.440, -3.266e-8
-0.430, -3.173e-8
-0.420, -3.077e-8
-0.410, -2.987e-8
-0.400, -2.902e-8
-0.390, -2.818e-8
-0.380, -2.735e-8
-0.370, -2.653e-8
-0.360, -2.575e-8
-0.350, -2.488e-8
-0.340, -2.401e-8
-0.330, -2.322e-8
-0.320, -2.243e-8
-0.310, -2.163e-8
-0.300, -2.085e-8
-0.290, -2.006e-8
-0.280, -1.928e-8
-0.270, -1.851e-8
-0.260, -1.774e-8
-0.250, -1.697e-8
-0.240, -1.621e-8
-0.230, -1.545e-8
-0.220, -1.471e-8
-0.210, -1.397e-8
-0.200, -1.324e-8
-0.190, -1.253e-8
-0.180, -1.182e-8
-0.170, -1.113e-8
-0.160, -1.040e-8
-0.150, -9.703e-9
-0.140, -9.005e-9
-0.130, -8.306e-9
-0.120, -7.627e-9
-0.110, -6.959e-9
-0.100, -6.298e-9
-0.090, -5.631e-9
-0.080, -4.954e-9
-0.070, -4.111e-9
-0.060, -3.490e-9
-0.050, -3.081e-9
-0.040, -2.512e-9
-0.030, -1.937e-9
-0.020, -1.638e-9
-0.010, -7.770e-10
-0.000, 1.660e-11
0.010, 6.379e-10
0.020, 1.228e-9
0.030, 1.794e-9
0.040, 2.366e-9
0.050, 2.932e-9
0.060, 3.489e-9
0.070, 4.055e-9
0.080, 4.633e-9
0.090, 5.119e-9
0.100, 5.624e-9
0.110, 6.171e-9
0.120, 6.753e-9
0.130, 7.275e-9
0.140, 7.789e-9
0.150, 8.269e-9
0.160, 8.783e-9
0.170, 9.299e-9
0.180, 9.745e-9
0.190, 1.023e-8
0.200, 1.073e-8
0.210, 1.122e-8
0.220, 1.171e-8
0.230, 1.219e-8
0.240, 1.265e-8
0.250, 1.311e-8
0.260, 1.357e-8
0.270, 1.402e-8
0.280, 1.448e-8
0.290, 1.492e-8
0.300, 1.536e-8
0.310, 1.578e-8
0.320, 1.625e-8
0.330, 1.664e-8
0.340, 1.701e-8
0.350, 1.741e-8
0.360, 1.781e-8
0.370, 1.813e-8
0.380, 1.829e-8
0.390, 1.899e-8
0.400, 1.949e-8
0.410, 1.986e-8
0.420, 2.022e-8
0.430, 2.054e-8
0.440, 2.088e-8
0.450, 2.121e-8
0.460, 2.152e-8
0.470, 2.176e-8
0.480, 2.189e-8
0.490, 2.188e-8
0.500, 2.176e-8
0.510, 2.164e-8
0.520, 2.155e-8
0.530, 2.151e-8
0.540, 2.154e-8
0.550, 2.161e-8
0.560, 2.168e-8
0.570, 2.182e-8
0.580, 2.232e-8
0.590, 2.191e-8
0.600, 2.197e-8
0.610, 2.207e-8
0.620, 2.203e-8
0.630, 2.221e-8
0.640, 2.240e-8
0.650, 2.250e-8
0.660, 2.261e-8
0.670, 2.271e-8
0.680, 2.281e-8
0.690, 2.290e-8
0.700, 2.299e-8
0.710, 2.306e-8
0.720, 2.310e-8
0.730, 2.307e-8
0.740, 2.327e-8
0.750, 2.345e-8
0.760, 2.358e-8
0.770, 2.368e-8
0.780, 2.377e-8
0.790, 2.387e-8
0.800, 2.395e-8
0.810, 2.405e-8
0.820, 2.413e-8
0.830, 2.422e-8
0.840, 2.431e-8
0.850, 2.439e-8
0.860, 2.449e-8
0.870, 2.456e-8
0.880, 2.464e-8
0.890, 2.473e-8
0.900, 2.481e-8
0.910, 2.489e-8
0.920, 2.499e-8
0.930, 2.541e-8
0.940, 2.524e-8
0.950, 2.522e-8
0.960, 2.525e-8
0.970, 2.491e-8
0.980, 2.541e-8
0.990, 2.556e-8
1.000, 2.566e-8
1.010, 2.571e-8
1.020, 2.578e-8
1.030, 2.584e-8
1.040, 2.591e-8
1.050, 2.598e-8
1.060, 2.603e-8
1.070, 2.609e-8
1.080, 2.617e-8
1.090, 2.624e-8
1.100, 2.631e-8
1.110, 2.637e-8
1.120, 2.656e-8
1.130, 2.668e-8
1.140, 2.644e-8
1.150, 2.625e-8
1.160, 2.663e-8
1.170, 2.673e-8
1.180, 2.679e-8
1.190, 2.686e-8
1.200, 2.696e-8
1.210, 2.704e-8
1.220, 2.710e-8
1.230, 2.717e-8
1.240, 2.722e-8
1.250, 2.728e-8
1.260, 2.733e-8
1.270, 2.738e-8
1.280, 2.745e-8
1.290, 2.751e-8
1.300, 2.757e-8
1.310, 2.763e-8
1.320, 2.769e-8
1.330, 2.775e-8
1.340, 2.782e-8
1.350, 2.789e-8
1.360, 2.801e-8
1.370, 2.804e-8
1.380, 2.803e-8
1.390, 2.808e-8
1.400, 2.810e-8
1.410, 2.816e-8
1.420, 2.822e-8
1.430, 2.829e-8
1.440, 2.832e-8
1.450, 2.832e-8
1.460, 2.832e-8
1.470, 2.836e-8
1.480, 2.830e-8
1.490, 2.845e-8
1.500, 2.861e-8
1.510, 2.870e-8
1.520, 2.877e-8
1.530, 2.881e-8
1.540, 2.886e-8
1.550, 2.892e-8
1.560, 2.896e-8
1.570, 2.901e-8
1.580, 2.905e-8
1.590, 2.911e-8
1.600, 2.915e-8
1.610, 2.920e-8
1.620, 2.926e-8
1.630, 2.929e-8
1.640, 2.934e-8
1.650, 2.939e-8
1.660, 2.943e-8
1.670, 2.948e-8
1.680, 2.953e-8
1.690, 2.958e-8
1.700, 2.964e-8
1.710, 2.977e-8
1.720, 2.987e-8
1.730, 2.974e-8
1.740, 2.977e-8
1.750, 2.982e-8
1.760, 2.987e-8
1.770, 2.993e-8
1.780, 2.995e-8
1.790, 2.992e-8
1.800, 2.996e-8
1.810, 2.996e-8
1.820, 2.988e-8
1.830, 3.007e-8
1.840, 3.022e-8
1.850, 3.028e-8
1.860, 3.032e-8
1.870, 3.037e-8
1.880, 3.041e-8
1.890, 3.044e-8
1.900, 3.049e-8
1.910, 3.052e-8
1.920, 3.056e-8
1.930, 3.059e-8
1.940, 3.062e-8
1.950, 3.065e-8
1.960, 3.069e-8
1.970, 3.073e-8
1.980, 3.076e-8
1.990, 3.080e-8
