# Supplementary material for: An Insulin-Modified pH-Responsive Nanopipette Based on Ion Current Rectification
Source: Sensors (Basel). 2024 Jun 30;24(13):4264. doi: 10.3390/s24134264 (PMC11244478; doi:10.3390/s24134264)
Supplement: Supplementary file 1 [file sensors-24-04264-s001.zip › Selectivity/1 gln.txt]

Aug. 5, 2023   11:48:03
Linear Sweep Voltammetry
File: s:\Data Source:  Experiment
Instrument Model:  CHI830D
Header: 
Note: 

Init E (V) = -2
Final E (V) = 2
Scan Rate (V/s) = 0.5
Sample Interval (V) = 0.01
Quiet Time (sec) = 2
Sensitivity (A/V) = 1e-7


Potential/V, Current/A

-2.000, -1.404e-7
-1.990, -1.398e-7
-1.980, -1.394e-7
-1.970, -1.388e-7
-1.960, -1.382e-7
-1.950, -1.378e-7
-1.940, -1.373e-7
-1.930, -1.369e-7
-1.920, -1.364e-7
-1.910, -1.357e-7
-1.900, -1.357e-7
-1.890, -1.353e-7
-1.880, -1.350e-7
-1.870, -1.348e-7
-1.860, -1.342e-7
-1.850, -1.337e-7
-1.840, -1.335e-7
-1.830, -1.331e-7
-1.820, -1.323e-7
-1.810, -1.318e-7
-1.800, -1.317e-7
-1.790, -1.311e-7
-1.780, -1.303e-7
-1.770, -1.296e-7
-1.760, -1.291e-7
-1.750, -1.286e-7
-1.740, -1.281e-7
-1.730, -1.275e-7
-1.720, -1.269e-7
-1.710, -1.262e-7
-1.700, -1.256e-7
-1.690, -1.252e-7
-1.680, -1.245e-7
-1.670, -1.239e-7
-1.660, -1.232e-7
-1.650, -1.227e-7
-1.640, -1.222e-7
-1.630, -1.219e-7
-1.620, -1.214e-7
-1.610, -1.207e-7
-1.600, -1.199e-7
-1.590, -1.194e-7
-1.580, -1.191e-7
-1.570, -1.186e-7
-1.560, -1.180e-7
-1.550, -1.173e-7
-1.540, -1.166e-7
-1.530, -1.162e-7
-1.520, -1.157e-7
-1.510, -1.150e-7
-1.500, -1.143e-7
-1.490, -1.135e-7
-1.480, -1.128e-7
-1.470, -1.124e-7
-1.460, -1.117e-7
-1.450, -1.111e-7
-1.440, -1.104e-7
-1.430, -1.096e-7
-1.420, -1.090e-7
-1.410, -1.085e-7
-1.400, -1.078e-7
-1.390, -1.071e-7
-1.380, -1.064e-7
-1.370, -1.057e-7
-1.360, -1.050e-7
-1.350, -1.045e-7
-1.340, -1.040e-7
-1.330, -1.032e-7
-1.320, -1.026e-7
-1.310, -1.020e-7
-1.300, -1.014e-7
-1.290, -1.007e-7
-1.280, -1.000e-7
-1.270, -9.931e-8
-1.260, -9.868e-8
-1.250, -9.803e-8
-1.240, -9.732e-8
-1.230, -9.657e-8
-1.220, -9.574e-8
-1.210, -9.505e-8
-1.200, -9.435e-8
-1.190, -9.372e-8
-1.180, -9.314e-8
-1.170, -9.241e-8
-1.160, -9.169e-8
-1.150, -9.093e-8
-1.140, -9.024e-8
-1.130, -8.946e-8
-1.120, -8.867e-8
-1.110, -8.805e-8
-1.100, -8.729e-8
-1.090, -8.652e-8
-1.080, -8.570e-8
-1.070, -8.494e-8
-1.060, -8.414e-8
-1.050, -8.339e-8
-1.040, -8.257e-8
-1.030, -8.163e-8
-1.020, -8.085e-8
-1.010, -8.007e-8
-1.000, -7.930e-8
-0.990, -7.851e-8
-0.980, -7.773e-8
-0.970, -7.694e-8
-0.960, -7.602e-8
-0.950, -7.522e-8
-0.940, -7.444e-8
-0.930, -7.362e-8
-0.920, -7.281e-8
-0.910, -7.205e-8
-0.900, -7.124e-8
-0.890, -7.039e-8
-0.880, -6.957e-8
-0.870, -6.875e-8
-0.860, -6.789e-8
-0.850, -6.704e-8
-0.840, -6.623e-8
-0.830, -6.533e-8
-0.820, -6.446e-8
-0.810, -6.359e-8
-0.800, -6.274e-8
-0.790, -6.186e-8
-0.780, -6.101e-8
-0.770, -6.014e-8
-0.760, -5.929e-8
-0.750, -5.841e-8
-0.740, -5.752e-8
-0.730, -5.665e-8
-0.720, -5.575e-8
-0.710, -5.485e-8
-0.700, -5.396e-8
-0.690, -5.307e-8
-0.680, -5.221e-8
-0.670, -5.132e-8
-0.660, -5.045e-8
-0.650, -4.957e-8
-0.640, -4.865e-8
-0.630, -4.778e-8
-0.620, -4.692e-8
-0.610, -4.604e-8
-0.600, -4.517e-8
-0.590, -4.431e-8
-0.580, -4.344e-8
-0.570, -4.257e-8
-0.560, -4.172e-8
-0.550, -4.084e-8
-0.540, -3.998e-8
-0.530, -3.912e-8
-0.520, -3.826e-8
-0.510, -3.740e-8
-0.500, -3.656e-8
-0.490, -3.571e-8
-0.480, -3.487e-8
-0.470, -3.403e-8
-0.460, -3.318e-8
-0.450, -3.235e-8
-0.440, -3.151e-8
-0.430, -3.068e-8
-0.420, -2.986e-8
-0.410, -2.902e-8
-0.400, -2.821e-8
-0.390, -2.740e-8
-0.380, -2.659e-8
-0.370, -2.579e-8
-0.360, -2.498e-8
-0.350, -2.419e-8
-0.340, -2.340e-8
-0.330, -2.260e-8
-0.320, -2.182e-8
-0.310, -2.105e-8
-0.300, -2.027e-8
-0.290, -1.950e-8
-0.280, -1.875e-8
-0.270, -1.800e-8
-0.260, -1.725e-8
-0.250, -1.651e-8
-0.240, -1.577e-8
-0.230, -1.504e-8
-0.220, -1.432e-8
-0.210, -1.360e-8
-0.200, -1.289e-8
-0.190, -1.220e-8
-0.180, -1.150e-8
-0.170, -1.080e-8
-0.160, -1.012e-8
-0.150, -9.448e-9
-0.140, -8.774e-9
-0.130, -8.103e-9
-0.120, -7.451e-9
-0.110, -6.799e-9
-0.100, -6.160e-9
-0.090, -5.520e-9
-0.080, -4.886e-9
-0.070, -4.259e-9
-0.060, -3.634e-9
-0.050, -3.025e-9
-0.040, -2.422e-9
-0.030, -1.826e-9
-0.020, -1.226e-9
-0.010, -6.447e-10
-0.000, -5.729e-11
0.010, 5.149e-10
0.020, 1.078e-9
0.030, 1.647e-9
0.040, 2.197e-9
0.050, 2.748e-9
0.060, 3.298e-9
0.070, 3.831e-9
0.080, 4.372e-9
0.090, 4.907e-9
0.100, 5.427e-9
0.110, 5.944e-9
0.120, 6.454e-9
0.130, 6.971e-9
0.140, 7.475e-9
0.150, 7.977e-9
0.160, 8.469e-9
0.170, 8.949e-9
0.180, 9.441e-9
0.190, 9.921e-9
0.200, 1.039e-8
0.210, 1.086e-8
0.220, 1.132e-8
0.230, 1.178e-8
0.240, 1.222e-8
0.250, 1.267e-8
0.260, 1.311e-8
0.270, 1.354e-8
0.280, 1.398e-8
0.290, 1.440e-8
0.300, 1.482e-8
0.310, 1.525e-8
0.320, 1.568e-8
0.330, 1.608e-8
0.340, 1.648e-8
0.350, 1.687e-8
0.360, 1.725e-8
0.370, 1.761e-8
0.380, 1.794e-8
0.390, 1.828e-8
0.400, 1.860e-8
0.410, 1.888e-8
0.420, 1.914e-8
0.430, 1.934e-8
0.440, 1.944e-8
0.450, 1.947e-8
0.460, 1.953e-8
0.470, 1.966e-8
0.480, 1.982e-8
0.490, 1.999e-8
0.500, 2.016e-8
0.510, 2.034e-8
0.520, 2.050e-8
0.530, 2.067e-8
0.540, 2.084e-8
0.550, 2.101e-8
0.560, 2.115e-8
0.570, 2.131e-8
0.580, 2.144e-8
0.590, 2.159e-8
0.600, 2.173e-8
0.610, 2.186e-8
0.620, 2.200e-8
0.630, 2.211e-8
0.640, 2.221e-8
0.650, 2.232e-8
0.660, 2.242e-8
0.670, 2.253e-8
0.680, 2.263e-8
0.690, 2.273e-8
0.700, 2.281e-8
0.710, 2.292e-8
0.720, 2.299e-8
0.730, 2.306e-8
0.740, 2.314e-8
0.750, 2.320e-8
0.760, 2.327e-8
0.770, 2.334e-8
0.780, 2.341e-8
0.790, 2.348e-8
0.800, 2.354e-8
0.810, 2.361e-8
0.820, 2.366e-8
0.830, 2.373e-8
0.840, 2.379e-8
0.850, 2.385e-8
0.860, 2.390e-8
0.870, 2.395e-8
0.880, 2.400e-8
0.890, 2.404e-8
0.900, 2.408e-8
0.910, 2.412e-8
0.920, 2.418e-8
0.930, 2.422e-8
0.940, 2.426e-8
0.950, 2.431e-8
0.960, 2.435e-8
0.970, 2.439e-8
0.980, 2.443e-8
0.990, 2.448e-8
1.000, 2.451e-8
1.010, 2.455e-8
1.020, 2.459e-8
1.030, 2.465e-8
1.040, 2.468e-8
1.050, 2.471e-8
1.060, 2.475e-8
1.070, 2.479e-8
1.080, 2.484e-8
1.090, 2.488e-8
1.100, 2.493e-8
1.110, 2.496e-8
1.120, 2.499e-8
1.130, 2.504e-8
1.140, 2.507e-8
1.150, 2.512e-8
1.160, 2.512e-8
1.170, 2.516e-8
1.180, 2.521e-8
1.190, 2.524e-8
1.200, 2.527e-8
1.210, 2.531e-8
1.220, 2.534e-8
1.230, 2.537e-8
1.240, 2.542e-8
1.250, 2.546e-8
1.260, 2.549e-8
1.270, 2.553e-8
1.280, 2.556e-8
1.290, 2.560e-8
1.300, 2.563e-8
1.310, 2.566e-8
1.320, 2.569e-8
1.330, 2.572e-8
1.340, 2.575e-8
1.350, 2.578e-8
1.360, 2.579e-8
1.370, 2.583e-8
1.380, 2.586e-8
1.390, 2.589e-8
1.400, 2.591e-8
1.410, 2.595e-8
1.420, 2.599e-8
1.430, 2.602e-8
1.440, 2.606e-8
1.450, 2.610e-8
1.460, 2.615e-8
1.470, 2.617e-8
1.480, 2.621e-8
1.490, 2.626e-8
1.500, 2.631e-8
1.510, 2.636e-8
1.520, 2.639e-8
1.530, 2.644e-8
1.540, 2.648e-8
1.550, 2.665e-8
1.560, 2.676e-8
1.570, 2.679e-8
1.580, 2.683e-8
1.590, 2.686e-8
1.600, 2.691e-8
1.610, 2.696e-8
1.620, 2.700e-8
1.630, 2.705e-8
1.640, 2.709e-8
1.650, 2.713e-8
1.660, 2.717e-8
1.670, 2.719e-8
1.680, 2.724e-8
1.690, 2.727e-8
1.700, 2.730e-8
1.710, 2.734e-8
1.720, 2.737e-8
1.730, 2.741e-8
1.740, 2.743e-8
1.750, 2.746e-8
1.760, 2.750e-8
1.770, 2.753e-8
1.780, 2.755e-8
1.790, 2.759e-8
1.800, 2.763e-8
1.810, 2.765e-8
1.820, 2.767e-8
1.830, 2.770e-8
1.840, 2.771e-8
1.850, 2.774e-8
1.860, 2.777e-8
1.870, 2.779e-8
1.880, 2.783e-8
1.890, 2.787e-8
1.900, 2.791e-8
1.910, 2.795e-8
1.920, 2.798e-8
1.930, 2.802e-8
1.940, 2.806e-8
1.950, 2.807e-8
1.960, 2.811e-8
1.970, 2.813e-8
1.980, 2.815e-8
1.990, 2.817e-8
