# Supplementary material for: An Insulin-Modified pH-Responsive Nanopipette Based on Ion Current Rectification
Source: Sensors (Basel). 2024 Jun 30;24(13):4264. doi: 10.3390/s24134264 (PMC11244478; doi:10.3390/s24134264)
Supplement: Supplementary file 1 [file sensors-24-04264-s001.zip › Selectivity/1 glu.txt]

Aug. 5, 2023   11:47:41
Linear Sweep Voltammetry
File: s:\Data Source:  Experiment
Instrument Model:  CHI830D
Header: 
Note: 

Init E (V) = -2
Final E (V) = 2
Scan Rate (V/s) = 0.5
Sample Interval (V) = 0.01
Quiet Time (sec) = 2
Sensitivity (A/V) = 1e-7


Potential/V, Current/A

-2.000, -1.571e-7
-1.990, -1.565e-7
-1.980, -1.560e-7
-1.970, -1.551e-7
-1.960, -1.546e-7
-1.950, -1.540e-7
-1.940, -1.533e-7
-1.930, -1.527e-7
-1.920, -1.523e-7
-1.910, -1.516e-7
-1.900, -1.510e-7
-1.890, -1.503e-7
-1.880, -1.502e-7
-1.870, -1.495e-7
-1.860, -1.489e-7
-1.850, -1.482e-7
-1.840, -1.474e-7
-1.830, -1.468e-7
-1.820, -1.461e-7
-1.810, -1.459e-7
-1.800, -1.457e-7
-1.790, -1.449e-7
-1.780, -1.440e-7
-1.770, -1.431e-7
-1.760, -1.426e-7
-1.750, -1.420e-7
-1.740, -1.412e-7
-1.730, -1.405e-7
-1.720, -1.399e-7
-1.710, -1.392e-7
-1.700, -1.386e-7
-1.690, -1.379e-7
-1.680, -1.372e-7
-1.670, -1.365e-7
-1.660, -1.359e-7
-1.650, -1.351e-7
-1.640, -1.345e-7
-1.630, -1.337e-7
-1.620, -1.329e-7
-1.610, -1.322e-7
-1.600, -1.316e-7
-1.590, -1.309e-7
-1.580, -1.300e-7
-1.570, -1.293e-7
-1.560, -1.286e-7
-1.550, -1.281e-7
-1.540, -1.273e-7
-1.530, -1.265e-7
-1.520, -1.260e-7
-1.510, -1.253e-7
-1.500, -1.245e-7
-1.490, -1.238e-7
-1.480, -1.231e-7
-1.470, -1.224e-7
-1.460, -1.217e-7
-1.450, -1.211e-7
-1.440, -1.204e-7
-1.430, -1.196e-7
-1.420, -1.187e-7
-1.410, -1.178e-7
-1.400, -1.170e-7
-1.390, -1.164e-7
-1.380, -1.158e-7
-1.370, -1.151e-7
-1.360, -1.142e-7
-1.350, -1.134e-7
-1.340, -1.126e-7
-1.330, -1.117e-7
-1.320, -1.108e-7
-1.310, -1.098e-7
-1.300, -1.091e-7
-1.290, -1.083e-7
-1.280, -1.075e-7
-1.270, -1.063e-7
-1.260, -1.054e-7
-1.250, -1.046e-7
-1.240, -1.039e-7
-1.230, -1.031e-7
-1.220, -1.023e-7
-1.210, -1.014e-7
-1.200, -1.005e-7
-1.190, -9.951e-8
-1.180, -9.872e-8
-1.170, -9.791e-8
-1.160, -9.705e-8
-1.150, -9.613e-8
-1.140, -9.520e-8
-1.130, -9.422e-8
-1.120, -9.332e-8
-1.110, -9.250e-8
-1.100, -9.169e-8
-1.090, -9.091e-8
-1.080, -9.012e-8
-1.070, -8.914e-8
-1.060, -8.826e-8
-1.050, -8.736e-8
-1.040, -8.638e-8
-1.030, -8.540e-8
-1.020, -8.442e-8
-1.010, -8.355e-8
-1.000, -8.269e-8
-0.990, -8.179e-8
-0.980, -8.091e-8
-0.970, -7.997e-8
-0.960, -7.906e-8
-0.950, -7.814e-8
-0.940, -7.728e-8
-0.930, -7.639e-8
-0.920, -7.547e-8
-0.910, -7.454e-8
-0.900, -7.360e-8
-0.890, -7.266e-8
-0.880, -7.173e-8
-0.870, -7.087e-8
-0.860, -6.998e-8
-0.850, -6.903e-8
-0.840, -6.807e-8
-0.830, -6.704e-8
-0.820, -6.603e-8
-0.810, -6.510e-8
-0.800, -6.421e-8
-0.790, -6.343e-8
-0.780, -6.251e-8
-0.770, -6.157e-8
-0.760, -6.061e-8
-0.750, -5.959e-8
-0.740, -5.851e-8
-0.730, -5.755e-8
-0.720, -5.669e-8
-0.710, -5.591e-8
-0.700, -5.506e-8
-0.690, -5.409e-8
-0.680, -5.308e-8
-0.670, -5.210e-8
-0.660, -5.119e-8
-0.650, -5.028e-8
-0.640, -4.938e-8
-0.630, -4.848e-8
-0.620, -4.757e-8
-0.610, -4.662e-8
-0.600, -4.570e-8
-0.590, -4.479e-8
-0.580, -4.390e-8
-0.570, -4.300e-8
-0.560, -4.210e-8
-0.550, -4.121e-8
-0.540, -4.032e-8
-0.530, -3.943e-8
-0.520, -3.854e-8
-0.510, -3.767e-8
-0.500, -3.681e-8
-0.490, -3.593e-8
-0.480, -3.507e-8
-0.470, -3.420e-8
-0.460, -3.336e-8
-0.450, -3.252e-8
-0.440, -3.167e-8
-0.430, -3.082e-8
-0.420, -2.998e-8
-0.410, -2.916e-8
-0.400, -2.834e-8
-0.390, -2.751e-8
-0.380, -2.671e-8
-0.370, -2.592e-8
-0.360, -2.510e-8
-0.350, -2.423e-8
-0.340, -2.343e-8
-0.330, -2.278e-8
-0.320, -2.206e-8
-0.310, -2.136e-8
-0.300, -2.050e-8
-0.290, -1.963e-8
-0.280, -1.895e-8
-0.270, -1.814e-8
-0.260, -1.740e-8
-0.250, -1.664e-8
-0.240, -1.591e-8
-0.230, -1.518e-8
-0.220, -1.448e-8
-0.210, -1.379e-8
-0.200, -1.310e-8
-0.190, -1.243e-8
-0.180, -1.174e-8
-0.170, -1.101e-8
-0.160, -1.029e-8
-0.150, -9.589e-9
-0.140, -8.900e-9
-0.130, -8.217e-9
-0.120, -7.550e-9
-0.110, -6.895e-9
-0.100, -6.246e-9
-0.090, -5.603e-9
-0.080, -4.966e-9
-0.070, -4.348e-9
-0.060, -3.742e-9
-0.050, -3.093e-9
-0.040, -2.469e-9
-0.030, -1.847e-9
-0.020, -1.235e-9
-0.010, -6.171e-10
-0.000, -2.341e-11
0.010, 5.332e-10
0.020, 1.099e-9
0.030, 1.659e-9
0.040, 2.237e-9
0.050, 2.794e-9
0.060, 3.351e-9
0.070, 3.904e-9
0.080, 4.452e-9
0.090, 4.981e-9
0.100, 5.510e-9
0.110, 6.036e-9
0.120, 6.559e-9
0.130, 7.091e-9
0.140, 7.607e-9
0.150, 8.112e-9
0.160, 8.613e-9
0.170, 9.108e-9
0.180, 9.604e-9
0.190, 1.009e-8
0.200, 1.058e-8
0.210, 1.105e-8
0.220, 1.153e-8
0.230, 1.199e-8
0.240, 1.246e-8
0.250, 1.292e-8
0.260, 1.337e-8
0.270, 1.382e-8
0.280, 1.427e-8
0.290, 1.471e-8
0.300, 1.516e-8
0.310, 1.560e-8
0.320, 1.602e-8
0.330, 1.645e-8
0.340, 1.687e-8
0.350, 1.728e-8
0.360, 1.768e-8
0.370, 1.807e-8
0.380, 1.846e-8
0.390, 1.886e-8
0.400, 1.924e-8
0.410, 1.963e-8
0.420, 1.999e-8
0.430, 2.034e-8
0.440, 2.068e-8
0.450, 2.101e-8
0.460, 2.132e-8
0.470, 2.161e-8
0.480, 2.186e-8
0.490, 2.202e-8
0.500, 2.216e-8
0.510, 2.214e-8
0.520, 2.201e-8
0.530, 2.194e-8
0.540, 2.200e-8
0.550, 2.209e-8
0.560, 2.217e-8
0.570, 2.230e-8
0.580, 2.240e-8
0.590, 2.251e-8
0.600, 2.262e-8
0.610, 2.271e-8
0.620, 2.282e-8
0.630, 2.293e-8
0.640, 2.300e-8
0.650, 2.309e-8
0.660, 2.317e-8
0.670, 2.323e-8
0.680, 2.331e-8
0.690, 2.338e-8
0.700, 2.346e-8
0.710, 2.353e-8
0.720, 2.360e-8
0.730, 2.368e-8
0.740, 2.375e-8
0.750, 2.383e-8
0.760, 2.388e-8
0.770, 2.394e-8
0.780, 2.402e-8
0.790, 2.407e-8
0.800, 2.411e-8
0.810, 2.416e-8
0.820, 2.420e-8
0.830, 2.424e-8
0.840, 2.427e-8
0.850, 2.432e-8
0.860, 2.437e-8
0.870, 2.441e-8
0.880, 2.445e-8
0.890, 2.450e-8
0.900, 2.452e-8
0.910, 2.456e-8
0.920, 2.460e-8
0.930, 2.464e-8
0.940, 2.467e-8
0.950, 2.471e-8
0.960, 2.475e-8
0.970, 2.480e-8
0.980, 2.484e-8
0.990, 2.487e-8
1.000, 2.491e-8
1.010, 2.496e-8
1.020, 2.500e-8
1.030, 2.504e-8
1.040, 2.509e-8
1.050, 2.514e-8
1.060, 2.518e-8
1.070, 2.522e-8
1.080, 2.527e-8
1.090, 2.531e-8
1.100, 2.535e-8
1.110, 2.538e-8
1.120, 2.541e-8
1.130, 2.545e-8
1.140, 2.547e-8
1.150, 2.540e-8
1.160, 2.525e-8
1.170, 2.525e-8
1.180, 2.528e-8
1.190, 2.537e-8
1.200, 2.565e-8
1.210, 2.574e-8
1.220, 2.579e-8
1.230, 2.581e-8
1.240, 2.585e-8
1.250, 2.589e-8
1.260, 2.593e-8
1.270, 2.599e-8
1.280, 2.604e-8
1.290, 2.607e-8
1.300, 2.612e-8
1.310, 2.612e-8
1.320, 2.616e-8
1.330, 2.619e-8
1.340, 2.621e-8
1.350, 2.625e-8
1.360, 2.628e-8
1.370, 2.631e-8
1.380, 2.635e-8
1.390, 2.639e-8
1.400, 2.641e-8
1.410, 2.644e-8
1.420, 2.647e-8
1.430, 2.651e-8
1.440, 2.655e-8
1.450, 2.659e-8
1.460, 2.663e-8
1.470, 2.666e-8
1.480, 2.669e-8
1.490, 2.674e-8
1.500, 2.678e-8
1.510, 2.681e-8
1.520, 2.686e-8
1.530, 2.689e-8
1.540, 2.692e-8
1.550, 2.696e-8
1.560, 2.700e-8
1.570, 2.728e-8
1.580, 2.755e-8
1.590, 2.757e-8
1.600, 2.760e-8
1.610, 2.762e-8
1.620, 2.768e-8
1.630, 2.771e-8
1.640, 2.774e-8
1.650, 2.777e-8
1.660, 2.780e-8
1.670, 2.783e-8
1.680, 2.786e-8
1.690, 2.790e-8
1.700, 2.792e-8
1.710, 2.795e-8
1.720, 2.800e-8
1.730, 2.803e-8
1.740, 2.805e-8
1.750, 2.808e-8
1.760, 2.810e-8
1.770, 2.813e-8
1.780, 2.817e-8
1.790, 2.820e-8
1.800, 2.823e-8
1.810, 2.827e-8
1.820, 2.831e-8
1.830, 2.834e-8
1.840, 2.839e-8
1.850, 2.842e-8
1.860, 2.845e-8
1.870, 2.849e-8
1.880, 2.851e-8
1.890, 2.855e-8
1.900, 2.858e-8
1.910, 2.861e-8
1.920, 2.864e-8
1.930, 2.868e-8
1.940, 2.870e-8
1.950, 2.873e-8
1.960, 2.876e-8
1.970, 2.877e-8
1.980, 2.880e-8
1.990, 2.884e-8
