# Supplementary material for: An Insulin-Modified pH-Responsive Nanopipette Based on Ion Current Rectification
Source: Sensors (Basel). 2024 Jun 30;24(13):4264. doi: 10.3390/s24134264 (PMC11244478; doi:10.3390/s24134264)
Supplement: Supplementary file 1 [file sensors-24-04264-s001.zip › Selectivity/1 gsh.txt]

Aug. 5, 2023   11:50:32
Linear Sweep Voltammetry
File: s:\Data Source:  Experiment
Instrument Model:  CHI830D
Header: 
Note: 

Init E (V) = -2
Final E (V) = 2
Scan Rate (V/s) = 0.5
Sample Interval (V) = 0.01
Quiet Time (sec) = 2
Sensitivity (A/V) = 1e-7

Ep = 0.400V
ip = 6.151e-11A
Ah = 4.554e-12C

Potential/V, Current/A

-2.000, -1.545e-7
-1.990, -1.539e-7
-1.980, -1.534e-7
-1.970, -1.528e-7
-1.960, -1.522e-7
-1.950, -1.518e-7
-1.940, -1.513e-7
-1.930, -1.507e-7
-1.920, -1.502e-7
-1.910, -1.496e-7
-1.900, -1.490e-7
-1.890, -1.483e-7
-1.880, -1.476e-7
-1.870, -1.470e-7
-1.860, -1.464e-7
-1.850, -1.456e-7
-1.840, -1.450e-7
-1.830, -1.442e-7
-1.820, -1.438e-7
-1.810, -1.431e-7
-1.800, -1.424e-7
-1.790, -1.419e-7
-1.780, -1.412e-7
-1.770, -1.406e-7
-1.760, -1.400e-7
-1.750, -1.393e-7
-1.740, -1.386e-7
-1.730, -1.381e-7
-1.720, -1.373e-7
-1.710, -1.367e-7
-1.700, -1.359e-7
-1.690, -1.351e-7
-1.680, -1.343e-7
-1.670, -1.336e-7
-1.660, -1.329e-7
-1.650, -1.321e-7
-1.640, -1.315e-7
-1.630, -1.308e-7
-1.620, -1.302e-7
-1.610, -1.295e-7
-1.600, -1.288e-7
-1.590, -1.281e-7
-1.580, -1.274e-7
-1.570, -1.267e-7
-1.560, -1.259e-7
-1.550, -1.252e-7
-1.540, -1.245e-7
-1.530, -1.238e-7
-1.520, -1.232e-7
-1.510, -1.224e-7
-1.500, -1.216e-7
-1.490, -1.208e-7
-1.480, -1.201e-7
-1.470, -1.194e-7
-1.460, -1.185e-7
-1.450, -1.178e-7
-1.440, -1.171e-7
-1.430, -1.164e-7
-1.420, -1.157e-7
-1.410, -1.151e-7
-1.400, -1.143e-7
-1.390, -1.136e-7
-1.380, -1.129e-7
-1.370, -1.122e-7
-1.360, -1.115e-7
-1.350, -1.107e-7
-1.340, -1.101e-7
-1.330, -1.094e-7
-1.320, -1.084e-7
-1.310, -1.077e-7
-1.300, -1.070e-7
-1.290, -1.063e-7
-1.280, -1.057e-7
-1.270, -1.049e-7
-1.260, -1.039e-7
-1.250, -1.030e-7
-1.240, -1.022e-7
-1.230, -1.016e-7
-1.220, -1.009e-7
-1.210, -1.001e-7
-1.200, -9.921e-8
-1.190, -9.839e-8
-1.180, -9.748e-8
-1.170, -9.656e-8
-1.160, -9.576e-8
-1.150, -9.507e-8
-1.140, -9.437e-8
-1.130, -9.363e-8
-1.120, -9.265e-8
-1.110, -9.170e-8
-1.100, -9.088e-8
-1.090, -9.022e-8
-1.080, -8.948e-8
-1.070, -8.866e-8
-1.060, -8.781e-8
-1.050, -8.686e-8
-1.040, -8.591e-8
-1.030, -8.502e-8
-1.020, -8.425e-8
-1.010, -8.353e-8
-1.000, -8.272e-8
-0.990, -8.184e-8
-0.980, -8.083e-8
-0.970, -7.990e-8
-0.960, -7.908e-8
-0.950, -7.832e-8
-0.940, -7.743e-8
-0.930, -7.651e-8
-0.920, -7.558e-8
-0.910, -7.463e-8
-0.900, -7.372e-8
-0.890, -7.290e-8
-0.880, -7.214e-8
-0.870, -7.128e-8
-0.860, -7.028e-8
-0.850, -6.933e-8
-0.840, -6.847e-8
-0.830, -6.760e-8
-0.820, -6.673e-8
-0.810, -6.585e-8
-0.800, -6.492e-8
-0.790, -6.395e-8
-0.780, -6.284e-8
-0.770, -6.189e-8
-0.760, -6.127e-8
-0.750, -6.081e-8
-0.740, -5.997e-8
-0.730, -5.891e-8
-0.720, -5.743e-8
-0.710, -5.649e-8
-0.700, -5.568e-8
-0.690, -5.493e-8
-0.680, -5.412e-8
-0.670, -5.334e-8
-0.660, -5.236e-8
-0.650, -5.115e-8
-0.640, -5.009e-8
-0.630, -4.938e-8
-0.620, -4.885e-8
-0.610, -4.794e-8
-0.600, -4.670e-8
-0.590, -4.541e-8
-0.580, -4.475e-8
-0.570, -4.421e-8
-0.560, -4.328e-8
-0.550, -4.222e-8
-0.540, -4.130e-8
-0.530, -4.053e-8
-0.520, -3.962e-8
-0.510, -3.851e-8
-0.500, -3.770e-8
-0.490, -3.707e-8
-0.480, -3.630e-8
-0.470, -3.509e-8
-0.460, -3.397e-8
-0.450, -3.314e-8
-0.440, -3.248e-8
-0.430, -3.192e-8
-0.420, -3.117e-8
-0.410, -3.003e-8
-0.400, -2.892e-8
-0.390, -2.812e-8
-0.380, -2.735e-8
-0.370, -2.653e-8
-0.360, -2.568e-8
-0.350, -2.500e-8
-0.340, -2.424e-8
-0.330, -2.308e-8
-0.320, -2.212e-8
-0.310, -2.141e-8
-0.300, -2.096e-8
-0.290, -2.042e-8
-0.280, -1.934e-8
-0.270, -1.823e-8
-0.260, -1.749e-8
-0.250, -1.690e-8
-0.240, -1.629e-8
-0.230, -1.551e-8
-0.220, -1.476e-8
-0.210, -1.409e-8
-0.200, -1.321e-8
-0.190, -1.223e-8
-0.180, -1.159e-8
-0.170, -1.125e-8
-0.160, -1.081e-8
-0.150, -9.770e-9
-0.140, -8.685e-9
-0.130, -7.980e-9
-0.120, -7.402e-9
-0.110, -7.070e-9
-0.100, -6.609e-9
-0.090, -5.784e-9
-0.080, -4.880e-9
-0.070, -4.265e-9
-0.060, -3.742e-9
-0.050, -3.182e-9
-0.040, -2.595e-9
-0.030, -1.906e-9
-0.020, -1.051e-9
-0.010, -3.617e-10
-0.000, 9.350e-11
0.010, 4.072e-10
0.020, 1.022e-9
0.030, 1.871e-9
0.040, 2.520e-9
0.050, 2.975e-9
0.060, 3.301e-9
0.070, 3.708e-9
0.080, 4.396e-9
0.090, 5.079e-9
0.100, 5.602e-9
0.110, 6.051e-9
0.120, 6.531e-9
0.130, 7.008e-9
0.140, 7.583e-9
0.150, 8.195e-9
0.160, 8.739e-9
0.170, 9.216e-9
0.180, 9.576e-9
0.190, 9.924e-9
0.200, 1.054e-8
0.210, 1.123e-8
0.220, 1.172e-8
0.230, 1.209e-8
0.240, 1.238e-8
0.250, 1.276e-8
0.260, 1.342e-8
0.270, 1.400e-8
0.280, 1.440e-8
0.290, 1.483e-8
0.300, 1.531e-8
0.310, 1.573e-8
0.320, 1.608e-8
0.330, 1.651e-8
0.340, 1.704e-8
0.350, 1.742e-8
0.360, 1.771e-8
0.370, 1.808e-8
0.380, 1.845e-8
0.390, 1.887e-8
0.400, 1.917e-8
0.410, 1.934e-8
0.420, 1.958e-8
0.430, 1.990e-8
0.440, 2.017e-8
0.450, 2.017e-8
0.460, 1.993e-8
0.470, 1.982e-8
0.480, 2.022e-8
0.490, 2.041e-8
0.500, 2.042e-8
0.510, 2.029e-8
0.520, 2.035e-8
0.530, 2.054e-8
0.540, 2.063e-8
0.550, 2.074e-8
0.560, 2.086e-8
0.570, 2.103e-8
0.580, 2.113e-8
0.590, 2.118e-8
0.600, 2.133e-8
0.610, 2.161e-8
0.620, 2.184e-8
0.630, 2.174e-8
0.640, 2.164e-8
0.650, 2.179e-8
0.660, 2.234e-8
0.670, 2.249e-8
0.680, 2.249e-8
0.690, 2.241e-8
0.700, 2.250e-8
0.710, 2.272e-8
0.720, 2.292e-8
0.730, 2.292e-8
0.740, 2.296e-8
0.750, 2.313e-8
0.760, 2.325e-8
0.770, 2.323e-8
0.780, 2.335e-8
0.790, 2.359e-8
0.800, 2.366e-8
0.810, 2.359e-8
0.820, 2.357e-8
0.830, 2.372e-8
0.840, 2.400e-8
0.850, 2.405e-8
0.860, 2.403e-8
0.870, 2.408e-8
0.880, 2.418e-8
0.890, 2.426e-8
0.900, 2.435e-8
0.910, 2.445e-8
0.920, 2.452e-8
0.930, 2.459e-8
0.940, 2.467e-8
0.950, 2.475e-8
0.960, 2.486e-8
0.970, 2.493e-8
0.980, 2.499e-8
0.990, 2.502e-8
1.000, 2.502e-8
1.010, 2.510e-8
1.020, 2.524e-8
1.030, 2.531e-8
1.040, 2.534e-8
1.050, 2.526e-8
1.060, 2.523e-8
1.070, 2.523e-8
1.080, 2.527e-8
1.090, 2.535e-8
1.100, 2.541e-8
1.110, 2.550e-8
1.120, 2.548e-8
1.130, 2.554e-8
1.140, 2.575e-8
1.150, 2.594e-8
1.160, 2.602e-8
1.170, 2.608e-8
1.180, 2.608e-8
1.190, 2.609e-8
1.200, 2.618e-8
1.210, 2.629e-8
1.220, 2.640e-8
1.230, 2.648e-8
1.240, 2.654e-8
1.250, 2.660e-8
1.260, 2.668e-8
1.270, 2.679e-8
1.280, 2.688e-8
1.290, 2.692e-8
1.300, 2.693e-8
1.310, 2.696e-8
1.320, 2.698e-8
1.330, 2.702e-8
1.340, 2.706e-8
1.350, 2.710e-8
1.360, 2.718e-8
1.370, 2.726e-8
1.380, 2.734e-8
1.390, 2.739e-8
1.400, 2.744e-8
1.410, 2.752e-8
1.420, 2.757e-8
1.430, 2.761e-8
1.440, 2.766e-8
1.450, 2.773e-8
1.460, 2.778e-8
1.470, 2.782e-8
1.480, 2.787e-8
1.490, 2.791e-8
1.500, 2.796e-8
1.510, 2.799e-8
1.520, 2.802e-8
1.530, 2.808e-8
1.540, 2.814e-8
1.550, 2.818e-8
1.560, 2.822e-8
1.570, 2.825e-8
1.580, 2.830e-8
1.590, 2.834e-8
1.600, 2.840e-8
1.610, 2.844e-8
1.620, 2.848e-8
1.630, 2.853e-8
1.640, 2.859e-8
1.650, 2.864e-8
1.660, 2.867e-8
1.670, 2.871e-8
1.680, 2.874e-8
1.690, 2.879e-8
1.700, 2.884e-8
1.710, 2.893e-8
1.720, 2.897e-8
1.730, 2.903e-8
1.740, 2.906e-8
1.750, 2.911e-8
1.760, 2.916e-8
1.770, 2.921e-8
1.780, 2.925e-8
1.790, 2.930e-8
1.800, 2.933e-8
1.810, 2.937e-8
1.820, 2.940e-8
1.830, 2.943e-8
1.840, 2.946e-8
1.850, 2.951e-8
1.860, 2.952e-8
1.870, 2.955e-8
1.880, 2.959e-8
1.890, 2.962e-8
1.900, 2.965e-8
1.910, 2.969e-8
1.920, 2.973e-8
1.930, 2.977e-8
1.940, 2.981e-8
1.950, 2.986e-8
1.960, 2.989e-8
1.970, 2.993e-8
1.980, 2.997e-8
1.990, 3.000e-8
