# Supplementary material for: An Insulin-Modified pH-Responsive Nanopipette Based on Ion Current Rectification
Source: Sensors (Basel). 2024 Jun 30;24(13):4264. doi: 10.3390/s24134264 (PMC11244478; doi:10.3390/s24134264)
Supplement: Supplementary file 1 [file sensors-24-04264-s001.zip › Selectivity/1 H+.txt]

Aug. 5, 2023   11:20:42
Linear Sweep Voltammetry
File: s:\Data Source:  Experiment
Instrument Model:  CHI830D
Header: 
Note: 

Init E (V) = -2
Final E (V) = 2
Scan Rate (V/s) = 0.5
Sample Interval (V) = 0.01
Quiet Time (sec) = 2
Sensitivity (A/V) = 1e-8


Potential/V, Current/A

-2.000, -1.561e-8
-1.990, -1.559e-8
-1.980, -1.558e-8
-1.970, -1.556e-8
-1.960, -1.554e-8
-1.950, -1.553e-8
-1.940, -1.552e-8
-1.930, -1.551e-8
-1.920, -1.550e-8
-1.910, -1.549e-8
-1.900, -1.548e-8
-1.890, -1.547e-8
-1.880, -1.546e-8
-1.870, -1.545e-8
-1.860, -1.544e-8
-1.850, -1.543e-8
-1.840, -1.542e-8
-1.830, -1.540e-8
-1.820, -1.539e-8
-1.810, -1.538e-8
-1.800, -1.536e-8
-1.790, -1.534e-8
-1.780, -1.532e-8
-1.770, -1.530e-8
-1.760, -1.528e-8
-1.750, -1.526e-8
-1.740, -1.524e-8
-1.730, -1.522e-8
-1.720, -1.519e-8
-1.710, -1.516e-8
-1.700, -1.514e-8
-1.690, -1.512e-8
-1.680, -1.509e-8
-1.670, -1.506e-8
-1.660, -1.503e-8
-1.650, -1.499e-8
-1.640, -1.496e-8
-1.630, -1.493e-8
-1.620, -1.489e-8
-1.610, -1.484e-8
-1.600, -1.480e-8
-1.590, -1.476e-8
-1.580, -1.472e-8
-1.570, -1.467e-8
-1.560, -1.461e-8
-1.550, -1.457e-8
-1.540, -1.452e-8
-1.530, -1.446e-8
-1.520, -1.440e-8
-1.510, -1.434e-8
-1.500, -1.428e-8
-1.490, -1.422e-8
-1.480, -1.415e-8
-1.470, -1.409e-8
-1.460, -1.402e-8
-1.450, -1.396e-8
-1.440, -1.389e-8
-1.430, -1.381e-8
-1.420, -1.373e-8
-1.410, -1.366e-8
-1.400, -1.358e-8
-1.390, -1.350e-8
-1.380, -1.342e-8
-1.370, -1.334e-8
-1.360, -1.326e-8
-1.350, -1.317e-8
-1.340, -1.308e-8
-1.330, -1.299e-8
-1.320, -1.290e-8
-1.310, -1.281e-8
-1.300, -1.272e-8
-1.290, -1.263e-8
-1.280, -1.253e-8
-1.270, -1.244e-8
-1.260, -1.234e-8
-1.250, -1.223e-8
-1.240, -1.215e-8
-1.230, -1.205e-8
-1.220, -1.194e-8
-1.210, -1.184e-8
-1.200, -1.174e-8
-1.190, -1.164e-8
-1.180, -1.154e-8
-1.170, -1.143e-8
-1.160, -1.133e-8
-1.150, -1.122e-8
-1.140, -1.112e-8
-1.130, -1.102e-8
-1.120, -1.091e-8
-1.110, -1.081e-8
-1.100, -1.070e-8
-1.090, -1.060e-8
-1.080, -1.048e-8
-1.070, -1.037e-8
-1.060, -1.027e-8
-1.050, -1.016e-8
-1.040, -1.004e-8
-1.030, -9.932e-9
-1.020, -9.819e-9
-1.010, -9.717e-9
-1.000, -9.606e-9
-0.990, -9.494e-9
-0.980, -9.385e-9
-0.970, -9.277e-9
-0.960, -9.160e-9
-0.950, -9.055e-9
-0.940, -8.944e-9
-0.930, -8.834e-9
-0.920, -8.720e-9
-0.910, -8.604e-9
-0.900, -8.493e-9
-0.890, -8.384e-9
-0.880, -8.276e-9
-0.870, -8.168e-9
-0.860, -8.053e-9
-0.850, -7.946e-9
-0.840, -7.834e-9
-0.830, -7.721e-9
-0.820, -7.604e-9
-0.810, -7.496e-9
-0.800, -7.382e-9
-0.790, -7.270e-9
-0.780, -7.147e-9
-0.770, -7.024e-9
-0.760, -6.902e-9
-0.750, -6.795e-9
-0.740, -6.684e-9
-0.730, -6.588e-9
-0.720, -6.478e-9
-0.710, -6.376e-9
-0.700, -6.277e-9
-0.690, -6.162e-9
-0.680, -6.056e-9
-0.670, -5.943e-9
-0.660, -5.830e-9
-0.650, -5.727e-9
-0.640, -5.631e-9
-0.630, -5.521e-9
-0.620, -5.413e-9
-0.610, -5.301e-9
-0.600, -5.193e-9
-0.590, -5.085e-9
-0.580, -4.974e-9
-0.570, -4.863e-9
-0.560, -4.753e-9
-0.550, -4.653e-9
-0.540, -4.553e-9
-0.530, -4.451e-9
-0.520, -4.346e-9
-0.510, -4.244e-9
-0.500, -4.139e-9
-0.490, -4.024e-9
-0.480, -3.923e-9
-0.470, -3.822e-9
-0.460, -3.722e-9
-0.450, -3.619e-9
-0.440, -3.525e-9
-0.430, -3.428e-9
-0.420, -3.320e-9
-0.410, -3.217e-9
-0.400, -3.117e-9
-0.390, -3.016e-9
-0.380, -2.918e-9
-0.370, -2.821e-9
-0.360, -2.720e-9
-0.350, -2.623e-9
-0.340, -2.523e-9
-0.330, -2.432e-9
-0.320, -2.333e-9
-0.310, -2.238e-9
-0.300, -2.142e-9
-0.290, -2.044e-9
-0.280, -1.954e-9
-0.270, -1.861e-9
-0.260, -1.765e-9
-0.250, -1.671e-9
-0.240, -1.581e-9
-0.230, -1.488e-9
-0.220, -1.395e-9
-0.210, -1.305e-9
-0.200, -1.215e-9
-0.190, -1.125e-9
-0.180, -1.035e-9
-0.170, -9.457e-10
-0.160, -8.580e-10
-0.150, -7.673e-10
-0.140, -6.818e-10
-0.130, -5.966e-10
-0.120, -5.077e-10
-0.110, -4.213e-10
-0.100, -3.367e-10
-0.090, -2.518e-10
-0.080, -1.654e-10
-0.070, -8.292e-11
-0.060, 3.811e-12
-0.050, 9.023e-11
-0.040, 1.751e-10
-0.030, 2.585e-10
-0.020, 3.418e-10
-0.010, 4.252e-10
-0.000, 5.076e-10
0.010, 5.913e-10
0.020, 6.728e-10
0.030, 7.537e-10
0.040, 8.343e-10
0.050, 9.170e-10
0.060, 9.991e-10
0.070, 1.080e-9
0.080, 1.161e-9
0.090, 1.242e-9
0.100, 1.321e-9
0.110, 1.403e-9
0.120, 1.481e-9
0.130, 1.560e-9
0.140, 1.639e-9
0.150, 1.719e-9
0.160, 1.798e-9
0.170, 1.876e-9
0.180, 1.955e-9
0.190, 2.034e-9
0.200, 2.113e-9
0.210, 2.190e-9
0.220, 2.271e-9
0.230, 2.350e-9
0.240, 2.428e-9
0.250, 2.507e-9
0.260, 2.584e-9
0.270, 2.662e-9
0.280, 2.743e-9
0.290, 2.819e-9
0.300, 2.897e-9
0.310, 2.981e-9
0.320, 3.061e-9
0.330, 3.138e-9
0.340, 3.219e-9
0.350, 3.301e-9
0.360, 3.384e-9
0.370, 3.463e-9
0.380, 3.544e-9
0.390, 3.637e-9
0.400, 3.711e-9
0.410, 3.792e-9
0.420, 3.871e-9
0.430, 3.950e-9
0.440, 4.033e-9
0.450, 4.116e-9
0.460, 4.203e-9
0.470, 4.286e-9
0.480, 4.376e-9
0.490, 4.466e-9
0.500, 4.548e-9
0.510, 4.632e-9
0.520, 4.717e-9
0.530, 4.804e-9
0.540, 4.891e-9
0.550, 4.978e-9
0.560, 5.066e-9
0.570, 5.154e-9
0.580, 5.245e-9
0.590, 5.325e-9
0.600, 5.415e-9
0.610, 5.504e-9
0.620, 5.594e-9
0.630, 5.680e-9
0.640, 5.782e-9
0.650, 5.873e-9
0.660, 5.959e-9
0.670, 6.046e-9
0.680, 6.149e-9
0.690, 6.253e-9
0.700, 6.346e-9
0.710, 6.442e-9
0.720, 6.555e-9
0.730, 6.655e-9
0.740, 6.758e-9
0.750, 6.846e-9
0.760, 6.954e-9
0.770, 7.068e-9
0.780, 7.164e-9
0.790, 7.294e-9
0.800, 7.388e-9
0.810, 7.485e-9
0.820, 7.586e-9
0.830, 7.670e-9
0.840, 7.731e-9
0.850, 7.859e-9
0.860, 8.018e-9
0.870, 8.137e-9
0.880, 8.254e-9
0.890, 8.375e-9
0.900, 8.474e-9
0.910, 8.553e-9
0.920, 8.670e-9
0.930, 8.778e-9
0.940, 8.890e-9
0.950, 8.995e-9
0.960, 9.107e-9
0.970, 9.227e-9
0.980, 9.352e-9
0.990, 9.460e-9
1.000, 9.580e-9
1.010, 9.713e-9
1.020, 9.813e-9
1.030, 9.947e-9
1.040, 1.007e-8
1.050, 1.020e-8
1.060, 1.030e-8
1.070, 1.043e-8
1.080, 1.055e-8
1.090, 1.069e-8
1.100, 1.082e-8
1.110, 1.097e-8
1.120, 1.108e-8
1.130, 1.119e-8
1.140, 1.132e-8
1.150, 1.152e-8
1.160, 1.170e-8
1.170, 1.184e-8
1.180, 1.198e-8
1.190, 1.216e-8
1.200, 1.235e-8
1.210, 1.247e-8
1.220, 1.263e-8
1.230, 1.275e-8
1.240, 1.290e-8
1.250, 1.301e-8
1.260, 1.316e-8
1.270, 1.331e-8
1.280, 1.345e-8
1.290, 1.358e-8
1.300, 1.371e-8
1.310, 1.385e-8
1.320, 1.401e-8
1.330, 1.415e-8
1.340, 1.431e-8
1.350, 1.447e-8
1.360, 1.461e-8
1.370, 1.472e-8
1.380, 1.489e-8
1.390, 1.505e-8
1.400, 1.521e-8
1.410, 1.539e-8
1.420, 1.558e-8
1.430, 1.575e-8
1.440, 1.591e-8
1.450, 1.605e-8
1.460, 1.619e-8
1.470, 1.636e-8
1.480, 1.655e-8
1.490, 1.669e-8
1.500, 1.685e-8
1.510, 1.702e-8
1.520, 1.715e-8
1.530, 1.733e-8
1.540, 1.747e-8
1.550, 1.764e-8
1.560, 1.776e-8
1.570, 1.792e-8
1.580, 1.811e-8
1.590, 1.829e-8
1.600, 1.846e-8
1.610, 1.865e-8
1.620, 1.887e-8
1.630, 1.909e-8
1.640, 1.924e-8
1.650, 1.941e-8
1.660, 1.957e-8
1.670, 1.972e-8
1.680, 1.988e-8
1.690, 2.013e-8
1.700, 2.030e-8
1.710, 2.045e-8
1.720, 2.068e-8
1.730, 2.090e-8
1.740, 2.104e-8
1.750, 2.123e-8
1.760, 2.136e-8
1.770, 2.154e-8
1.780, 2.175e-8
1.790, 2.196e-8
1.800, 2.210e-8
1.810, 2.220e-8
1.820, 2.245e-8
1.830, 2.266e-8
1.840, 2.290e-8
1.850, 2.318e-8
1.860, 2.334e-8
1.870, 2.352e-8
1.880, 2.360e-8
1.890, 2.379e-8
1.900, 2.398e-8
1.910, 2.420e-8
1.920, 2.440e-8
1.930, 2.462e-8
1.940, 2.481e-8
1.950, 2.502e-8
1.960, 2.522e-8
1.970, 2.544e-8
1.980, 2.560e-8
1.990, 2.581e-8
