# Supplementary material for: An Insulin-Modified pH-Responsive Nanopipette Based on Ion Current Rectification
Source: Sensors (Basel). 2024 Jun 30;24(13):4264. doi: 10.3390/s24134264 (PMC11244478; doi:10.3390/s24134264)
Supplement: Supplementary file 1 [file sensors-24-04264-s001.zip › Selectivity/1 kcl.txt]

Aug. 5, 2023   11:50:52
Linear Sweep Voltammetry
File: s:\Data Source:  Experiment
Instrument Model:  CHI830D
Header: 
Note: 

Init E (V) = -2
Final E (V) = 2
Scan Rate (V/s) = 0.5
Sample Interval (V) = 0.01
Quiet Time (sec) = 2
Sensitivity (A/V) = 1e-7


Potential/V, Current/A

-2.000, -1.566e-7
-1.990, -1.559e-7
-1.980, -1.552e-7
-1.970, -1.547e-7
-1.960, -1.542e-7
-1.950, -1.535e-7
-1.940, -1.528e-7
-1.930, -1.522e-7
-1.920, -1.517e-7
-1.910, -1.512e-7
-1.900, -1.506e-7
-1.890, -1.499e-7
-1.880, -1.491e-7
-1.870, -1.485e-7
-1.860, -1.478e-7
-1.850, -1.472e-7
-1.840, -1.467e-7
-1.830, -1.460e-7
-1.820, -1.453e-7
-1.810, -1.447e-7
-1.800, -1.441e-7
-1.790, -1.435e-7
-1.780, -1.428e-7
-1.770, -1.422e-7
-1.760, -1.416e-7
-1.750, -1.410e-7
-1.740, -1.404e-7
-1.730, -1.397e-7
-1.720, -1.391e-7
-1.710, -1.384e-7
-1.700, -1.378e-7
-1.690, -1.372e-7
-1.680, -1.365e-7
-1.670, -1.358e-7
-1.660, -1.350e-7
-1.650, -1.343e-7
-1.640, -1.336e-7
-1.630, -1.329e-7
-1.620, -1.322e-7
-1.610, -1.316e-7
-1.600, -1.311e-7
-1.590, -1.304e-7
-1.580, -1.299e-7
-1.570, -1.292e-7
-1.560, -1.285e-7
-1.550, -1.277e-7
-1.540, -1.270e-7
-1.530, -1.263e-7
-1.520, -1.255e-7
-1.510, -1.247e-7
-1.500, -1.240e-7
-1.490, -1.233e-7
-1.480, -1.225e-7
-1.470, -1.218e-7
-1.460, -1.211e-7
-1.450, -1.204e-7
-1.440, -1.197e-7
-1.430, -1.190e-7
-1.420, -1.182e-7
-1.410, -1.175e-7
-1.400, -1.167e-7
-1.390, -1.160e-7
-1.380, -1.152e-7
-1.370, -1.144e-7
-1.360, -1.137e-7
-1.350, -1.131e-7
-1.340, -1.124e-7
-1.330, -1.116e-7
-1.320, -1.108e-7
-1.310, -1.100e-7
-1.300, -1.092e-7
-1.290, -1.085e-7
-1.280, -1.077e-7
-1.270, -1.069e-7
-1.260, -1.061e-7
-1.250, -1.054e-7
-1.240, -1.046e-7
-1.230, -1.037e-7
-1.220, -1.028e-7
-1.210, -1.020e-7
-1.200, -1.012e-7
-1.190, -1.003e-7
-1.180, -9.951e-8
-1.170, -9.867e-8
-1.160, -9.783e-8
-1.150, -9.696e-8
-1.140, -9.611e-8
-1.130, -9.527e-8
-1.120, -9.442e-8
-1.110, -9.354e-8
-1.100, -9.266e-8
-1.090, -9.179e-8
-1.080, -9.090e-8
-1.070, -9.008e-8
-1.060, -8.921e-8
-1.050, -8.838e-8
-1.040, -8.751e-8
-1.030, -8.662e-8
-1.020, -8.575e-8
-1.010, -8.483e-8
-1.000, -8.393e-8
-0.990, -8.305e-8
-0.980, -8.217e-8
-0.970, -8.129e-8
-0.960, -8.037e-8
-0.950, -7.946e-8
-0.940, -7.857e-8
-0.930, -7.766e-8
-0.920, -7.675e-8
-0.910, -7.583e-8
-0.900, -7.494e-8
-0.890, -7.402e-8
-0.880, -7.309e-8
-0.870, -7.220e-8
-0.860, -7.128e-8
-0.850, -7.037e-8
-0.840, -6.944e-8
-0.830, -6.852e-8
-0.820, -6.759e-8
-0.810, -6.666e-8
-0.800, -6.574e-8
-0.790, -6.482e-8
-0.780, -6.389e-8
-0.770, -6.297e-8
-0.760, -6.200e-8
-0.750, -6.107e-8
-0.740, -6.016e-8
-0.730, -5.922e-8
-0.720, -5.831e-8
-0.710, -5.738e-8
-0.700, -5.644e-8
-0.690, -5.551e-8
-0.680, -5.460e-8
-0.670, -5.367e-8
-0.660, -5.274e-8
-0.650, -5.181e-8
-0.640, -5.088e-8
-0.630, -4.995e-8
-0.620, -4.903e-8
-0.610, -4.811e-8
-0.600, -4.720e-8
-0.590, -4.629e-8
-0.580, -4.535e-8
-0.570, -4.443e-8
-0.560, -4.354e-8
-0.550, -4.263e-8
-0.540, -4.172e-8
-0.530, -4.083e-8
-0.520, -3.993e-8
-0.510, -3.902e-8
-0.500, -3.814e-8
-0.490, -3.725e-8
-0.480, -3.636e-8
-0.470, -3.547e-8
-0.460, -3.459e-8
-0.450, -3.372e-8
-0.440, -3.284e-8
-0.430, -3.197e-8
-0.420, -3.110e-8
-0.410, -3.024e-8
-0.400, -2.938e-8
-0.390, -2.853e-8
-0.380, -2.768e-8
-0.370, -2.684e-8
-0.360, -2.600e-8
-0.350, -2.516e-8
-0.340, -2.433e-8
-0.330, -2.350e-8
-0.320, -2.268e-8
-0.310, -2.186e-8
-0.300, -2.106e-8
-0.290, -2.026e-8
-0.280, -1.946e-8
-0.270, -1.866e-8
-0.260, -1.788e-8
-0.250, -1.710e-8
-0.240, -1.633e-8
-0.230, -1.557e-8
-0.220, -1.481e-8
-0.210, -1.406e-8
-0.200, -1.331e-8
-0.190, -1.258e-8
-0.180, -1.186e-8
-0.170, -1.115e-8
-0.160, -1.044e-8
-0.150, -9.727e-9
-0.140, -9.032e-9
-0.130, -8.334e-9
-0.120, -7.645e-9
-0.110, -6.975e-9
-0.100, -6.304e-9
-0.090, -5.637e-9
-0.080, -4.982e-9
-0.070, -4.333e-9
-0.060, -3.687e-9
-0.050, -3.062e-9
-0.040, -2.432e-9
-0.030, -1.810e-9
-0.020, -1.208e-9
-0.010, -5.894e-10
-0.000, 1.036e-11
0.010, 6.071e-10
0.020, 1.195e-9
0.030, 1.773e-9
0.040, 2.348e-9
0.050, 2.914e-9
0.060, 3.477e-9
0.070, 4.027e-9
0.080, 4.578e-9
0.090, 5.116e-9
0.100, 5.654e-9
0.110, 6.180e-9
0.120, 6.709e-9
0.130, 7.235e-9
0.140, 7.749e-9
0.150, 8.250e-9
0.160, 8.758e-9
0.170, 9.253e-9
0.180, 9.742e-9
0.190, 1.023e-8
0.200, 1.073e-8
0.210, 1.121e-8
0.220, 1.170e-8
0.230, 1.217e-8
0.240, 1.263e-8
0.250, 1.309e-8
0.260, 1.355e-8
0.270, 1.399e-8
0.280, 1.443e-8
0.290, 1.488e-8
0.300, 1.531e-8
0.310, 1.575e-8
0.320, 1.617e-8
0.330, 1.659e-8
0.340, 1.700e-8
0.350, 1.741e-8
0.360, 1.779e-8
0.370, 1.815e-8
0.380, 1.852e-8
0.390, 1.886e-8
0.400, 1.915e-8
0.410, 1.934e-8
0.420, 1.948e-8
0.430, 1.958e-8
0.440, 1.961e-8
0.450, 1.966e-8
0.460, 1.976e-8
0.470, 1.990e-8
0.480, 2.003e-8
0.490, 2.018e-8
0.500, 2.034e-8
0.510, 2.050e-8
0.520, 2.066e-8
0.530, 2.083e-8
0.540, 2.096e-8
0.550, 2.111e-8
0.560, 2.125e-8
0.570, 2.139e-8
0.580, 2.153e-8
0.590, 2.166e-8
0.600, 2.178e-8
0.610, 2.191e-8
0.620, 2.202e-8
0.630, 2.214e-8
0.640, 2.226e-8
0.650, 2.238e-8
0.660, 2.250e-8
0.670, 2.261e-8
0.680, 2.273e-8
0.690, 2.285e-8
0.700, 2.296e-8
0.710, 2.307e-8
0.720, 2.319e-8
0.730, 2.330e-8
0.740, 2.339e-8
0.750, 2.349e-8
0.760, 2.358e-8
0.770, 2.368e-8
0.780, 2.377e-8
0.790, 2.385e-8
0.800, 2.394e-8
0.810, 2.402e-8
0.820, 2.410e-8
0.830, 2.419e-8
0.840, 2.427e-8
0.850, 2.435e-8
0.860, 2.443e-8
0.870, 2.450e-8
0.880, 2.458e-8
0.890, 2.466e-8
0.900, 2.473e-8
0.910, 2.480e-8
0.920, 2.487e-8
0.930, 2.496e-8
0.940, 2.503e-8
0.950, 2.510e-8
0.960, 2.518e-8
0.970, 2.525e-8
0.980, 2.532e-8
0.990, 2.539e-8
1.000, 2.546e-8
1.010, 2.553e-8
1.020, 2.561e-8
1.030, 2.568e-8
1.040, 2.575e-8
1.050, 2.581e-8
1.060, 2.588e-8
1.070, 2.594e-8
1.080, 2.601e-8
1.090, 2.609e-8
1.100, 2.615e-8
1.110, 2.623e-8
1.120, 2.630e-8
1.130, 2.636e-8
1.140, 2.643e-8
1.150, 2.649e-8
1.160, 2.656e-8
1.170, 2.663e-8
1.180, 2.671e-8
1.190, 2.679e-8
1.200, 2.685e-8
1.210, 2.690e-8
1.220, 2.696e-8
1.230, 2.703e-8
1.240, 2.709e-8
1.250, 2.714e-8
1.260, 2.719e-8
1.270, 2.725e-8
1.280, 2.735e-8
1.290, 2.748e-8
1.300, 2.754e-8
1.310, 2.759e-8
1.320, 2.763e-8
1.330, 2.769e-8
1.340, 2.776e-8
1.350, 2.780e-8
1.360, 2.786e-8
1.370, 2.791e-8
1.380, 2.796e-8
1.390, 2.802e-8
1.400, 2.807e-8
1.410, 2.811e-8
1.420, 2.817e-8
1.430, 2.822e-8
1.440, 2.826e-8
1.450, 2.831e-8
1.460, 2.835e-8
1.470, 2.839e-8
1.480, 2.844e-8
1.490, 2.849e-8
1.500, 2.854e-8
1.510, 2.859e-8
1.520, 2.862e-8
1.530, 2.868e-8
1.540, 2.873e-8
1.550, 2.879e-8
1.560, 2.884e-8
1.570, 2.890e-8
1.580, 2.892e-8
1.590, 2.895e-8
1.600, 2.899e-8
1.610, 2.902e-8
1.620, 2.908e-8
1.630, 2.914e-8
1.640, 2.921e-8
1.650, 2.925e-8
1.660, 2.930e-8
1.670, 2.933e-8
1.680, 2.939e-8
1.690, 2.942e-8
1.700, 2.946e-8
1.710, 2.950e-8
1.720, 2.956e-8
1.730, 2.962e-8
1.740, 2.966e-8
1.750, 2.968e-8
1.760, 2.974e-8
1.770, 2.979e-8
1.780, 2.983e-8
1.790, 2.987e-8
1.800, 2.990e-8
1.810, 2.994e-8
1.820, 2.997e-8
1.830, 3.003e-8
1.840, 3.009e-8
1.850, 3.013e-8
1.860, 3.018e-8
1.870, 3.023e-8
1.880, 3.026e-8
1.890, 3.032e-8
1.900, 3.035e-8
1.910, 3.039e-8
1.920, 3.043e-8
1.930, 3.048e-8
1.940, 3.054e-8
1.950, 3.061e-8
1.960, 3.070e-8
1.970, 3.076e-8
1.980, 3.084e-8
1.990, 3.088e-8
