# Supplementary material for: An Insulin-Modified pH-Responsive Nanopipette Based on Ion Current Rectification
Source: Sensors (Basel). 2024 Jun 30;24(13):4264. doi: 10.3390/s24134264 (PMC11244478; doi:10.3390/s24134264)
Supplement: Supplementary file 1 [file sensors-24-04264-s001.zip › Selectivity/1 mgcl2.txt]

Aug. 5, 2023   11:51:12
Linear Sweep Voltammetry
File: s:\Data Source:  Experiment
Instrument Model:  CHI830D
Header: 
Note: 

Init E (V) = -2
Final E (V) = 2
Scan Rate (V/s) = 0.5
Sample Interval (V) = 0.01
Quiet Time (sec) = 2
Sensitivity (A/V) = 1e-7


Potential/V, Current/A

-2.000, -1.580e-7
-1.990, -1.574e-7
-1.980, -1.566e-7
-1.970, -1.561e-7
-1.960, -1.560e-7
-1.950, -1.569e-7
-1.940, -1.563e-7
-1.930, -1.556e-7
-1.920, -1.550e-7
-1.910, -1.544e-7
-1.900, -1.536e-7
-1.890, -1.530e-7
-1.880, -1.523e-7
-1.870, -1.517e-7
-1.860, -1.511e-7
-1.850, -1.504e-7
-1.840, -1.498e-7
-1.830, -1.491e-7
-1.820, -1.485e-7
-1.810, -1.478e-7
-1.800, -1.472e-7
-1.790, -1.466e-7
-1.780, -1.459e-7
-1.770, -1.452e-7
-1.760, -1.445e-7
-1.750, -1.439e-7
-1.740, -1.432e-7
-1.730, -1.426e-7
-1.720, -1.420e-7
-1.710, -1.413e-7
-1.700, -1.406e-7
-1.690, -1.401e-7
-1.680, -1.394e-7
-1.670, -1.388e-7
-1.660, -1.382e-7
-1.650, -1.376e-7
-1.640, -1.370e-7
-1.630, -1.361e-7
-1.620, -1.354e-7
-1.610, -1.347e-7
-1.600, -1.340e-7
-1.590, -1.333e-7
-1.580, -1.326e-7
-1.570, -1.319e-7
-1.560, -1.312e-7
-1.550, -1.305e-7
-1.540, -1.298e-7
-1.530, -1.292e-7
-1.520, -1.284e-7
-1.510, -1.277e-7
-1.500, -1.269e-7
-1.490, -1.262e-7
-1.480, -1.255e-7
-1.470, -1.247e-7
-1.460, -1.240e-7
-1.450, -1.231e-7
-1.440, -1.225e-7
-1.430, -1.217e-7
-1.420, -1.209e-7
-1.410, -1.201e-7
-1.400, -1.194e-7
-1.390, -1.186e-7
-1.380, -1.178e-7
-1.370, -1.171e-7
-1.360, -1.163e-7
-1.350, -1.154e-7
-1.340, -1.146e-7
-1.330, -1.137e-7
-1.320, -1.129e-7
-1.310, -1.121e-7
-1.300, -1.113e-7
-1.290, -1.105e-7
-1.280, -1.097e-7
-1.270, -1.088e-7
-1.260, -1.080e-7
-1.250, -1.072e-7
-1.240, -1.064e-7
-1.230, -1.056e-7
-1.220, -1.047e-7
-1.210, -1.038e-7
-1.200, -1.030e-7
-1.190, -1.022e-7
-1.180, -1.014e-7
-1.170, -1.005e-7
-1.160, -9.969e-8
-1.150, -9.883e-8
-1.140, -9.796e-8
-1.130, -9.702e-8
-1.120, -9.613e-8
-1.110, -9.519e-8
-1.100, -9.428e-8
-1.090, -9.334e-8
-1.080, -9.245e-8
-1.070, -9.151e-8
-1.060, -9.060e-8
-1.050, -8.968e-8
-1.040, -8.879e-8
-1.030, -8.790e-8
-1.020, -8.697e-8
-1.010, -8.604e-8
-1.000, -8.508e-8
-0.990, -8.418e-8
-0.980, -8.326e-8
-0.970, -8.236e-8
-0.960, -8.144e-8
-0.950, -8.050e-8
-0.940, -7.956e-8
-0.930, -7.865e-8
-0.920, -7.772e-8
-0.910, -7.679e-8
-0.900, -7.588e-8
-0.890, -7.492e-8
-0.880, -7.398e-8
-0.870, -7.304e-8
-0.860, -7.211e-8
-0.850, -7.116e-8
-0.840, -7.022e-8
-0.830, -6.929e-8
-0.820, -6.833e-8
-0.810, -6.737e-8
-0.800, -6.643e-8
-0.790, -6.548e-8
-0.780, -6.451e-8
-0.770, -6.355e-8
-0.760, -6.260e-8
-0.750, -6.165e-8
-0.740, -6.070e-8
-0.730, -5.975e-8
-0.720, -5.882e-8
-0.710, -5.788e-8
-0.700, -5.693e-8
-0.690, -5.597e-8
-0.680, -5.504e-8
-0.670, -5.410e-8
-0.660, -5.314e-8
-0.650, -5.218e-8
-0.640, -5.123e-8
-0.630, -5.029e-8
-0.620, -4.927e-8
-0.610, -4.831e-8
-0.600, -4.736e-8
-0.590, -4.643e-8
-0.580, -4.550e-8
-0.570, -4.459e-8
-0.560, -4.367e-8
-0.550, -4.276e-8
-0.540, -4.184e-8
-0.530, -4.094e-8
-0.520, -4.003e-8
-0.510, -3.914e-8
-0.500, -3.824e-8
-0.490, -3.734e-8
-0.480, -3.645e-8
-0.470, -3.556e-8
-0.460, -3.467e-8
-0.450, -3.377e-8
-0.440, -3.289e-8
-0.430, -3.202e-8
-0.420, -3.115e-8
-0.410, -3.028e-8
-0.400, -2.943e-8
-0.390, -2.856e-8
-0.380, -2.772e-8
-0.370, -2.687e-8
-0.360, -2.604e-8
-0.350, -2.520e-8
-0.340, -2.436e-8
-0.330, -2.355e-8
-0.320, -2.272e-8
-0.310, -2.191e-8
-0.300, -2.110e-8
-0.290, -2.031e-8
-0.280, -1.951e-8
-0.270, -1.872e-8
-0.260, -1.795e-8
-0.250, -1.716e-8
-0.240, -1.640e-8
-0.230, -1.563e-8
-0.220, -1.488e-8
-0.210, -1.412e-8
-0.200, -1.338e-8
-0.190, -1.265e-8
-0.180, -1.192e-8
-0.170, -1.119e-8
-0.160, -1.047e-8
-0.150, -9.758e-9
-0.140, -9.057e-9
-0.130, -8.359e-9
-0.120, -7.667e-9
-0.110, -6.990e-9
-0.100, -6.323e-9
-0.090, -5.655e-9
-0.080, -4.988e-9
-0.070, -4.339e-9
-0.060, -3.693e-9
-0.050, -3.053e-9
-0.040, -2.422e-9
-0.030, -1.801e-9
-0.020, -1.183e-9
-0.010, -5.648e-10
-0.000, 4.111e-11
0.010, 6.379e-10
0.020, 1.225e-9
0.030, 1.813e-9
0.040, 2.394e-9
0.050, 2.963e-9
0.060, 3.532e-9
0.070, 4.083e-9
0.080, 4.633e-9
0.090, 5.187e-9
0.100, 5.728e-9
0.110, 6.257e-9
0.120, 6.792e-9
0.130, 7.315e-9
0.140, 7.835e-9
0.150, 8.355e-9
0.160, 8.866e-9
0.170, 9.376e-9
0.180, 9.871e-9
0.190, 1.036e-8
0.200, 1.086e-8
0.210, 1.135e-8
0.220, 1.183e-8
0.230, 1.231e-8
0.240, 1.279e-8
0.250, 1.326e-8
0.260, 1.371e-8
0.270, 1.417e-8
0.280, 1.463e-8
0.290, 1.508e-8
0.300, 1.552e-8
0.310, 1.596e-8
0.320, 1.639e-8
0.330, 1.682e-8
0.340, 1.722e-8
0.350, 1.762e-8
0.360, 1.801e-8
0.370, 1.837e-8
0.380, 1.871e-8
0.390, 1.899e-8
0.400, 1.918e-8
0.410, 1.930e-8
0.420, 1.935e-8
0.430, 1.938e-8
0.440, 1.946e-8
0.450, 1.955e-8
0.460, 1.969e-8
0.470, 1.982e-8
0.480, 1.997e-8
0.490, 2.014e-8
0.500, 2.029e-8
0.510, 2.045e-8
0.520, 2.060e-8
0.530, 2.076e-8
0.540, 2.092e-8
0.550, 2.108e-8
0.560, 2.124e-8
0.570, 2.139e-8
0.580, 2.155e-8
0.590, 2.169e-8
0.600, 2.184e-8
0.610, 2.197e-8
0.620, 2.213e-8
0.630, 2.233e-8
0.640, 2.248e-8
0.650, 2.257e-8
0.660, 2.268e-8
0.670, 2.279e-8
0.680, 2.289e-8
0.690, 2.299e-8
0.700, 2.309e-8
0.710, 2.318e-8
0.720, 2.330e-8
0.730, 2.341e-8
0.740, 2.352e-8
0.750, 2.361e-8
0.760, 2.371e-8
0.770, 2.380e-8
0.780, 2.388e-8
0.790, 2.399e-8
0.800, 2.408e-8
0.810, 2.418e-8
0.820, 2.428e-8
0.830, 2.437e-8
0.840, 2.446e-8
0.850, 2.455e-8
0.860, 2.464e-8
0.870, 2.473e-8
0.880, 2.480e-8
0.890, 2.490e-8
0.900, 2.501e-8
0.910, 2.511e-8
0.920, 2.513e-8
0.930, 2.517e-8
0.940, 2.521e-8
0.950, 2.534e-8
0.960, 2.552e-8
0.970, 2.563e-8
0.980, 2.580e-8
0.990, 2.595e-8
1.000, 2.606e-8
1.010, 2.615e-8
1.020, 2.623e-8
1.030, 2.629e-8
1.040, 2.633e-8
1.050, 2.637e-8
1.060, 2.640e-8
1.070, 2.642e-8
1.080, 2.644e-8
1.090, 2.647e-8
1.100, 2.649e-8
1.110, 2.654e-8
1.120, 2.657e-8
1.130, 2.667e-8
1.140, 2.675e-8
1.150, 2.681e-8
1.160, 2.687e-8
1.170, 2.694e-8
1.180, 2.702e-8
1.190, 2.708e-8
1.200, 2.715e-8
1.210, 2.722e-8
1.220, 2.728e-8
1.230, 2.734e-8
1.240, 2.740e-8
1.250, 2.745e-8
1.260, 2.760e-8
1.270, 2.772e-8
1.280, 2.778e-8
1.290, 2.791e-8
1.300, 2.803e-8
1.310, 2.816e-8
1.320, 2.826e-8
1.330, 2.835e-8
1.340, 2.843e-8
1.350, 2.850e-8
1.360, 2.859e-8
1.370, 2.865e-8
1.380, 2.871e-8
1.390, 2.878e-8
1.400, 2.886e-8
1.410, 2.891e-8
1.420, 2.898e-8
1.430, 2.905e-8
1.440, 2.909e-8
1.450, 2.914e-8
1.460, 2.920e-8
1.470, 2.924e-8
1.480, 2.929e-8
1.490, 2.937e-8
1.500, 2.942e-8
1.510, 2.947e-8
1.520, 2.953e-8
1.530, 2.959e-8
1.540, 2.963e-8
1.550, 2.967e-8
1.560, 2.973e-8
1.570, 2.981e-8
1.580, 2.986e-8
1.590, 2.993e-8
1.600, 2.998e-8
1.610, 3.004e-8
1.620, 3.010e-8
1.630, 3.014e-8
1.640, 3.015e-8
1.650, 3.014e-8
1.660, 3.011e-8
1.670, 3.010e-8
1.680, 3.012e-8
1.690, 3.017e-8
1.700, 3.020e-8
1.710, 3.022e-8
1.720, 3.029e-8
1.730, 3.035e-8
1.740, 3.038e-8
1.750, 3.041e-8
1.760, 3.044e-8
1.770, 3.047e-8
1.780, 3.048e-8
1.790, 3.052e-8
1.800, 3.057e-8
1.810, 3.062e-8
1.820, 3.067e-8
1.830, 3.069e-8
1.840, 3.072e-8
1.850, 3.076e-8
1.860, 3.077e-8
1.870, 3.079e-8
1.880, 3.095e-8
1.890, 3.114e-8
1.900, 3.120e-8
1.910, 3.126e-8
1.920, 3.130e-8
1.930, 3.140e-8
1.940, 3.147e-8
1.950, 3.150e-8
1.960, 3.155e-8
1.970, 3.157e-8
1.980, 3.161e-8
1.990, 3.166e-8
