# Supplementary material for: An Insulin-Modified pH-Responsive Nanopipette Based on Ion Current Rectification
Source: Sensors (Basel). 2024 Jun 30;24(13):4264. doi: 10.3390/s24134264 (PMC11244478; doi:10.3390/s24134264)
Supplement: Supplementary file 1 [file sensors-24-04264-s001.zip › Selectivity/1 nacl.txt]

Aug. 5, 2023   11:52:01
Linear Sweep Voltammetry
File: s:\Data Source:  Experiment
Instrument Model:  CHI830D
Header: 
Note: 

Init E (V) = -2
Final E (V) = 2
Scan Rate (V/s) = 0.5
Sample Interval (V) = 0.01
Quiet Time (sec) = 2
Sensitivity (A/V) = 1e-7


Potential/V, Current/A

-2.000, -1.622e-7
-1.990, -1.617e-7
-1.980, -1.609e-7
-1.970, -1.601e-7
-1.960, -1.594e-7
-1.950, -1.588e-7
-1.940, -1.582e-7
-1.930, -1.576e-7
-1.920, -1.568e-7
-1.910, -1.561e-7
-1.900, -1.555e-7
-1.890, -1.549e-7
-1.880, -1.544e-7
-1.870, -1.538e-7
-1.860, -1.532e-7
-1.850, -1.528e-7
-1.840, -1.521e-7
-1.830, -1.516e-7
-1.820, -1.510e-7
-1.810, -1.505e-7
-1.800, -1.500e-7
-1.790, -1.495e-7
-1.780, -1.489e-7
-1.770, -1.481e-7
-1.760, -1.473e-7
-1.750, -1.466e-7
-1.740, -1.459e-7
-1.730, -1.453e-7
-1.720, -1.447e-7
-1.710, -1.440e-7
-1.700, -1.434e-7
-1.690, -1.427e-7
-1.680, -1.420e-7
-1.670, -1.413e-7
-1.660, -1.406e-7
-1.650, -1.397e-7
-1.640, -1.390e-7
-1.630, -1.383e-7
-1.620, -1.376e-7
-1.610, -1.368e-7
-1.600, -1.360e-7
-1.590, -1.353e-7
-1.580, -1.346e-7
-1.570, -1.338e-7
-1.560, -1.330e-7
-1.550, -1.322e-7
-1.540, -1.315e-7
-1.530, -1.306e-7
-1.520, -1.299e-7
-1.510, -1.291e-7
-1.500, -1.283e-7
-1.490, -1.275e-7
-1.480, -1.267e-7
-1.470, -1.259e-7
-1.460, -1.251e-7
-1.450, -1.243e-7
-1.440, -1.235e-7
-1.430, -1.227e-7
-1.420, -1.219e-7
-1.410, -1.212e-7
-1.400, -1.204e-7
-1.390, -1.196e-7
-1.380, -1.187e-7
-1.370, -1.176e-7
-1.360, -1.167e-7
-1.350, -1.159e-7
-1.340, -1.151e-7
-1.330, -1.143e-7
-1.320, -1.134e-7
-1.310, -1.125e-7
-1.300, -1.117e-7
-1.290, -1.109e-7
-1.280, -1.100e-7
-1.270, -1.091e-7
-1.260, -1.083e-7
-1.250, -1.075e-7
-1.240, -1.066e-7
-1.230, -1.058e-7
-1.220, -1.048e-7
-1.210, -1.039e-7
-1.200, -1.030e-7
-1.190, -1.022e-7
-1.180, -1.013e-7
-1.170, -1.004e-7
-1.160, -9.950e-8
-1.150, -9.860e-8
-1.140, -9.767e-8
-1.130, -9.676e-8
-1.120, -9.582e-8
-1.110, -9.492e-8
-1.100, -9.402e-8
-1.090, -9.307e-8
-1.080, -9.222e-8
-1.070, -9.134e-8
-1.060, -9.047e-8
-1.050, -8.961e-8
-1.040, -8.867e-8
-1.030, -8.777e-8
-1.020, -8.685e-8
-1.010, -8.593e-8
-1.000, -8.500e-8
-0.990, -8.408e-8
-0.980, -8.313e-8
-0.970, -8.223e-8
-0.960, -8.133e-8
-0.950, -8.041e-8
-0.940, -7.948e-8
-0.930, -7.853e-8
-0.920, -7.757e-8
-0.910, -7.661e-8
-0.900, -7.566e-8
-0.890, -7.473e-8
-0.880, -7.378e-8
-0.870, -7.285e-8
-0.860, -7.188e-8
-0.850, -7.092e-8
-0.840, -6.997e-8
-0.830, -6.903e-8
-0.820, -6.807e-8
-0.810, -6.709e-8
-0.800, -6.612e-8
-0.790, -6.518e-8
-0.780, -6.422e-8
-0.770, -6.328e-8
-0.760, -6.231e-8
-0.750, -6.135e-8
-0.740, -6.041e-8
-0.730, -5.946e-8
-0.720, -5.852e-8
-0.710, -5.756e-8
-0.700, -5.660e-8
-0.690, -5.566e-8
-0.680, -5.472e-8
-0.670, -5.378e-8
-0.660, -5.284e-8
-0.650, -5.189e-8
-0.640, -5.095e-8
-0.630, -5.001e-8
-0.620, -4.908e-8
-0.610, -4.814e-8
-0.600, -4.719e-8
-0.590, -4.625e-8
-0.580, -4.535e-8
-0.570, -4.442e-8
-0.560, -4.351e-8
-0.550, -4.260e-8
-0.540, -4.168e-8
-0.530, -4.077e-8
-0.520, -3.987e-8
-0.510, -3.897e-8
-0.500, -3.807e-8
-0.490, -3.717e-8
-0.480, -3.627e-8
-0.470, -3.537e-8
-0.460, -3.448e-8
-0.450, -3.362e-8
-0.440, -3.273e-8
-0.430, -3.185e-8
-0.420, -3.099e-8
-0.410, -3.013e-8
-0.400, -2.928e-8
-0.390, -2.843e-8
-0.380, -2.759e-8
-0.370, -2.675e-8
-0.360, -2.592e-8
-0.350, -2.508e-8
-0.340, -2.425e-8
-0.330, -2.343e-8
-0.320, -2.261e-8
-0.310, -2.181e-8
-0.300, -2.100e-8
-0.290, -2.020e-8
-0.280, -1.942e-8
-0.270, -1.862e-8
-0.260, -1.785e-8
-0.250, -1.708e-8
-0.240, -1.631e-8
-0.230, -1.555e-8
-0.220, -1.479e-8
-0.210, -1.405e-8
-0.200, -1.331e-8
-0.190, -1.259e-8
-0.180, -1.186e-8
-0.170, -1.114e-8
-0.160, -1.043e-8
-0.150, -9.731e-9
-0.140, -9.026e-9
-0.130, -8.337e-9
-0.120, -7.645e-9
-0.110, -6.978e-9
-0.100, -6.298e-9
-0.090, -5.634e-9
-0.080, -4.975e-9
-0.070, -4.326e-9
-0.060, -3.684e-9
-0.050, -3.050e-9
-0.040, -2.422e-9
-0.030, -1.792e-9
-0.020, -1.180e-9
-0.010, -5.770e-10
-0.000, 3.499e-11
0.010, 6.286e-10
0.020, 1.219e-9
0.030, 1.797e-9
0.040, 2.376e-9
0.050, 2.945e-9
0.060, 3.511e-9
0.070, 4.064e-9
0.080, 4.612e-9
0.090, 5.159e-9
0.100, 5.704e-9
0.110, 6.233e-9
0.120, 6.765e-9
0.130, 7.294e-9
0.140, 7.814e-9
0.150, 8.324e-9
0.160, 8.838e-9
0.170, 9.342e-9
0.180, 9.831e-9
0.190, 1.032e-8
0.200, 1.082e-8
0.210, 1.131e-8
0.220, 1.180e-8
0.230, 1.227e-8
0.240, 1.275e-8
0.250, 1.321e-8
0.260, 1.367e-8
0.270, 1.414e-8
0.280, 1.459e-8
0.290, 1.504e-8
0.300, 1.549e-8
0.310, 1.593e-8
0.320, 1.635e-8
0.330, 1.678e-8
0.340, 1.720e-8
0.350, 1.762e-8
0.360, 1.803e-8
0.370, 1.843e-8
0.380, 1.881e-8
0.390, 1.918e-8
0.400, 1.956e-8
0.410, 1.994e-8
0.420, 2.030e-8
0.430, 2.067e-8
0.440, 2.105e-8
0.450, 2.141e-8
0.460, 2.178e-8
0.470, 2.214e-8
0.480, 2.246e-8
0.490, 2.272e-8
0.500, 2.294e-8
0.510, 2.293e-8
0.520, 2.281e-8
0.530, 2.307e-8
0.540, 2.242e-8
0.550, 2.201e-8
0.560, 2.189e-8
0.570, 2.184e-8
0.580, 2.186e-8
0.590, 2.189e-8
0.600, 2.196e-8
0.610, 2.203e-8
0.620, 2.211e-8
0.630, 2.218e-8
0.640, 2.227e-8
0.650, 2.236e-8
0.660, 2.245e-8
0.670, 2.254e-8
0.680, 2.263e-8
0.690, 2.274e-8
0.700, 2.286e-8
0.710, 2.298e-8
0.720, 2.311e-8
0.730, 2.313e-8
0.740, 2.322e-8
0.750, 2.334e-8
0.760, 2.345e-8
0.770, 2.354e-8
0.780, 2.364e-8
0.790, 2.383e-8
0.800, 2.394e-8
0.810, 2.405e-8
0.820, 2.417e-8
0.830, 2.427e-8
0.840, 2.439e-8
0.850, 2.449e-8
0.860, 2.461e-8
0.870, 2.471e-8
0.880, 2.481e-8
0.890, 2.492e-8
0.900, 2.502e-8
0.910, 2.515e-8
0.920, 2.525e-8
0.930, 2.536e-8
0.940, 2.547e-8
0.950, 2.559e-8
0.960, 2.567e-8
0.970, 2.578e-8
0.980, 2.586e-8
0.990, 2.586e-8
1.000, 2.585e-8
1.010, 2.587e-8
1.020, 2.592e-8
1.030, 2.598e-8
1.040, 2.605e-8
1.050, 2.613e-8
1.060, 2.622e-8
1.070, 2.630e-8
1.080, 2.639e-8
1.090, 2.649e-8
1.100, 2.660e-8
1.110, 2.668e-8
1.120, 2.677e-8
1.130, 2.683e-8
1.140, 2.689e-8
1.150, 2.693e-8
1.160, 2.697e-8
1.170, 2.702e-8
1.180, 2.708e-8
1.190, 2.714e-8
1.200, 2.721e-8
1.210, 2.729e-8
1.220, 2.738e-8
1.230, 2.745e-8
1.240, 2.752e-8
1.250, 2.758e-8
1.260, 2.764e-8
1.270, 2.770e-8
1.280, 2.776e-8
1.290, 2.781e-8
1.300, 2.788e-8
1.310, 2.795e-8
1.320, 2.803e-8
1.330, 2.810e-8
1.340, 2.815e-8
1.350, 2.817e-8
1.360, 2.822e-8
1.370, 2.830e-8
1.380, 2.837e-8
1.390, 2.844e-8
1.400, 2.850e-8
1.410, 2.855e-8
1.420, 2.861e-8
1.430, 2.867e-8
1.440, 2.874e-8
1.450, 2.881e-8
1.460, 2.886e-8
1.470, 2.893e-8
1.480, 2.899e-8
1.490, 2.903e-8
1.500, 2.908e-8
1.510, 2.912e-8
1.520, 2.917e-8
1.530, 2.922e-8
1.540, 2.929e-8
1.550, 2.932e-8
1.560, 2.936e-8
1.570, 2.940e-8
1.580, 2.943e-8
1.590, 2.949e-8
1.600, 2.952e-8
1.610, 2.955e-8
1.620, 2.960e-8
1.630, 2.965e-8
1.640, 2.970e-8
1.650, 2.973e-8
1.660, 2.980e-8
1.670, 2.985e-8
1.680, 2.990e-8
1.690, 2.993e-8
1.700, 2.998e-8
1.710, 3.004e-8
1.720, 3.011e-8
1.730, 3.017e-8
1.740, 3.023e-8
1.750, 3.028e-8
1.760, 3.030e-8
1.770, 3.035e-8
1.780, 3.040e-8
1.790, 3.043e-8
1.800, 3.045e-8
1.810, 3.047e-8
1.820, 3.050e-8
1.830, 3.054e-8
1.840, 3.057e-8
1.850, 3.062e-8
1.860, 3.066e-8
1.870, 3.070e-8
1.880, 3.074e-8
1.890, 3.076e-8
1.900, 3.080e-8
1.910, 3.084e-8
1.920, 3.086e-8
1.930, 3.090e-8
1.940, 3.094e-8
1.950, 3.097e-8
1.960, 3.104e-8
1.970, 3.108e-8
1.980, 3.112e-8
1.990, 3.116e-8
