# Supplementary material for: An Insulin-Modified pH-Responsive Nanopipette Based on Ion Current Rectification
Source: Sensors (Basel). 2024 Jun 30;24(13):4264. doi: 10.3390/s24134264 (PMC11244478; doi:10.3390/s24134264)
Supplement: Supplementary file 1 [file sensors-24-04264-s001.zip › Selectivity/1 nahco3.txt]

Aug. 5, 2023   11:52:24
Linear Sweep Voltammetry
File: s:\Data Source:  Experiment
Instrument Model:  CHI830D
Header: 
Note: 

Init E (V) = -2
Final E (V) = 2
Scan Rate (V/s) = 0.5
Sample Interval (V) = 0.01
Quiet Time (sec) = 2
Sensitivity (A/V) = 1e-7


Potential/V, Current/A

-2.000, -1.592e-7
-1.990, -1.587e-7
-1.980, -1.580e-7
-1.970, -1.573e-7
-1.960, -1.567e-7
-1.950, -1.562e-7
-1.940, -1.556e-7
-1.930, -1.548e-7
-1.920, -1.542e-7
-1.910, -1.535e-7
-1.900, -1.530e-7
-1.890, -1.524e-7
-1.880, -1.516e-7
-1.870, -1.508e-7
-1.860, -1.501e-7
-1.850, -1.496e-7
-1.840, -1.489e-7
-1.830, -1.482e-7
-1.820, -1.474e-7
-1.810, -1.468e-7
-1.800, -1.463e-7
-1.790, -1.457e-7
-1.780, -1.449e-7
-1.770, -1.440e-7
-1.760, -1.435e-7
-1.750, -1.429e-7
-1.740, -1.423e-7
-1.730, -1.415e-7
-1.720, -1.407e-7
-1.710, -1.402e-7
-1.700, -1.397e-7
-1.690, -1.389e-7
-1.680, -1.380e-7
-1.670, -1.369e-7
-1.660, -1.361e-7
-1.650, -1.355e-7
-1.640, -1.347e-7
-1.630, -1.340e-7
-1.620, -1.330e-7
-1.610, -1.322e-7
-1.600, -1.319e-7
-1.590, -1.313e-7
-1.580, -1.304e-7
-1.570, -1.296e-7
-1.560, -1.287e-7
-1.550, -1.280e-7
-1.540, -1.275e-7
-1.530, -1.269e-7
-1.520, -1.261e-7
-1.510, -1.253e-7
-1.500, -1.246e-7
-1.490, -1.241e-7
-1.480, -1.234e-7
-1.470, -1.227e-7
-1.460, -1.219e-7
-1.450, -1.211e-7
-1.440, -1.204e-7
-1.430, -1.197e-7
-1.420, -1.189e-7
-1.410, -1.181e-7
-1.400, -1.172e-7
-1.390, -1.165e-7
-1.380, -1.155e-7
-1.370, -1.148e-7
-1.360, -1.140e-7
-1.350, -1.133e-7
-1.340, -1.125e-7
-1.330, -1.118e-7
-1.320, -1.110e-7
-1.310, -1.102e-7
-1.300, -1.095e-7
-1.290, -1.087e-7
-1.280, -1.080e-7
-1.270, -1.072e-7
-1.260, -1.063e-7
-1.250, -1.054e-7
-1.240, -1.047e-7
-1.230, -1.038e-7
-1.220, -1.029e-7
-1.210, -1.021e-7
-1.200, -1.013e-7
-1.190, -1.005e-7
-1.180, -9.977e-8
-1.170, -9.893e-8
-1.160, -9.804e-8
-1.150, -9.711e-8
-1.140, -9.629e-8
-1.130, -9.545e-8
-1.120, -9.460e-8
-1.110, -9.369e-8
-1.100, -9.279e-8
-1.090, -9.192e-8
-1.080, -9.109e-8
-1.070, -9.029e-8
-1.060, -8.944e-8
-1.050, -8.851e-8
-1.040, -8.758e-8
-1.030, -8.673e-8
-1.020, -8.583e-8
-1.010, -8.496e-8
-1.000, -8.404e-8
-0.990, -8.313e-8
-0.980, -8.223e-8
-0.970, -8.141e-8
-0.960, -8.052e-8
-0.950, -7.959e-8
-0.940, -7.865e-8
-0.930, -7.774e-8
-0.920, -7.683e-8
-0.910, -7.595e-8
-0.900, -7.505e-8
-0.890, -7.412e-8
-0.880, -7.317e-8
-0.870, -7.228e-8
-0.860, -7.141e-8
-0.850, -7.053e-8
-0.840, -6.962e-8
-0.830, -6.869e-8
-0.820, -6.776e-8
-0.810, -6.684e-8
-0.800, -6.590e-8
-0.790, -6.497e-8
-0.780, -6.404e-8
-0.770, -6.312e-8
-0.760, -6.220e-8
-0.750, -6.129e-8
-0.740, -6.037e-8
-0.730, -5.945e-8
-0.720, -5.852e-8
-0.710, -5.760e-8
-0.700, -5.669e-8
-0.690, -5.578e-8
-0.680, -5.485e-8
-0.670, -5.392e-8
-0.660, -5.297e-8
-0.650, -5.204e-8
-0.640, -5.113e-8
-0.630, -5.020e-8
-0.620, -4.926e-8
-0.610, -4.834e-8
-0.600, -4.741e-8
-0.590, -4.650e-8
-0.580, -4.560e-8
-0.570, -4.468e-8
-0.560, -4.377e-8
-0.550, -4.287e-8
-0.540, -4.196e-8
-0.530, -4.105e-8
-0.520, -4.014e-8
-0.510, -3.923e-8
-0.500, -3.834e-8
-0.490, -3.745e-8
-0.480, -3.655e-8
-0.470, -3.566e-8
-0.460, -3.477e-8
-0.450, -3.388e-8
-0.440, -3.302e-8
-0.430, -3.214e-8
-0.420, -3.126e-8
-0.410, -3.039e-8
-0.400, -2.954e-8
-0.390, -2.868e-8
-0.380, -2.783e-8
-0.370, -2.698e-8
-0.360, -2.614e-8
-0.350, -2.529e-8
-0.340, -2.446e-8
-0.330, -2.363e-8
-0.320, -2.281e-8
-0.310, -2.200e-8
-0.300, -2.119e-8
-0.290, -2.038e-8
-0.280, -1.958e-8
-0.270, -1.879e-8
-0.260, -1.800e-8
-0.250, -1.723e-8
-0.240, -1.645e-8
-0.230, -1.568e-8
-0.220, -1.492e-8
-0.210, -1.417e-8
-0.200, -1.342e-8
-0.190, -1.268e-8
-0.180, -1.196e-8
-0.170, -1.123e-8
-0.160, -1.051e-8
-0.150, -9.798e-9
-0.140, -9.088e-9
-0.130, -8.393e-9
-0.120, -7.701e-9
-0.110, -7.015e-9
-0.100, -6.335e-9
-0.090, -5.674e-9
-0.080, -5.009e-9
-0.070, -4.351e-9
-0.060, -3.711e-9
-0.050, -3.062e-9
-0.040, -2.429e-9
-0.030, -1.807e-9
-0.020, -1.183e-9
-0.010, -5.617e-10
-0.000, 4.111e-11
0.010, 6.348e-10
0.020, 1.228e-9
0.030, 1.813e-9
0.040, 2.391e-9
0.050, 2.966e-9
0.060, 3.529e-9
0.070, 4.086e-9
0.080, 4.639e-9
0.090, 5.184e-9
0.100, 5.722e-9
0.110, 6.257e-9
0.120, 6.792e-9
0.130, 7.315e-9
0.140, 7.835e-9
0.150, 8.361e-9
0.160, 8.856e-9
0.170, 9.367e-9
0.180, 9.868e-9
0.190, 1.037e-8
0.200, 1.086e-8
0.210, 1.136e-8
0.220, 1.185e-8
0.230, 1.233e-8
0.240, 1.280e-8
0.250, 1.327e-8
0.260, 1.375e-8
0.270, 1.422e-8
0.280, 1.468e-8
0.290, 1.514e-8
0.300, 1.560e-8
0.310, 1.604e-8
0.320, 1.649e-8
0.330, 1.693e-8
0.340, 1.737e-8
0.350, 1.780e-8
0.360, 1.822e-8
0.370, 1.862e-8
0.380, 1.902e-8
0.390, 1.943e-8
0.400, 1.981e-8
0.410, 2.022e-8
0.420, 2.062e-8
0.430, 2.101e-8
0.440, 2.142e-8
0.450, 2.182e-8
0.460, 2.222e-8
0.470, 2.263e-8
0.480, 2.303e-8
0.490, 2.340e-8
0.500, 2.376e-8
0.510, 2.413e-8
0.520, 2.447e-8
0.530, 2.481e-8
0.540, 2.510e-8
0.550, 2.528e-8
0.560, 2.526e-8
0.570, 2.524e-8
0.580, 2.507e-8
0.590, 2.419e-8
0.600, 2.365e-8
0.610, 2.345e-8
0.620, 2.336e-8
0.630, 2.332e-8
0.640, 2.330e-8
0.650, 2.331e-8
0.660, 2.333e-8
0.670, 2.336e-8
0.680, 2.340e-8
0.690, 2.344e-8
0.700, 2.350e-8
0.710, 2.357e-8
0.720, 2.364e-8
0.730, 2.370e-8
0.740, 2.376e-8
0.750, 2.384e-8
0.760, 2.392e-8
0.770, 2.400e-8
0.780, 2.407e-8
0.790, 2.415e-8
0.800, 2.424e-8
0.810, 2.433e-8
0.820, 2.440e-8
0.830, 2.449e-8
0.840, 2.458e-8
0.850, 2.467e-8
0.860, 2.475e-8
0.870, 2.483e-8
0.880, 2.494e-8
0.890, 2.505e-8
0.900, 2.514e-8
0.910, 2.521e-8
0.920, 2.526e-8
0.930, 2.533e-8
0.940, 2.541e-8
0.950, 2.548e-8
0.960, 2.555e-8
0.970, 2.564e-8
0.980, 2.573e-8
0.990, 2.580e-8
1.000, 2.588e-8
1.010, 2.594e-8
1.020, 2.601e-8
1.030, 2.610e-8
1.040, 2.618e-8
1.050, 2.628e-8
1.060, 2.643e-8
1.070, 2.644e-8
1.080, 2.648e-8
1.090, 2.663e-8
1.100, 2.662e-8
1.110, 2.667e-8
1.120, 2.674e-8
1.130, 2.681e-8
1.140, 2.687e-8
1.150, 2.694e-8
1.160, 2.702e-8
1.170, 2.708e-8
1.180, 2.715e-8
1.190, 2.720e-8
1.200, 2.726e-8
1.210, 2.734e-8
1.220, 2.738e-8
1.230, 2.745e-8
1.240, 2.751e-8
1.250, 2.756e-8
1.260, 2.762e-8
1.270, 2.768e-8
1.280, 2.773e-8
1.290, 2.767e-8
1.300, 2.775e-8
1.310, 2.785e-8
1.320, 2.783e-8
1.330, 2.796e-8
1.340, 2.805e-8
1.350, 2.810e-8
1.360, 2.810e-8
1.370, 2.802e-8
1.380, 2.808e-8
1.390, 2.826e-8
1.400, 2.838e-8
1.410, 2.848e-8
1.420, 2.856e-8
1.430, 2.861e-8
1.440, 2.865e-8
1.450, 2.870e-8
1.460, 2.873e-8
1.470, 2.878e-8
1.480, 2.885e-8
1.490, 2.892e-8
1.500, 2.897e-8
1.510, 2.899e-8
1.520, 2.906e-8
1.530, 2.913e-8
1.540, 2.917e-8
1.550, 2.922e-8
1.560, 2.925e-8
1.570, 2.930e-8
1.580, 2.936e-8
1.590, 2.940e-8
1.600, 2.943e-8
1.610, 2.947e-8
1.620, 2.953e-8
1.630, 2.957e-8
1.640, 2.960e-8
1.650, 2.965e-8
1.660, 2.968e-8
1.670, 2.973e-8
1.680, 2.977e-8
1.690, 2.980e-8
1.700, 2.983e-8
1.710, 2.987e-8
1.720, 2.992e-8
1.730, 2.995e-8
1.740, 3.000e-8
1.750, 3.005e-8
1.760, 3.008e-8
1.770, 3.011e-8
1.780, 3.016e-8
1.790, 3.019e-8
1.800, 3.022e-8
1.810, 3.026e-8
1.820, 3.030e-8
1.830, 3.037e-8
1.840, 3.043e-8
1.850, 3.049e-8
1.860, 3.053e-8
1.870, 3.054e-8
1.880, 3.052e-8
1.890, 3.050e-8
1.900, 3.056e-8
1.910, 3.060e-8
1.920, 3.062e-8
1.930, 3.069e-8
1.940, 3.079e-8
1.950, 3.089e-8
1.960, 3.093e-8
1.970, 3.095e-8
1.980, 3.098e-8
1.990, 3.101e-8
