# Supplementary material for: An Insulin-Modified pH-Responsive Nanopipette Based on Ion Current Rectification
Source: Sensors (Basel). 2024 Jun 30;24(13):4264. doi: 10.3390/s24134264 (PMC11244478; doi:10.3390/s24134264)
Supplement: Supplementary file 1 [file sensors-24-04264-s001.zip › Selectivity/1 nh4cl.txt]

Aug. 5, 2023   11:52:43
Linear Sweep Voltammetry
File: s:\Data Source:  Experiment
Instrument Model:  CHI830D
Header: 
Note: 

Init E (V) = -2
Final E (V) = 2
Scan Rate (V/s) = 0.5
Sample Interval (V) = 0.01
Quiet Time (sec) = 2
Sensitivity (A/V) = 1e-7


Potential/V, Current/A

-2.000, -1.606e-7
-1.990, -1.601e-7
-1.980, -1.608e-7
-1.970, -1.646e-7
-1.960, -1.651e-7
-1.950, -1.650e-7
-1.940, -1.646e-7
-1.930, -1.642e-7
-1.920, -1.635e-7
-1.910, -1.631e-7
-1.900, -1.624e-7
-1.890, -1.616e-7
-1.880, -1.611e-7
-1.870, -1.604e-7
-1.860, -1.598e-7
-1.850, -1.590e-7
-1.840, -1.582e-7
-1.830, -1.575e-7
-1.820, -1.570e-7
-1.810, -1.565e-7
-1.800, -1.558e-7
-1.790, -1.550e-7
-1.780, -1.543e-7
-1.770, -1.538e-7
-1.760, -1.531e-7
-1.750, -1.526e-7
-1.740, -1.519e-7
-1.730, -1.512e-7
-1.720, -1.504e-7
-1.710, -1.497e-7
-1.700, -1.489e-7
-1.690, -1.482e-7
-1.680, -1.474e-7
-1.670, -1.467e-7
-1.660, -1.460e-7
-1.650, -1.453e-7
-1.640, -1.445e-7
-1.630, -1.437e-7
-1.620, -1.430e-7
-1.610, -1.421e-7
-1.600, -1.412e-7
-1.590, -1.406e-7
-1.580, -1.396e-7
-1.570, -1.389e-7
-1.560, -1.381e-7
-1.550, -1.374e-7
-1.540, -1.366e-7
-1.530, -1.357e-7
-1.520, -1.348e-7
-1.510, -1.341e-7
-1.500, -1.332e-7
-1.490, -1.323e-7
-1.480, -1.314e-7
-1.470, -1.306e-7
-1.460, -1.298e-7
-1.450, -1.289e-7
-1.440, -1.281e-7
-1.430, -1.273e-7
-1.420, -1.266e-7
-1.410, -1.258e-7
-1.400, -1.249e-7
-1.390, -1.241e-7
-1.380, -1.233e-7
-1.370, -1.224e-7
-1.360, -1.216e-7
-1.350, -1.208e-7
-1.340, -1.199e-7
-1.330, -1.190e-7
-1.320, -1.181e-7
-1.310, -1.173e-7
-1.300, -1.163e-7
-1.290, -1.155e-7
-1.280, -1.146e-7
-1.270, -1.137e-7
-1.260, -1.128e-7
-1.250, -1.119e-7
-1.240, -1.109e-7
-1.230, -1.099e-7
-1.220, -1.089e-7
-1.210, -1.081e-7
-1.200, -1.071e-7
-1.190, -1.063e-7
-1.180, -1.053e-7
-1.170, -1.044e-7
-1.160, -1.034e-7
-1.150, -1.024e-7
-1.140, -1.015e-7
-1.130, -1.006e-7
-1.120, -9.968e-8
-1.110, -9.870e-8
-1.100, -9.774e-8
-1.090, -9.679e-8
-1.080, -9.585e-8
-1.070, -9.490e-8
-1.060, -9.391e-8
-1.050, -9.291e-8
-1.040, -9.197e-8
-1.030, -9.099e-8
-1.020, -9.008e-8
-1.010, -8.919e-8
-1.000, -8.821e-8
-0.990, -8.719e-8
-0.980, -8.624e-8
-0.970, -8.532e-8
-0.960, -8.435e-8
-0.950, -8.335e-8
-0.940, -8.237e-8
-0.930, -8.139e-8
-0.920, -8.037e-8
-0.910, -7.934e-8
-0.900, -7.832e-8
-0.890, -7.730e-8
-0.880, -7.629e-8
-0.870, -7.532e-8
-0.860, -7.436e-8
-0.850, -7.337e-8
-0.840, -7.240e-8
-0.830, -7.141e-8
-0.820, -7.042e-8
-0.810, -6.942e-8
-0.800, -6.843e-8
-0.790, -6.743e-8
-0.780, -6.648e-8
-0.770, -6.550e-8
-0.760, -6.451e-8
-0.750, -6.351e-8
-0.740, -6.251e-8
-0.730, -6.151e-8
-0.720, -6.051e-8
-0.710, -5.952e-8
-0.700, -5.854e-8
-0.690, -5.757e-8
-0.680, -5.643e-8
-0.670, -5.541e-8
-0.660, -5.441e-8
-0.650, -5.342e-8
-0.640, -5.243e-8
-0.630, -5.143e-8
-0.620, -5.044e-8
-0.610, -4.943e-8
-0.600, -4.839e-8
-0.590, -4.741e-8
-0.580, -4.644e-8
-0.570, -4.549e-8
-0.560, -4.454e-8
-0.550, -4.362e-8
-0.540, -4.267e-8
-0.530, -4.172e-8
-0.520, -4.078e-8
-0.510, -3.985e-8
-0.500, -3.891e-8
-0.490, -3.798e-8
-0.480, -3.706e-8
-0.470, -3.615e-8
-0.460, -3.523e-8
-0.450, -3.433e-8
-0.440, -3.342e-8
-0.430, -3.251e-8
-0.420, -3.163e-8
-0.410, -3.075e-8
-0.400, -2.988e-8
-0.390, -2.900e-8
-0.380, -2.814e-8
-0.370, -2.726e-8
-0.360, -2.639e-8
-0.350, -2.554e-8
-0.340, -2.469e-8
-0.330, -2.384e-8
-0.320, -2.301e-8
-0.310, -2.220e-8
-0.300, -2.138e-8
-0.290, -2.055e-8
-0.280, -1.975e-8
-0.270, -1.893e-8
-0.260, -1.813e-8
-0.250, -1.735e-8
-0.240, -1.656e-8
-0.230, -1.578e-8
-0.220, -1.502e-8
-0.210, -1.425e-8
-0.200, -1.351e-8
-0.190, -1.276e-8
-0.180, -1.203e-8
-0.170, -1.131e-8
-0.160, -1.058e-8
-0.150, -9.866e-9
-0.140, -9.149e-9
-0.130, -8.442e-9
-0.120, -7.747e-9
-0.110, -7.064e-9
-0.100, -6.381e-9
-0.090, -5.707e-9
-0.080, -5.040e-9
-0.070, -4.382e-9
-0.060, -3.724e-9
-0.050, -3.078e-9
-0.040, -2.435e-9
-0.030, -1.804e-9
-0.020, -1.186e-9
-0.010, -5.587e-10
-0.000, 5.649e-11
0.010, 6.594e-10
0.020, 1.256e-9
0.030, 1.840e-9
0.040, 2.428e-9
0.050, 3.012e-9
0.060, 3.581e-9
0.070, 4.153e-9
0.080, 4.719e-9
0.090, 5.273e-9
0.100, 5.827e-9
0.110, 6.396e-9
0.120, 6.912e-9
0.130, 7.441e-9
0.140, 7.961e-9
0.150, 8.478e-9
0.160, 8.992e-9
0.170, 9.496e-9
0.180, 1.000e-8
0.190, 1.050e-8
0.200, 1.099e-8
0.210, 1.148e-8
0.220, 1.196e-8
0.230, 1.244e-8
0.240, 1.291e-8
0.250, 1.337e-8
0.260, 1.382e-8
0.270, 1.428e-8
0.280, 1.475e-8
0.290, 1.520e-8
0.300, 1.565e-8
0.310, 1.609e-8
0.320, 1.654e-8
0.330, 1.698e-8
0.340, 1.739e-8
0.350, 1.782e-8
0.360, 1.824e-8
0.370, 1.867e-8
0.380, 1.908e-8
0.390, 1.947e-8
0.400, 1.984e-8
0.410, 2.021e-8
0.420, 2.050e-8
0.430, 2.069e-8
0.440, 2.073e-8
0.450, 2.105e-8
0.460, 2.096e-8
0.470, 2.069e-8
0.480, 2.061e-8
0.490, 2.067e-8
0.500, 2.075e-8
0.510, 2.085e-8
0.520, 2.097e-8
0.530, 2.108e-8
0.540, 2.120e-8
0.550, 2.133e-8
0.560, 2.146e-8
0.570, 2.160e-8
0.580, 2.173e-8
0.590, 2.186e-8
0.600, 2.199e-8
0.610, 2.213e-8
0.620, 2.225e-8
0.630, 2.238e-8
0.640, 2.252e-8
0.650, 2.264e-8
0.660, 2.276e-8
0.670, 2.289e-8
0.680, 2.302e-8
0.690, 2.316e-8
0.700, 2.329e-8
0.710, 2.341e-8
0.720, 2.352e-8
0.730, 2.364e-8
0.740, 2.375e-8
0.750, 2.385e-8
0.760, 2.395e-8
0.770, 2.406e-8
0.780, 2.416e-8
0.790, 2.427e-8
0.800, 2.437e-8
0.810, 2.447e-8
0.820, 2.458e-8
0.830, 2.468e-8
0.840, 2.480e-8
0.850, 2.489e-8
0.860, 2.499e-8
0.870, 2.510e-8
0.880, 2.520e-8
0.890, 2.530e-8
0.900, 2.540e-8
0.910, 2.550e-8
0.920, 2.559e-8
0.930, 2.567e-8
0.940, 2.575e-8
0.950, 2.585e-8
0.960, 2.594e-8
0.970, 2.603e-8
0.980, 2.612e-8
0.990, 2.621e-8
1.000, 2.630e-8
1.010, 2.638e-8
1.020, 2.647e-8
1.030, 2.655e-8
1.040, 2.662e-8
1.050, 2.670e-8
1.060, 2.679e-8
1.070, 2.686e-8
1.080, 2.694e-8
1.090, 2.700e-8
1.100, 2.707e-8
1.110, 2.714e-8
1.120, 2.721e-8
1.130, 2.728e-8
1.140, 2.734e-8
1.150, 2.742e-8
1.160, 2.748e-8
1.170, 2.755e-8
1.180, 2.761e-8
1.190, 2.768e-8
1.200, 2.774e-8
1.210, 2.780e-8
1.220, 2.786e-8
1.230, 2.790e-8
1.240, 2.796e-8
1.250, 2.801e-8
1.260, 2.807e-8
1.270, 2.812e-8
1.280, 2.815e-8
1.290, 2.820e-8
1.300, 2.824e-8
1.310, 2.830e-8
1.320, 2.834e-8
1.330, 2.838e-8
1.340, 2.843e-8
1.350, 2.849e-8
1.360, 2.853e-8
1.370, 2.857e-8
1.380, 2.860e-8
1.390, 2.865e-8
1.400, 2.871e-8
1.410, 2.876e-8
1.420, 2.881e-8
1.430, 2.885e-8
1.440, 2.890e-8
1.450, 2.895e-8
1.460, 2.899e-8
1.470, 2.903e-8
1.480, 2.908e-8
1.490, 2.913e-8
1.500, 2.917e-8
1.510, 2.921e-8
1.520, 2.926e-8
1.530, 2.930e-8
1.540, 2.934e-8
1.550, 2.939e-8
1.560, 2.943e-8
1.570, 2.948e-8
1.580, 2.953e-8
1.590, 2.957e-8
1.600, 2.966e-8
1.610, 2.973e-8
1.620, 2.977e-8
1.630, 2.979e-8
1.640, 2.983e-8
1.650, 2.986e-8
1.660, 2.990e-8
1.670, 2.994e-8
1.680, 2.997e-8
1.690, 3.002e-8
1.700, 3.006e-8
1.710, 3.010e-8
1.720, 3.014e-8
1.730, 3.018e-8
1.740, 3.023e-8
1.750, 3.027e-8
1.760, 3.030e-8
1.770, 3.050e-8
1.780, 3.057e-8
1.790, 3.061e-8
1.800, 3.065e-8
1.810, 3.068e-8
1.820, 3.072e-8
1.830, 3.077e-8
1.840, 3.081e-8
1.850, 3.085e-8
1.860, 3.088e-8
1.870, 3.087e-8
1.880, 3.091e-8
1.890, 3.094e-8
1.900, 3.100e-8
1.910, 3.107e-8
1.920, 3.114e-8
1.930, 3.119e-8
1.940, 3.122e-8
1.950, 3.128e-8
1.960, 3.131e-8
1.970, 3.136e-8
1.980, 3.139e-8
1.990, 3.142e-8
