# Supplementary material for: An Insulin-Modified pH-Responsive Nanopipette Based on Ion Current Rectification
Source: Sensors (Basel). 2024 Jun 30;24(13):4264. doi: 10.3390/s24134264 (PMC11244478; doi:10.3390/s24134264)
Supplement: Supplementary file 1 [file sensors-24-04264-s001.zip › Selectivity/2 7.txt]

Aug. 4, 2023   14:29:44
Linear Sweep Voltammetry
File: s:\Data Source:  Experiment
Instrument Model:  CHI830D
Header: 
Note: 

Init E (V) = -2
Final E (V) = 2
Scan Rate (V/s) = 0.5
Sample Interval (V) = 0.01
Quiet Time (sec) = 2
Sensitivity (A/V) = 1e-8

Ep = 1.240V
ip = 5.706e-10A
Ah = 1.832e-10C

Potential/V, Current/A

-2.000, -6.284e-8
-1.990, -6.255e-8
-1.980, -6.224e-8
-1.970, -6.204e-8
-1.960, -6.167e-8
-1.950, -6.131e-8
-1.940, -6.107e-8
-1.930, -6.082e-8
-1.920, -6.040e-8
-1.910, -6.020e-8
-1.900, -5.974e-8
-1.890, -5.958e-8
-1.880, -5.909e-8
-1.870, -5.877e-8
-1.860, -5.838e-8
-1.850, -5.797e-8
-1.840, -5.760e-8
-1.830, -5.713e-8
-1.820, -5.689e-8
-1.810, -5.631e-8
-1.800, -5.586e-8
-1.790, -5.570e-8
-1.780, -5.554e-8
-1.770, -5.519e-8
-1.760, -5.494e-8
-1.750, -5.463e-8
-1.740, -5.431e-8
-1.730, -5.394e-8
-1.720, -5.367e-8
-1.710, -5.329e-8
-1.700, -5.307e-8
-1.690, -5.282e-8
-1.680, -5.247e-8
-1.670, -5.204e-8
-1.660, -5.170e-8
-1.650, -5.146e-8
-1.640, -5.098e-8
-1.630, -5.061e-8
-1.620, -5.037e-8
-1.610, -5.017e-8
-1.600, -4.984e-8
-1.590, -4.960e-8
-1.580, -4.922e-8
-1.570, -4.890e-8
-1.560, -4.857e-8
-1.550, -4.821e-8
-1.540, -4.792e-8
-1.530, -4.750e-8
-1.520, -4.721e-8
-1.510, -4.691e-8
-1.500, -4.663e-8
-1.490, -4.637e-8
-1.480, -4.602e-8
-1.470, -4.568e-8
-1.460, -4.528e-8
-1.450, -4.496e-8
-1.440, -4.458e-8
-1.430, -4.412e-8
-1.420, -4.369e-8
-1.410, -4.334e-8
-1.400, -4.312e-8
-1.390, -4.281e-8
-1.380, -4.241e-8
-1.370, -4.200e-8
-1.360, -4.163e-8
-1.350, -4.133e-8
-1.340, -4.111e-8
-1.330, -4.068e-8
-1.320, -4.029e-8
-1.310, -4.002e-8
-1.300, -3.967e-8
-1.290, -3.938e-8
-1.280, -3.908e-8
-1.270, -3.875e-8
-1.260, -3.839e-8
-1.250, -3.811e-8
-1.240, -3.781e-8
-1.230, -3.748e-8
-1.220, -3.715e-8
-1.210, -3.680e-8
-1.200, -3.643e-8
-1.190, -3.614e-8
-1.180, -3.574e-8
-1.170, -3.537e-8
-1.160, -3.511e-8
-1.150, -3.470e-8
-1.140, -3.433e-8
-1.130, -3.409e-8
-1.120, -3.376e-8
-1.110, -3.340e-8
-1.100, -3.309e-8
-1.090, -3.277e-8
-1.080, -3.244e-8
-1.070, -3.211e-8
-1.060, -3.174e-8
-1.050, -3.141e-8
-1.040, -3.108e-8
-1.030, -3.077e-8
-1.020, -3.049e-8
-1.010, -3.012e-8
-1.000, -2.975e-8
-0.990, -2.940e-8
-0.980, -2.908e-8
-0.970, -2.874e-8
-0.960, -2.843e-8
-0.950, -2.808e-8
-0.940, -2.773e-8
-0.930, -2.738e-8
-0.920, -2.701e-8
-0.910, -2.672e-8
-0.900, -2.635e-8
-0.890, -2.598e-8
-0.880, -2.560e-8
-0.870, -2.527e-8
-0.860, -2.495e-8
-0.850, -2.463e-8
-0.840, -2.428e-8
-0.830, -2.396e-8
-0.820, -2.360e-8
-0.810, -2.326e-8
-0.800, -2.296e-8
-0.790, -2.262e-8
-0.780, -2.231e-8
-0.770, -2.197e-8
-0.760, -2.162e-8
-0.750, -2.129e-8
-0.740, -2.097e-8
-0.730, -2.064e-8
-0.720, -2.034e-8
-0.710, -2.003e-8
-0.700, -1.969e-8
-0.690, -1.936e-8
-0.680, -1.906e-8
-0.670, -1.875e-8
-0.660, -1.844e-8
-0.650, -1.814e-8
-0.640, -1.779e-8
-0.630, -1.747e-8
-0.620, -1.714e-8
-0.610, -1.684e-8
-0.600, -1.653e-8
-0.590, -1.620e-8
-0.580, -1.587e-8
-0.570, -1.556e-8
-0.560, -1.526e-8
-0.550, -1.496e-8
-0.540, -1.464e-8
-0.530, -1.432e-8
-0.520, -1.401e-8
-0.510, -1.370e-8
-0.500, -1.342e-8
-0.490, -1.313e-8
-0.480, -1.283e-8
-0.470, -1.252e-8
-0.460, -1.221e-8
-0.450, -1.191e-8
-0.440, -1.161e-8
-0.430, -1.132e-8
-0.420, -1.103e-8
-0.410, -1.073e-8
-0.400, -1.043e-8
-0.390, -1.012e-8
-0.380, -9.830e-9
-0.370, -9.530e-9
-0.360, -9.240e-9
-0.350, -8.960e-9
-0.340, -8.672e-9
-0.330, -8.396e-9
-0.320, -8.112e-9
-0.310, -7.815e-9
-0.300, -7.531e-9
-0.290, -7.258e-9
-0.280, -6.984e-9
-0.270, -6.700e-9
-0.260, -6.428e-9
-0.250, -6.155e-9
-0.240, -5.886e-9
-0.230, -5.613e-9
-0.220, -5.343e-9
-0.210, -5.075e-9
-0.200, -4.811e-9
-0.190, -4.547e-9
-0.180, -4.279e-9
-0.170, -4.025e-9
-0.160, -3.773e-9
-0.150, -3.514e-9
-0.140, -3.264e-9
-0.130, -3.010e-9
-0.120, -2.765e-9
-0.110, -2.520e-9
-0.100, -2.271e-9
-0.090, -2.031e-9
-0.080, -1.790e-9
-0.070, -1.551e-9
-0.060, -1.318e-9
-0.050, -1.083e-9
-0.040, -8.488e-10
-0.030, -6.175e-10
-0.020, -3.896e-10
-0.010, -1.620e-10
-0.000, 6.318e-11
0.010, 2.874e-10
0.020, 5.079e-10
0.030, 7.285e-10
0.040, 9.441e-10
0.050, 1.159e-9
0.060, 1.374e-9
0.070, 1.590e-9
0.080, 1.800e-9
0.090, 2.010e-9
0.100, 2.216e-9
0.110, 2.425e-9
0.120, 2.631e-9
0.130, 2.834e-9
0.140, 3.037e-9
0.150, 3.238e-9
0.160, 3.443e-9
0.170, 3.646e-9
0.180, 3.850e-9
0.190, 4.094e-9
0.200, 4.277e-9
0.210, 4.418e-9
0.220, 4.604e-9
0.230, 4.798e-9
0.240, 4.986e-9
0.250, 5.174e-9
0.260, 5.358e-9
0.270, 5.543e-9
0.280, 5.728e-9
0.290, 5.909e-9
0.300, 6.092e-9
0.310, 6.273e-9
0.320, 6.452e-9
0.330, 6.636e-9
0.340, 6.810e-9
0.350, 6.979e-9
0.360, 7.142e-9
0.370, 7.309e-9
0.380, 7.484e-9
0.390, 7.674e-9
0.400, 7.836e-9
0.410, 7.988e-9
0.420, 8.153e-9
0.430, 8.315e-9
0.440, 8.479e-9
0.450, 8.650e-9
0.460, 8.813e-9
0.470, 8.964e-9
0.480, 9.141e-9
0.490, 9.306e-9
0.500, 9.454e-9
0.510, 9.603e-9
0.520, 9.749e-9
0.530, 9.879e-9
0.540, 1.001e-8
0.550, 1.017e-8
0.560, 1.029e-8
0.570, 1.042e-8
0.580, 1.057e-8
0.590, 1.068e-8
0.600, 1.080e-8
0.610, 1.097e-8
0.620, 1.112e-8
0.630, 1.125e-8
0.640, 1.135e-8
0.650, 1.145e-8
0.660, 1.156e-8
0.670, 1.169e-8
0.680, 1.182e-8
0.690, 1.199e-8
0.700, 1.219e-8
0.710, 1.236e-8
0.720, 1.241e-8
0.730, 1.248e-8
0.740, 1.260e-8
0.750, 1.274e-8
0.760, 1.292e-8
0.770, 1.307e-8
0.780, 1.308e-8
0.790, 1.320e-8
0.800, 1.331e-8
0.810, 1.341e-8
0.820, 1.344e-8
0.830, 1.366e-8
0.840, 1.376e-8
0.850, 1.389e-8
0.860, 1.404e-8
0.870, 1.407e-8
0.880, 1.417e-8
0.890, 1.422e-8
0.900, 1.432e-8
0.910, 1.456e-8
0.920, 1.464e-8
0.930, 1.479e-8
0.940, 1.490e-8
0.950, 1.497e-8
0.960, 1.487e-8
0.970, 1.499e-8
0.980, 1.508e-8
0.990, 1.517e-8
1.000, 1.522e-8
1.010, 1.529e-8
1.020, 1.541e-8
1.030, 1.561e-8
1.040, 1.577e-8
1.050, 1.583e-8
1.060, 1.591e-8
1.070, 1.605e-8
1.080, 1.614e-8
1.090, 1.615e-8
1.100, 1.629e-8
1.110, 1.637e-8
1.120, 1.642e-8
1.130, 1.665e-8
1.140, 1.677e-8
1.150, 1.694e-8
1.160, 1.695e-8
1.170, 1.707e-8
1.180, 1.708e-8
1.190, 1.709e-8
1.200, 1.724e-8
1.210, 1.742e-8
1.220, 1.750e-8
1.230, 1.751e-8
1.240, 1.758e-8
1.250, 1.737e-8
1.260, 1.694e-8
1.270, 1.710e-8
1.280, 1.708e-8
1.290, 1.565e-8
1.300, 1.330e-8
1.310, 1.642e-8
1.320, 1.775e-8
1.330, 1.787e-8
1.340, 1.794e-8
1.350, 1.839e-8
1.360, 1.849e-8
1.370, 1.876e-8
1.380, 1.870e-8
1.390, 1.875e-8
1.400, 1.891e-8
1.410, 1.899e-8
1.420, 1.911e-8
1.430, 1.919e-8
1.440, 1.918e-8
1.450, 1.942e-8
1.460, 1.961e-8
1.470, 1.974e-8
1.480, 1.980e-8
1.490, 1.987e-8
1.500, 1.995e-8
1.510, 2.001e-8
1.520, 2.005e-8
1.530, 2.012e-8
1.540, 2.037e-8
1.550, 2.031e-8
1.560, 2.037e-8
1.570, 2.040e-8
1.580, 2.050e-8
1.590, 2.052e-8
1.600, 2.051e-8
1.610, 2.069e-8
1.620, 2.074e-8
1.630, 2.078e-8
1.640, 2.088e-8
1.650, 2.098e-8
1.660, 2.123e-8
1.670, 2.113e-8
1.680, 2.119e-8
1.690, 2.125e-8
1.700, 2.138e-8
1.710, 2.141e-8
1.720, 2.143e-8
1.730, 2.155e-8
1.740, 2.164e-8
1.750, 2.185e-8
1.760, 2.189e-8
1.770, 2.208e-8
1.780, 2.211e-8
1.790, 2.226e-8
1.800, 2.235e-8
1.810, 2.238e-8
1.820, 2.245e-8
1.830, 2.252e-8
1.840, 2.264e-8
1.850, 2.274e-8
1.860, 2.276e-8
1.870, 2.268e-8
1.880, 2.284e-8
1.890, 2.305e-8
1.900, 2.319e-8
1.910, 2.330e-8
1.920, 2.337e-8
1.930, 2.342e-8
1.940, 2.349e-8
1.950, 2.362e-8
1.960, 2.371e-8
1.970, 2.369e-8
1.980, 2.376e-8
1.990, 2.386e-8
