# Supplementary material for: An Insulin-Modified pH-Responsive Nanopipette Based on Ion Current Rectification
Source: Sensors (Basel). 2024 Jun 30;24(13):4264. doi: 10.3390/s24134264 (PMC11244478; doi:10.3390/s24134264)
Supplement: Supplementary file 1 [file sensors-24-04264-s001.zip › Selectivity/2 aa.txt]

Aug. 4, 2023   14:32:35
Linear Sweep Voltammetry
File: s:\Data Source:  Experiment
Instrument Model:  CHI830D
Header: 
Note: 

Init E (V) = -2
Final E (V) = 2
Scan Rate (V/s) = 0.5
Sample Interval (V) = 0.01
Quiet Time (sec) = 2
Sensitivity (A/V) = 1e-8


Potential/V, Current/A

-2.000, -6.496e-8
-1.990, -6.463e-8
-1.980, -6.422e-8
-1.970, -6.396e-8
-1.960, -6.364e-8
-1.950, -6.333e-8
-1.940, -6.296e-8
-1.930, -6.282e-8
-1.920, -6.225e-8
-1.910, -6.204e-8
-1.900, -6.177e-8
-1.890, -6.150e-8
-1.880, -6.114e-8
-1.870, -6.083e-8
-1.860, -6.054e-8
-1.850, -6.026e-8
-1.840, -5.992e-8
-1.830, -5.952e-8
-1.820, -5.917e-8
-1.810, -5.873e-8
-1.800, -5.833e-8
-1.790, -5.793e-8
-1.780, -5.747e-8
-1.770, -5.717e-8
-1.760, -5.691e-8
-1.750, -5.660e-8
-1.740, -5.624e-8
-1.730, -5.592e-8
-1.720, -5.562e-8
-1.710, -5.524e-8
-1.700, -5.490e-8
-1.690, -5.453e-8
-1.680, -5.421e-8
-1.670, -5.380e-8
-1.660, -5.352e-8
-1.650, -5.329e-8
-1.640, -5.296e-8
-1.630, -5.261e-8
-1.620, -5.212e-8
-1.610, -5.176e-8
-1.600, -5.134e-8
-1.590, -5.096e-8
-1.580, -5.061e-8
-1.570, -5.024e-8
-1.560, -4.985e-8
-1.550, -4.958e-8
-1.540, -4.927e-8
-1.530, -4.894e-8
-1.520, -4.865e-8
-1.510, -4.835e-8
-1.500, -4.814e-8
-1.490, -4.787e-8
-1.480, -4.751e-8
-1.470, -4.711e-8
-1.460, -4.676e-8
-1.450, -4.643e-8
-1.440, -4.599e-8
-1.430, -4.563e-8
-1.420, -4.536e-8
-1.410, -4.503e-8
-1.400, -4.464e-8
-1.390, -4.428e-8
-1.380, -4.394e-8
-1.370, -4.360e-8
-1.360, -4.316e-8
-1.350, -4.273e-8
-1.340, -4.233e-8
-1.330, -4.179e-8
-1.320, -4.143e-8
-1.310, -4.105e-8
-1.300, -4.061e-8
-1.290, -4.030e-8
-1.280, -3.990e-8
-1.270, -3.955e-8
-1.260, -3.919e-8
-1.250, -3.878e-8
-1.240, -3.845e-8
-1.230, -3.813e-8
-1.220, -3.774e-8
-1.210, -3.741e-8
-1.200, -3.708e-8
-1.190, -3.675e-8
-1.180, -3.638e-8
-1.170, -3.598e-8
-1.160, -3.560e-8
-1.150, -3.530e-8
-1.140, -3.504e-8
-1.130, -3.472e-8
-1.120, -3.438e-8
-1.110, -3.412e-8
-1.100, -3.378e-8
-1.090, -3.339e-8
-1.080, -3.306e-8
-1.070, -3.273e-8
-1.060, -3.237e-8
-1.050, -3.203e-8
-1.040, -3.173e-8
-1.030, -3.141e-8
-1.020, -3.106e-8
-1.010, -3.068e-8
-1.000, -3.045e-8
-0.990, -3.011e-8
-0.980, -2.979e-8
-0.970, -2.940e-8
-0.960, -2.900e-8
-0.950, -2.863e-8
-0.940, -2.831e-8
-0.930, -2.801e-8
-0.920, -2.768e-8
-0.910, -2.736e-8
-0.900, -2.704e-8
-0.890, -2.668e-8
-0.880, -2.631e-8
-0.870, -2.601e-8
-0.860, -2.565e-8
-0.850, -2.529e-8
-0.840, -2.497e-8
-0.830, -2.466e-8
-0.820, -2.436e-8
-0.810, -2.403e-8
-0.800, -2.369e-8
-0.790, -2.334e-8
-0.780, -2.304e-8
-0.770, -2.273e-8
-0.760, -2.241e-8
-0.750, -2.207e-8
-0.740, -2.174e-8
-0.730, -2.142e-8
-0.720, -2.109e-8
-0.710, -2.076e-8
-0.700, -2.042e-8
-0.690, -2.008e-8
-0.680, -1.974e-8
-0.670, -1.940e-8
-0.660, -1.909e-8
-0.650, -1.872e-8
-0.640, -1.839e-8
-0.630, -1.807e-8
-0.620, -1.774e-8
-0.610, -1.738e-8
-0.600, -1.704e-8
-0.590, -1.672e-8
-0.580, -1.639e-8
-0.570, -1.605e-8
-0.560, -1.572e-8
-0.550, -1.541e-8
-0.540, -1.510e-8
-0.530, -1.478e-8
-0.520, -1.447e-8
-0.510, -1.415e-8
-0.500, -1.385e-8
-0.490, -1.354e-8
-0.480, -1.321e-8
-0.470, -1.290e-8
-0.460, -1.259e-8
-0.450, -1.228e-8
-0.440, -1.195e-8
-0.430, -1.165e-8
-0.420, -1.134e-8
-0.410, -1.102e-8
-0.400, -1.070e-8
-0.390, -1.040e-8
-0.380, -1.010e-8
-0.370, -9.797e-9
-0.360, -9.494e-9
-0.350, -9.191e-9
-0.340, -8.890e-9
-0.330, -8.612e-9
-0.320, -8.319e-9
-0.310, -8.031e-9
-0.300, -7.734e-9
-0.290, -7.444e-9
-0.280, -7.154e-9
-0.270, -6.871e-9
-0.260, -6.583e-9
-0.250, -6.303e-9
-0.240, -6.020e-9
-0.230, -5.741e-9
-0.220, -5.474e-9
-0.210, -5.213e-9
-0.200, -4.941e-9
-0.190, -4.674e-9
-0.180, -4.400e-9
-0.170, -4.133e-9
-0.160, -3.869e-9
-0.150, -3.606e-9
-0.140, -3.344e-9
-0.130, -3.086e-9
-0.120, -2.829e-9
-0.110, -2.576e-9
-0.100, -2.323e-9
-0.090, -2.072e-9
-0.080, -1.825e-9
-0.070, -1.576e-9
-0.060, -1.332e-9
-0.050, -1.091e-9
-0.040, -8.512e-10
-0.030, -6.156e-10
-0.020, -3.819e-10
-0.010, -1.488e-10
-0.000, 8.378e-11
0.010, 3.132e-10
0.020, 5.424e-10
0.030, 7.675e-10
0.040, 9.905e-10
0.050, 1.212e-9
0.060, 1.432e-9
0.070, 1.650e-9
0.080, 1.872e-9
0.090, 2.088e-9
0.100, 2.307e-9
0.110, 2.518e-9
0.120, 2.727e-9
0.130, 2.936e-9
0.140, 3.143e-9
0.150, 3.347e-9
0.160, 3.551e-9
0.170, 3.753e-9
0.180, 3.952e-9
0.190, 4.149e-9
0.200, 4.345e-9
0.210, 4.537e-9
0.220, 4.728e-9
0.230, 4.919e-9
0.240, 5.111e-9
0.250, 5.303e-9
0.260, 5.488e-9
0.270, 5.677e-9
0.280, 5.860e-9
0.290, 6.042e-9
0.300, 6.230e-9
0.310, 6.411e-9
0.320, 6.589e-9
0.330, 6.776e-9
0.340, 6.954e-9
0.350, 7.136e-9
0.360, 7.311e-9
0.370, 7.473e-9
0.380, 7.639e-9
0.390, 7.811e-9
0.400, 8.046e-9
0.410, 8.188e-9
0.420, 8.361e-9
0.430, 8.510e-9
0.440, 8.658e-9
0.450, 8.828e-9
0.460, 8.990e-9
0.470, 9.178e-9
0.480, 9.325e-9
0.490, 9.475e-9
0.500, 9.617e-9
0.510, 9.786e-9
0.520, 9.915e-9
0.530, 1.004e-8
0.540, 1.020e-8
0.550, 1.036e-8
0.560, 1.051e-8
0.570, 1.069e-8
0.580, 1.093e-8
0.590, 1.108e-8
0.600, 1.126e-8
0.610, 1.145e-8
0.620, 1.155e-8
0.630, 1.168e-8
0.640, 1.184e-8
0.650, 1.197e-8
0.660, 1.210e-8
0.670, 1.224e-8
0.680, 1.241e-8
0.690, 1.251e-8
0.700, 1.260e-8
0.710, 1.272e-8
0.720, 1.279e-8
0.730, 1.292e-8
0.740, 1.308e-8
0.750, 1.312e-8
0.760, 1.323e-8
0.770, 1.339e-8
0.780, 1.346e-8
0.790, 1.373e-8
0.800, 1.381e-8
0.810, 1.383e-8
0.820, 1.391e-8
0.830, 1.403e-8
0.840, 1.415e-8
0.850, 1.420e-8
0.860, 1.424e-8
0.870, 1.433e-8
0.880, 1.453e-8
0.890, 1.464e-8
0.900, 1.468e-8
0.910, 1.495e-8
0.920, 1.514e-8
0.930, 1.529e-8
0.940, 1.521e-8
0.950, 1.528e-8
0.960, 1.538e-8
0.970, 1.551e-8
0.980, 1.574e-8
0.990, 1.574e-8
1.000, 1.572e-8
1.010, 1.599e-8
1.020, 1.612e-8
1.030, 1.622e-8
1.040, 1.633e-8
1.050, 1.639e-8
1.060, 1.637e-8
1.070, 1.644e-8
1.080, 1.655e-8
1.090, 1.656e-8
1.100, 1.653e-8
1.110, 1.650e-8
1.120, 1.651e-8
1.130, 1.641e-8
1.140, 1.655e-8
1.150, 1.666e-8
1.160, 1.682e-8
1.170, 1.690e-8
1.180, 1.708e-8
1.190, 1.735e-8
1.200, 1.746e-8
1.210, 1.746e-8
1.220, 1.753e-8
1.230, 1.764e-8
1.240, 1.780e-8
1.250, 1.779e-8
1.260, 1.794e-8
1.270, 1.794e-8
1.280, 1.800e-8
1.290, 1.821e-8
1.300, 1.836e-8
1.310, 1.839e-8
1.320, 1.846e-8
1.330, 1.864e-8
1.340, 1.877e-8
1.350, 1.885e-8
1.360, 1.890e-8
1.370, 1.898e-8
1.380, 1.907e-8
1.390, 1.909e-8
1.400, 1.912e-8
1.410, 1.920e-8
1.420, 1.927e-8
1.430, 1.938e-8
1.440, 1.947e-8
1.450, 1.958e-8
1.460, 1.967e-8
1.470, 1.979e-8
1.480, 1.990e-8
1.490, 2.007e-8
1.500, 2.021e-8
1.510, 2.025e-8
1.520, 2.024e-8
1.530, 2.037e-8
1.540, 2.049e-8
1.550, 2.050e-8
1.560, 2.065e-8
1.570, 2.074e-8
1.580, 2.071e-8
1.590, 2.075e-8
1.600, 2.088e-8
1.610, 2.091e-8
1.620, 2.095e-8
1.630, 2.101e-8
1.640, 2.112e-8
1.650, 2.125e-8
1.660, 2.133e-8
1.670, 2.144e-8
1.680, 2.145e-8
1.690, 2.152e-8
1.700, 2.161e-8
1.710, 2.168e-8
1.720, 2.175e-8
1.730, 2.181e-8
1.740, 2.184e-8
1.750, 2.195e-8
1.760, 2.197e-8
1.770, 2.210e-8
1.780, 2.183e-8
1.790, 2.193e-8
1.800, 2.206e-8
1.810, 2.210e-8
1.820, 2.218e-8
1.830, 2.241e-8
1.840, 2.252e-8
1.850, 2.259e-8
1.860, 2.271e-8
1.870, 2.284e-8
1.880, 2.291e-8
1.890, 2.299e-8
1.900, 2.310e-8
1.910, 2.314e-8
1.920, 2.317e-8
1.930, 2.324e-8
1.940, 2.330e-8
1.950, 2.337e-8
1.960, 2.345e-8
1.970, 2.352e-8
1.980, 2.375e-8
1.990, 2.377e-8
