# Supplementary material for: An Insulin-Modified pH-Responsive Nanopipette Based on Ion Current Rectification
Source: Sensors (Basel). 2024 Jun 30;24(13):4264. doi: 10.3390/s24134264 (PMC11244478; doi:10.3390/s24134264)
Supplement: Supplementary file 1 [file sensors-24-04264-s001.zip › Selectivity/2 alcl3.txt]

Aug. 4, 2023   14:33:20
Linear Sweep Voltammetry
File: s:\Data Source:  Experiment
Instrument Model:  CHI830D
Header: 
Note: 

Init E (V) = -2
Final E (V) = 2
Scan Rate (V/s) = 0.5
Sample Interval (V) = 0.01
Quiet Time (sec) = 2
Sensitivity (A/V) = 1e-8


Potential/V, Current/A

-2.000, -6.723e-8
-1.990, -6.684e-8
-1.980, -6.653e-8
-1.970, -6.623e-8
-1.960, -6.590e-8
-1.950, -6.570e-8
-1.940, -6.532e-8
-1.930, -6.498e-8
-1.920, -6.456e-8
-1.910, -6.416e-8
-1.900, -6.360e-8
-1.890, -6.331e-8
-1.880, -6.302e-8
-1.870, -6.273e-8
-1.860, -6.236e-8
-1.850, -6.194e-8
-1.840, -6.155e-8
-1.830, -6.133e-8
-1.820, -6.096e-8
-1.810, -6.059e-8
-1.800, -6.016e-8
-1.790, -5.991e-8
-1.780, -5.975e-8
-1.770, -5.950e-8
-1.760, -5.910e-8
-1.750, -5.876e-8
-1.740, -5.829e-8
-1.730, -5.783e-8
-1.720, -5.757e-8
-1.710, -5.703e-8
-1.700, -5.664e-8
-1.690, -5.642e-8
-1.680, -5.608e-8
-1.670, -5.573e-8
-1.660, -5.552e-8
-1.650, -5.509e-8
-1.640, -5.460e-8
-1.630, -5.421e-8
-1.620, -5.381e-8
-1.610, -5.350e-8
-1.600, -5.334e-8
-1.590, -5.296e-8
-1.580, -5.270e-8
-1.570, -5.240e-8
-1.560, -5.201e-8
-1.550, -5.172e-8
-1.540, -5.138e-8
-1.530, -5.095e-8
-1.520, -5.058e-8
-1.510, -5.016e-8
-1.500, -4.969e-8
-1.490, -4.948e-8
-1.480, -4.911e-8
-1.470, -4.873e-8
-1.460, -4.834e-8
-1.450, -4.791e-8
-1.440, -4.769e-8
-1.430, -4.736e-8
-1.420, -4.691e-8
-1.410, -4.653e-8
-1.400, -4.608e-8
-1.390, -4.572e-8
-1.380, -4.543e-8
-1.370, -4.513e-8
-1.360, -4.476e-8
-1.350, -4.442e-8
-1.340, -4.402e-8
-1.330, -4.366e-8
-1.320, -4.322e-8
-1.310, -4.279e-8
-1.300, -4.251e-8
-1.290, -4.222e-8
-1.280, -4.189e-8
-1.270, -4.154e-8
-1.260, -4.120e-8
-1.250, -4.081e-8
-1.240, -4.047e-8
-1.230, -4.005e-8
-1.220, -3.962e-8
-1.210, -3.924e-8
-1.200, -3.896e-8
-1.190, -3.859e-8
-1.180, -3.822e-8
-1.170, -3.783e-8
-1.160, -3.752e-8
-1.150, -3.717e-8
-1.140, -3.678e-8
-1.130, -3.647e-8
-1.120, -3.608e-8
-1.110, -3.574e-8
-1.100, -3.534e-8
-1.090, -3.498e-8
-1.080, -3.463e-8
-1.070, -3.429e-8
-1.060, -3.395e-8
-1.050, -3.363e-8
-1.040, -3.325e-8
-1.030, -3.284e-8
-1.020, -3.246e-8
-1.010, -3.214e-8
-1.000, -3.174e-8
-0.990, -3.138e-8
-0.980, -3.100e-8
-0.970, -3.062e-8
-0.960, -3.029e-8
-0.950, -2.995e-8
-0.940, -2.960e-8
-0.930, -2.927e-8
-0.920, -2.888e-8
-0.910, -2.856e-8
-0.900, -2.820e-8
-0.890, -2.784e-8
-0.880, -2.745e-8
-0.870, -2.714e-8
-0.860, -2.677e-8
-0.850, -2.639e-8
-0.840, -2.601e-8
-0.830, -2.567e-8
-0.820, -2.537e-8
-0.810, -2.503e-8
-0.800, -2.469e-8
-0.790, -2.436e-8
-0.780, -2.401e-8
-0.770, -2.365e-8
-0.760, -2.330e-8
-0.750, -2.295e-8
-0.740, -2.263e-8
-0.730, -2.228e-8
-0.720, -2.194e-8
-0.710, -2.161e-8
-0.700, -2.127e-8
-0.690, -2.090e-8
-0.680, -2.054e-8
-0.670, -2.021e-8
-0.660, -1.988e-8
-0.650, -1.954e-8
-0.640, -1.920e-8
-0.630, -1.886e-8
-0.620, -1.851e-8
-0.610, -1.816e-8
-0.600, -1.781e-8
-0.590, -1.746e-8
-0.580, -1.711e-8
-0.570, -1.680e-8
-0.560, -1.647e-8
-0.550, -1.613e-8
-0.540, -1.578e-8
-0.530, -1.544e-8
-0.520, -1.511e-8
-0.510, -1.476e-8
-0.500, -1.443e-8
-0.490, -1.408e-8
-0.480, -1.375e-8
-0.470, -1.343e-8
-0.460, -1.309e-8
-0.450, -1.276e-8
-0.440, -1.244e-8
-0.430, -1.212e-8
-0.420, -1.180e-8
-0.410, -1.148e-8
-0.400, -1.117e-8
-0.390, -1.086e-8
-0.380, -1.053e-8
-0.370, -1.022e-8
-0.360, -9.908e-9
-0.350, -9.602e-9
-0.340, -9.299e-9
-0.330, -8.976e-9
-0.320, -8.672e-9
-0.310, -8.367e-9
-0.300, -8.065e-9
-0.290, -7.767e-9
-0.280, -7.464e-9
-0.270, -7.164e-9
-0.260, -6.868e-9
-0.250, -6.574e-9
-0.240, -6.281e-9
-0.230, -5.989e-9
-0.220, -5.704e-9
-0.210, -5.415e-9
-0.200, -5.127e-9
-0.190, -4.846e-9
-0.180, -4.566e-9
-0.170, -4.287e-9
-0.160, -4.011e-9
-0.150, -3.731e-9
-0.140, -3.457e-9
-0.130, -3.184e-9
-0.120, -2.918e-9
-0.110, -2.655e-9
-0.100, -2.394e-9
-0.090, -2.134e-9
-0.080, -1.880e-9
-0.070, -1.623e-9
-0.060, -1.372e-9
-0.050, -1.120e-9
-0.040, -8.728e-10
-0.030, -6.270e-10
-0.020, -3.837e-10
-0.010, -1.432e-10
-0.000, 9.638e-11
0.010, 3.329e-10
0.020, 5.676e-10
0.030, 7.998e-10
0.040, 1.028e-9
0.050, 1.258e-9
0.060, 1.487e-9
0.070, 1.713e-9
0.080, 1.943e-9
0.090, 2.174e-9
0.100, 2.397e-9
0.110, 2.615e-9
0.120, 2.831e-9
0.130, 3.047e-9
0.140, 3.258e-9
0.150, 3.473e-9
0.160, 3.684e-9
0.170, 3.893e-9
0.180, 4.094e-9
0.190, 4.297e-9
0.200, 4.502e-9
0.210, 4.705e-9
0.220, 4.913e-9
0.230, 5.111e-9
0.240, 5.310e-9
0.250, 5.496e-9
0.260, 5.691e-9
0.270, 5.881e-9
0.280, 6.068e-9
0.290, 6.259e-9
0.300, 6.449e-9
0.310, 6.638e-9
0.320, 6.818e-9
0.330, 6.989e-9
0.340, 7.157e-9
0.350, 7.342e-9
0.360, 7.527e-9
0.370, 7.722e-9
0.380, 7.904e-9
0.390, 8.088e-9
0.400, 8.304e-9
0.410, 8.609e-9
0.420, 8.798e-9
0.430, 8.974e-9
0.440, 9.154e-9
0.450, 9.338e-9
0.460, 9.519e-9
0.470, 9.693e-9
0.480, 9.871e-9
0.490, 1.005e-8
0.500, 1.024e-8
0.510, 1.038e-8
0.520, 1.055e-8
0.530, 1.077e-8
0.540, 1.093e-8
0.550, 1.105e-8
0.560, 1.122e-8
0.570, 1.142e-8
0.580, 1.157e-8
0.590, 1.175e-8
0.600, 1.191e-8
0.610, 1.206e-8
0.620, 1.222e-8
0.630, 1.239e-8
0.640, 1.254e-8
0.650, 1.272e-8
0.660, 1.286e-8
0.670, 1.301e-8
0.680, 1.316e-8
0.690, 1.331e-8
0.700, 1.342e-8
0.710, 1.358e-8
0.720, 1.375e-8
0.730, 1.394e-8
0.740, 1.404e-8
0.750, 1.416e-8
0.760, 1.431e-8
0.770, 1.446e-8
0.780, 1.456e-8
0.790, 1.467e-8
0.800, 1.475e-8
0.810, 1.489e-8
0.820, 1.503e-8
0.830, 1.519e-8
0.840, 1.532e-8
0.850, 1.543e-8
0.860, 1.560e-8
0.870, 1.575e-8
0.880, 1.586e-8
0.890, 1.596e-8
0.900, 1.607e-8
0.910, 1.624e-8
0.920, 1.632e-8
0.930, 1.625e-8
0.940, 1.638e-8
0.950, 1.647e-8
0.960, 1.652e-8
0.970, 1.663e-8
0.980, 1.668e-8
0.990, 1.676e-8
1.000, 1.686e-8
1.010, 1.695e-8
1.020, 1.702e-8
1.030, 1.716e-8
1.040, 1.726e-8
1.050, 1.733e-8
1.060, 1.746e-8
1.070, 1.750e-8
1.080, 1.759e-8
1.090, 1.770e-8
1.100, 1.787e-8
1.110, 1.803e-8
1.120, 1.806e-8
1.130, 1.806e-8
1.140, 1.822e-8
1.150, 1.827e-8
1.160, 1.834e-8
1.170, 1.843e-8
1.180, 1.852e-8
1.190, 1.867e-8
1.200, 1.877e-8
1.210, 1.884e-8
1.220, 1.893e-8
1.230, 1.900e-8
1.240, 1.916e-8
1.250, 1.924e-8
1.260, 1.939e-8
1.270, 1.953e-8
1.280, 1.953e-8
1.290, 1.959e-8
1.300, 1.972e-8
1.310, 1.978e-8
1.320, 1.984e-8
1.330, 2.000e-8
1.340, 2.005e-8
1.350, 2.015e-8
1.360, 2.019e-8
1.370, 2.034e-8
1.380, 2.044e-8
1.390, 2.051e-8
1.400, 2.056e-8
1.410, 2.054e-8
1.420, 2.061e-8
1.430, 2.070e-8
1.440, 2.083e-8
1.450, 2.089e-8
1.460, 2.096e-8
1.470, 2.101e-8
1.480, 2.106e-8
1.490, 2.115e-8
1.500, 2.131e-8
1.510, 2.147e-8
1.520, 2.158e-8
1.530, 2.157e-8
1.540, 2.162e-8
1.550, 2.178e-8
1.560, 2.184e-8
1.570, 2.192e-8
1.580, 2.199e-8
1.590, 2.209e-8
1.600, 2.217e-8
1.610, 2.223e-8
1.620, 2.232e-8
1.630, 2.237e-8
1.640, 2.244e-8
1.650, 2.256e-8
1.660, 2.257e-8
1.670, 2.273e-8
1.680, 2.278e-8
1.690, 2.283e-8
1.700, 2.284e-8
1.710, 2.295e-8
1.720, 2.310e-8
1.730, 2.322e-8
1.740, 2.334e-8
1.750, 2.351e-8
1.760, 2.366e-8
1.770, 2.365e-8
1.780, 2.371e-8
1.790, 2.378e-8
1.800, 2.391e-8
1.810, 2.401e-8
1.820, 2.409e-8
1.830, 2.422e-8
1.840, 2.429e-8
1.850, 2.433e-8
1.860, 2.434e-8
1.870, 2.445e-8
1.880, 2.461e-8
1.890, 2.464e-8
1.900, 2.476e-8
1.910, 2.486e-8
1.920, 2.497e-8
1.930, 2.503e-8
1.940, 2.519e-8
1.950, 2.523e-8
1.960, 2.540e-8
1.970, 2.554e-8
1.980, 2.561e-8
1.990, 2.590e-8
