# Supplementary material for: An Insulin-Modified pH-Responsive Nanopipette Based on Ion Current Rectification
Source: Sensors (Basel). 2024 Jun 30;24(13):4264. doi: 10.3390/s24134264 (PMC11244478; doi:10.3390/s24134264)
Supplement: Supplementary file 1 [file sensors-24-04264-s001.zip › Selectivity/2 atp.txt]

Aug. 4, 2023   14:33:03
Linear Sweep Voltammetry
File: s:\Data Source:  Experiment
Instrument Model:  CHI830D
Header: 
Note: 

Init E (V) = -2
Final E (V) = 2
Scan Rate (V/s) = 0.5
Sample Interval (V) = 0.01
Quiet Time (sec) = 2
Sensitivity (A/V) = 1e-8


Potential/V, Current/A

-2.000, -6.691e-8
-1.990, -6.643e-8
-1.980, -6.590e-8
-1.970, -6.547e-8
-1.960, -6.503e-8
-1.950, -6.460e-8
-1.940, -6.416e-8
-1.930, -6.383e-8
-1.920, -6.374e-8
-1.910, -6.351e-8
-1.900, -6.304e-8
-1.890, -6.268e-8
-1.880, -6.235e-8
-1.870, -6.210e-8
-1.860, -6.165e-8
-1.850, -6.122e-8
-1.840, -6.077e-8
-1.830, -6.054e-8
-1.820, -6.022e-8
-1.810, -5.985e-8
-1.800, -5.940e-8
-1.790, -5.920e-8
-1.780, -5.880e-8
-1.770, -5.847e-8
-1.760, -5.805e-8
-1.750, -5.765e-8
-1.740, -5.734e-8
-1.730, -5.696e-8
-1.720, -5.664e-8
-1.710, -5.634e-8
-1.700, -5.596e-8
-1.690, -5.565e-8
-1.680, -5.530e-8
-1.670, -5.489e-8
-1.660, -5.457e-8
-1.650, -5.405e-8
-1.640, -5.368e-8
-1.630, -5.324e-8
-1.620, -5.280e-8
-1.610, -5.253e-8
-1.600, -5.214e-8
-1.590, -5.190e-8
-1.580, -5.162e-8
-1.570, -5.129e-8
-1.560, -5.086e-8
-1.550, -5.047e-8
-1.540, -5.012e-8
-1.530, -4.975e-8
-1.520, -4.943e-8
-1.510, -4.909e-8
-1.500, -4.870e-8
-1.490, -4.832e-8
-1.480, -4.802e-8
-1.470, -4.767e-8
-1.460, -4.741e-8
-1.450, -4.699e-8
-1.440, -4.668e-8
-1.430, -4.631e-8
-1.420, -4.603e-8
-1.410, -4.568e-8
-1.400, -4.533e-8
-1.390, -4.504e-8
-1.380, -4.463e-8
-1.370, -4.427e-8
-1.360, -4.398e-8
-1.350, -4.377e-8
-1.340, -4.355e-8
-1.330, -4.318e-8
-1.320, -4.282e-8
-1.310, -4.240e-8
-1.300, -4.192e-8
-1.290, -4.155e-8
-1.280, -4.127e-8
-1.270, -4.082e-8
-1.260, -4.045e-8
-1.250, -4.008e-8
-1.240, -3.973e-8
-1.230, -3.941e-8
-1.220, -3.901e-8
-1.210, -3.866e-8
-1.200, -3.830e-8
-1.190, -3.799e-8
-1.180, -3.761e-8
-1.170, -3.729e-8
-1.160, -3.694e-8
-1.150, -3.658e-8
-1.140, -3.627e-8
-1.130, -3.594e-8
-1.120, -3.560e-8
-1.110, -3.524e-8
-1.100, -3.491e-8
-1.090, -3.453e-8
-1.080, -3.415e-8
-1.070, -3.377e-8
-1.060, -3.345e-8
-1.050, -3.306e-8
-1.040, -3.266e-8
-1.030, -3.234e-8
-1.020, -3.202e-8
-1.010, -3.167e-8
-1.000, -3.133e-8
-0.990, -3.098e-8
-0.980, -3.065e-8
-0.970, -3.033e-8
-0.960, -3.002e-8
-0.950, -2.973e-8
-0.940, -2.940e-8
-0.930, -2.909e-8
-0.920, -2.869e-8
-0.910, -2.831e-8
-0.900, -2.795e-8
-0.890, -2.762e-8
-0.880, -2.724e-8
-0.870, -2.690e-8
-0.860, -2.655e-8
-0.850, -2.624e-8
-0.840, -2.589e-8
-0.830, -2.554e-8
-0.820, -2.517e-8
-0.810, -2.482e-8
-0.800, -2.447e-8
-0.790, -2.411e-8
-0.780, -2.370e-8
-0.770, -2.337e-8
-0.760, -2.303e-8
-0.750, -2.272e-8
-0.740, -2.239e-8
-0.730, -2.204e-8
-0.720, -2.168e-8
-0.710, -2.134e-8
-0.700, -2.098e-8
-0.690, -2.063e-8
-0.680, -2.029e-8
-0.670, -1.995e-8
-0.660, -1.961e-8
-0.650, -1.924e-8
-0.640, -1.890e-8
-0.630, -1.858e-8
-0.620, -1.824e-8
-0.610, -1.789e-8
-0.600, -1.754e-8
-0.590, -1.720e-8
-0.580, -1.687e-8
-0.570, -1.654e-8
-0.560, -1.618e-8
-0.550, -1.587e-8
-0.540, -1.557e-8
-0.530, -1.525e-8
-0.520, -1.492e-8
-0.510, -1.458e-8
-0.500, -1.425e-8
-0.490, -1.394e-8
-0.480, -1.362e-8
-0.470, -1.328e-8
-0.460, -1.294e-8
-0.450, -1.262e-8
-0.440, -1.229e-8
-0.430, -1.199e-8
-0.420, -1.168e-8
-0.410, -1.136e-8
-0.400, -1.103e-8
-0.390, -1.072e-8
-0.380, -1.041e-8
-0.370, -1.010e-8
-0.360, -9.787e-9
-0.350, -9.486e-9
-0.340, -9.183e-9
-0.330, -8.858e-9
-0.320, -8.563e-9
-0.310, -8.261e-9
-0.300, -7.965e-9
-0.290, -7.655e-9
-0.280, -7.368e-9
-0.270, -7.071e-9
-0.260, -6.770e-9
-0.250, -6.490e-9
-0.240, -6.200e-9
-0.230, -5.914e-9
-0.220, -5.629e-9
-0.210, -5.326e-9
-0.200, -5.047e-9
-0.190, -4.761e-9
-0.180, -4.481e-9
-0.170, -4.209e-9
-0.160, -3.940e-9
-0.150, -3.676e-9
-0.140, -3.408e-9
-0.130, -3.143e-9
-0.120, -2.883e-9
-0.110, -2.618e-9
-0.100, -2.365e-9
-0.090, -2.110e-9
-0.080, -1.856e-9
-0.070, -1.607e-9
-0.060, -1.357e-9
-0.050, -1.111e-9
-0.040, -8.669e-10
-0.030, -6.240e-10
-0.020, -3.837e-10
-0.010, -1.451e-10
-0.000, 9.270e-11
0.010, 3.249e-10
0.020, 5.574e-10
0.030, 7.887e-10
0.040, 1.018e-9
0.050, 1.243e-9
0.060, 1.468e-9
0.070, 1.690e-9
0.080, 1.911e-9
0.090, 2.135e-9
0.100, 2.352e-9
0.110, 2.569e-9
0.120, 2.782e-9
0.130, 2.988e-9
0.140, 3.209e-9
0.150, 3.422e-9
0.160, 3.626e-9
0.170, 3.830e-9
0.180, 4.038e-9
0.190, 4.240e-9
0.200, 4.443e-9
0.210, 4.642e-9
0.220, 4.836e-9
0.230, 5.041e-9
0.240, 5.233e-9
0.250, 5.432e-9
0.260, 5.632e-9
0.270, 5.828e-9
0.280, 6.027e-9
0.290, 6.233e-9
0.300, 6.421e-9
0.310, 6.614e-9
0.320, 6.802e-9
0.330, 6.994e-9
0.340, 7.166e-9
0.350, 7.352e-9
0.360, 7.544e-9
0.370, 7.725e-9
0.380, 7.909e-9
0.390, 8.091e-9
0.400, 8.278e-9
0.410, 8.474e-9
0.420, 8.632e-9
0.430, 8.788e-9
0.440, 8.998e-9
0.450, 9.170e-9
0.460, 9.362e-9
0.470, 9.548e-9
0.480, 9.720e-9
0.490, 9.890e-9
0.500, 1.005e-8
0.510, 1.022e-8
0.520, 1.040e-8
0.530, 1.058e-8
0.540, 1.075e-8
0.550, 1.091e-8
0.560, 1.109e-8
0.570, 1.122e-8
0.580, 1.132e-8
0.590, 1.148e-8
0.600, 1.165e-8
0.610, 1.180e-8
0.620, 1.195e-8
0.630, 1.207e-8
0.640, 1.221e-8
0.650, 1.235e-8
0.660, 1.250e-8
0.670, 1.265e-8
0.680, 1.276e-8
0.690, 1.289e-8
0.700, 1.308e-8
0.710, 1.323e-8
0.720, 1.334e-8
0.730, 1.346e-8
0.740, 1.365e-8
0.750, 1.378e-8
0.760, 1.400e-8
0.770, 1.412e-8
0.780, 1.425e-8
0.790, 1.442e-8
0.800, 1.452e-8
0.810, 1.468e-8
0.820, 1.480e-8
0.830, 1.492e-8
0.840, 1.504e-8
0.850, 1.516e-8
0.860, 1.523e-8
0.870, 1.534e-8
0.880, 1.545e-8
0.890, 1.558e-8
0.900, 1.576e-8
0.910, 1.589e-8
0.920, 1.598e-8
0.930, 1.607e-8
0.940, 1.618e-8
0.950, 1.629e-8
0.960, 1.641e-8
0.970, 1.647e-8
0.980, 1.666e-8
0.990, 1.682e-8
1.000, 1.686e-8
1.010, 1.694e-8
1.020, 1.697e-8
1.030, 1.707e-8
1.040, 1.715e-8
1.050, 1.723e-8
1.060, 1.736e-8
1.070, 1.751e-8
1.080, 1.756e-8
1.090, 1.765e-8
1.100, 1.765e-8
1.110, 1.774e-8
1.120, 1.788e-8
1.130, 1.804e-8
1.140, 1.815e-8
1.150, 1.822e-8
1.160, 1.830e-8
1.170, 1.839e-8
1.180, 1.843e-8
1.190, 1.856e-8
1.200, 1.866e-8
1.210, 1.874e-8
1.220, 1.879e-8
1.230, 1.887e-8
1.240, 1.894e-8
1.250, 1.898e-8
1.260, 1.918e-8
1.270, 1.885e-8
1.280, 1.845e-8
1.290, 1.844e-8
1.300, 1.843e-8
1.310, 1.834e-8
1.320, 1.905e-8
1.330, 1.942e-8
1.340, 1.949e-8
1.350, 1.967e-8
1.360, 1.984e-8
1.370, 1.991e-8
1.380, 1.996e-8
1.390, 1.989e-8
1.400, 1.994e-8
1.410, 1.999e-8
1.420, 2.019e-8
1.430, 2.025e-8
1.440, 2.038e-8
1.450, 2.054e-8
1.460, 2.072e-8
1.470, 2.078e-8
1.480, 2.087e-8
1.490, 2.093e-8
1.500, 2.086e-8
1.510, 2.093e-8
1.520, 2.098e-8
1.530, 2.106e-8
1.540, 2.109e-8
1.550, 2.119e-8
1.560, 2.129e-8
1.570, 2.134e-8
1.580, 2.143e-8
1.590, 2.143e-8
1.600, 2.150e-8
1.610, 2.165e-8
1.620, 2.172e-8
1.630, 2.195e-8
1.640, 2.212e-8
1.650, 2.218e-8
1.660, 2.223e-8
1.670, 2.235e-8
1.680, 2.243e-8
1.690, 2.243e-8
1.700, 2.254e-8
1.710, 2.264e-8
1.720, 2.282e-8
1.730, 2.290e-8
1.740, 2.300e-8
1.750, 2.308e-8
1.760, 2.318e-8
1.770, 2.322e-8
1.780, 2.320e-8
1.790, 2.332e-8
1.800, 2.339e-8
1.810, 2.333e-8
1.820, 2.338e-8
1.830, 2.349e-8
1.840, 2.364e-8
1.850, 2.373e-8
1.860, 2.371e-8
1.870, 2.382e-8
1.880, 2.389e-8
1.890, 2.403e-8
1.900, 2.410e-8
1.910, 2.420e-8
1.920, 2.435e-8
1.930, 2.439e-8
1.940, 2.446e-8
1.950, 2.453e-8
1.960, 2.452e-8
1.970, 2.452e-8
1.980, 2.470e-8
1.990, 2.483e-8
