# Supplementary material for: An Insulin-Modified pH-Responsive Nanopipette Based on Ion Current Rectification
Source: Sensors (Basel). 2024 Jun 30;24(13):4264. doi: 10.3390/s24134264 (PMC11244478; doi:10.3390/s24134264)
Supplement: Supplementary file 1 [file sensors-24-04264-s001.zip › Selectivity/2 cacl2.txt]

Aug. 4, 2023   14:31:31
Linear Sweep Voltammetry
File: s:\Data Source:  Experiment
Instrument Model:  CHI830D
Header: 
Note: 

Init E (V) = -2
Final E (V) = 2
Scan Rate (V/s) = 0.5
Sample Interval (V) = 0.01
Quiet Time (sec) = 2
Sensitivity (A/V) = 1e-8


Potential/V, Current/A

-2.000, -6.460e-8
-1.990, -6.420e-8
-1.980, -6.394e-8
-1.970, -6.361e-8
-1.960, -6.316e-8
-1.950, -6.220e-8
-1.940, -6.189e-8
-1.930, -6.146e-8
-1.920, -6.117e-8
-1.910, -6.077e-8
-1.900, -6.037e-8
-1.890, -5.999e-8
-1.880, -5.982e-8
-1.870, -5.941e-8
-1.860, -5.913e-8
-1.850, -5.887e-8
-1.840, -5.846e-8
-1.830, -5.814e-8
-1.820, -5.780e-8
-1.810, -5.746e-8
-1.800, -5.708e-8
-1.790, -5.672e-8
-1.780, -5.636e-8
-1.770, -5.612e-8
-1.760, -5.572e-8
-1.750, -5.531e-8
-1.740, -5.505e-8
-1.730, -5.472e-8
-1.720, -5.434e-8
-1.710, -5.408e-8
-1.700, -5.368e-8
-1.690, -5.328e-8
-1.680, -5.300e-8
-1.670, -5.261e-8
-1.660, -5.226e-8
-1.650, -5.191e-8
-1.640, -5.152e-8
-1.630, -5.122e-8
-1.620, -5.098e-8
-1.610, -5.059e-8
-1.600, -5.026e-8
-1.590, -4.993e-8
-1.580, -4.959e-8
-1.570, -4.923e-8
-1.560, -4.896e-8
-1.550, -4.864e-8
-1.540, -4.829e-8
-1.530, -4.793e-8
-1.520, -4.750e-8
-1.510, -4.717e-8
-1.500, -4.675e-8
-1.490, -4.650e-8
-1.480, -4.635e-8
-1.470, -4.630e-8
-1.460, -4.598e-8
-1.450, -4.565e-8
-1.440, -4.528e-8
-1.430, -4.499e-8
-1.420, -4.467e-8
-1.410, -4.439e-8
-1.400, -4.403e-8
-1.390, -4.371e-8
-1.380, -4.338e-8
-1.370, -4.304e-8
-1.360, -4.276e-8
-1.350, -4.238e-8
-1.340, -4.203e-8
-1.330, -4.167e-8
-1.320, -4.132e-8
-1.310, -4.103e-8
-1.300, -4.071e-8
-1.290, -4.038e-8
-1.280, -4.009e-8
-1.270, -3.979e-8
-1.260, -3.945e-8
-1.250, -3.909e-8
-1.240, -3.879e-8
-1.230, -3.841e-8
-1.220, -3.798e-8
-1.210, -3.766e-8
-1.200, -3.729e-8
-1.190, -3.700e-8
-1.180, -3.673e-8
-1.170, -3.637e-8
-1.160, -3.599e-8
-1.150, -3.567e-8
-1.140, -3.534e-8
-1.130, -3.501e-8
-1.120, -3.471e-8
-1.110, -3.440e-8
-1.100, -3.402e-8
-1.090, -3.366e-8
-1.080, -3.331e-8
-1.070, -3.299e-8
-1.060, -3.264e-8
-1.050, -3.226e-8
-1.040, -3.194e-8
-1.030, -3.158e-8
-1.020, -3.125e-8
-1.010, -3.089e-8
-1.000, -3.056e-8
-0.990, -3.028e-8
-0.980, -2.997e-8
-0.970, -2.959e-8
-0.960, -2.924e-8
-0.950, -2.888e-8
-0.940, -2.853e-8
-0.930, -2.821e-8
-0.920, -2.791e-8
-0.910, -2.756e-8
-0.900, -2.723e-8
-0.890, -2.686e-8
-0.880, -2.649e-8
-0.870, -2.615e-8
-0.860, -2.579e-8
-0.850, -2.545e-8
-0.840, -2.512e-8
-0.830, -2.477e-8
-0.820, -2.442e-8
-0.810, -2.408e-8
-0.800, -2.374e-8
-0.790, -2.339e-8
-0.780, -2.307e-8
-0.770, -2.273e-8
-0.760, -2.237e-8
-0.750, -2.205e-8
-0.740, -2.169e-8
-0.730, -2.136e-8
-0.720, -2.103e-8
-0.710, -2.069e-8
-0.700, -2.038e-8
-0.690, -2.005e-8
-0.680, -1.969e-8
-0.670, -1.937e-8
-0.660, -1.903e-8
-0.650, -1.872e-8
-0.640, -1.839e-8
-0.630, -1.805e-8
-0.620, -1.773e-8
-0.610, -1.741e-8
-0.600, -1.708e-8
-0.590, -1.674e-8
-0.580, -1.639e-8
-0.570, -1.612e-8
-0.560, -1.583e-8
-0.550, -1.552e-8
-0.540, -1.520e-8
-0.530, -1.487e-8
-0.520, -1.453e-8
-0.510, -1.423e-8
-0.500, -1.390e-8
-0.490, -1.358e-8
-0.480, -1.327e-8
-0.470, -1.295e-8
-0.460, -1.264e-8
-0.450, -1.232e-8
-0.440, -1.202e-8
-0.430, -1.171e-8
-0.420, -1.141e-8
-0.410, -1.109e-8
-0.400, -1.079e-8
-0.390, -1.049e-8
-0.380, -1.018e-8
-0.370, -9.879e-9
-0.360, -9.579e-9
-0.350, -9.271e-9
-0.340, -8.974e-9
-0.330, -8.675e-9
-0.320, -8.374e-9
-0.310, -8.079e-9
-0.300, -7.783e-9
-0.290, -7.502e-9
-0.280, -7.213e-9
-0.270, -6.915e-9
-0.260, -6.625e-9
-0.250, -6.346e-9
-0.240, -6.068e-9
-0.230, -5.792e-9
-0.220, -5.517e-9
-0.210, -5.241e-9
-0.200, -4.970e-9
-0.190, -4.695e-9
-0.180, -4.421e-9
-0.170, -4.155e-9
-0.160, -3.886e-9
-0.150, -3.620e-9
-0.140, -3.361e-9
-0.130, -3.101e-9
-0.120, -2.844e-9
-0.110, -2.589e-9
-0.100, -2.336e-9
-0.090, -2.084e-9
-0.080, -1.836e-9
-0.070, -1.589e-9
-0.060, -1.345e-9
-0.050, -1.103e-9
-0.040, -8.632e-10
-0.030, -6.249e-10
-0.020, -3.896e-10
-0.010, -1.549e-10
-0.000, 7.609e-11
0.010, 3.055e-10
0.020, 5.341e-10
0.030, 7.598e-10
0.040, 9.834e-10
0.050, 1.208e-9
0.060, 1.426e-9
0.070, 1.644e-9
0.080, 1.860e-9
0.090, 2.074e-9
0.100, 2.286e-9
0.110, 2.499e-9
0.120, 2.702e-9
0.130, 2.905e-9
0.140, 3.108e-9
0.150, 3.307e-9
0.160, 3.509e-9
0.170, 3.709e-9
0.180, 3.907e-9
0.190, 4.105e-9
0.200, 4.299e-9
0.210, 4.493e-9
0.220, 4.685e-9
0.230, 4.874e-9
0.240, 5.066e-9
0.250, 5.257e-9
0.260, 5.437e-9
0.270, 5.616e-9
0.280, 5.789e-9
0.290, 5.972e-9
0.300, 6.148e-9
0.310, 6.323e-9
0.320, 6.495e-9
0.330, 6.667e-9
0.340, 6.852e-9
0.350, 7.021e-9
0.360, 7.177e-9
0.370, 7.392e-9
0.380, 7.591e-9
0.390, 7.783e-9
0.400, 7.960e-9
0.410, 8.143e-9
0.420, 8.315e-9
0.430, 8.485e-9
0.440, 8.646e-9
0.450, 8.820e-9
0.460, 8.979e-9
0.470, 9.151e-9
0.480, 9.310e-9
0.490, 9.484e-9
0.500, 9.654e-9
0.510, 9.814e-9
0.520, 9.979e-9
0.530, 1.013e-8
0.540, 1.031e-8
0.550, 1.050e-8
0.560, 1.065e-8
0.570, 1.082e-8
0.580, 1.100e-8
0.590, 1.117e-8
0.600, 1.131e-8
0.610, 1.148e-8
0.620, 1.158e-8
0.630, 1.172e-8
0.640, 1.189e-8
0.650, 1.201e-8
0.660, 1.213e-8
0.670, 1.226e-8
0.680, 1.241e-8
0.690, 1.250e-8
0.700, 1.261e-8
0.710, 1.275e-8
0.720, 1.290e-8
0.730, 1.300e-8
0.740, 1.311e-8
0.750, 1.322e-8
0.760, 1.329e-8
0.770, 1.334e-8
0.780, 1.347e-8
0.790, 1.360e-8
0.800, 1.376e-8
0.810, 1.379e-8
0.820, 1.235e-8
0.830, 1.155e-8
0.840, 1.221e-8
0.850, 1.338e-8
0.860, 1.357e-8
0.870, 1.384e-8
0.880, 1.391e-8
0.890, 1.422e-8
0.900, 1.445e-8
0.910, 1.462e-8
0.920, 1.486e-8
0.930, 1.487e-8
0.940, 1.501e-8
0.950, 1.515e-8
0.960, 1.523e-8
0.970, 1.530e-8
0.980, 1.546e-8
0.990, 1.561e-8
1.000, 1.558e-8
1.010, 1.561e-8
1.020, 1.574e-8
1.030, 1.596e-8
1.040, 1.609e-8
1.050, 1.617e-8
1.060, 1.630e-8
1.070, 1.640e-8
1.080, 1.643e-8
1.090, 1.661e-8
1.100, 1.667e-8
1.110, 1.671e-8
1.120, 1.683e-8
1.130, 1.689e-8
1.140, 1.701e-8
1.150, 1.708e-8
1.160, 1.716e-8
1.170, 1.730e-8
1.180, 1.736e-8
1.190, 1.741e-8
1.200, 1.751e-8
1.210, 1.759e-8
1.220, 1.770e-8
1.230, 1.781e-8
1.240, 1.794e-8
1.250, 1.793e-8
1.260, 1.801e-8
1.270, 1.812e-8
1.280, 1.802e-8
1.290, 1.802e-8
1.300, 1.808e-8
1.310, 1.817e-8
1.320, 1.820e-8
1.330, 1.826e-8
1.340, 1.837e-8
1.350, 1.845e-8
1.360, 1.858e-8
1.370, 1.859e-8
1.380, 1.864e-8
1.390, 1.866e-8
1.400, 1.873e-8
1.410, 1.889e-8
1.420, 1.892e-8
1.430, 1.901e-8
1.440, 1.911e-8
1.450, 1.915e-8
1.460, 1.917e-8
1.470, 1.953e-8
1.480, 1.939e-8
1.490, 1.945e-8
1.500, 1.950e-8
1.510, 1.957e-8
1.520, 1.976e-8
1.530, 1.967e-8
1.540, 1.982e-8
1.550, 1.981e-8
1.560, 1.975e-8
1.570, 1.989e-8
1.580, 1.994e-8
1.590, 2.023e-8
1.600, 2.039e-8
1.610, 2.037e-8
1.620, 2.037e-8
1.630, 2.036e-8
1.640, 2.043e-8
1.650, 2.051e-8
1.660, 2.062e-8
1.670, 2.061e-8
1.680, 2.045e-8
1.690, 2.055e-8
1.700, 2.066e-8
1.710, 2.073e-8
1.720, 2.083e-8
1.730, 2.104e-8
1.740, 2.126e-8
1.750, 2.128e-8
1.760, 2.100e-8
1.770, 2.118e-8
1.780, 2.154e-8
1.790, 2.168e-8
1.800, 2.178e-8
1.810, 2.185e-8
1.820, 2.195e-8
1.830, 2.199e-8
1.840, 2.206e-8
1.850, 2.220e-8
1.860, 2.226e-8
1.870, 2.237e-8
1.880, 2.235e-8
1.890, 2.236e-8
1.900, 2.238e-8
1.910, 2.246e-8
1.920, 2.254e-8
1.930, 2.260e-8
1.940, 2.257e-8
1.950, 2.260e-8
1.960, 2.280e-8
1.970, 2.275e-8
1.980, 2.304e-8
1.990, 2.320e-8
