# Supplementary material for: An Insulin-Modified pH-Responsive Nanopipette Based on Ion Current Rectification
Source: Sensors (Basel). 2024 Jun 30;24(13):4264. doi: 10.3390/s24134264 (PMC11244478; doi:10.3390/s24134264)
Supplement: Supplementary file 1 [file sensors-24-04264-s001.zip › Selectivity/2 cucl2.txt]

Aug. 4, 2023   14:33:42
Linear Sweep Voltammetry
File: s:\Data Source:  Experiment
Instrument Model:  CHI830D
Header: 
Note: 

Init E (V) = -2
Final E (V) = 2
Scan Rate (V/s) = 0.5
Sample Interval (V) = 0.01
Quiet Time (sec) = 2
Sensitivity (A/V) = 1e-8


Potential/V, Current/A

-2.000, -6.673e-8
-1.990, -6.602e-8
-1.980, -6.550e-8
-1.970, -6.520e-8
-1.960, -6.483e-8
-1.950, -6.451e-8
-1.940, -6.424e-8
-1.930, -6.384e-8
-1.920, -6.346e-8
-1.910, -6.310e-8
-1.900, -6.274e-8
-1.890, -6.248e-8
-1.880, -6.223e-8
-1.870, -6.176e-8
-1.860, -6.135e-8
-1.850, -6.108e-8
-1.840, -6.075e-8
-1.830, -6.044e-8
-1.820, -6.010e-8
-1.810, -5.961e-8
-1.800, -5.906e-8
-1.790, -5.866e-8
-1.780, -5.850e-8
-1.770, -5.807e-8
-1.760, -5.767e-8
-1.750, -5.723e-8
-1.740, -5.673e-8
-1.730, -5.650e-8
-1.720, -5.627e-8
-1.710, -5.577e-8
-1.700, -5.553e-8
-1.690, -5.515e-8
-1.680, -5.477e-8
-1.670, -5.440e-8
-1.660, -5.394e-8
-1.650, -5.366e-8
-1.640, -5.334e-8
-1.630, -5.302e-8
-1.620, -5.265e-8
-1.610, -5.244e-8
-1.600, -5.222e-8
-1.590, -5.182e-8
-1.580, -5.143e-8
-1.570, -5.114e-8
-1.560, -5.074e-8
-1.550, -5.029e-8
-1.540, -5.006e-8
-1.530, -4.977e-8
-1.520, -4.941e-8
-1.510, -4.915e-8
-1.500, -4.871e-8
-1.490, -4.831e-8
-1.480, -4.795e-8
-1.470, -4.758e-8
-1.460, -4.722e-8
-1.450, -4.692e-8
-1.440, -4.652e-8
-1.430, -4.609e-8
-1.420, -4.563e-8
-1.410, -4.536e-8
-1.400, -4.500e-8
-1.390, -4.464e-8
-1.380, -4.426e-8
-1.370, -4.390e-8
-1.360, -4.359e-8
-1.350, -4.320e-8
-1.340, -4.288e-8
-1.330, -4.248e-8
-1.320, -4.217e-8
-1.310, -4.184e-8
-1.300, -4.150e-8
-1.290, -4.120e-8
-1.280, -4.087e-8
-1.270, -4.045e-8
-1.260, -3.998e-8
-1.250, -3.974e-8
-1.240, -3.943e-8
-1.230, -3.911e-8
-1.220, -3.878e-8
-1.210, -3.839e-8
-1.200, -3.806e-8
-1.190, -3.771e-8
-1.180, -3.736e-8
-1.170, -3.696e-8
-1.160, -3.661e-8
-1.150, -3.629e-8
-1.140, -3.583e-8
-1.130, -3.550e-8
-1.120, -3.516e-8
-1.110, -3.483e-8
-1.100, -3.454e-8
-1.090, -3.417e-8
-1.080, -3.387e-8
-1.070, -3.362e-8
-1.060, -3.322e-8
-1.050, -3.296e-8
-1.040, -3.262e-8
-1.030, -3.224e-8
-1.020, -3.190e-8
-1.010, -3.159e-8
-1.000, -3.112e-8
-0.990, -3.082e-8
-0.980, -3.044e-8
-0.970, -3.013e-8
-0.960, -2.982e-8
-0.950, -2.945e-8
-0.940, -2.909e-8
-0.930, -2.875e-8
-0.920, -2.845e-8
-0.910, -2.807e-8
-0.900, -2.772e-8
-0.890, -2.739e-8
-0.880, -2.702e-8
-0.870, -2.668e-8
-0.860, -2.635e-8
-0.850, -2.600e-8
-0.840, -2.564e-8
-0.830, -2.528e-8
-0.820, -2.488e-8
-0.810, -2.456e-8
-0.800, -2.424e-8
-0.790, -2.389e-8
-0.780, -2.355e-8
-0.770, -2.322e-8
-0.760, -2.285e-8
-0.750, -2.252e-8
-0.740, -2.219e-8
-0.730, -2.184e-8
-0.720, -2.152e-8
-0.710, -2.120e-8
-0.700, -2.085e-8
-0.690, -2.051e-8
-0.680, -2.018e-8
-0.670, -1.984e-8
-0.660, -1.947e-8
-0.650, -1.912e-8
-0.640, -1.880e-8
-0.630, -1.847e-8
-0.620, -1.813e-8
-0.610, -1.781e-8
-0.600, -1.749e-8
-0.590, -1.713e-8
-0.580, -1.679e-8
-0.570, -1.645e-8
-0.560, -1.611e-8
-0.550, -1.578e-8
-0.540, -1.545e-8
-0.530, -1.516e-8
-0.520, -1.483e-8
-0.510, -1.449e-8
-0.500, -1.417e-8
-0.490, -1.387e-8
-0.480, -1.353e-8
-0.470, -1.319e-8
-0.460, -1.287e-8
-0.450, -1.254e-8
-0.440, -1.223e-8
-0.430, -1.191e-8
-0.420, -1.158e-8
-0.410, -1.128e-8
-0.400, -1.098e-8
-0.390, -1.068e-8
-0.380, -1.037e-8
-0.370, -1.004e-8
-0.360, -9.717e-9
-0.350, -9.409e-9
-0.340, -9.100e-9
-0.330, -8.802e-9
-0.320, -8.503e-9
-0.310, -8.213e-9
-0.300, -7.922e-9
-0.290, -7.624e-9
-0.280, -7.339e-9
-0.270, -7.047e-9
-0.260, -6.758e-9
-0.250, -6.464e-9
-0.240, -6.178e-9
-0.230, -5.889e-9
-0.220, -5.604e-9
-0.210, -5.336e-9
-0.200, -5.052e-9
-0.190, -4.773e-9
-0.180, -4.499e-9
-0.170, -4.228e-9
-0.160, -3.961e-9
-0.150, -3.693e-9
-0.140, -3.424e-9
-0.130, -3.157e-9
-0.120, -2.891e-9
-0.110, -2.631e-9
-0.100, -2.376e-9
-0.090, -2.119e-9
-0.080, -1.863e-9
-0.070, -1.610e-9
-0.060, -1.361e-9
-0.050, -1.112e-9
-0.040, -8.672e-10
-0.030, -6.221e-10
-0.020, -3.804e-10
-0.010, -1.417e-10
-0.000, 9.638e-11
0.010, 3.323e-10
0.020, 5.648e-10
0.030, 7.977e-10
0.040, 1.027e-9
0.050, 1.255e-9
0.060, 1.480e-9
0.070, 1.703e-9
0.080, 1.925e-9
0.090, 2.143e-9
0.100, 2.357e-9
0.110, 2.572e-9
0.120, 2.786e-9
0.130, 3.001e-9
0.140, 3.208e-9
0.150, 3.426e-9
0.160, 3.636e-9
0.170, 3.881e-9
0.180, 4.092e-9
0.190, 4.298e-9
0.200, 4.502e-9
0.210, 4.708e-9
0.220, 4.908e-9
0.230, 5.112e-9
0.240, 5.317e-9
0.250, 5.521e-9
0.260, 5.719e-9
0.270, 5.926e-9
0.280, 6.125e-9
0.290, 6.324e-9
0.300, 6.513e-9
0.310, 6.711e-9
0.320, 6.915e-9
0.330, 7.117e-9
0.340, 7.308e-9
0.350, 7.500e-9
0.360, 7.687e-9
0.370, 7.874e-9
0.380, 8.070e-9
0.390, 8.259e-9
0.400, 8.435e-9
0.410, 8.608e-9
0.420, 8.795e-9
0.430, 8.971e-9
0.440, 9.142e-9
0.450, 9.321e-9
0.460, 9.478e-9
0.470, 9.655e-9
0.480, 9.830e-9
0.490, 9.984e-9
0.500, 1.018e-8
0.510, 1.036e-8
0.520, 1.052e-8
0.530, 1.073e-8
0.540, 1.090e-8
0.550, 1.105e-8
0.560, 1.123e-8
0.570, 1.139e-8
0.580, 1.153e-8
0.590, 1.170e-8
0.600, 1.187e-8
0.610, 1.202e-8
0.620, 1.220e-8
0.630, 1.237e-8
0.640, 1.253e-8
0.650, 1.266e-8
0.660, 1.280e-8
0.670, 1.293e-8
0.680, 1.308e-8
0.690, 1.323e-8
0.700, 1.334e-8
0.710, 1.352e-8
0.720, 1.369e-8
0.730, 1.384e-8
0.740, 1.397e-8
0.750, 1.404e-8
0.760, 1.418e-8
0.770, 1.432e-8
0.780, 1.443e-8
0.790, 1.460e-8
0.800, 1.475e-8
0.810, 1.488e-8
0.820, 1.496e-8
0.830, 1.505e-8
0.840, 1.515e-8
0.850, 1.529e-8
0.860, 1.540e-8
0.870, 1.555e-8
0.880, 1.572e-8
0.890, 1.583e-8
0.900, 1.588e-8
0.910, 1.596e-8
0.920, 1.617e-8
0.930, 1.630e-8
0.940, 1.640e-8
0.950, 1.654e-8
0.960, 1.666e-8
0.970, 1.674e-8
0.980, 1.686e-8
0.990, 1.698e-8
1.000, 1.708e-8
1.010, 1.712e-8
1.020, 1.716e-8
1.030, 1.728e-8
1.040, 1.735e-8
1.050, 1.741e-8
1.060, 1.759e-8
1.070, 1.765e-8
1.080, 1.774e-8
1.090, 1.787e-8
1.100, 1.796e-8
1.110, 1.806e-8
1.120, 1.818e-8
1.130, 1.827e-8
1.140, 1.838e-8
1.150, 1.845e-8
1.160, 1.849e-8
1.170, 1.856e-8
1.180, 1.865e-8
1.190, 1.871e-8
1.200, 1.884e-8
1.210, 1.892e-8
1.220, 1.900e-8
1.230, 1.907e-8
1.240, 1.915e-8
1.250, 1.933e-8
1.260, 1.938e-8
1.270, 1.943e-8
1.280, 1.950e-8
1.290, 1.964e-8
1.300, 1.971e-8
1.310, 1.979e-8
1.320, 1.990e-8
1.330, 1.993e-8
1.340, 1.998e-8
1.350, 2.011e-8
1.360, 2.020e-8
1.370, 2.025e-8
1.380, 2.033e-8
1.390, 2.044e-8
1.400, 2.052e-8
1.410, 2.058e-8
1.420, 2.062e-8
1.430, 2.068e-8
1.440, 2.078e-8
1.450, 2.083e-8
1.460, 2.094e-8
1.470, 2.097e-8
1.480, 2.101e-8
1.490, 2.105e-8
1.500, 2.105e-8
1.510, 2.114e-8
1.520, 2.126e-8
1.530, 2.135e-8
1.540, 2.143e-8
1.550, 2.151e-8
1.560, 2.160e-8
1.570, 2.173e-8
1.580, 2.183e-8
1.590, 2.196e-8
1.600, 2.203e-8
1.610, 2.201e-8
1.620, 2.217e-8
1.630, 2.222e-8
1.640, 2.227e-8
1.650, 2.239e-8
1.660, 2.250e-8
1.670, 2.257e-8
1.680, 2.261e-8
1.690, 2.268e-8
1.700, 2.286e-8
1.710, 2.291e-8
1.720, 2.299e-8
1.730, 2.307e-8
1.740, 2.315e-8
1.750, 2.322e-8
1.760, 2.327e-8
1.770, 2.335e-8
1.780, 2.345e-8
1.790, 2.351e-8
1.800, 2.353e-8
1.810, 2.360e-8
1.820, 2.372e-8
1.830, 2.378e-8
1.840, 2.386e-8
1.850, 2.391e-8
1.860, 2.406e-8
1.870, 2.410e-8
1.880, 2.432e-8
1.890, 2.439e-8
1.900, 2.446e-8
1.910, 2.460e-8
1.920, 2.474e-8
1.930, 2.484e-8
1.940, 2.491e-8
1.950, 2.501e-8
1.960, 2.509e-8
1.970, 2.518e-8
1.980, 2.525e-8
1.990, 2.537e-8
