# Supplementary material for: An Insulin-Modified pH-Responsive Nanopipette Based on Ion Current Rectification
Source: Sensors (Basel). 2024 Jun 30;24(13):4264. doi: 10.3390/s24134264 (PMC11244478; doi:10.3390/s24134264)
Supplement: Supplementary file 1 [file sensors-24-04264-s001.zip › Selectivity/2 cys.txt]

Aug. 4, 2023   14:34:13
Linear Sweep Voltammetry
File: s:\Data Source:  Experiment
Instrument Model:  CHI830D
Header: 
Note: 

Init E (V) = -2
Final E (V) = 2
Scan Rate (V/s) = 0.5
Sample Interval (V) = 0.01
Quiet Time (sec) = 2
Sensitivity (A/V) = 1e-8


Potential/V, Current/A

-2.000, -6.648e-8
-1.990, -6.595e-8
-1.980, -6.533e-8
-1.970, -6.488e-8
-1.960, -6.455e-8
-1.950, -6.422e-8
-1.940, -6.399e-8
-1.930, -6.376e-8
-1.920, -6.310e-8
-1.910, -6.271e-8
-1.900, -6.241e-8
-1.890, -6.213e-8
-1.880, -6.184e-8
-1.870, -6.156e-8
-1.860, -6.112e-8
-1.850, -6.080e-8
-1.840, -6.045e-8
-1.830, -6.009e-8
-1.820, -5.968e-8
-1.810, -5.936e-8
-1.800, -5.913e-8
-1.790, -5.882e-8
-1.780, -5.843e-8
-1.770, -5.808e-8
-1.760, -5.780e-8
-1.750, -5.748e-8
-1.740, -5.716e-8
-1.730, -5.678e-8
-1.720, -5.639e-8
-1.710, -5.600e-8
-1.700, -5.560e-8
-1.690, -5.528e-8
-1.680, -5.500e-8
-1.670, -5.458e-8
-1.660, -5.416e-8
-1.650, -5.384e-8
-1.640, -5.357e-8
-1.630, -5.323e-8
-1.620, -5.288e-8
-1.610, -5.255e-8
-1.600, -5.231e-8
-1.590, -5.192e-8
-1.580, -5.155e-8
-1.570, -5.120e-8
-1.560, -5.089e-8
-1.550, -5.057e-8
-1.540, -5.010e-8
-1.530, -4.972e-8
-1.520, -4.932e-8
-1.510, -4.908e-8
-1.500, -4.868e-8
-1.490, -4.827e-8
-1.480, -4.803e-8
-1.470, -4.769e-8
-1.460, -4.741e-8
-1.450, -4.702e-8
-1.440, -4.665e-8
-1.430, -4.618e-8
-1.420, -4.582e-8
-1.410, -4.549e-8
-1.400, -4.525e-8
-1.390, -4.494e-8
-1.380, -4.475e-8
-1.370, -4.439e-8
-1.360, -4.400e-8
-1.350, -4.363e-8
-1.340, -4.326e-8
-1.330, -4.294e-8
-1.320, -4.257e-8
-1.310, -4.218e-8
-1.300, -4.191e-8
-1.290, -4.155e-8
-1.280, -4.119e-8
-1.270, -4.084e-8
-1.260, -4.048e-8
-1.250, -4.019e-8
-1.240, -3.981e-8
-1.230, -3.940e-8
-1.220, -3.903e-8
-1.210, -3.868e-8
-1.200, -3.838e-8
-1.190, -3.804e-8
-1.180, -3.766e-8
-1.170, -3.734e-8
-1.160, -3.698e-8
-1.150, -3.666e-8
-1.140, -3.632e-8
-1.130, -3.598e-8
-1.120, -3.569e-8
-1.110, -3.540e-8
-1.100, -3.507e-8
-1.090, -3.469e-8
-1.080, -3.438e-8
-1.070, -3.400e-8
-1.060, -3.364e-8
-1.050, -3.335e-8
-1.040, -3.305e-8
-1.030, -3.273e-8
-1.020, -3.234e-8
-1.010, -3.198e-8
-1.000, -3.167e-8
-0.990, -3.131e-8
-0.980, -3.095e-8
-0.970, -3.059e-8
-0.960, -3.024e-8
-0.950, -2.982e-8
-0.940, -2.949e-8
-0.930, -2.914e-8
-0.920, -2.879e-8
-0.910, -2.845e-8
-0.900, -2.809e-8
-0.890, -2.771e-8
-0.880, -2.737e-8
-0.870, -2.700e-8
-0.860, -2.664e-8
-0.850, -2.629e-8
-0.840, -2.595e-8
-0.830, -2.560e-8
-0.820, -2.524e-8
-0.810, -2.490e-8
-0.800, -2.454e-8
-0.790, -2.422e-8
-0.780, -2.388e-8
-0.770, -2.349e-8
-0.760, -2.313e-8
-0.750, -2.281e-8
-0.740, -2.246e-8
-0.730, -2.210e-8
-0.720, -2.175e-8
-0.710, -2.141e-8
-0.700, -2.104e-8
-0.690, -2.070e-8
-0.680, -2.035e-8
-0.670, -1.999e-8
-0.660, -1.964e-8
-0.650, -1.931e-8
-0.640, -1.898e-8
-0.630, -1.865e-8
-0.620, -1.833e-8
-0.610, -1.797e-8
-0.600, -1.765e-8
-0.590, -1.730e-8
-0.580, -1.695e-8
-0.570, -1.660e-8
-0.560, -1.628e-8
-0.550, -1.593e-8
-0.540, -1.562e-8
-0.530, -1.528e-8
-0.520, -1.494e-8
-0.510, -1.461e-8
-0.500, -1.426e-8
-0.490, -1.394e-8
-0.480, -1.362e-8
-0.470, -1.330e-8
-0.460, -1.298e-8
-0.450, -1.264e-8
-0.440, -1.232e-8
-0.430, -1.200e-8
-0.420, -1.169e-8
-0.410, -1.139e-8
-0.400, -1.108e-8
-0.390, -1.076e-8
-0.380, -1.043e-8
-0.370, -1.011e-8
-0.360, -9.802e-9
-0.350, -9.490e-9
-0.340, -9.166e-9
-0.330, -8.869e-9
-0.320, -8.567e-9
-0.310, -8.263e-9
-0.300, -7.960e-9
-0.290, -7.657e-9
-0.280, -7.362e-9
-0.270, -7.070e-9
-0.260, -6.778e-9
-0.250, -6.484e-9
-0.240, -6.193e-9
-0.230, -5.902e-9
-0.220, -5.620e-9
-0.210, -5.334e-9
-0.200, -5.053e-9
-0.190, -4.773e-9
-0.180, -4.501e-9
-0.170, -4.227e-9
-0.160, -3.953e-9
-0.150, -3.686e-9
-0.140, -3.419e-9
-0.130, -3.153e-9
-0.120, -2.891e-9
-0.110, -2.626e-9
-0.100, -2.367e-9
-0.090, -2.110e-9
-0.080, -1.855e-9
-0.070, -1.604e-9
-0.060, -1.355e-9
-0.050, -1.107e-9
-0.040, -8.614e-10
-0.030, -6.178e-10
-0.020, -3.776e-10
-0.010, -1.386e-10
-0.000, 9.823e-11
0.010, 3.326e-10
0.020, 5.661e-10
0.030, 7.955e-10
0.040, 1.025e-9
0.050, 1.252e-9
0.060, 1.476e-9
0.070, 1.697e-9
0.080, 1.918e-9
0.090, 2.136e-9
0.100, 2.352e-9
0.110, 2.567e-9
0.120, 2.779e-9
0.130, 2.989e-9
0.140, 3.197e-9
0.150, 3.403e-9
0.160, 3.609e-9
0.170, 3.813e-9
0.180, 4.014e-9
0.190, 4.215e-9
0.200, 4.409e-9
0.210, 4.609e-9
0.220, 4.810e-9
0.230, 4.999e-9
0.240, 5.190e-9
0.250, 5.381e-9
0.260, 5.567e-9
0.270, 5.756e-9
0.280, 5.943e-9
0.290, 6.134e-9
0.300, 6.316e-9
0.310, 6.505e-9
0.320, 6.688e-9
0.330, 6.862e-9
0.340, 7.026e-9
0.350, 7.197e-9
0.360, 7.371e-9
0.370, 7.535e-9
0.380, 7.700e-9
0.390, 7.863e-9
0.400, 8.030e-9
0.410, 8.205e-9
0.420, 8.414e-9
0.430, 8.736e-9
0.440, 8.865e-9
0.450, 9.041e-9
0.460, 9.199e-9
0.470, 9.360e-9
0.480, 9.525e-9
0.490, 9.688e-9
0.500, 9.848e-9
0.510, 1.001e-8
0.520, 1.019e-8
0.530, 1.034e-8
0.540, 1.050e-8
0.550, 1.065e-8
0.560, 1.083e-8
0.570, 1.097e-8
0.580, 1.111e-8
0.590, 1.125e-8
0.600, 1.138e-8
0.610, 1.152e-8
0.620, 1.165e-8
0.630, 1.181e-8
0.640, 1.197e-8
0.650, 1.212e-8
0.660, 1.227e-8
0.670, 1.240e-8
0.680, 1.255e-8
0.690, 1.270e-8
0.700, 1.279e-8
0.710, 1.290e-8
0.720, 1.306e-8
0.730, 1.320e-8
0.740, 1.331e-8
0.750, 1.346e-8
0.760, 1.356e-8
0.770, 1.367e-8
0.780, 1.378e-8
0.790, 1.387e-8
0.800, 1.420e-8
0.810, 1.438e-8
0.820, 1.458e-8
0.830, 1.447e-8
0.840, 1.458e-8
0.850, 1.470e-8
0.860, 1.491e-8
0.870, 1.497e-8
0.880, 1.514e-8
0.890, 1.536e-8
0.900, 1.549e-8
0.910, 1.558e-8
0.920, 1.566e-8
0.930, 1.600e-8
0.940, 1.614e-8
0.950, 1.621e-8
0.960, 1.634e-8
0.970, 1.649e-8
0.980, 1.657e-8
0.990, 1.670e-8
1.000, 1.669e-8
1.010, 1.684e-8
1.020, 1.698e-8
1.030, 1.714e-8
1.040, 1.718e-8
1.050, 1.721e-8
1.060, 1.737e-8
1.070, 1.752e-8
1.080, 1.763e-8
1.090, 1.771e-8
1.100, 1.785e-8
1.110, 1.783e-8
1.120, 1.793e-8
1.130, 1.789e-8
1.140, 1.791e-8
1.150, 1.807e-8
1.160, 1.815e-8
1.170, 1.817e-8
1.180, 1.815e-8
1.190, 1.831e-8
1.200, 1.829e-8
1.210, 1.848e-8
1.220, 1.854e-8
1.230, 1.864e-8
1.240, 1.867e-8
1.250, 1.884e-8
1.260, 1.895e-8
1.270, 1.905e-8
1.280, 1.922e-8
1.290, 1.936e-8
1.300, 1.939e-8
1.310, 1.941e-8
1.320, 1.976e-8
1.330, 1.983e-8
1.340, 1.974e-8
1.350, 1.984e-8
1.360, 1.988e-8
1.370, 1.992e-8
1.380, 1.997e-8
1.390, 2.006e-8
1.400, 2.025e-8
1.410, 2.026e-8
1.420, 2.033e-8
1.430, 2.042e-8
1.440, 2.053e-8
1.450, 2.063e-8
1.460, 2.080e-8
1.470, 2.083e-8
1.480, 2.087e-8
1.490, 2.108e-8
1.500, 2.113e-8
1.510, 2.118e-8
1.520, 2.159e-8
1.530, 2.161e-8
1.540, 2.158e-8
1.550, 2.164e-8
1.560, 2.166e-8
1.570, 2.177e-8
1.580, 2.206e-8
1.590, 2.219e-8
1.600, 2.214e-8
1.610, 2.219e-8
1.620, 2.223e-8
1.630, 2.216e-8
1.640, 2.212e-8
1.650, 2.239e-8
1.660, 2.242e-8
1.670, 2.261e-8
1.680, 2.301e-8
1.690, 2.313e-8
1.700, 2.306e-8
1.710, 2.292e-8
1.720, 2.281e-8
1.730, 2.293e-8
1.740, 2.303e-8
1.750, 2.325e-8
1.760, 2.316e-8
1.770, 2.316e-8
1.780, 2.330e-8
1.790, 2.341e-8
1.800, 2.368e-8
1.810, 2.379e-8
1.820, 2.366e-8
1.830, 2.361e-8
1.840, 2.388e-8
1.850, 2.400e-8
1.860, 2.404e-8
1.870, 2.403e-8
1.880, 2.395e-8
1.890, 2.395e-8
1.900, 2.426e-8
1.910, 2.451e-8
1.920, 2.461e-8
1.930, 2.477e-8
1.940, 2.481e-8
1.950, 2.483e-8
1.960, 2.497e-8
1.970, 2.501e-8
1.980, 2.538e-8
1.990, 2.547e-8
