# Supplementary material for: An Insulin-Modified pH-Responsive Nanopipette Based on Ion Current Rectification
Source: Sensors (Basel). 2024 Jun 30;24(13):4264. doi: 10.3390/s24134264 (PMC11244478; doi:10.3390/s24134264)
Supplement: Supplementary file 1 [file sensors-24-04264-s001.zip › Selectivity/2 gln.txt]

Aug. 4, 2023   14:37:13
Linear Sweep Voltammetry
File: s:\Data Source:  Experiment
Instrument Model:  CHI830D
Header: 
Note: 

Init E (V) = -2
Final E (V) = 2
Scan Rate (V/s) = 0.5
Sample Interval (V) = 0.01
Quiet Time (sec) = 2
Sensitivity (A/V) = 1e-8

Ep = 1.710V
ip = 3.079e-10A
Ah = 4.246e-11C

Potential/V, Current/A

-2.000, -6.652e-8
-1.990, -6.606e-8
-1.980, -6.565e-8
-1.970, -6.529e-8
-1.960, -6.485e-8
-1.950, -6.452e-8
-1.940, -6.417e-8
-1.930, -6.390e-8
-1.920, -6.375e-8
-1.910, -6.341e-8
-1.900, -6.300e-8
-1.890, -6.249e-8
-1.880, -6.199e-8
-1.870, -6.164e-8
-1.860, -6.137e-8
-1.850, -6.106e-8
-1.840, -6.069e-8
-1.830, -6.043e-8
-1.820, -6.012e-8
-1.810, -5.988e-8
-1.800, -5.960e-8
-1.790, -5.921e-8
-1.780, -5.898e-8
-1.770, -5.863e-8
-1.760, -5.847e-8
-1.750, -5.820e-8
-1.740, -5.806e-8
-1.730, -5.773e-8
-1.720, -5.738e-8
-1.710, -5.689e-8
-1.700, -5.654e-8
-1.690, -5.616e-8
-1.680, -5.568e-8
-1.670, -5.533e-8
-1.660, -5.493e-8
-1.650, -5.465e-8
-1.640, -5.434e-8
-1.630, -5.412e-8
-1.620, -5.377e-8
-1.610, -5.337e-8
-1.600, -5.304e-8
-1.590, -5.258e-8
-1.580, -5.216e-8
-1.570, -5.170e-8
-1.560, -5.135e-8
-1.550, -5.104e-8
-1.540, -5.072e-8
-1.530, -5.043e-8
-1.520, -5.011e-8
-1.510, -4.971e-8
-1.500, -4.932e-8
-1.490, -4.893e-8
-1.480, -4.856e-8
-1.470, -4.822e-8
-1.460, -4.780e-8
-1.450, -4.745e-8
-1.440, -4.711e-8
-1.430, -4.669e-8
-1.420, -4.623e-8
-1.410, -4.587e-8
-1.400, -4.551e-8
-1.390, -4.506e-8
-1.380, -4.471e-8
-1.370, -4.432e-8
-1.360, -4.397e-8
-1.350, -4.362e-8
-1.340, -4.333e-8
-1.330, -4.304e-8
-1.320, -4.266e-8
-1.310, -4.234e-8
-1.300, -4.197e-8
-1.290, -4.163e-8
-1.280, -4.128e-8
-1.270, -4.090e-8
-1.260, -4.053e-8
-1.250, -4.020e-8
-1.240, -3.988e-8
-1.230, -3.944e-8
-1.220, -3.902e-8
-1.210, -3.870e-8
-1.200, -3.831e-8
-1.190, -3.800e-8
-1.180, -3.765e-8
-1.170, -3.725e-8
-1.160, -3.687e-8
-1.150, -3.654e-8
-1.140, -3.620e-8
-1.130, -3.588e-8
-1.120, -3.551e-8
-1.110, -3.514e-8
-1.100, -3.480e-8
-1.090, -3.450e-8
-1.080, -3.416e-8
-1.070, -3.379e-8
-1.060, -3.338e-8
-1.050, -3.305e-8
-1.040, -3.272e-8
-1.030, -3.239e-8
-1.020, -3.201e-8
-1.010, -3.172e-8
-1.000, -3.142e-8
-0.990, -3.114e-8
-0.980, -3.078e-8
-0.970, -3.041e-8
-0.960, -3.003e-8
-0.950, -2.969e-8
-0.940, -2.928e-8
-0.930, -2.899e-8
-0.920, -2.866e-8
-0.910, -2.833e-8
-0.900, -2.806e-8
-0.890, -2.772e-8
-0.880, -2.734e-8
-0.870, -2.696e-8
-0.860, -2.660e-8
-0.850, -2.628e-8
-0.840, -2.591e-8
-0.830, -2.554e-8
-0.820, -2.520e-8
-0.810, -2.486e-8
-0.800, -2.453e-8
-0.790, -2.417e-8
-0.780, -2.380e-8
-0.770, -2.347e-8
-0.760, -2.313e-8
-0.750, -2.278e-8
-0.740, -2.244e-8
-0.730, -2.211e-8
-0.720, -2.183e-8
-0.710, -2.150e-8
-0.700, -2.114e-8
-0.690, -2.082e-8
-0.680, -2.046e-8
-0.670, -2.012e-8
-0.660, -1.978e-8
-0.650, -1.944e-8
-0.640, -1.908e-8
-0.630, -1.874e-8
-0.620, -1.844e-8
-0.610, -1.810e-8
-0.600, -1.779e-8
-0.590, -1.745e-8
-0.580, -1.712e-8
-0.570, -1.677e-8
-0.560, -1.643e-8
-0.550, -1.609e-8
-0.540, -1.575e-8
-0.530, -1.540e-8
-0.520, -1.506e-8
-0.510, -1.472e-8
-0.500, -1.438e-8
-0.490, -1.404e-8
-0.480, -1.374e-8
-0.470, -1.341e-8
-0.460, -1.307e-8
-0.450, -1.274e-8
-0.440, -1.243e-8
-0.430, -1.210e-8
-0.420, -1.177e-8
-0.410, -1.146e-8
-0.400, -1.115e-8
-0.390, -1.083e-8
-0.380, -1.049e-8
-0.370, -1.019e-8
-0.360, -9.879e-9
-0.350, -9.571e-9
-0.340, -9.255e-9
-0.330, -8.944e-9
-0.320, -8.634e-9
-0.310, -8.336e-9
-0.300, -8.023e-9
-0.290, -7.714e-9
-0.280, -7.406e-9
-0.270, -7.109e-9
-0.260, -6.816e-9
-0.250, -6.536e-9
-0.240, -6.234e-9
-0.230, -5.934e-9
-0.220, -5.659e-9
-0.210, -5.374e-9
-0.200, -5.094e-9
-0.190, -4.816e-9
-0.180, -4.538e-9
-0.170, -4.260e-9
-0.160, -3.982e-9
-0.150, -3.709e-9
-0.140, -3.436e-9
-0.130, -3.169e-9
-0.120, -2.904e-9
-0.110, -2.643e-9
-0.100, -2.385e-9
-0.090, -2.138e-9
-0.080, -1.865e-9
-0.070, -1.597e-9
-0.060, -1.342e-9
-0.050, -1.090e-9
-0.040, -8.445e-10
-0.030, -6.024e-10
-0.020, -3.597e-10
-0.010, -1.275e-10
-0.000, 1.035e-10
0.010, 3.363e-10
0.020, 5.716e-10
0.030, 8.023e-10
0.040, 1.032e-9
0.050, 1.263e-9
0.060, 1.487e-9
0.070, 1.708e-9
0.080, 1.929e-9
0.090, 2.147e-9
0.100, 2.365e-9
0.110, 2.585e-9
0.120, 2.807e-9
0.130, 3.022e-9
0.140, 3.230e-9
0.150, 3.439e-9
0.160, 3.644e-9
0.170, 3.848e-9
0.180, 4.050e-9
0.190, 4.251e-9
0.200, 4.454e-9
0.210, 4.657e-9
0.220, 4.853e-9
0.230, 5.051e-9
0.240, 5.246e-9
0.250, 5.436e-9
0.260, 5.617e-9
0.270, 5.813e-9
0.280, 6.006e-9
0.290, 6.198e-9
0.300, 6.391e-9
0.310, 6.586e-9
0.320, 6.773e-9
0.330, 6.958e-9
0.340, 7.135e-9
0.350, 7.307e-9
0.360, 7.488e-9
0.370, 7.657e-9
0.380, 7.842e-9
0.390, 8.000e-9
0.400, 8.168e-9
0.410, 8.354e-9
0.420, 8.545e-9
0.430, 8.720e-9
0.440, 8.882e-9
0.450, 9.054e-9
0.460, 9.221e-9
0.470, 9.384e-9
0.480, 9.544e-9
0.490, 9.710e-9
0.500, 9.888e-9
0.510, 1.008e-8
0.520, 1.025e-8
0.530, 1.040e-8
0.540, 1.052e-8
0.550, 1.069e-8
0.560, 1.084e-8
0.570, 1.101e-8
0.580, 1.119e-8
0.590, 1.135e-8
0.600, 1.153e-8
0.610, 1.171e-8
0.620, 1.187e-8
0.630, 1.200e-8
0.640, 1.211e-8
0.650, 1.228e-8
0.660, 1.239e-8
0.670, 1.257e-8
0.680, 1.271e-8
0.690, 1.282e-8
0.700, 1.303e-8
0.710, 1.311e-8
0.720, 1.323e-8
0.730, 1.326e-8
0.740, 1.335e-8
0.750, 1.351e-8
0.760, 1.365e-8
0.770, 1.381e-8
0.780, 1.387e-8
0.790, 1.391e-8
0.800, 1.399e-8
0.810, 1.412e-8
0.820, 1.424e-8
0.830, 1.459e-8
0.840, 1.456e-8
0.850, 1.466e-8
0.860, 1.478e-8
0.870, 1.487e-8
0.880, 1.496e-8
0.890, 1.498e-8
0.900, 1.515e-8
0.910, 1.512e-8
0.920, 1.507e-8
0.930, 1.520e-8
0.940, 1.530e-8
0.950, 1.545e-8
0.960, 1.560e-8
0.970, 1.559e-8
0.980, 1.573e-8
0.990, 1.583e-8
1.000, 1.595e-8
1.010, 1.617e-8
1.020, 1.627e-8
1.030, 1.635e-8
1.040, 1.654e-8
1.050, 1.662e-8
1.060, 1.671e-8
1.070, 1.679e-8
1.080, 1.701e-8
1.090, 1.707e-8
1.100, 1.688e-8
1.110, 1.692e-8
1.120, 1.706e-8
1.130, 1.731e-8
1.140, 1.742e-8
1.150, 1.748e-8
1.160, 1.754e-8
1.170, 1.766e-8
1.180, 1.778e-8
1.190, 1.787e-8
1.200, 1.793e-8
1.210, 1.810e-8
1.220, 1.835e-8
1.230, 1.826e-8
1.240, 1.805e-8
1.250, 1.802e-8
1.260, 1.816e-8
1.270, 1.837e-8
1.280, 1.856e-8
1.290, 1.850e-8
1.300, 1.856e-8
1.310, 1.855e-8
1.320, 1.856e-8
1.330, 1.872e-8
1.340, 1.880e-8
1.350, 1.887e-8
1.360, 1.909e-8
1.370, 1.935e-8
1.380, 1.917e-8
1.390, 1.928e-8
1.400, 1.945e-8
1.410, 1.974e-8
1.420, 1.978e-8
1.430, 1.974e-8
1.440, 1.970e-8
1.450, 1.979e-8
1.460, 1.998e-8
1.470, 2.016e-8
1.480, 2.029e-8
1.490, 2.045e-8
1.500, 2.065e-8
1.510, 2.061e-8
1.520, 2.076e-8
1.530, 2.084e-8
1.540, 2.093e-8
1.550, 2.097e-8
1.560, 2.111e-8
1.570, 2.114e-8
1.580, 2.120e-8
1.590, 2.127e-8
1.600, 2.129e-8
1.610, 2.142e-8
1.620, 2.152e-8
1.630, 2.158e-8
1.640, 2.167e-8
1.650, 2.177e-8
1.660, 2.199e-8
1.670, 2.181e-8
1.680, 2.182e-8
1.690, 2.186e-8
1.700, 2.201e-8
1.710, 2.215e-8
1.720, 2.205e-8
1.730, 2.200e-8
1.740, 2.188e-8
1.750, 2.190e-8
1.760, 2.198e-8
1.770, 2.203e-8
1.780, 2.212e-8
1.790, 2.239e-8
1.800, 2.241e-8
1.810, 2.237e-8
1.820, 2.252e-8
1.830, 2.248e-8
1.840, 2.241e-8
1.850, 2.271e-8
1.860, 2.287e-8
1.870, 2.283e-8
1.880, 2.302e-8
1.890, 2.346e-8
1.900, 2.348e-8
1.910, 2.360e-8
1.920, 2.358e-8
1.930, 2.360e-8
1.940, 2.382e-8
1.950, 2.372e-8
1.960, 2.358e-8
1.970, 2.367e-8
1.980, 2.383e-8
1.990, 2.402e-8
