# Supplementary material for: An Insulin-Modified pH-Responsive Nanopipette Based on Ion Current Rectification
Source: Sensors (Basel). 2024 Jun 30;24(13):4264. doi: 10.3390/s24134264 (PMC11244478; doi:10.3390/s24134264)
Supplement: Supplementary file 1 [file sensors-24-04264-s001.zip › Selectivity/2 glu.txt]

Aug. 4, 2023   14:36:55
Linear Sweep Voltammetry
File: s:\Data Source:  Experiment
Instrument Model:  CHI830D
Header: 
Note: 

Init E (V) = -2
Final E (V) = 2
Scan Rate (V/s) = 0.5
Sample Interval (V) = 0.01
Quiet Time (sec) = 2
Sensitivity (A/V) = 1e-8

Ep = 1.580V
ip = 9.555e-10A
Ah = 1.288e-10C

Potential/V, Current/A

-2.000, -6.593e-8
-1.990, -6.552e-8
-1.980, -6.525e-8
-1.970, -6.488e-8
-1.960, -6.449e-8
-1.950, -6.404e-8
-1.940, -6.367e-8
-1.930, -6.343e-8
-1.920, -6.308e-8
-1.910, -6.270e-8
-1.900, -6.246e-8
-1.890, -6.224e-8
-1.880, -6.191e-8
-1.870, -6.152e-8
-1.860, -6.129e-8
-1.850, -6.088e-8
-1.840, -6.058e-8
-1.830, -6.027e-8
-1.820, -5.993e-8
-1.810, -5.961e-8
-1.800, -5.928e-8
-1.790, -5.884e-8
-1.780, -5.869e-8
-1.770, -5.849e-8
-1.760, -5.812e-8
-1.750, -5.775e-8
-1.740, -5.738e-8
-1.730, -5.711e-8
-1.720, -5.671e-8
-1.710, -5.635e-8
-1.700, -5.597e-8
-1.690, -5.565e-8
-1.680, -5.530e-8
-1.670, -5.497e-8
-1.660, -5.467e-8
-1.650, -5.440e-8
-1.640, -5.406e-8
-1.630, -5.368e-8
-1.620, -5.326e-8
-1.610, -5.287e-8
-1.600, -5.246e-8
-1.590, -5.217e-8
-1.580, -5.184e-8
-1.570, -5.153e-8
-1.560, -5.119e-8
-1.550, -5.079e-8
-1.540, -5.047e-8
-1.530, -5.011e-8
-1.520, -4.973e-8
-1.510, -4.942e-8
-1.500, -4.906e-8
-1.490, -4.876e-8
-1.480, -4.839e-8
-1.470, -4.807e-8
-1.460, -4.778e-8
-1.450, -4.742e-8
-1.440, -4.704e-8
-1.430, -4.666e-8
-1.420, -4.626e-8
-1.410, -4.591e-8
-1.400, -4.565e-8
-1.390, -4.529e-8
-1.380, -4.500e-8
-1.370, -4.467e-8
-1.360, -4.426e-8
-1.350, -4.390e-8
-1.340, -4.354e-8
-1.330, -4.324e-8
-1.320, -4.286e-8
-1.310, -4.245e-8
-1.300, -4.213e-8
-1.290, -4.169e-8
-1.280, -4.133e-8
-1.270, -4.097e-8
-1.260, -4.063e-8
-1.250, -4.027e-8
-1.240, -3.994e-8
-1.230, -3.960e-8
-1.220, -3.928e-8
-1.210, -3.894e-8
-1.200, -3.852e-8
-1.190, -3.820e-8
-1.180, -3.788e-8
-1.170, -3.753e-8
-1.160, -3.720e-8
-1.150, -3.679e-8
-1.140, -3.644e-8
-1.130, -3.610e-8
-1.120, -3.576e-8
-1.110, -3.543e-8
-1.100, -3.510e-8
-1.090, -3.474e-8
-1.080, -3.439e-8
-1.070, -3.406e-8
-1.060, -3.353e-8
-1.050, -3.335e-8
-1.040, -3.301e-8
-1.030, -3.263e-8
-1.020, -3.230e-8
-1.010, -3.193e-8
-1.000, -3.157e-8
-0.990, -3.123e-8
-0.980, -3.090e-8
-0.970, -3.051e-8
-0.960, -3.013e-8
-0.950, -2.976e-8
-0.940, -2.938e-8
-0.930, -2.904e-8
-0.920, -2.868e-8
-0.910, -2.833e-8
-0.900, -2.797e-8
-0.890, -2.764e-8
-0.880, -2.728e-8
-0.870, -2.692e-8
-0.860, -2.655e-8
-0.850, -2.620e-8
-0.840, -2.589e-8
-0.830, -2.552e-8
-0.820, -2.515e-8
-0.810, -2.480e-8
-0.800, -2.445e-8
-0.790, -2.408e-8
-0.780, -2.373e-8
-0.770, -2.338e-8
-0.760, -2.304e-8
-0.750, -2.269e-8
-0.740, -2.237e-8
-0.730, -2.204e-8
-0.720, -2.170e-8
-0.710, -2.138e-8
-0.700, -2.104e-8
-0.690, -2.064e-8
-0.680, -2.026e-8
-0.670, -1.990e-8
-0.660, -1.958e-8
-0.650, -1.925e-8
-0.640, -1.894e-8
-0.630, -1.860e-8
-0.620, -1.826e-8
-0.610, -1.792e-8
-0.600, -1.757e-8
-0.590, -1.721e-8
-0.580, -1.685e-8
-0.570, -1.654e-8
-0.560, -1.621e-8
-0.550, -1.588e-8
-0.540, -1.556e-8
-0.530, -1.522e-8
-0.520, -1.489e-8
-0.510, -1.457e-8
-0.500, -1.425e-8
-0.490, -1.392e-8
-0.480, -1.358e-8
-0.470, -1.327e-8
-0.460, -1.294e-8
-0.450, -1.261e-8
-0.440, -1.228e-8
-0.430, -1.197e-8
-0.420, -1.164e-8
-0.410, -1.132e-8
-0.400, -1.100e-8
-0.390, -1.069e-8
-0.380, -1.038e-8
-0.370, -1.007e-8
-0.360, -9.755e-9
-0.350, -9.451e-9
-0.340, -9.146e-9
-0.330, -8.838e-9
-0.320, -8.535e-9
-0.310, -8.232e-9
-0.300, -7.934e-9
-0.290, -7.636e-9
-0.280, -7.336e-9
-0.270, -7.043e-9
-0.260, -6.748e-9
-0.250, -6.455e-9
-0.240, -6.170e-9
-0.230, -5.884e-9
-0.220, -5.591e-9
-0.210, -5.308e-9
-0.200, -5.024e-9
-0.190, -4.744e-9
-0.180, -4.466e-9
-0.170, -4.196e-9
-0.160, -3.923e-9
-0.150, -3.659e-9
-0.140, -3.392e-9
-0.130, -3.128e-9
-0.120, -2.865e-9
-0.110, -2.606e-9
-0.100, -2.351e-9
-0.090, -2.095e-9
-0.080, -1.841e-9
-0.070, -1.592e-9
-0.060, -1.344e-9
-0.050, -1.096e-9
-0.040, -8.516e-10
-0.030, -6.123e-10
-0.020, -3.721e-10
-0.010, -1.361e-10
-0.000, 9.885e-11
0.010, 3.335e-10
0.020, 5.642e-10
0.030, 7.921e-10
0.040, 1.019e-9
0.050, 1.244e-9
0.060, 1.465e-9
0.070, 1.688e-9
0.080, 1.909e-9
0.090, 2.131e-9
0.100, 2.346e-9
0.110, 2.559e-9
0.120, 2.771e-9
0.130, 2.981e-9
0.140, 3.188e-9
0.150, 3.394e-9
0.160, 3.598e-9
0.170, 3.798e-9
0.180, 3.998e-9
0.190, 4.196e-9
0.200, 4.390e-9
0.210, 4.581e-9
0.220, 4.776e-9
0.230, 4.967e-9
0.240, 5.158e-9
0.250, 5.348e-9
0.260, 5.533e-9
0.270, 5.713e-9
0.280, 5.891e-9
0.290, 6.075e-9
0.300, 6.251e-9
0.310, 6.433e-9
0.320, 6.610e-9
0.330, 6.786e-9
0.340, 6.963e-9
0.350, 7.140e-9
0.360, 7.307e-9
0.370, 7.491e-9
0.380, 7.672e-9
0.390, 7.852e-9
0.400, 8.028e-9
0.410, 8.184e-9
0.420, 8.350e-9
0.430, 8.532e-9
0.440, 8.697e-9
0.450, 8.856e-9
0.460, 9.015e-9
0.470, 9.181e-9
0.480, 9.360e-9
0.490, 9.523e-9
0.500, 9.668e-9
0.510, 9.837e-9
0.520, 1.000e-8
0.530, 1.013e-8
0.540, 1.028e-8
0.550, 1.042e-8
0.560, 1.057e-8
0.570, 1.073e-8
0.580, 1.091e-8
0.590, 1.107e-8
0.600, 1.123e-8
0.610, 1.139e-8
0.620, 1.151e-8
0.630, 1.163e-8
0.640, 1.176e-8
0.650, 1.190e-8
0.660, 1.202e-8
0.670, 1.214e-8
0.680, 1.227e-8
0.690, 1.245e-8
0.700, 1.259e-8
0.710, 1.274e-8
0.720, 1.284e-8
0.730, 1.290e-8
0.740, 1.299e-8
0.750, 1.312e-8
0.760, 1.330e-8
0.770, 1.344e-8
0.780, 1.354e-8
0.790, 1.382e-8
0.800, 1.402e-8
0.810, 1.400e-8
0.820, 1.405e-8
0.830, 1.418e-8
0.840, 1.430e-8
0.850, 1.437e-8
0.860, 1.450e-8
0.870, 1.455e-8
0.880, 1.461e-8
0.890, 1.468e-8
0.900, 1.480e-8
0.910, 1.490e-8
0.920, 1.501e-8
0.930, 1.515e-8
0.940, 1.523e-8
0.950, 1.537e-8
0.960, 1.558e-8
0.970, 1.582e-8
0.980, 1.590e-8
0.990, 1.589e-8
1.000, 1.600e-8
1.010, 1.606e-8
1.020, 1.620e-8
1.030, 1.627e-8
1.040, 1.637e-8
1.050, 1.641e-8
1.060, 1.656e-8
1.070, 1.660e-8
1.080, 1.670e-8
1.090, 1.670e-8
1.100, 1.674e-8
1.110, 1.678e-8
1.120, 1.686e-8
1.130, 1.703e-8
1.140, 1.701e-8
1.150, 1.710e-8
1.160, 1.744e-8
1.170, 1.753e-8
1.180, 1.749e-8
1.190, 1.766e-8
1.200, 1.789e-8
1.210, 1.799e-8
1.220, 1.809e-8
1.230, 1.811e-8
1.240, 1.816e-8
1.250, 1.826e-8
1.260, 1.828e-8
1.270, 1.813e-8
1.280, 1.816e-8
1.290, 1.836e-8
1.300, 1.826e-8
1.310, 1.824e-8
1.320, 1.827e-8
1.330, 1.835e-8
1.340, 1.841e-8
1.350, 1.852e-8
1.360, 1.864e-8
1.370, 1.848e-8
1.380, 1.859e-8
1.390, 1.876e-8
1.400, 1.883e-8
1.410, 1.863e-8
1.420, 1.866e-8
1.430, 1.878e-8
1.440, 1.874e-8
1.450, 1.884e-8
1.460, 1.901e-8
1.470, 1.901e-8
1.480, 1.907e-8
1.490, 1.927e-8
1.500, 1.937e-8
1.510, 1.930e-8
1.520, 1.966e-8
1.530, 1.994e-8
1.540, 2.014e-8
1.550, 2.033e-8
1.560, 2.041e-8
1.570, 2.048e-8
1.580, 2.049e-8
1.590, 2.022e-8
1.600, 2.025e-8
1.610, 2.039e-8
1.620, 2.043e-8
1.630, 2.042e-8
1.640, 2.060e-8
1.650, 2.089e-8
1.660, 2.099e-8
1.670, 2.102e-8
1.680, 2.108e-8
1.690, 2.091e-8
1.700, 2.085e-8
1.710, 2.100e-8
1.720, 2.116e-8
1.730, 2.122e-8
1.740, 2.133e-8
1.750, 2.141e-8
1.760, 2.139e-8
1.770, 2.141e-8
1.780, 2.153e-8
1.790, 2.164e-8
1.800, 2.174e-8
1.810, 2.185e-8
1.820, 2.201e-8
1.830, 2.212e-8
1.840, 2.247e-8
1.850, 2.252e-8
1.860, 2.255e-8
1.870, 2.260e-8
1.880, 2.279e-8
1.890, 2.279e-8
1.900, 2.283e-8
1.910, 2.294e-8
1.920, 2.311e-8
1.930, 2.322e-8
1.940, 2.334e-8
1.950, 2.340e-8
1.960, 2.318e-8
1.970, 2.324e-8
1.980, 2.340e-8
1.990, 2.349e-8
