# Supplementary material for: An Insulin-Modified pH-Responsive Nanopipette Based on Ion Current Rectification
Source: Sensors (Basel). 2024 Jun 30;24(13):4264. doi: 10.3390/s24134264 (PMC11244478; doi:10.3390/s24134264)
Supplement: Supplementary file 1 [file sensors-24-04264-s001.zip › Selectivity/2 gsh.txt]

Aug. 4, 2023   14:37:31
Linear Sweep Voltammetry
File: s:\Data Source:  Experiment
Instrument Model:  CHI830D
Header: 
Note: 

Init E (V) = -2
Final E (V) = 2
Scan Rate (V/s) = 0.5
Sample Interval (V) = 0.01
Quiet Time (sec) = 2
Sensitivity (A/V) = 1e-8


Potential/V, Current/A

-2.000, -6.667e-8
-1.990, -6.639e-8
-1.980, -6.614e-8
-1.970, -6.586e-8
-1.960, -6.538e-8
-1.950, -6.513e-8
-1.940, -6.470e-8
-1.930, -6.434e-8
-1.920, -6.407e-8
-1.910, -6.370e-8
-1.900, -6.335e-8
-1.890, -6.304e-8
-1.880, -6.265e-8
-1.870, -6.240e-8
-1.860, -6.205e-8
-1.850, -6.161e-8
-1.840, -6.115e-8
-1.830, -6.086e-8
-1.820, -6.049e-8
-1.810, -6.025e-8
-1.800, -5.989e-8
-1.790, -5.968e-8
-1.780, -5.928e-8
-1.770, -5.880e-8
-1.760, -5.844e-8
-1.750, -5.811e-8
-1.740, -5.777e-8
-1.730, -5.729e-8
-1.720, -5.690e-8
-1.710, -5.634e-8
-1.700, -5.611e-8
-1.690, -5.582e-8
-1.680, -5.554e-8
-1.670, -5.522e-8
-1.660, -5.482e-8
-1.650, -5.451e-8
-1.640, -5.417e-8
-1.630, -5.379e-8
-1.620, -5.351e-8
-1.610, -5.314e-8
-1.600, -5.273e-8
-1.590, -5.236e-8
-1.580, -5.199e-8
-1.570, -5.162e-8
-1.560, -5.127e-8
-1.550, -5.088e-8
-1.540, -5.048e-8
-1.530, -5.019e-8
-1.520, -4.984e-8
-1.510, -4.952e-8
-1.500, -4.920e-8
-1.490, -4.883e-8
-1.480, -4.848e-8
-1.470, -4.804e-8
-1.460, -4.777e-8
-1.450, -4.738e-8
-1.440, -4.704e-8
-1.430, -4.673e-8
-1.420, -4.637e-8
-1.410, -4.607e-8
-1.400, -4.575e-8
-1.390, -4.543e-8
-1.380, -4.503e-8
-1.370, -4.463e-8
-1.360, -4.425e-8
-1.350, -4.398e-8
-1.340, -4.370e-8
-1.330, -4.325e-8
-1.320, -4.290e-8
-1.310, -4.249e-8
-1.300, -4.210e-8
-1.290, -4.174e-8
-1.280, -4.141e-8
-1.270, -4.102e-8
-1.260, -4.063e-8
-1.250, -4.040e-8
-1.240, -4.001e-8
-1.230, -3.962e-8
-1.220, -3.926e-8
-1.210, -3.898e-8
-1.200, -3.856e-8
-1.190, -3.823e-8
-1.180, -3.789e-8
-1.170, -3.752e-8
-1.160, -3.715e-8
-1.150, -3.675e-8
-1.140, -3.636e-8
-1.130, -3.604e-8
-1.120, -3.571e-8
-1.110, -3.533e-8
-1.100, -3.489e-8
-1.090, -3.456e-8
-1.080, -3.428e-8
-1.070, -3.392e-8
-1.060, -3.360e-8
-1.050, -3.324e-8
-1.040, -3.290e-8
-1.030, -3.254e-8
-1.020, -3.216e-8
-1.010, -3.183e-8
-1.000, -3.150e-8
-0.990, -3.117e-8
-0.980, -3.075e-8
-0.970, -3.041e-8
-0.960, -3.007e-8
-0.950, -2.972e-8
-0.940, -2.936e-8
-0.930, -2.909e-8
-0.920, -2.872e-8
-0.910, -2.835e-8
-0.900, -2.802e-8
-0.890, -2.764e-8
-0.880, -2.730e-8
-0.870, -2.692e-8
-0.860, -2.661e-8
-0.850, -2.629e-8
-0.840, -2.592e-8
-0.830, -2.561e-8
-0.820, -2.524e-8
-0.810, -2.488e-8
-0.800, -2.449e-8
-0.790, -2.415e-8
-0.780, -2.380e-8
-0.770, -2.348e-8
-0.760, -2.314e-8
-0.750, -2.276e-8
-0.740, -2.244e-8
-0.730, -2.211e-8
-0.720, -2.178e-8
-0.710, -2.143e-8
-0.700, -2.109e-8
-0.690, -2.072e-8
-0.680, -2.036e-8
-0.670, -2.003e-8
-0.660, -1.972e-8
-0.650, -1.937e-8
-0.640, -1.900e-8
-0.630, -1.863e-8
-0.620, -1.828e-8
-0.610, -1.798e-8
-0.600, -1.763e-8
-0.590, -1.729e-8
-0.580, -1.695e-8
-0.570, -1.661e-8
-0.560, -1.628e-8
-0.550, -1.595e-8
-0.540, -1.560e-8
-0.530, -1.530e-8
-0.520, -1.494e-8
-0.510, -1.461e-8
-0.500, -1.429e-8
-0.490, -1.397e-8
-0.480, -1.364e-8
-0.470, -1.332e-8
-0.460, -1.301e-8
-0.450, -1.267e-8
-0.440, -1.234e-8
-0.430, -1.203e-8
-0.420, -1.170e-8
-0.410, -1.138e-8
-0.400, -1.106e-8
-0.390, -1.073e-8
-0.380, -1.041e-8
-0.370, -1.011e-8
-0.360, -9.799e-9
-0.350, -9.496e-9
-0.340, -9.192e-9
-0.330, -8.887e-9
-0.320, -8.575e-9
-0.310, -8.272e-9
-0.300, -7.966e-9
-0.290, -7.663e-9
-0.280, -7.364e-9
-0.270, -7.068e-9
-0.260, -6.780e-9
-0.250, -6.489e-9
-0.240, -6.198e-9
-0.230, -5.908e-9
-0.220, -5.629e-9
-0.210, -5.346e-9
-0.200, -5.062e-9
-0.190, -4.782e-9
-0.180, -4.505e-9
-0.170, -4.230e-9
-0.160, -3.956e-9
-0.150, -3.686e-9
-0.140, -3.416e-9
-0.130, -3.154e-9
-0.120, -2.890e-9
-0.110, -2.627e-9
-0.100, -2.365e-9
-0.090, -2.108e-9
-0.080, -1.853e-9
-0.070, -1.601e-9
-0.060, -1.350e-9
-0.050, -1.102e-9
-0.040, -8.565e-10
-0.030, -6.123e-10
-0.020, -3.708e-10
-0.010, -1.309e-10
-0.000, 1.062e-10
0.010, 3.418e-10
0.020, 5.738e-10
0.030, 8.050e-10
0.040, 1.034e-9
0.050, 1.261e-9
0.060, 1.483e-9
0.070, 1.709e-9
0.080, 1.932e-9
0.090, 2.153e-9
0.100, 2.371e-9
0.110, 2.587e-9
0.120, 2.801e-9
0.130, 3.010e-9
0.140, 3.220e-9
0.150, 3.431e-9
0.160, 3.638e-9
0.170, 3.843e-9
0.180, 4.047e-9
0.190, 4.248e-9
0.200, 4.443e-9
0.210, 4.641e-9
0.220, 4.837e-9
0.230, 5.031e-9
0.240, 5.221e-9
0.250, 5.409e-9
0.260, 5.599e-9
0.270, 5.792e-9
0.280, 5.978e-9
0.290, 6.170e-9
0.300, 6.358e-9
0.310, 6.549e-9
0.320, 6.734e-9
0.330, 6.920e-9
0.340, 7.085e-9
0.350, 7.258e-9
0.360, 7.436e-9
0.370, 7.606e-9
0.380, 7.777e-9
0.390, 7.964e-9
0.400, 8.136e-9
0.410, 8.310e-9
0.420, 8.468e-9
0.430, 8.657e-9
0.440, 8.831e-9
0.450, 9.007e-9
0.460, 9.165e-9
0.470, 9.313e-9
0.480, 9.465e-9
0.490, 9.667e-9
0.500, 9.872e-9
0.510, 1.003e-8
0.520, 1.020e-8
0.530, 1.035e-8
0.540, 1.051e-8
0.550, 1.065e-8
0.560, 1.082e-8
0.570, 1.099e-8
0.580, 1.116e-8
0.590, 1.132e-8
0.600, 1.153e-8
0.610, 1.168e-8
0.620, 1.187e-8
0.630, 1.202e-8
0.640, 1.212e-8
0.650, 1.226e-8
0.660, 1.243e-8
0.670, 1.256e-8
0.680, 1.270e-8
0.690, 1.289e-8
0.700, 1.305e-8
0.710, 1.311e-8
0.720, 1.324e-8
0.730, 1.339e-8
0.740, 1.351e-8
0.750, 1.367e-8
0.760, 1.379e-8
0.770, 1.390e-8
0.780, 1.400e-8
0.790, 1.409e-8
0.800, 1.422e-8
0.810, 1.434e-8
0.820, 1.443e-8
0.830, 1.452e-8
0.840, 1.461e-8
0.850, 1.471e-8
0.860, 1.485e-8
0.870, 1.496e-8
0.880, 1.513e-8
0.890, 1.529e-8
0.900, 1.537e-8
0.910, 1.549e-8
0.920, 1.558e-8
0.930, 1.573e-8
0.940, 1.580e-8
0.950, 1.582e-8
0.960, 1.597e-8
0.970, 1.595e-8
0.980, 1.602e-8
0.990, 1.605e-8
1.000, 1.612e-8
1.010, 1.625e-8
1.020, 1.633e-8
1.030, 1.642e-8
1.040, 1.652e-8
1.050, 1.660e-8
1.060, 1.671e-8
1.070, 1.681e-8
1.080, 1.687e-8
1.090, 1.694e-8
1.100, 1.704e-8
1.110, 1.715e-8
1.120, 1.723e-8
1.130, 1.732e-8
1.140, 1.734e-8
1.150, 1.745e-8
1.160, 1.759e-8
1.170, 1.757e-8
1.180, 1.770e-8
1.190, 1.776e-8
1.200, 1.787e-8
1.210, 1.792e-8
1.220, 1.797e-8
1.230, 1.811e-8
1.240, 1.820e-8
1.250, 1.827e-8
1.260, 1.847e-8
1.270, 1.862e-8
1.280, 1.870e-8
1.290, 1.881e-8
1.300, 1.890e-8
1.310, 1.889e-8
1.320, 1.885e-8
1.330, 1.896e-8
1.340, 1.909e-8
1.350, 1.914e-8
1.360, 1.935e-8
1.370, 1.932e-8
1.380, 1.941e-8
1.390, 1.949e-8
1.400, 1.955e-8
1.410, 1.962e-8
1.420, 1.968e-8
1.430, 1.974e-8
1.440, 1.981e-8
1.450, 1.989e-8
1.460, 1.992e-8
1.470, 1.994e-8
1.480, 2.006e-8
1.490, 2.013e-8
1.500, 2.019e-8
1.510, 2.026e-8
1.520, 2.042e-8
1.530, 2.051e-8
1.540, 2.069e-8
1.550, 2.074e-8
1.560, 2.085e-8
1.570, 2.086e-8
1.580, 2.091e-8
1.590, 2.103e-8
1.600, 2.116e-8
1.610, 2.126e-8
1.620, 2.125e-8
1.630, 2.136e-8
1.640, 2.137e-8
1.650, 2.143e-8
1.660, 2.149e-8
1.670, 2.157e-8
1.680, 2.171e-8
1.690, 2.178e-8
1.700, 2.187e-8
1.710, 2.189e-8
1.720, 2.197e-8
1.730, 2.206e-8
1.740, 2.216e-8
1.750, 2.224e-8
1.760, 2.228e-8
1.770, 2.228e-8
1.780, 2.229e-8
1.790, 2.240e-8
1.800, 2.267e-8
1.810, 2.273e-8
1.820, 2.272e-8
1.830, 2.271e-8
1.840, 2.285e-8
1.850, 2.298e-8
1.860, 2.303e-8
1.870, 2.315e-8
1.880, 2.315e-8
1.890, 2.323e-8
1.900, 2.328e-8
1.910, 2.339e-8
1.920, 2.344e-8
1.930, 2.357e-8
1.940, 2.366e-8
1.950, 2.373e-8
1.960, 2.376e-8
1.970, 2.389e-8
1.980, 2.399e-8
1.990, 2.405e-8
