# Supplementary material for: An Insulin-Modified pH-Responsive Nanopipette Based on Ion Current Rectification
Source: Sensors (Basel). 2024 Jun 30;24(13):4264. doi: 10.3390/s24134264 (PMC11244478; doi:10.3390/s24134264)
Supplement: Supplementary file 1 [file sensors-24-04264-s001.zip › Selectivity/2 H+.txt]

Aug. 4, 2023   15:00:46
Linear Sweep Voltammetry
File: s:\Data Source:  Experiment
Instrument Model:  CHI830D
Header: 
Note: 

Init E (V) = -2
Final E (V) = 2
Scan Rate (V/s) = 0.5
Sample Interval (V) = 0.01
Quiet Time (sec) = 2
Sensitivity (A/V) = 1e-8


Potential/V, Current/A

-2.000, -3.017e-8
-1.990, -3.001e-8
-1.980, -2.988e-8
-1.970, -2.973e-8
-1.960, -2.957e-8
-1.950, -2.941e-8
-1.940, -2.927e-8
-1.930, -2.910e-8
-1.920, -2.897e-8
-1.910, -2.871e-8
-1.900, -2.867e-8
-1.890, -2.858e-8
-1.880, -2.846e-8
-1.870, -2.821e-8
-1.860, -2.804e-8
-1.850, -2.788e-8
-1.840, -2.773e-8
-1.830, -2.759e-8
-1.820, -2.743e-8
-1.810, -2.729e-8
-1.800, -2.714e-8
-1.790, -2.699e-8
-1.780, -2.684e-8
-1.770, -2.673e-8
-1.760, -2.659e-8
-1.750, -2.643e-8
-1.740, -2.633e-8
-1.730, -2.613e-8
-1.720, -2.597e-8
-1.710, -2.582e-8
-1.700, -2.566e-8
-1.690, -2.551e-8
-1.680, -2.535e-8
-1.670, -2.520e-8
-1.660, -2.503e-8
-1.650, -2.488e-8
-1.640, -2.473e-8
-1.630, -2.458e-8
-1.620, -2.442e-8
-1.610, -2.426e-8
-1.600, -2.412e-8
-1.590, -2.397e-8
-1.580, -2.383e-8
-1.570, -2.368e-8
-1.560, -2.354e-8
-1.550, -2.333e-8
-1.540, -2.328e-8
-1.530, -2.316e-8
-1.520, -2.313e-8
-1.510, -2.285e-8
-1.500, -2.269e-8
-1.490, -2.253e-8
-1.480, -2.240e-8
-1.470, -2.225e-8
-1.460, -2.210e-8
-1.450, -2.194e-8
-1.440, -2.179e-8
-1.430, -2.163e-8
-1.420, -2.148e-8
-1.410, -2.133e-8
-1.400, -2.118e-8
-1.390, -2.104e-8
-1.380, -2.089e-8
-1.370, -2.073e-8
-1.360, -2.057e-8
-1.350, -2.043e-8
-1.340, -2.028e-8
-1.330, -2.013e-8
-1.320, -1.998e-8
-1.310, -1.982e-8
-1.300, -1.967e-8
-1.290, -1.951e-8
-1.280, -1.936e-8
-1.270, -1.921e-8
-1.260, -1.907e-8
-1.250, -1.892e-8
-1.240, -1.875e-8
-1.230, -1.860e-8
-1.220, -1.845e-8
-1.210, -1.830e-8
-1.200, -1.816e-8
-1.190, -1.801e-8
-1.180, -1.786e-8
-1.170, -1.771e-8
-1.160, -1.756e-8
-1.150, -1.741e-8
-1.140, -1.725e-8
-1.130, -1.710e-8
-1.120, -1.695e-8
-1.110, -1.680e-8
-1.100, -1.664e-8
-1.090, -1.650e-8
-1.080, -1.635e-8
-1.070, -1.620e-8
-1.060, -1.605e-8
-1.050, -1.591e-8
-1.040, -1.578e-8
-1.030, -1.563e-8
-1.020, -1.548e-8
-1.010, -1.533e-8
-1.000, -1.517e-8
-0.990, -1.502e-8
-0.980, -1.488e-8
-0.970, -1.472e-8
-0.960, -1.457e-8
-0.950, -1.441e-8
-0.940, -1.427e-8
-0.930, -1.412e-8
-0.920, -1.397e-8
-0.910, -1.382e-8
-0.900, -1.368e-8
-0.890, -1.353e-8
-0.880, -1.336e-8
-0.870, -1.322e-8
-0.860, -1.307e-8
-0.850, -1.293e-8
-0.840, -1.278e-8
-0.830, -1.263e-8
-0.820, -1.248e-8
-0.810, -1.233e-8
-0.800, -1.219e-8
-0.790, -1.204e-8
-0.780, -1.190e-8
-0.770, -1.174e-8
-0.760, -1.158e-8
-0.750, -1.142e-8
-0.740, -1.126e-8
-0.730, -1.108e-8
-0.720, -1.092e-8
-0.710, -1.083e-8
-0.700, -1.069e-8
-0.690, -1.055e-8
-0.680, -1.041e-8
-0.670, -1.025e-8
-0.660, -1.009e-8
-0.650, -9.936e-9
-0.640, -9.782e-9
-0.630, -9.634e-9
-0.620, -9.483e-9
-0.610, -9.329e-9
-0.600, -9.204e-9
-0.590, -9.117e-9
-0.580, -8.876e-9
-0.570, -8.713e-9
-0.560, -8.558e-9
-0.550, -8.406e-9
-0.540, -8.256e-9
-0.530, -8.110e-9
-0.520, -7.965e-9
-0.510, -7.814e-9
-0.500, -7.663e-9
-0.490, -7.512e-9
-0.480, -7.359e-9
-0.470, -7.212e-9
-0.460, -7.070e-9
-0.450, -6.923e-9
-0.440, -6.772e-9
-0.430, -6.619e-9
-0.420, -6.467e-9
-0.410, -6.317e-9
-0.400, -6.162e-9
-0.390, -6.008e-9
-0.380, -5.852e-9
-0.370, -5.700e-9
-0.360, -5.547e-9
-0.350, -5.394e-9
-0.340, -5.242e-9
-0.330, -5.092e-9
-0.320, -4.940e-9
-0.310, -4.790e-9
-0.300, -4.642e-9
-0.290, -4.489e-9
-0.280, -4.330e-9
-0.270, -4.174e-9
-0.260, -4.021e-9
-0.250, -3.868e-9
-0.240, -3.712e-9
-0.230, -3.557e-9
-0.220, -3.405e-9
-0.210, -3.251e-9
-0.200, -3.100e-9
-0.190, -2.949e-9
-0.180, -2.795e-9
-0.170, -2.643e-9
-0.160, -2.488e-9
-0.150, -2.331e-9
-0.140, -2.173e-9
-0.130, -2.017e-9
-0.120, -1.861e-9
-0.110, -1.704e-9
-0.100, -1.546e-9
-0.090, -1.390e-9
-0.080, -1.234e-9
-0.070, -1.077e-9
-0.060, -9.226e-10
-0.050, -7.664e-10
-0.040, -6.095e-10
-0.030, -4.545e-10
-0.020, -2.955e-10
-0.010, -1.364e-10
-0.000, 2.195e-11
0.010, 1.816e-10
0.020, 3.415e-10
0.030, 5.015e-10
0.040, 6.626e-10
0.050, 8.238e-10
0.060, 9.859e-10
0.070, 1.148e-9
0.080, 1.316e-9
0.090, 1.496e-9
0.100, 1.614e-9
0.110, 1.774e-9
0.120, 1.920e-9
0.130, 2.056e-9
0.140, 2.283e-9
0.150, 2.450e-9
0.160, 2.612e-9
0.170, 2.773e-9
0.180, 2.935e-9
0.190, 3.100e-9
0.200, 3.268e-9
0.210, 3.438e-9
0.220, 3.610e-9
0.230, 3.790e-9
0.240, 4.035e-9
0.250, 4.130e-9
0.260, 4.252e-9
0.270, 4.386e-9
0.280, 4.476e-9
0.290, 4.787e-9
0.300, 4.971e-9
0.310, 5.144e-9
0.320, 5.322e-9
0.330, 5.500e-9
0.340, 5.672e-9
0.350, 5.848e-9
0.360, 6.025e-9
0.370, 6.201e-9
0.380, 6.377e-9
0.390, 6.555e-9
0.400, 6.731e-9
0.410, 6.907e-9
0.420, 7.085e-9
0.430, 7.262e-9
0.440, 7.439e-9
0.450, 7.619e-9
0.460, 7.793e-9
0.470, 7.965e-9
0.480, 8.144e-9
0.490, 8.324e-9
0.500, 8.500e-9
0.510, 8.675e-9
0.520, 8.853e-9
0.530, 9.035e-9
0.540, 9.215e-9
0.550, 9.402e-9
0.560, 9.573e-9
0.570, 9.741e-9
0.580, 9.899e-9
0.590, 1.006e-8
0.600, 1.023e-8
0.610, 1.036e-8
0.620, 1.040e-8
0.630, 1.068e-8
0.640, 1.101e-8
0.650, 1.122e-8
0.660, 1.138e-8
0.670, 1.152e-8
0.680, 1.166e-8
0.690, 1.175e-8
0.700, 1.188e-8
0.710, 1.209e-8
0.720, 1.227e-8
0.730, 1.245e-8
0.740, 1.261e-8
0.750, 1.279e-8
0.760, 1.296e-8
0.770, 1.314e-8
0.780, 1.332e-8
0.790, 1.349e-8
0.800, 1.367e-8
0.810, 1.384e-8
0.820, 1.402e-8
0.830, 1.420e-8
0.840, 1.438e-8
0.850, 1.457e-8
0.860, 1.474e-8
0.870, 1.492e-8
0.880, 1.508e-8
0.890, 1.525e-8
0.900, 1.542e-8
0.910, 1.558e-8
0.920, 1.575e-8
0.930, 1.593e-8
0.940, 1.609e-8
0.950, 1.626e-8
0.960, 1.643e-8
0.970, 1.661e-8
0.980, 1.677e-8
0.990, 1.695e-8
1.000, 1.712e-8
1.010, 1.728e-8
1.020, 1.744e-8
1.030, 1.761e-8
1.040, 1.778e-8
1.050, 1.795e-8
1.060, 1.812e-8
1.070, 1.829e-8
1.080, 1.846e-8
1.090, 1.863e-8
1.100, 1.879e-8
1.110, 1.896e-8
1.120, 1.913e-8
1.130, 1.930e-8
1.140, 1.946e-8
1.150, 1.963e-8
1.160, 1.980e-8
1.170, 1.997e-8
1.180, 2.013e-8
1.190, 2.030e-8
1.200, 2.047e-8
1.210, 2.064e-8
1.220, 2.081e-8
1.230, 2.097e-8
1.240, 2.113e-8
1.250, 2.130e-8
1.260, 2.147e-8
1.270, 2.163e-8
1.280, 2.178e-8
1.290, 2.194e-8
1.300, 2.211e-8
1.310, 2.228e-8
1.320, 2.245e-8
1.330, 2.263e-8
1.340, 2.280e-8
1.350, 2.297e-8
1.360, 2.315e-8
1.370, 2.332e-8
1.380, 2.348e-8
1.390, 2.365e-8
1.400, 2.382e-8
1.410, 2.398e-8
1.420, 2.414e-8
1.430, 2.431e-8
1.440, 2.448e-8
1.450, 2.465e-8
1.460, 2.481e-8
1.470, 2.498e-8
1.480, 2.515e-8
1.490, 2.531e-8
1.500, 2.548e-8
1.510, 2.565e-8
1.520, 2.581e-8
1.530, 2.598e-8
1.540, 2.614e-8
1.550, 2.630e-8
1.560, 2.647e-8
1.570, 2.663e-8
1.580, 2.680e-8
1.590, 2.696e-8
1.600, 2.712e-8
1.610, 2.728e-8
1.620, 2.744e-8
1.630, 2.760e-8
1.640, 2.776e-8
1.650, 2.792e-8
1.660, 2.809e-8
1.670, 2.826e-8
1.680, 2.842e-8
1.690, 2.860e-8
1.700, 2.876e-8
1.710, 2.892e-8
1.720, 2.909e-8
1.730, 2.926e-8
1.740, 2.942e-8
1.750, 2.958e-8
1.760, 2.975e-8
1.770, 2.992e-8
1.780, 3.009e-8
1.790, 3.025e-8
1.800, 3.041e-8
1.810, 3.057e-8
1.820, 3.075e-8
1.830, 3.092e-8
1.840, 3.108e-8
1.850, 3.125e-8
1.860, 3.142e-8
1.870, 3.158e-8
1.880, 3.174e-8
1.890, 3.191e-8
1.900, 3.208e-8
1.910, 3.225e-8
1.920, 3.242e-8
1.930, 3.259e-8
1.940, 3.276e-8
1.950, 3.292e-8
1.960, 3.308e-8
1.970, 3.324e-8
1.980, 3.340e-8
1.990, 3.357e-8
