# Supplementary material for: An Insulin-Modified pH-Responsive Nanopipette Based on Ion Current Rectification
Source: Sensors (Basel). 2024 Jun 30;24(13):4264. doi: 10.3390/s24134264 (PMC11244478; doi:10.3390/s24134264)
Supplement: Supplementary file 1 [file sensors-24-04264-s001.zip › Selectivity/2 kcl.txt]

Aug. 4, 2023   14:30:27
Linear Sweep Voltammetry
File: s:\Data Source:  Experiment
Instrument Model:  CHI830D
Header: 
Note: 

Init E (V) = -2
Final E (V) = 2
Scan Rate (V/s) = 0.5
Sample Interval (V) = 0.01
Quiet Time (sec) = 2
Sensitivity (A/V) = 1e-8


Potential/V, Current/A

-2.000, -6.348e-8
-1.990, -6.318e-8
-1.980, -6.281e-8
-1.970, -6.258e-8
-1.960, -6.231e-8
-1.950, -6.192e-8
-1.940, -6.157e-8
-1.930, -6.137e-8
-1.920, -6.100e-8
-1.910, -6.060e-8
-1.900, -6.036e-8
-1.890, -6.016e-8
-1.880, -5.984e-8
-1.870, -5.947e-8
-1.860, -5.916e-8
-1.850, -5.880e-8
-1.840, -5.839e-8
-1.830, -5.801e-8
-1.820, -5.761e-8
-1.810, -5.718e-8
-1.800, -5.687e-8
-1.790, -5.666e-8
-1.780, -5.635e-8
-1.770, -5.601e-8
-1.760, -5.569e-8
-1.750, -5.548e-8
-1.740, -5.511e-8
-1.730, -5.468e-8
-1.720, -5.442e-8
-1.710, -5.418e-8
-1.700, -5.390e-8
-1.690, -5.359e-8
-1.680, -5.326e-8
-1.670, -5.289e-8
-1.660, -5.258e-8
-1.650, -5.224e-8
-1.640, -5.187e-8
-1.630, -5.152e-8
-1.620, -5.120e-8
-1.610, -5.089e-8
-1.600, -5.064e-8
-1.590, -5.034e-8
-1.580, -4.993e-8
-1.570, -4.967e-8
-1.560, -4.934e-8
-1.550, -4.903e-8
-1.540, -4.864e-8
-1.530, -4.829e-8
-1.520, -4.787e-8
-1.510, -4.757e-8
-1.500, -4.725e-8
-1.490, -4.687e-8
-1.480, -4.652e-8
-1.470, -4.636e-8
-1.460, -4.683e-8
-1.450, -4.670e-8
-1.440, -4.650e-8
-1.430, -4.578e-8
-1.420, -4.561e-8
-1.410, -4.450e-8
-1.400, -4.402e-8
-1.390, -4.360e-8
-1.380, -4.317e-8
-1.370, -4.283e-8
-1.360, -4.246e-8
-1.350, -4.211e-8
-1.340, -4.174e-8
-1.330, -4.142e-8
-1.320, -4.108e-8
-1.310, -4.080e-8
-1.300, -4.050e-8
-1.290, -4.015e-8
-1.280, -3.984e-8
-1.270, -3.952e-8
-1.260, -3.910e-8
-1.250, -3.876e-8
-1.240, -3.838e-8
-1.230, -3.804e-8
-1.220, -3.768e-8
-1.210, -3.744e-8
-1.200, -3.709e-8
-1.190, -3.672e-8
-1.180, -3.636e-8
-1.170, -3.602e-8
-1.160, -3.564e-8
-1.150, -3.528e-8
-1.140, -3.497e-8
-1.130, -3.463e-8
-1.120, -3.431e-8
-1.110, -3.394e-8
-1.100, -3.357e-8
-1.090, -3.323e-8
-1.080, -3.288e-8
-1.070, -3.256e-8
-1.060, -3.222e-8
-1.050, -3.188e-8
-1.040, -3.154e-8
-1.030, -3.123e-8
-1.020, -3.090e-8
-1.010, -3.058e-8
-1.000, -3.020e-8
-0.990, -2.986e-8
-0.980, -2.953e-8
-0.970, -2.915e-8
-0.960, -2.879e-8
-0.950, -2.853e-8
-0.940, -2.820e-8
-0.930, -2.787e-8
-0.920, -2.761e-8
-0.910, -2.728e-8
-0.900, -2.694e-8
-0.890, -2.661e-8
-0.880, -2.626e-8
-0.870, -2.590e-8
-0.860, -2.556e-8
-0.850, -2.521e-8
-0.840, -2.488e-8
-0.830, -2.456e-8
-0.820, -2.425e-8
-0.810, -2.389e-8
-0.800, -2.356e-8
-0.790, -2.325e-8
-0.780, -2.291e-8
-0.770, -2.256e-8
-0.760, -2.223e-8
-0.750, -2.191e-8
-0.740, -2.158e-8
-0.730, -2.124e-8
-0.720, -2.090e-8
-0.710, -2.058e-8
-0.700, -2.024e-8
-0.690, -1.992e-8
-0.680, -1.959e-8
-0.670, -1.925e-8
-0.660, -1.893e-8
-0.650, -1.860e-8
-0.640, -1.830e-8
-0.630, -1.798e-8
-0.620, -1.765e-8
-0.610, -1.733e-8
-0.600, -1.701e-8
-0.590, -1.667e-8
-0.580, -1.636e-8
-0.570, -1.602e-8
-0.560, -1.570e-8
-0.550, -1.539e-8
-0.540, -1.506e-8
-0.530, -1.473e-8
-0.520, -1.441e-8
-0.510, -1.410e-8
-0.500, -1.377e-8
-0.490, -1.346e-8
-0.480, -1.315e-8
-0.470, -1.285e-8
-0.460, -1.254e-8
-0.450, -1.222e-8
-0.440, -1.191e-8
-0.430, -1.160e-8
-0.420, -1.128e-8
-0.410, -1.098e-8
-0.400, -1.067e-8
-0.390, -1.037e-8
-0.380, -1.007e-8
-0.370, -9.766e-9
-0.360, -9.466e-9
-0.350, -9.176e-9
-0.340, -8.878e-9
-0.330, -8.577e-9
-0.320, -8.293e-9
-0.310, -8.011e-9
-0.300, -7.719e-9
-0.290, -7.432e-9
-0.280, -7.146e-9
-0.270, -6.855e-9
-0.260, -6.577e-9
-0.250, -6.296e-9
-0.240, -6.017e-9
-0.230, -5.736e-9
-0.220, -5.461e-9
-0.210, -5.187e-9
-0.200, -4.914e-9
-0.190, -4.644e-9
-0.180, -4.379e-9
-0.170, -4.114e-9
-0.160, -3.850e-9
-0.150, -3.591e-9
-0.140, -3.329e-9
-0.130, -3.077e-9
-0.120, -2.820e-9
-0.110, -2.567e-9
-0.100, -2.319e-9
-0.090, -2.072e-9
-0.080, -1.825e-9
-0.070, -1.582e-9
-0.060, -1.339e-9
-0.050, -1.099e-9
-0.040, -8.602e-10
-0.030, -6.249e-10
-0.020, -3.908e-10
-0.010, -1.586e-10
-0.000, 7.055e-11
0.010, 3.000e-10
0.020, 5.255e-10
0.030, 7.491e-10
0.040, 9.711e-10
0.050, 1.193e-9
0.060, 1.413e-9
0.070, 1.633e-9
0.080, 1.850e-9
0.090, 2.064e-9
0.100, 2.277e-9
0.110, 2.490e-9
0.120, 2.702e-9
0.130, 2.910e-9
0.140, 3.118e-9
0.150, 3.325e-9
0.160, 3.531e-9
0.170, 3.736e-9
0.180, 3.939e-9
0.190, 4.138e-9
0.200, 4.336e-9
0.210, 4.532e-9
0.220, 4.731e-9
0.230, 4.925e-9
0.240, 5.123e-9
0.250, 5.318e-9
0.260, 5.504e-9
0.270, 5.695e-9
0.280, 5.888e-9
0.290, 6.082e-9
0.300, 6.269e-9
0.310, 6.454e-9
0.320, 6.646e-9
0.330, 6.831e-9
0.340, 7.014e-9
0.350, 7.204e-9
0.360, 7.384e-9
0.370, 7.551e-9
0.380, 7.740e-9
0.390, 7.940e-9
0.400, 8.132e-9
0.410, 8.294e-9
0.420, 8.463e-9
0.430, 8.653e-9
0.440, 8.823e-9
0.450, 8.983e-9
0.460, 9.178e-9
0.470, 9.345e-9
0.480, 9.513e-9
0.490, 9.668e-9
0.500, 9.839e-9
0.510, 1.003e-8
0.520, 1.020e-8
0.530, 1.036e-8
0.540, 1.049e-8
0.550, 1.069e-8
0.560, 1.084e-8
0.570, 1.099e-8
0.580, 1.115e-8
0.590, 1.131e-8
0.600, 1.148e-8
0.610, 1.160e-8
0.620, 1.178e-8
0.630, 1.193e-8
0.640, 1.205e-8
0.650, 1.215e-8
0.660, 1.226e-8
0.670, 1.232e-8
0.680, 1.248e-8
0.690, 1.263e-8
0.700, 1.278e-8
0.710, 1.295e-8
0.720, 1.301e-8
0.730, 1.306e-8
0.740, 1.325e-8
0.750, 1.339e-8
0.760, 1.352e-8
0.770, 1.364e-8
0.780, 1.380e-8
0.790, 1.393e-8
0.800, 1.418e-8
0.810, 1.420e-8
0.820, 1.421e-8
0.830, 1.428e-8
0.840, 1.445e-8
0.850, 1.460e-8
0.860, 1.471e-8
0.870, 1.475e-8
0.880, 1.487e-8
0.890, 1.499e-8
0.900, 1.512e-8
0.910, 1.523e-8
0.920, 1.528e-8
0.930, 1.546e-8
0.940, 1.554e-8
0.950, 1.558e-8
0.960, 1.575e-8
0.970, 1.578e-8
0.980, 1.591e-8
0.990, 1.594e-8
1.000, 1.599e-8
1.010, 1.610e-8
1.020, 1.627e-8
1.030, 1.651e-8
1.040, 1.665e-8
1.050, 1.674e-8
1.060, 1.691e-8
1.070, 1.705e-8
1.080, 1.710e-8
1.090, 1.720e-8
1.100, 1.725e-8
1.110, 1.735e-8
1.120, 1.741e-8
1.130, 1.745e-8
1.140, 1.752e-8
1.150, 1.766e-8
1.160, 1.776e-8
1.170, 1.783e-8
1.180, 1.794e-8
1.190, 1.803e-8
1.200, 1.811e-8
1.210, 1.817e-8
1.220, 1.828e-8
1.230, 1.836e-8
1.240, 1.847e-8
1.250, 1.855e-8
1.260, 1.863e-8
1.270, 1.870e-8
1.280, 1.884e-8
1.290, 1.890e-8
1.300, 1.886e-8
1.310, 1.889e-8
1.320, 1.901e-8
1.330, 1.908e-8
1.340, 1.920e-8
1.350, 1.933e-8
1.360, 1.939e-8
1.370, 1.950e-8
1.380, 1.964e-8
1.390, 1.968e-8
1.400, 1.978e-8
1.410, 1.996e-8
1.420, 1.999e-8
1.430, 2.002e-8
1.440, 2.008e-8
1.450, 2.016e-8
1.460, 2.019e-8
1.470, 2.031e-8
1.480, 2.041e-8
1.490, 2.050e-8
1.500, 2.050e-8
1.510, 2.056e-8
1.520, 2.070e-8
1.530, 2.073e-8
1.540, 2.076e-8
1.550, 2.080e-8
1.560, 2.083e-8
1.570, 2.091e-8
1.580, 2.091e-8
1.590, 2.100e-8
1.600, 2.110e-8
1.610, 2.119e-8
1.620, 2.126e-8
1.630, 2.130e-8
1.640, 2.141e-8
1.650, 2.147e-8
1.660, 2.151e-8
1.670, 2.157e-8
1.680, 2.169e-8
1.690, 2.177e-8
1.700, 2.184e-8
1.710, 2.189e-8
1.720, 2.194e-8
1.730, 2.197e-8
1.740, 2.201e-8
1.750, 2.211e-8
1.760, 2.219e-8
1.770, 2.222e-8
1.780, 2.237e-8
1.790, 2.248e-8
1.800, 2.245e-8
1.810, 2.244e-8
1.820, 2.249e-8
1.830, 2.269e-8
1.840, 2.286e-8
1.850, 2.292e-8
1.860, 2.303e-8
1.870, 2.312e-8
1.880, 2.319e-8
1.890, 2.328e-8
1.900, 2.337e-8
1.910, 2.341e-8
1.920, 2.347e-8
1.930, 2.349e-8
1.940, 2.368e-8
1.950, 2.365e-8
1.960, 2.381e-8
1.970, 2.390e-8
1.980, 2.407e-8
1.990, 2.415e-8
