# Supplementary material for: An Insulin-Modified pH-Responsive Nanopipette Based on Ion Current Rectification
Source: Sensors (Basel). 2024 Jun 30;24(13):4264. doi: 10.3390/s24134264 (PMC11244478; doi:10.3390/s24134264)
Supplement: Supplementary file 1 [file sensors-24-04264-s001.zip › Selectivity/2 mgcl.txt]

Aug. 4, 2023   14:30:58
Linear Sweep Voltammetry
File: s:\Data Source:  Experiment
Instrument Model:  CHI830D
Header: 
Note: 

Init E (V) = -2
Final E (V) = 2
Scan Rate (V/s) = 0.5
Sample Interval (V) = 0.01
Quiet Time (sec) = 2
Sensitivity (A/V) = 1e-8

Ep = 1.580V
ip = 1.243e-10A
Ah = 1.404e-11C

Potential/V, Current/A

-2.000, -6.418e-8
-1.990, -6.392e-8
-1.980, -6.360e-8
-1.970, -6.330e-8
-1.960, -6.315e-8
-1.950, -6.303e-8
-1.940, -6.282e-8
-1.930, -6.228e-8
-1.920, -6.169e-8
-1.910, -6.136e-8
-1.900, -6.097e-8
-1.890, -6.057e-8
-1.880, -6.016e-8
-1.870, -5.999e-8
-1.860, -5.972e-8
-1.850, -5.938e-8
-1.840, -5.903e-8
-1.830, -5.877e-8
-1.820, -5.848e-8
-1.810, -5.810e-8
-1.800, -5.770e-8
-1.790, -5.738e-8
-1.780, -5.702e-8
-1.770, -5.679e-8
-1.760, -5.635e-8
-1.750, -5.610e-8
-1.740, -5.585e-8
-1.730, -5.546e-8
-1.720, -5.506e-8
-1.710, -5.469e-8
-1.700, -5.425e-8
-1.690, -5.396e-8
-1.680, -5.362e-8
-1.670, -5.330e-8
-1.660, -5.284e-8
-1.650, -5.249e-8
-1.640, -5.217e-8
-1.630, -5.175e-8
-1.620, -5.133e-8
-1.610, -5.083e-8
-1.600, -5.058e-8
-1.590, -5.022e-8
-1.580, -4.988e-8
-1.570, -4.957e-8
-1.560, -4.932e-8
-1.550, -4.881e-8
-1.540, -4.843e-8
-1.530, -4.815e-8
-1.520, -4.782e-8
-1.510, -4.755e-8
-1.500, -4.726e-8
-1.490, -4.688e-8
-1.480, -4.656e-8
-1.470, -4.620e-8
-1.460, -4.588e-8
-1.450, -4.549e-8
-1.440, -4.512e-8
-1.430, -4.481e-8
-1.420, -4.452e-8
-1.410, -4.412e-8
-1.400, -4.379e-8
-1.390, -4.348e-8
-1.380, -4.307e-8
-1.370, -4.279e-8
-1.360, -4.250e-8
-1.350, -4.212e-8
-1.340, -4.184e-8
-1.330, -4.150e-8
-1.320, -4.114e-8
-1.310, -4.075e-8
-1.300, -4.039e-8
-1.290, -4.004e-8
-1.280, -3.976e-8
-1.270, -3.942e-8
-1.260, -3.913e-8
-1.250, -3.881e-8
-1.240, -3.834e-8
-1.230, -3.795e-8
-1.220, -3.756e-8
-1.210, -3.725e-8
-1.200, -3.696e-8
-1.190, -3.659e-8
-1.180, -3.624e-8
-1.170, -3.585e-8
-1.160, -3.551e-8
-1.150, -3.518e-8
-1.140, -3.490e-8
-1.130, -3.457e-8
-1.120, -3.427e-8
-1.110, -3.393e-8
-1.100, -3.360e-8
-1.090, -3.324e-8
-1.080, -3.291e-8
-1.070, -3.253e-8
-1.060, -3.220e-8
-1.050, -3.184e-8
-1.040, -3.150e-8
-1.030, -3.116e-8
-1.020, -3.085e-8
-1.010, -3.053e-8
-1.000, -3.021e-8
-0.990, -2.985e-8
-0.980, -2.951e-8
-0.970, -2.911e-8
-0.960, -2.877e-8
-0.950, -2.840e-8
-0.940, -2.814e-8
-0.930, -2.782e-8
-0.920, -2.747e-8
-0.910, -2.716e-8
-0.900, -2.682e-8
-0.890, -2.647e-8
-0.880, -2.611e-8
-0.870, -2.571e-8
-0.860, -2.540e-8
-0.850, -2.506e-8
-0.840, -2.473e-8
-0.830, -2.439e-8
-0.820, -2.402e-8
-0.810, -2.368e-8
-0.800, -2.335e-8
-0.790, -2.304e-8
-0.780, -2.269e-8
-0.770, -2.235e-8
-0.760, -2.207e-8
-0.750, -2.174e-8
-0.740, -2.143e-8
-0.730, -2.110e-8
-0.720, -2.078e-8
-0.710, -2.044e-8
-0.700, -2.009e-8
-0.690, -1.975e-8
-0.680, -1.944e-8
-0.670, -1.910e-8
-0.660, -1.876e-8
-0.650, -1.848e-8
-0.640, -1.822e-8
-0.630, -1.789e-8
-0.620, -1.757e-8
-0.610, -1.718e-8
-0.600, -1.681e-8
-0.590, -1.647e-8
-0.580, -1.614e-8
-0.570, -1.584e-8
-0.560, -1.561e-8
-0.550, -1.532e-8
-0.540, -1.501e-8
-0.530, -1.469e-8
-0.520, -1.438e-8
-0.510, -1.407e-8
-0.500, -1.376e-8
-0.490, -1.344e-8
-0.480, -1.312e-8
-0.470, -1.282e-8
-0.460, -1.252e-8
-0.450, -1.220e-8
-0.440, -1.188e-8
-0.430, -1.159e-8
-0.420, -1.131e-8
-0.410, -1.099e-8
-0.400, -1.069e-8
-0.390, -1.039e-8
-0.380, -1.009e-8
-0.370, -9.794e-9
-0.360, -9.491e-9
-0.350, -9.183e-9
-0.340, -8.888e-9
-0.330, -8.588e-9
-0.320, -8.299e-9
-0.310, -8.001e-9
-0.300, -7.716e-9
-0.290, -7.422e-9
-0.280, -7.133e-9
-0.270, -6.851e-9
-0.260, -6.572e-9
-0.250, -6.288e-9
-0.240, -6.013e-9
-0.230, -5.734e-9
-0.220, -5.463e-9
-0.210, -5.189e-9
-0.200, -4.907e-9
-0.190, -4.640e-9
-0.180, -4.378e-9
-0.170, -4.110e-9
-0.160, -3.844e-9
-0.150, -3.584e-9
-0.140, -3.325e-9
-0.130, -3.077e-9
-0.120, -2.829e-9
-0.110, -2.575e-9
-0.100, -2.322e-9
-0.090, -2.076e-9
-0.080, -1.821e-9
-0.070, -1.574e-9
-0.060, -1.332e-9
-0.050, -1.094e-9
-0.040, -8.580e-10
-0.030, -6.243e-10
-0.020, -3.923e-10
-0.010, -1.598e-10
-0.000, 7.148e-11
0.010, 3.009e-10
0.020, 5.292e-10
0.030, 7.534e-10
0.040, 9.761e-10
0.050, 1.198e-9
0.060, 1.420e-9
0.070, 1.640e-9
0.080, 1.858e-9
0.090, 2.076e-9
0.100, 2.291e-9
0.110, 2.506e-9
0.120, 2.724e-9
0.130, 2.937e-9
0.140, 3.147e-9
0.150, 3.352e-9
0.160, 3.562e-9
0.170, 3.765e-9
0.180, 3.971e-9
0.190, 4.175e-9
0.200, 4.373e-9
0.210, 4.571e-9
0.220, 4.766e-9
0.230, 4.963e-9
0.240, 5.158e-9
0.250, 5.354e-9
0.260, 5.543e-9
0.270, 5.725e-9
0.280, 5.903e-9
0.290, 6.097e-9
0.300, 6.302e-9
0.310, 6.483e-9
0.320, 6.655e-9
0.330, 6.835e-9
0.340, 7.009e-9
0.350, 7.185e-9
0.360, 7.366e-9
0.370, 7.548e-9
0.380, 7.721e-9
0.390, 7.899e-9
0.400, 8.078e-9
0.410, 8.244e-9
0.420, 8.397e-9
0.430, 8.567e-9
0.440, 8.731e-9
0.450, 8.911e-9
0.460, 9.084e-9
0.470, 9.232e-9
0.480, 9.381e-9
0.490, 9.552e-9
0.500, 9.699e-9
0.510, 9.868e-9
0.520, 1.003e-8
0.530, 1.019e-8
0.540, 1.035e-8
0.550, 1.051e-8
0.560, 1.062e-8
0.570, 1.077e-8
0.580, 1.093e-8
0.590, 1.106e-8
0.600, 1.120e-8
0.610, 1.135e-8
0.620, 1.150e-8
0.630, 1.163e-8
0.640, 1.181e-8
0.650, 1.198e-8
0.660, 1.213e-8
0.670, 1.228e-8
0.680, 1.245e-8
0.690, 1.257e-8
0.700, 1.267e-8
0.710, 1.284e-8
0.720, 1.295e-8
0.730, 1.307e-8
0.740, 1.322e-8
0.750, 1.337e-8
0.760, 1.354e-8
0.770, 1.367e-8
0.780, 1.382e-8
0.790, 1.403e-8
0.800, 1.406e-8
0.810, 1.417e-8
0.820, 1.434e-8
0.830, 1.448e-8
0.840, 1.464e-8
0.850, 1.474e-8
0.860, 1.494e-8
0.870, 1.504e-8
0.880, 1.521e-8
0.890, 1.528e-8
0.900, 1.544e-8
0.910, 1.550e-8
0.920, 1.557e-8
0.930, 1.568e-8
0.940, 1.582e-8
0.950, 1.597e-8
0.960, 1.604e-8
0.970, 1.600e-8
0.980, 1.609e-8
0.990, 1.627e-8
1.000, 1.636e-8
1.010, 1.646e-8
1.020, 1.666e-8
1.030, 1.666e-8
1.040, 1.677e-8
1.050, 1.686e-8
1.060, 1.696e-8
1.070, 1.698e-8
1.080, 1.705e-8
1.090, 1.719e-8
1.100, 1.730e-8
1.110, 1.731e-8
1.120, 1.735e-8
1.130, 1.745e-8
1.140, 1.754e-8
1.150, 1.760e-8
1.160, 1.774e-8
1.170, 1.788e-8
1.180, 1.792e-8
1.190, 1.795e-8
1.200, 1.806e-8
1.210, 1.821e-8
1.220, 1.822e-8
1.230, 1.835e-8
1.240, 1.849e-8
1.250, 1.855e-8
1.260, 1.859e-8
1.270, 1.865e-8
1.280, 1.873e-8
1.290, 1.882e-8
1.300, 1.883e-8
1.310, 1.891e-8
1.320, 1.910e-8
1.330, 1.915e-8
1.340, 1.931e-8
1.350, 1.943e-8
1.360, 1.946e-8
1.370, 1.959e-8
1.380, 1.971e-8
1.390, 1.985e-8
1.400, 1.990e-8
1.410, 1.998e-8
1.420, 2.010e-8
1.430, 2.017e-8
1.440, 2.026e-8
1.450, 2.033e-8
1.460, 2.041e-8
1.470, 2.047e-8
1.480, 2.059e-8
1.490, 2.066e-8
1.500, 2.069e-8
1.510, 2.076e-8
1.520, 2.094e-8
1.530, 2.102e-8
1.540, 2.106e-8
1.550, 2.119e-8
1.560, 2.126e-8
1.570, 2.134e-8
1.580, 2.140e-8
1.590, 2.123e-8
1.600, 2.121e-8
1.610, 2.118e-8
1.620, 2.107e-8
1.630, 2.118e-8
1.640, 2.129e-8
1.650, 2.125e-8
1.660, 2.132e-8
1.670, 2.141e-8
1.680, 2.147e-8
1.690, 2.157e-8
1.700, 2.166e-8
1.710, 2.196e-8
1.720, 2.186e-8
1.730, 2.186e-8
1.740, 2.204e-8
1.750, 2.211e-8
1.760, 2.220e-8
1.770, 2.221e-8
1.780, 2.230e-8
1.790, 2.242e-8
1.800, 2.251e-8
1.810, 2.249e-8
1.820, 2.251e-8
1.830, 2.275e-8
1.840, 2.276e-8
1.850, 2.287e-8
1.860, 2.295e-8
1.870, 2.301e-8
1.880, 2.267e-8
1.890, 2.261e-8
1.900, 2.276e-8
1.910, 2.277e-8
1.920, 2.290e-8
1.930, 2.293e-8
1.940, 2.322e-8
1.950, 2.331e-8
1.960, 2.342e-8
1.970, 2.358e-8
1.980, 2.378e-8
1.990, 2.376e-8
