# Supplementary material for: An Insulin-Modified pH-Responsive Nanopipette Based on Ion Current Rectification
Source: Sensors (Basel). 2024 Jun 30;24(13):4264. doi: 10.3390/s24134264 (PMC11244478; doi:10.3390/s24134264)
Supplement: Supplementary file 1 [file sensors-24-04264-s001.zip › Selectivity/2 mgcl2.txt]

Aug. 5, 2023   11:42:48
Linear Sweep Voltammetry
File: s:\Data Source:  Experiment
Instrument Model:  CHI830D
Header: 
Note: 

Init E (V) = -2
Final E (V) = 2
Scan Rate (V/s) = 0.5
Sample Interval (V) = 0.01
Quiet Time (sec) = 2
Sensitivity (A/V) = 1e-7

Ep = 1.630V
ip = 5.164e-11A
Ah = 1.187e-12C

Potential/V, Current/A

-2.000, -1.589e-7
-1.990, -1.584e-7
-1.980, -1.581e-7
-1.970, -1.570e-7
-1.960, -1.562e-7
-1.950, -1.553e-7
-1.940, -1.548e-7
-1.930, -1.541e-7
-1.920, -1.532e-7
-1.910, -1.526e-7
-1.900, -1.518e-7
-1.890, -1.509e-7
-1.880, -1.503e-7
-1.870, -1.494e-7
-1.860, -1.487e-7
-1.850, -1.479e-7
-1.840, -1.472e-7
-1.830, -1.460e-7
-1.820, -1.449e-7
-1.810, -1.441e-7
-1.800, -1.434e-7
-1.790, -1.425e-7
-1.780, -1.415e-7
-1.770, -1.408e-7
-1.760, -1.400e-7
-1.750, -1.394e-7
-1.740, -1.385e-7
-1.730, -1.373e-7
-1.720, -1.363e-7
-1.710, -1.352e-7
-1.700, -1.345e-7
-1.690, -1.338e-7
-1.680, -1.330e-7
-1.670, -1.323e-7
-1.660, -1.314e-7
-1.650, -1.307e-7
-1.640, -1.300e-7
-1.630, -1.289e-7
-1.620, -1.282e-7
-1.610, -1.272e-7
-1.600, -1.263e-7
-1.590, -1.255e-7
-1.580, -1.247e-7
-1.570, -1.238e-7
-1.560, -1.230e-7
-1.550, -1.222e-7
-1.540, -1.214e-7
-1.530, -1.205e-7
-1.520, -1.195e-7
-1.510, -1.186e-7
-1.500, -1.178e-7
-1.490, -1.168e-7
-1.480, -1.161e-7
-1.470, -1.152e-7
-1.460, -1.145e-7
-1.450, -1.136e-7
-1.440, -1.127e-7
-1.430, -1.118e-7
-1.420, -1.110e-7
-1.410, -1.102e-7
-1.400, -1.092e-7
-1.390, -1.083e-7
-1.380, -1.075e-7
-1.370, -1.066e-7
-1.360, -1.059e-7
-1.350, -1.050e-7
-1.340, -1.041e-7
-1.330, -1.030e-7
-1.320, -1.022e-7
-1.310, -1.013e-7
-1.300, -1.004e-7
-1.290, -9.948e-8
-1.280, -9.860e-8
-1.270, -9.765e-8
-1.260, -9.686e-8
-1.250, -9.609e-8
-1.240, -9.518e-8
-1.230, -9.444e-8
-1.220, -9.368e-8
-1.210, -9.274e-8
-1.200, -9.186e-8
-1.190, -9.102e-8
-1.180, -9.015e-8
-1.170, -8.942e-8
-1.160, -8.869e-8
-1.150, -8.761e-8
-1.140, -8.666e-8
-1.130, -8.564e-8
-1.120, -8.461e-8
-1.110, -8.370e-8
-1.100, -8.283e-8
-1.090, -8.195e-8
-1.080, -8.105e-8
-1.070, -8.008e-8
-1.060, -7.927e-8
-1.050, -7.834e-8
-1.040, -7.765e-8
-1.030, -7.676e-8
-1.020, -7.591e-8
-1.010, -7.512e-8
-1.000, -7.431e-8
-0.990, -7.343e-8
-0.980, -7.258e-8
-0.970, -7.160e-8
-0.960, -7.073e-8
-0.950, -6.975e-8
-0.940, -6.898e-8
-0.930, -6.811e-8
-0.920, -6.736e-8
-0.910, -6.652e-8
-0.900, -6.564e-8
-0.890, -6.483e-8
-0.880, -6.405e-8
-0.870, -6.322e-8
-0.860, -6.236e-8
-0.850, -6.160e-8
-0.840, -6.082e-8
-0.830, -6.000e-8
-0.820, -5.908e-8
-0.810, -5.825e-8
-0.800, -5.744e-8
-0.790, -5.668e-8
-0.780, -5.593e-8
-0.770, -5.507e-8
-0.760, -5.424e-8
-0.750, -5.342e-8
-0.740, -5.266e-8
-0.730, -5.190e-8
-0.720, -5.116e-8
-0.710, -5.032e-8
-0.700, -4.952e-8
-0.690, -4.870e-8
-0.680, -4.793e-8
-0.670, -4.713e-8
-0.660, -4.639e-8
-0.650, -4.556e-8
-0.640, -4.474e-8
-0.630, -4.392e-8
-0.620, -4.314e-8
-0.610, -4.236e-8
-0.600, -4.163e-8
-0.590, -4.087e-8
-0.580, -4.011e-8
-0.570, -3.931e-8
-0.560, -3.853e-8
-0.550, -3.778e-8
-0.540, -3.704e-8
-0.530, -3.627e-8
-0.520, -3.553e-8
-0.510, -3.475e-8
-0.500, -3.398e-8
-0.490, -3.321e-8
-0.480, -3.245e-8
-0.470, -3.168e-8
-0.460, -3.092e-8
-0.450, -3.016e-8
-0.440, -2.944e-8
-0.430, -2.868e-8
-0.420, -2.793e-8
-0.410, -2.722e-8
-0.400, -2.648e-8
-0.390, -2.574e-8
-0.380, -2.501e-8
-0.370, -2.428e-8
-0.360, -2.355e-8
-0.350, -2.284e-8
-0.340, -2.212e-8
-0.330, -2.142e-8
-0.320, -2.072e-8
-0.310, -2.000e-8
-0.300, -1.928e-8
-0.290, -1.857e-8
-0.280, -1.785e-8
-0.270, -1.719e-8
-0.260, -1.648e-8
-0.250, -1.577e-8
-0.240, -1.509e-8
-0.230, -1.441e-8
-0.220, -1.374e-8
-0.210, -1.306e-8
-0.200, -1.240e-8
-0.190, -1.173e-8
-0.180, -1.108e-8
-0.170, -1.043e-8
-0.160, -9.786e-9
-0.150, -9.125e-9
-0.140, -8.482e-9
-0.130, -7.845e-9
-0.120, -7.211e-9
-0.110, -6.593e-9
-0.100, -5.975e-9
-0.090, -5.357e-9
-0.080, -4.751e-9
-0.070, -4.139e-9
-0.060, -3.542e-9
-0.050, -2.952e-9
-0.040, -2.367e-9
-0.030, -1.795e-9
-0.020, -1.214e-9
-0.010, -6.447e-10
-0.000, -8.804e-11
0.010, 4.626e-10
0.020, 1.004e-9
0.030, 1.533e-9
0.040, 2.047e-9
0.050, 2.526e-9
0.060, 2.985e-9
0.070, 3.418e-9
0.080, 3.877e-9
0.090, 4.310e-9
0.100, 4.747e-9
0.110, 5.171e-9
0.120, 5.605e-9
0.130, 6.030e-9
0.140, 6.442e-9
0.150, 6.866e-9
0.160, 7.269e-9
0.170, 7.657e-9
0.180, 8.041e-9
0.190, 8.401e-9
0.200, 8.739e-9
0.210, 9.078e-9
0.220, 9.428e-9
0.230, 9.770e-9
0.240, 1.010e-8
0.250, 1.042e-8
0.260, 1.072e-8
0.270, 1.102e-8
0.280, 1.131e-8
0.290, 1.160e-8
0.300, 1.191e-8
0.310, 1.221e-8
0.320, 1.251e-8
0.330, 1.281e-8
0.340, 1.310e-8
0.350, 1.339e-8
0.360, 1.368e-8
0.370, 1.397e-8
0.380, 1.424e-8
0.390, 1.452e-8
0.400, 1.480e-8
0.410, 1.507e-8
0.420, 1.532e-8
0.430, 1.559e-8
0.440, 1.584e-8
0.450, 1.610e-8
0.460, 1.635e-8
0.470, 1.658e-8
0.480, 1.682e-8
0.490, 1.706e-8
0.500, 1.729e-8
0.510, 1.752e-8
0.520, 1.776e-8
0.530, 1.799e-8
0.540, 1.822e-8
0.550, 1.843e-8
0.560, 1.865e-8
0.570, 1.887e-8
0.580, 1.907e-8
0.590, 1.928e-8
0.600, 1.947e-8
0.610, 1.965e-8
0.620, 1.986e-8
0.630, 2.005e-8
0.640, 2.021e-8
0.650, 2.040e-8
0.660, 2.059e-8
0.670, 2.075e-8
0.680, 2.092e-8
0.690, 2.110e-8
0.700, 2.126e-8
0.710, 2.141e-8
0.720, 2.153e-8
0.730, 2.168e-8
0.740, 2.184e-8
0.750, 2.197e-8
0.760, 2.212e-8
0.770, 2.226e-8
0.780, 2.239e-8
0.790, 2.252e-8
0.800, 2.267e-8
0.810, 2.280e-8
0.820, 2.286e-8
0.830, 2.295e-8
0.840, 2.306e-8
0.850, 2.318e-8
0.860, 2.324e-8
0.870, 2.333e-8
0.880, 2.349e-8
0.890, 2.358e-8
0.900, 2.368e-8
0.910, 2.375e-8
0.920, 2.387e-8
0.930, 2.397e-8
0.940, 2.409e-8
0.950, 2.421e-8
0.960, 2.429e-8
0.970, 2.435e-8
0.980, 2.447e-8
0.990, 2.455e-8
1.000, 2.453e-8
1.010, 2.462e-8
1.020, 2.476e-8
1.030, 2.477e-8
1.040, 2.486e-8
1.050, 2.491e-8
1.060, 2.491e-8
1.070, 2.505e-8
1.080, 2.510e-8
1.090, 2.503e-8
1.100, 2.507e-8
1.110, 2.511e-8
1.120, 2.518e-8
1.130, 2.523e-8
1.140, 2.530e-8
1.150, 2.538e-8
1.160, 2.543e-8
1.170, 2.559e-8
1.180, 2.557e-8
1.190, 2.567e-8
1.200, 2.575e-8
1.210, 2.561e-8
1.220, 2.571e-8
1.230, 2.583e-8
1.240, 2.582e-8
1.250, 2.579e-8
1.260, 2.584e-8
1.270, 2.599e-8
1.280, 2.593e-8
1.290, 2.599e-8
1.300, 2.601e-8
1.310, 2.605e-8
1.320, 2.601e-8
1.330, 2.600e-8
1.340, 2.603e-8
1.350, 2.604e-8
1.360, 2.604e-8
1.370, 2.599e-8
1.380, 2.595e-8
1.390, 2.598e-8
1.400, 2.594e-8
1.410, 2.592e-8
1.420, 2.587e-8
1.430, 2.587e-8
1.440, 2.598e-8
1.450, 2.592e-8
1.460, 2.595e-8
1.470, 2.595e-8
1.480, 2.591e-8
1.490, 2.591e-8
1.500, 2.582e-8
1.510, 2.576e-8
1.520, 2.579e-8
1.530, 2.564e-8
1.540, 2.545e-8
1.550, 2.499e-8
1.560, 2.506e-8
1.570, 2.526e-8
1.580, 2.527e-8
1.590, 2.523e-8
1.600, 2.534e-8
1.610, 2.541e-8
1.620, 2.561e-8
1.630, 2.573e-8
1.640, 2.571e-8
1.650, 2.570e-8
1.660, 2.577e-8
1.670, 2.575e-8
1.680, 2.574e-8
1.690, 2.577e-8
1.700, 2.593e-8
1.710, 2.593e-8
1.720, 2.594e-8
1.730, 2.583e-8
1.740, 2.580e-8
1.750, 2.588e-8
1.760, 2.595e-8
1.770, 2.601e-8
1.780, 2.614e-8
1.790, 2.606e-8
1.800, 2.591e-8
1.810, 2.592e-8
1.820, 2.577e-8
1.830, 2.576e-8
1.840, 2.578e-8
1.850, 2.582e-8
1.860, 2.594e-8
1.870, 2.595e-8
1.880, 2.596e-8
1.890, 2.602e-8
1.900, 2.604e-8
1.910, 2.597e-8
1.920, 2.599e-8
1.930, 2.591e-8
1.940, 2.598e-8
1.950, 2.594e-8
1.960, 2.599e-8
1.970, 2.602e-8
1.980, 2.602e-8
1.990, 2.609e-8
