# Supplementary material for: An Insulin-Modified pH-Responsive Nanopipette Based on Ion Current Rectification
Source: Sensors (Basel). 2024 Jun 30;24(13):4264. doi: 10.3390/s24134264 (PMC11244478; doi:10.3390/s24134264)
Supplement: Supplementary file 1 [file sensors-24-04264-s001.zip › Selectivity/2 nacl.txt]

Aug. 4, 2023   14:30:04
Linear Sweep Voltammetry
File: s:\Data Source:  Experiment
Instrument Model:  CHI830D
Header: 
Note: 

Init E (V) = -2
Final E (V) = 2
Scan Rate (V/s) = 0.5
Sample Interval (V) = 0.01
Quiet Time (sec) = 2
Sensitivity (A/V) = 1e-8


Potential/V, Current/A

-2.000, -6.499e-8
-1.990, -6.471e-8
-1.980, -6.443e-8
-1.970, -6.400e-8
-1.960, -6.367e-8
-1.950, -6.371e-8
-1.940, -6.296e-8
-1.930, -6.269e-8
-1.920, -6.225e-8
-1.910, -6.185e-8
-1.900, -6.144e-8
-1.890, -6.108e-8
-1.880, -6.072e-8
-1.870, -6.055e-8
-1.860, -6.003e-8
-1.850, -5.964e-8
-1.840, -5.947e-8
-1.830, -5.917e-8
-1.820, -5.869e-8
-1.810, -5.821e-8
-1.800, -5.788e-8
-1.790, -5.748e-8
-1.780, -5.713e-8
-1.770, -5.680e-8
-1.760, -5.645e-8
-1.750, -5.595e-8
-1.740, -5.576e-8
-1.730, -5.552e-8
-1.720, -5.523e-8
-1.710, -5.498e-8
-1.700, -5.469e-8
-1.690, -5.428e-8
-1.680, -5.386e-8
-1.670, -5.340e-8
-1.660, -5.308e-8
-1.650, -5.268e-8
-1.640, -5.225e-8
-1.630, -5.193e-8
-1.620, -5.139e-8
-1.610, -5.084e-8
-1.600, -5.054e-8
-1.590, -5.010e-8
-1.580, -4.970e-8
-1.570, -4.925e-8
-1.560, -4.889e-8
-1.550, -4.860e-8
-1.540, -4.820e-8
-1.530, -4.793e-8
-1.520, -4.761e-8
-1.510, -4.726e-8
-1.500, -4.687e-8
-1.490, -4.652e-8
-1.480, -4.608e-8
-1.470, -4.570e-8
-1.460, -4.534e-8
-1.450, -4.505e-8
-1.440, -4.452e-8
-1.430, -4.413e-8
-1.420, -4.380e-8
-1.410, -4.347e-8
-1.400, -4.320e-8
-1.390, -4.270e-8
-1.380, -4.251e-8
-1.370, -4.215e-8
-1.360, -4.181e-8
-1.350, -4.145e-8
-1.340, -4.108e-8
-1.330, -4.088e-8
-1.320, -4.066e-8
-1.310, -4.030e-8
-1.300, -3.996e-8
-1.290, -3.961e-8
-1.280, -3.924e-8
-1.270, -3.888e-8
-1.260, -3.829e-8
-1.250, -3.792e-8
-1.240, -3.754e-8
-1.230, -3.719e-8
-1.220, -3.681e-8
-1.210, -3.648e-8
-1.200, -3.610e-8
-1.190, -3.577e-8
-1.180, -3.559e-8
-1.170, -3.536e-8
-1.160, -3.502e-8
-1.150, -3.461e-8
-1.140, -3.431e-8
-1.130, -3.405e-8
-1.120, -3.369e-8
-1.110, -3.332e-8
-1.100, -3.298e-8
-1.090, -3.269e-8
-1.080, -3.235e-8
-1.070, -3.199e-8
-1.060, -3.173e-8
-1.050, -3.140e-8
-1.040, -3.102e-8
-1.030, -3.065e-8
-1.020, -3.027e-8
-1.010, -2.994e-8
-1.000, -2.958e-8
-0.990, -2.921e-8
-0.980, -2.888e-8
-0.970, -2.851e-8
-0.960, -2.818e-8
-0.950, -2.784e-8
-0.940, -2.753e-8
-0.930, -2.723e-8
-0.920, -2.691e-8
-0.910, -2.661e-8
-0.900, -2.627e-8
-0.890, -2.594e-8
-0.880, -2.556e-8
-0.870, -2.521e-8
-0.860, -2.489e-8
-0.850, -2.453e-8
-0.840, -2.419e-8
-0.830, -2.386e-8
-0.820, -2.350e-8
-0.810, -2.320e-8
-0.800, -2.286e-8
-0.790, -2.250e-8
-0.780, -2.218e-8
-0.770, -2.189e-8
-0.760, -2.156e-8
-0.750, -2.125e-8
-0.740, -2.089e-8
-0.730, -2.059e-8
-0.720, -2.025e-8
-0.710, -1.991e-8
-0.700, -1.962e-8
-0.690, -1.932e-8
-0.680, -1.900e-8
-0.670, -1.870e-8
-0.660, -1.837e-8
-0.650, -1.801e-8
-0.640, -1.770e-8
-0.630, -1.739e-8
-0.620, -1.704e-8
-0.610, -1.671e-8
-0.600, -1.641e-8
-0.590, -1.609e-8
-0.580, -1.580e-8
-0.570, -1.548e-8
-0.560, -1.515e-8
-0.550, -1.483e-8
-0.540, -1.453e-8
-0.530, -1.420e-8
-0.520, -1.393e-8
-0.510, -1.365e-8
-0.500, -1.334e-8
-0.490, -1.300e-8
-0.480, -1.269e-8
-0.470, -1.241e-8
-0.460, -1.210e-8
-0.450, -1.180e-8
-0.440, -1.151e-8
-0.430, -1.122e-8
-0.420, -1.093e-8
-0.410, -1.062e-8
-0.400, -1.032e-8
-0.390, -1.005e-8
-0.380, -9.763e-9
-0.370, -9.462e-9
-0.360, -9.173e-9
-0.350, -8.897e-9
-0.340, -8.610e-9
-0.330, -8.323e-9
-0.320, -8.032e-9
-0.310, -7.748e-9
-0.300, -7.458e-9
-0.290, -7.191e-9
-0.280, -6.914e-9
-0.270, -6.632e-9
-0.260, -6.368e-9
-0.250, -6.087e-9
-0.240, -5.825e-9
-0.230, -5.554e-9
-0.220, -5.297e-9
-0.210, -5.038e-9
-0.200, -4.777e-9
-0.190, -4.511e-9
-0.180, -4.256e-9
-0.170, -4.004e-9
-0.160, -3.748e-9
-0.150, -3.493e-9
-0.140, -3.243e-9
-0.130, -2.993e-9
-0.120, -2.746e-9
-0.110, -2.501e-9
-0.100, -2.259e-9
-0.090, -2.018e-9
-0.080, -1.780e-9
-0.070, -1.543e-9
-0.060, -1.306e-9
-0.050, -1.071e-9
-0.040, -8.433e-10
-0.030, -6.123e-10
-0.020, -3.856e-10
-0.010, -1.601e-10
-0.000, 6.594e-11
0.010, 2.895e-10
0.020, 5.104e-10
0.030, 7.294e-10
0.040, 9.484e-10
0.050, 1.165e-9
0.060, 1.378e-9
0.070, 1.594e-9
0.080, 1.805e-9
0.090, 2.018e-9
0.100, 2.229e-9
0.110, 2.437e-9
0.120, 2.644e-9
0.130, 2.851e-9
0.140, 3.060e-9
0.150, 3.264e-9
0.160, 3.469e-9
0.170, 3.670e-9
0.180, 3.871e-9
0.190, 4.069e-9
0.200, 4.266e-9
0.210, 4.462e-9
0.220, 4.655e-9
0.230, 4.848e-9
0.240, 5.039e-9
0.250, 5.230e-9
0.260, 5.423e-9
0.270, 5.609e-9
0.280, 5.792e-9
0.290, 5.974e-9
0.300, 6.159e-9
0.310, 6.346e-9
0.320, 6.524e-9
0.330, 6.708e-9
0.340, 6.879e-9
0.350, 7.053e-9
0.360, 7.247e-9
0.370, 7.452e-9
0.380, 7.641e-9
0.390, 7.809e-9
0.400, 7.972e-9
0.410, 8.125e-9
0.420, 8.298e-9
0.430, 8.466e-9
0.440, 8.649e-9
0.450, 8.837e-9
0.460, 8.998e-9
0.470, 9.163e-9
0.480, 9.338e-9
0.490, 9.488e-9
0.500, 9.672e-9
0.510, 9.858e-9
0.520, 9.984e-9
0.530, 1.015e-8
0.540, 1.029e-8
0.550, 1.046e-8
0.560, 1.060e-8
0.570, 1.076e-8
0.580, 1.092e-8
0.590, 1.110e-8
0.600, 1.124e-8
0.610, 1.140e-8
0.620, 1.147e-8
0.630, 1.162e-8
0.640, 1.178e-8
0.650, 1.193e-8
0.660, 1.207e-8
0.670, 1.227e-8
0.680, 1.237e-8
0.690, 1.253e-8
0.700, 1.267e-8
0.710, 1.275e-8
0.720, 1.288e-8
0.730, 1.302e-8
0.740, 1.318e-8
0.750, 1.322e-8
0.760, 1.333e-8
0.770, 1.361e-8
0.780, 1.383e-8
0.790, 1.394e-8
0.800, 1.400e-8
0.810, 1.412e-8
0.820, 1.423e-8
0.830, 1.438e-8
0.840, 1.452e-8
0.850, 1.467e-8
0.860, 1.479e-8
0.870, 1.490e-8
0.880, 1.501e-8
0.890, 1.513e-8
0.900, 1.524e-8
0.910, 1.538e-8
0.920, 1.551e-8
0.930, 1.558e-8
0.940, 1.566e-8
0.950, 1.577e-8
0.960, 1.587e-8
0.970, 1.598e-8
0.980, 1.608e-8
0.990, 1.615e-8
1.000, 1.620e-8
1.010, 1.631e-8
1.020, 1.644e-8
1.030, 1.652e-8
1.040, 1.659e-8
1.050, 1.673e-8
1.060, 1.684e-8
1.070, 1.687e-8
1.080, 1.693e-8
1.090, 1.699e-8
1.100, 1.703e-8
1.110, 1.707e-8
1.120, 1.722e-8
1.130, 1.731e-8
1.140, 1.733e-8
1.150, 1.740e-8
1.160, 1.749e-8
1.170, 1.762e-8
1.180, 1.771e-8
1.190, 1.780e-8
1.200, 1.791e-8
1.210, 1.799e-8
1.220, 1.802e-8
1.230, 1.812e-8
1.240, 1.820e-8
1.250, 1.828e-8
1.260, 1.838e-8
1.270, 1.845e-8
1.280, 1.852e-8
1.290, 1.855e-8
1.300, 1.861e-8
1.310, 1.874e-8
1.320, 1.884e-8
1.330, 1.893e-8
1.340, 1.895e-8
1.350, 1.903e-8
1.360, 1.907e-8
1.370, 1.909e-8
1.380, 1.921e-8
1.390, 1.931e-8
1.400, 1.944e-8
1.410, 1.938e-8
1.420, 1.941e-8
1.430, 1.943e-8
1.440, 1.959e-8
1.450, 1.967e-8
1.460, 1.977e-8
1.470, 1.982e-8
1.480, 1.984e-8
1.490, 1.997e-8
1.500, 2.010e-8
1.510, 2.019e-8
1.520, 2.027e-8
1.530, 2.024e-8
1.540, 2.034e-8
1.550, 2.041e-8
1.560, 2.047e-8
1.570, 2.056e-8
1.580, 2.077e-8
1.590, 2.096e-8
1.600, 2.103e-8
1.610, 2.111e-8
1.620, 2.123e-8
1.630, 2.126e-8
1.640, 2.143e-8
1.650, 2.146e-8
1.660, 2.161e-8
1.670, 2.164e-8
1.680, 2.163e-8
1.690, 2.162e-8
1.700, 2.169e-8
1.710, 2.184e-8
1.720, 2.188e-8
1.730, 2.201e-8
1.740, 2.216e-8
1.750, 2.231e-8
1.760, 2.243e-8
1.770, 2.250e-8
1.780, 2.262e-8
1.790, 2.278e-8
1.800, 2.284e-8
1.810, 2.286e-8
1.820, 2.299e-8
1.830, 2.295e-8
1.840, 2.294e-8
1.850, 2.307e-8
1.860, 2.321e-8
1.870, 2.329e-8
1.880, 2.333e-8
1.890, 2.336e-8
1.900, 2.320e-8
1.910, 2.304e-8
1.920, 2.308e-8
1.930, 2.315e-8
1.940, 2.317e-8
1.950, 2.307e-8
1.960, 2.325e-8
1.970, 2.346e-8
1.980, 2.361e-8
1.990, 2.370e-8
