# Supplementary material for: An Insulin-Modified pH-Responsive Nanopipette Based on Ion Current Rectification
Source: Sensors (Basel). 2024 Jun 30;24(13):4264. doi: 10.3390/s24134264 (PMC11244478; doi:10.3390/s24134264)
Supplement: Supplementary file 1 [file sensors-24-04264-s001.zip › Selectivity/2 nahco3.txt]

Aug. 4, 2023   14:37:59
Linear Sweep Voltammetry
File: s:\Data Source:  Experiment
Instrument Model:  CHI830D
Header: 
Note: 

Init E (V) = -2
Final E (V) = 2
Scan Rate (V/s) = 0.5
Sample Interval (V) = 0.01
Quiet Time (sec) = 2
Sensitivity (A/V) = 1e-8


Potential/V, Current/A

-2.000, -7.496e-8
-1.990, -7.473e-8
-1.980, -7.440e-8
-1.970, -7.404e-8
-1.960, -7.378e-8
-1.950, -7.355e-8
-1.940, -7.333e-8
-1.930, -7.310e-8
-1.920, -7.290e-8
-1.910, -7.248e-8
-1.900, -7.220e-8
-1.890, -7.183e-8
-1.880, -7.148e-8
-1.870, -7.112e-8
-1.860, -7.081e-8
-1.850, -7.057e-8
-1.840, -7.016e-8
-1.830, -6.979e-8
-1.820, -6.950e-8
-1.810, -6.911e-8
-1.800, -6.872e-8
-1.790, -6.840e-8
-1.780, -6.812e-8
-1.770, -6.771e-8
-1.760, -6.731e-8
-1.750, -6.686e-8
-1.740, -6.649e-8
-1.730, -6.618e-8
-1.720, -6.580e-8
-1.710, -6.543e-8
-1.700, -6.506e-8
-1.690, -6.452e-8
-1.680, -6.413e-8
-1.670, -6.372e-8
-1.660, -6.330e-8
-1.650, -6.281e-8
-1.640, -6.231e-8
-1.630, -6.199e-8
-1.620, -6.152e-8
-1.610, -6.092e-8
-1.600, -6.061e-8
-1.590, -6.027e-8
-1.580, -5.982e-8
-1.570, -5.941e-8
-1.560, -5.903e-8
-1.550, -5.854e-8
-1.540, -5.815e-8
-1.530, -5.774e-8
-1.520, -5.743e-8
-1.510, -5.710e-8
-1.500, -5.668e-8
-1.490, -5.619e-8
-1.480, -5.590e-8
-1.470, -5.544e-8
-1.460, -5.501e-8
-1.450, -5.454e-8
-1.440, -5.412e-8
-1.430, -5.373e-8
-1.420, -5.341e-8
-1.410, -5.292e-8
-1.400, -5.240e-8
-1.390, -5.195e-8
-1.380, -5.156e-8
-1.370, -5.119e-8
-1.360, -5.081e-8
-1.350, -5.033e-8
-1.340, -4.992e-8
-1.330, -4.950e-8
-1.320, -4.903e-8
-1.310, -4.867e-8
-1.300, -4.829e-8
-1.290, -4.796e-8
-1.280, -4.759e-8
-1.270, -4.712e-8
-1.260, -4.672e-8
-1.250, -4.629e-8
-1.240, -4.590e-8
-1.230, -4.545e-8
-1.220, -4.503e-8
-1.210, -4.456e-8
-1.200, -4.409e-8
-1.190, -4.375e-8
-1.180, -4.329e-8
-1.170, -4.285e-8
-1.160, -4.247e-8
-1.150, -4.205e-8
-1.140, -4.162e-8
-1.130, -4.118e-8
-1.120, -4.074e-8
-1.110, -4.035e-8
-1.100, -3.992e-8
-1.090, -3.949e-8
-1.080, -3.909e-8
-1.070, -3.863e-8
-1.060, -3.822e-8
-1.050, -3.779e-8
-1.040, -3.742e-8
-1.030, -3.700e-8
-1.020, -3.652e-8
-1.010, -3.607e-8
-1.000, -3.563e-8
-0.990, -3.518e-8
-0.980, -3.478e-8
-0.970, -3.433e-8
-0.960, -3.395e-8
-0.950, -3.355e-8
-0.940, -3.317e-8
-0.930, -3.272e-8
-0.920, -3.231e-8
-0.910, -3.188e-8
-0.900, -3.145e-8
-0.890, -3.098e-8
-0.880, -3.051e-8
-0.870, -3.010e-8
-0.860, -2.975e-8
-0.850, -2.935e-8
-0.840, -2.892e-8
-0.830, -2.851e-8
-0.820, -2.813e-8
-0.810, -2.772e-8
-0.800, -2.730e-8
-0.790, -2.691e-8
-0.780, -2.651e-8
-0.770, -2.612e-8
-0.760, -2.571e-8
-0.750, -2.531e-8
-0.740, -2.488e-8
-0.730, -2.445e-8
-0.720, -2.405e-8
-0.710, -2.366e-8
-0.700, -2.325e-8
-0.690, -2.287e-8
-0.680, -2.249e-8
-0.670, -2.207e-8
-0.660, -2.164e-8
-0.650, -2.127e-8
-0.640, -2.086e-8
-0.630, -2.051e-8
-0.620, -2.013e-8
-0.610, -1.970e-8
-0.600, -1.930e-8
-0.590, -1.892e-8
-0.580, -1.854e-8
-0.570, -1.815e-8
-0.560, -1.776e-8
-0.550, -1.737e-8
-0.540, -1.699e-8
-0.530, -1.663e-8
-0.520, -1.627e-8
-0.510, -1.591e-8
-0.500, -1.554e-8
-0.490, -1.515e-8
-0.480, -1.477e-8
-0.470, -1.440e-8
-0.460, -1.405e-8
-0.450, -1.368e-8
-0.440, -1.331e-8
-0.430, -1.295e-8
-0.420, -1.259e-8
-0.410, -1.224e-8
-0.400, -1.188e-8
-0.390, -1.153e-8
-0.380, -1.118e-8
-0.370, -1.082e-8
-0.360, -1.048e-8
-0.350, -1.013e-8
-0.340, -9.790e-9
-0.330, -9.423e-9
-0.320, -9.093e-9
-0.310, -8.750e-9
-0.300, -8.418e-9
-0.290, -8.093e-9
-0.280, -7.767e-9
-0.270, -7.440e-9
-0.260, -7.118e-9
-0.250, -6.795e-9
-0.240, -6.486e-9
-0.230, -6.176e-9
-0.220, -5.865e-9
-0.210, -5.566e-9
-0.200, -5.261e-9
-0.190, -4.963e-9
-0.180, -4.672e-9
-0.170, -4.384e-9
-0.160, -4.104e-9
-0.150, -3.820e-9
-0.140, -3.540e-9
-0.130, -3.261e-9
-0.120, -2.984e-9
-0.110, -2.711e-9
-0.100, -2.444e-9
-0.090, -2.178e-9
-0.080, -1.914e-9
-0.070, -1.655e-9
-0.060, -1.393e-9
-0.050, -1.135e-9
-0.040, -8.808e-10
-0.030, -6.292e-10
-0.020, -3.782e-10
-0.010, -1.303e-10
-0.000, 1.158e-10
0.010, 3.615e-10
0.020, 6.057e-10
0.030, 8.456e-10
0.040, 1.082e-9
0.050, 1.317e-9
0.060, 1.552e-9
0.070, 1.783e-9
0.080, 2.014e-9
0.090, 2.241e-9
0.100, 2.467e-9
0.110, 2.690e-9
0.120, 2.912e-9
0.130, 3.132e-9
0.140, 3.350e-9
0.150, 3.567e-9
0.160, 3.782e-9
0.170, 3.995e-9
0.180, 4.207e-9
0.190, 4.417e-9
0.200, 4.624e-9
0.210, 4.828e-9
0.220, 5.031e-9
0.230, 5.238e-9
0.240, 5.443e-9
0.250, 5.643e-9
0.260, 5.844e-9
0.270, 6.041e-9
0.280, 6.235e-9
0.290, 6.432e-9
0.300, 6.627e-9
0.310, 6.820e-9
0.320, 7.007e-9
0.330, 7.205e-9
0.340, 7.395e-9
0.350, 7.580e-9
0.360, 7.766e-9
0.370, 7.946e-9
0.380, 8.136e-9
0.390, 8.319e-9
0.400, 8.495e-9
0.410, 8.687e-9
0.420, 8.867e-9
0.430, 9.055e-9
0.440, 9.260e-9
0.450, 9.433e-9
0.460, 9.624e-9
0.470, 9.843e-9
0.480, 9.979e-9
0.490, 1.013e-8
0.500, 1.029e-8
0.510, 1.044e-8
0.520, 1.062e-8
0.530, 1.080e-8
0.540, 1.094e-8
0.550, 1.109e-8
0.560, 1.127e-8
0.570, 1.142e-8
0.580, 1.154e-8
0.590, 1.168e-8
0.600, 1.181e-8
0.610, 1.198e-8
0.620, 1.218e-8
0.630, 1.233e-8
0.640, 1.249e-8
0.650, 1.264e-8
0.660, 1.279e-8
0.670, 1.294e-8
0.680, 1.310e-8
0.690, 1.325e-8
0.700, 1.336e-8
0.710, 1.354e-8
0.720, 1.371e-8
0.730, 1.385e-8
0.740, 1.398e-8
0.750, 1.410e-8
0.760, 1.423e-8
0.770, 1.436e-8
0.780, 1.445e-8
0.790, 1.457e-8
0.800, 1.472e-8
0.810, 1.483e-8
0.820, 1.489e-8
0.830, 1.499e-8
0.840, 1.510e-8
0.850, 1.524e-8
0.860, 1.537e-8
0.870, 1.548e-8
0.880, 1.553e-8
0.890, 1.566e-8
0.900, 1.573e-8
0.910, 1.583e-8
0.920, 1.590e-8
0.930, 1.607e-8
0.940, 1.616e-8
0.950, 1.628e-8
0.960, 1.642e-8
0.970, 1.649e-8
0.980, 1.660e-8
0.990, 1.662e-8
1.000, 1.669e-8
1.010, 1.683e-8
1.020, 1.692e-8
1.030, 1.705e-8
1.040, 1.709e-8
1.050, 1.716e-8
1.060, 1.717e-8
1.070, 1.726e-8
1.080, 1.738e-8
1.090, 1.742e-8
1.100, 1.752e-8
1.110, 1.761e-8
1.120, 1.770e-8
1.130, 1.777e-8
1.140, 1.785e-8
1.150, 1.796e-8
1.160, 1.802e-8
1.170, 1.808e-8
1.180, 1.823e-8
1.190, 1.835e-8
1.200, 1.841e-8
1.210, 1.851e-8
1.220, 1.859e-8
1.230, 1.867e-8
1.240, 1.874e-8
1.250, 1.880e-8
1.260, 1.890e-8
1.270, 1.892e-8
1.280, 1.906e-8
1.290, 1.912e-8
1.300, 1.919e-8
1.310, 1.929e-8
1.320, 1.933e-8
1.330, 1.944e-8
1.340, 1.953e-8
1.350, 1.966e-8
1.360, 1.973e-8
1.370, 1.964e-8
1.380, 1.963e-8
1.390, 1.976e-8
1.400, 1.993e-8
1.410, 2.001e-8
1.420, 2.007e-8
1.430, 2.035e-8
1.440, 2.027e-8
1.450, 2.028e-8
1.460, 2.039e-8
1.470, 2.052e-8
1.480, 2.058e-8
1.490, 2.070e-8
1.500, 2.075e-8
1.510, 2.087e-8
1.520, 2.108e-8
1.530, 2.114e-8
1.540, 2.120e-8
1.550, 2.133e-8
1.560, 2.145e-8
1.570, 2.156e-8
1.580, 2.166e-8
1.590, 2.186e-8
1.600, 2.189e-8
1.610, 2.199e-8
1.620, 2.215e-8
1.630, 2.229e-8
1.640, 2.233e-8
1.650, 2.242e-8
1.660, 2.252e-8
1.670, 2.260e-8
1.680, 2.269e-8
1.690, 2.273e-8
1.700, 2.277e-8
1.710, 2.286e-8
1.720, 2.284e-8
1.730, 2.286e-8
1.740, 2.299e-8
1.750, 2.299e-8
1.760, 2.310e-8
1.770, 2.325e-8
1.780, 2.334e-8
1.790, 2.341e-8
1.800, 2.351e-8
1.810, 2.351e-8
1.820, 2.349e-8
1.830, 2.351e-8
1.840, 2.363e-8
1.850, 2.375e-8
1.860, 2.377e-8
1.870, 2.385e-8
1.880, 2.392e-8
1.890, 2.406e-8
1.900, 2.415e-8
1.910, 2.420e-8
1.920, 2.431e-8
1.930, 2.436e-8
1.940, 2.442e-8
1.950, 2.440e-8
1.960, 2.453e-8
1.970, 2.460e-8
1.980, 2.470e-8
1.990, 2.478e-8
