# Supplementary material for: An Insulin-Modified pH-Responsive Nanopipette Based on Ion Current Rectification
Source: Sensors (Basel). 2024 Jun 30;24(13):4264. doi: 10.3390/s24134264 (PMC11244478; doi:10.3390/s24134264)
Supplement: Supplementary file 1 [file sensors-24-04264-s001.zip › Selectivity/2 nh4cl.txt]

Aug. 4, 2023   14:31:56
Linear Sweep Voltammetry
File: s:\Data Source:  Experiment
Instrument Model:  CHI830D
Header: 
Note: 

Init E (V) = -2
Final E (V) = 2
Scan Rate (V/s) = 0.5
Sample Interval (V) = 0.01
Quiet Time (sec) = 2
Sensitivity (A/V) = 1e-8


Potential/V, Current/A

-2.000, -6.422e-8
-1.990, -6.386e-8
-1.980, -6.347e-8
-1.970, -6.309e-8
-1.960, -6.277e-8
-1.950, -6.238e-8
-1.940, -6.200e-8
-1.930, -6.173e-8
-1.920, -6.152e-8
-1.910, -6.132e-8
-1.900, -6.103e-8
-1.890, -6.050e-8
-1.880, -6.036e-8
-1.870, -6.005e-8
-1.860, -5.973e-8
-1.850, -5.938e-8
-1.840, -5.906e-8
-1.830, -5.868e-8
-1.820, -5.844e-8
-1.810, -5.816e-8
-1.800, -5.792e-8
-1.790, -5.759e-8
-1.780, -5.723e-8
-1.770, -5.696e-8
-1.760, -5.659e-8
-1.750, -5.626e-8
-1.740, -5.604e-8
-1.730, -5.567e-8
-1.720, -5.545e-8
-1.710, -5.512e-8
-1.700, -5.474e-8
-1.690, -5.433e-8
-1.680, -5.393e-8
-1.670, -5.356e-8
-1.660, -5.318e-8
-1.650, -5.290e-8
-1.640, -5.255e-8
-1.630, -5.227e-8
-1.620, -5.200e-8
-1.610, -5.161e-8
-1.600, -5.118e-8
-1.590, -5.088e-8
-1.580, -5.052e-8
-1.570, -5.025e-8
-1.560, -4.977e-8
-1.550, -4.944e-8
-1.540, -4.907e-8
-1.530, -4.862e-8
-1.520, -4.828e-8
-1.510, -4.783e-8
-1.500, -4.754e-8
-1.490, -4.727e-8
-1.480, -4.697e-8
-1.470, -4.664e-8
-1.460, -4.622e-8
-1.450, -4.593e-8
-1.440, -4.557e-8
-1.430, -4.524e-8
-1.420, -4.478e-8
-1.410, -4.440e-8
-1.400, -4.411e-8
-1.390, -4.379e-8
-1.380, -4.338e-8
-1.370, -4.298e-8
-1.360, -4.270e-8
-1.350, -4.232e-8
-1.340, -4.203e-8
-1.330, -4.170e-8
-1.320, -4.136e-8
-1.310, -4.101e-8
-1.300, -4.062e-8
-1.290, -4.033e-8
-1.280, -4.002e-8
-1.270, -3.962e-8
-1.260, -3.929e-8
-1.250, -3.895e-8
-1.240, -3.862e-8
-1.230, -3.828e-8
-1.220, -3.789e-8
-1.210, -3.757e-8
-1.200, -3.725e-8
-1.190, -3.699e-8
-1.180, -3.666e-8
-1.170, -3.631e-8
-1.160, -3.602e-8
-1.150, -3.568e-8
-1.140, -3.523e-8
-1.130, -3.484e-8
-1.120, -3.448e-8
-1.110, -3.418e-8
-1.100, -3.382e-8
-1.090, -3.344e-8
-1.080, -3.312e-8
-1.070, -3.280e-8
-1.060, -3.246e-8
-1.050, -3.211e-8
-1.040, -3.176e-8
-1.030, -3.141e-8
-1.020, -3.110e-8
-1.010, -3.073e-8
-1.000, -3.037e-8
-0.990, -3.004e-8
-0.980, -2.965e-8
-0.970, -2.933e-8
-0.960, -2.900e-8
-0.950, -2.867e-8
-0.940, -2.830e-8
-0.930, -2.798e-8
-0.920, -2.766e-8
-0.910, -2.731e-8
-0.900, -2.702e-8
-0.890, -2.670e-8
-0.880, -2.637e-8
-0.870, -2.603e-8
-0.860, -2.572e-8
-0.850, -2.537e-8
-0.840, -2.501e-8
-0.830, -2.470e-8
-0.820, -2.434e-8
-0.810, -2.401e-8
-0.800, -2.369e-8
-0.790, -2.335e-8
-0.780, -2.300e-8
-0.770, -2.267e-8
-0.760, -2.237e-8
-0.750, -2.208e-8
-0.740, -2.175e-8
-0.730, -2.142e-8
-0.720, -2.108e-8
-0.710, -2.076e-8
-0.700, -2.042e-8
-0.690, -2.010e-8
-0.680, -1.978e-8
-0.670, -1.942e-8
-0.660, -1.910e-8
-0.650, -1.878e-8
-0.640, -1.844e-8
-0.630, -1.815e-8
-0.620, -1.781e-8
-0.610, -1.747e-8
-0.600, -1.712e-8
-0.590, -1.681e-8
-0.580, -1.650e-8
-0.570, -1.616e-8
-0.560, -1.584e-8
-0.550, -1.550e-8
-0.540, -1.519e-8
-0.530, -1.487e-8
-0.520, -1.455e-8
-0.510, -1.422e-8
-0.500, -1.390e-8
-0.490, -1.358e-8
-0.480, -1.326e-8
-0.470, -1.295e-8
-0.460, -1.263e-8
-0.450, -1.232e-8
-0.440, -1.201e-8
-0.430, -1.169e-8
-0.420, -1.138e-8
-0.410, -1.108e-8
-0.400, -1.077e-8
-0.390, -1.047e-8
-0.380, -1.017e-8
-0.370, -9.855e-9
-0.360, -9.557e-9
-0.350, -9.254e-9
-0.340, -8.956e-9
-0.330, -8.658e-9
-0.320, -8.363e-9
-0.310, -8.066e-9
-0.300, -7.768e-9
-0.290, -7.477e-9
-0.280, -7.189e-9
-0.270, -6.902e-9
-0.260, -6.617e-9
-0.250, -6.337e-9
-0.240, -6.058e-9
-0.230, -5.772e-9
-0.220, -5.500e-9
-0.210, -5.230e-9
-0.200, -4.957e-9
-0.190, -4.684e-9
-0.180, -4.415e-9
-0.170, -4.150e-9
-0.160, -3.885e-9
-0.150, -3.623e-9
-0.140, -3.362e-9
-0.130, -3.100e-9
-0.120, -2.842e-9
-0.110, -2.584e-9
-0.100, -2.332e-9
-0.090, -2.080e-9
-0.080, -1.830e-9
-0.070, -1.585e-9
-0.060, -1.342e-9
-0.050, -1.097e-9
-0.040, -8.571e-10
-0.030, -6.206e-10
-0.020, -3.840e-10
-0.010, -1.512e-10
-0.000, 8.193e-11
0.010, 3.129e-10
0.020, 5.408e-10
0.030, 7.644e-10
0.040, 9.905e-10
0.050, 1.212e-9
0.060, 1.431e-9
0.070, 1.651e-9
0.080, 1.868e-9
0.090, 2.082e-9
0.100, 2.293e-9
0.110, 2.506e-9
0.120, 2.716e-9
0.130, 2.927e-9
0.140, 3.136e-9
0.150, 3.337e-9
0.160, 3.537e-9
0.170, 3.738e-9
0.180, 3.941e-9
0.190, 4.143e-9
0.200, 4.342e-9
0.210, 4.535e-9
0.220, 4.738e-9
0.230, 4.931e-9
0.240, 5.125e-9
0.250, 5.324e-9
0.260, 5.534e-9
0.270, 5.725e-9
0.280, 5.914e-9
0.290, 6.105e-9
0.300, 6.285e-9
0.310, 6.474e-9
0.320, 6.656e-9
0.330, 6.844e-9
0.340, 7.043e-9
0.350, 7.220e-9
0.360, 7.395e-9
0.370, 7.596e-9
0.380, 7.800e-9
0.390, 7.992e-9
0.400, 8.156e-9
0.410, 8.337e-9
0.420, 8.495e-9
0.430, 8.678e-9
0.440, 8.858e-9
0.450, 9.059e-9
0.460, 9.201e-9
0.470, 9.376e-9
0.480, 9.550e-9
0.490, 9.698e-9
0.500, 9.865e-9
0.510, 1.003e-8
0.520, 1.016e-8
0.530, 1.030e-8
0.540, 1.048e-8
0.550, 1.067e-8
0.560, 1.084e-8
0.570, 1.101e-8
0.580, 1.104e-8
0.590, 1.116e-8
0.600, 1.132e-8
0.610, 1.145e-8
0.620, 1.160e-8
0.630, 1.177e-8
0.640, 1.191e-8
0.650, 1.207e-8
0.660, 1.219e-8
0.670, 1.233e-8
0.680, 1.242e-8
0.690, 1.253e-8
0.700, 1.270e-8
0.710, 1.280e-8
0.720, 1.288e-8
0.730, 1.300e-8
0.740, 1.309e-8
0.750, 1.324e-8
0.760, 1.333e-8
0.770, 1.353e-8
0.780, 1.368e-8
0.790, 1.387e-8
0.800, 1.390e-8
0.810, 1.391e-8
0.820, 1.406e-8
0.830, 1.433e-8
0.840, 1.449e-8
0.850, 1.461e-8
0.860, 1.479e-8
0.870, 1.493e-8
0.880, 1.503e-8
0.890, 1.512e-8
0.900, 1.518e-8
0.910, 1.538e-8
0.920, 1.549e-8
0.930, 1.562e-8
0.940, 1.557e-8
0.950, 1.570e-8
0.960, 1.579e-8
0.970, 1.587e-8
0.980, 1.605e-8
0.990, 1.613e-8
1.000, 1.623e-8
1.010, 1.619e-8
1.020, 1.625e-8
1.030, 1.635e-8
1.040, 1.652e-8
1.050, 1.657e-8
1.060, 1.672e-8
1.070, 1.679e-8
1.080, 1.688e-8
1.090, 1.695e-8
1.100, 1.702e-8
1.110, 1.711e-8
1.120, 1.722e-8
1.130, 1.727e-8
1.140, 1.737e-8
1.150, 1.744e-8
1.160, 1.751e-8
1.170, 1.758e-8
1.180, 1.765e-8
1.190, 1.771e-8
1.200, 1.782e-8
1.210, 1.798e-8
1.220, 1.798e-8
1.230, 1.808e-8
1.240, 1.829e-8
1.250, 1.839e-8
1.260, 1.843e-8
1.270, 1.853e-8
1.280, 1.858e-8
1.290, 1.872e-8
1.300, 1.880e-8
1.310, 1.892e-8
1.320, 1.900e-8
1.330, 1.909e-8
1.340, 1.916e-8
1.350, 1.920e-8
1.360, 1.932e-8
1.370, 1.937e-8
1.380, 1.942e-8
1.390, 1.956e-8
1.400, 1.965e-8
1.410, 1.972e-8
1.420, 1.979e-8
1.430, 1.991e-8
1.440, 1.994e-8
1.450, 1.989e-8
1.460, 1.994e-8
1.470, 2.009e-8
1.480, 2.015e-8
1.490, 2.024e-8
1.500, 2.030e-8
1.510, 2.038e-8
1.520, 2.023e-8
1.530, 2.028e-8
1.540, 2.032e-8
1.550, 2.037e-8
1.560, 2.043e-8
1.570, 2.052e-8
1.580, 2.064e-8
1.590, 2.069e-8
1.600, 2.077e-8
1.610, 2.085e-8
1.620, 2.090e-8
1.630, 2.090e-8
1.640, 2.093e-8
1.650, 2.104e-8
1.660, 2.105e-8
1.670, 2.123e-8
1.680, 2.130e-8
1.690, 2.141e-8
1.700, 2.152e-8
1.710, 2.154e-8
1.720, 2.165e-8
1.730, 2.179e-8
1.740, 2.179e-8
1.750, 2.183e-8
1.760, 2.191e-8
1.770, 2.205e-8
1.780, 2.228e-8
1.790, 2.233e-8
1.800, 2.229e-8
1.810, 2.241e-8
1.820, 2.247e-8
1.830, 2.251e-8
1.840, 2.254e-8
1.850, 2.263e-8
1.860, 2.271e-8
1.870, 2.283e-8
1.880, 2.286e-8
1.890, 2.293e-8
1.900, 2.308e-8
1.910, 2.308e-8
1.920, 2.329e-8
1.930, 2.340e-8
1.940, 2.338e-8
1.950, 2.352e-8
1.960, 2.359e-8
1.970, 2.375e-8
1.980, 2.388e-8
1.990, 2.386e-8
