# Supplementary material for: An Insulin-Modified pH-Responsive Nanopipette Based on Ion Current Rectification
Source: Sensors (Basel). 2024 Jun 30;24(13):4264. doi: 10.3390/s24134264 (PMC11244478; doi:10.3390/s24134264)
Supplement: Supplementary file 1 [file sensors-24-04264-s001.zip › Selectivity/3 7.txt]

Aug. 4, 2023   15:17:15
Linear Sweep Voltammetry
File: s:\Data Source:  Experiment
Instrument Model:  CHI830D
Header: 
Note: 

Init E (V) = -2
Final E (V) = 2
Scan Rate (V/s) = 0.5
Sample Interval (V) = 0.01
Quiet Time (sec) = 2
Sensitivity (A/V) = 1e-7

Ep = 1.260V
ip = 6.927e-11A
Ah = 1.108e-11C

Ep = 1.480V
ip = 4.025e-11A
Ah = 5.131e-12C

Potential/V, Current/A

-2.000, -1.994e-8
-1.990, -1.982e-8
-1.980, -1.967e-8
-1.970, -1.953e-8
-1.960, -1.940e-8
-1.950, -1.926e-8
-1.940, -1.913e-8
-1.930, -1.900e-8
-1.920, -1.887e-8
-1.910, -1.874e-8
-1.900, -1.861e-8
-1.890, -1.848e-8
-1.880, -1.836e-8
-1.870, -1.823e-8
-1.860, -1.810e-8
-1.850, -1.796e-8
-1.840, -1.782e-8
-1.830, -1.767e-8
-1.820, -1.754e-8
-1.810, -1.740e-8
-1.800, -1.727e-8
-1.790, -1.713e-8
-1.780, -1.699e-8
-1.770, -1.685e-8
-1.760, -1.672e-8
-1.750, -1.658e-8
-1.740, -1.644e-8
-1.730, -1.631e-8
-1.720, -1.619e-8
-1.710, -1.606e-8
-1.700, -1.593e-8
-1.690, -1.578e-8
-1.680, -1.565e-8
-1.670, -1.553e-8
-1.660, -1.540e-8
-1.650, -1.528e-8
-1.640, -1.514e-8
-1.630, -1.500e-8
-1.620, -1.486e-8
-1.610, -1.473e-8
-1.600, -1.460e-8
-1.590, -1.446e-8
-1.580, -1.433e-8
-1.570, -1.421e-8
-1.560, -1.407e-8
-1.550, -1.394e-8
-1.540, -1.382e-8
-1.530, -1.368e-8
-1.520, -1.355e-8
-1.510, -1.343e-8
-1.500, -1.329e-8
-1.490, -1.316e-8
-1.480, -1.303e-8
-1.470, -1.289e-8
-1.460, -1.278e-8
-1.450, -1.264e-8
-1.440, -1.251e-8
-1.430, -1.239e-8
-1.420, -1.226e-8
-1.410, -1.214e-8
-1.400, -1.201e-8
-1.390, -1.189e-8
-1.380, -1.177e-8
-1.370, -1.164e-8
-1.360, -1.151e-8
-1.350, -1.139e-8
-1.340, -1.126e-8
-1.330, -1.115e-8
-1.320, -1.102e-8
-1.310, -1.090e-8
-1.300, -1.077e-8
-1.290, -1.064e-8
-1.280, -1.053e-8
-1.270, -1.040e-8
-1.260, -1.029e-8
-1.250, -1.017e-8
-1.240, -1.006e-8
-1.230, -9.930e-9
-1.220, -9.811e-9
-1.210, -9.697e-9
-1.200, -9.580e-9
-1.190, -9.463e-9
-1.180, -9.352e-9
-1.170, -9.238e-9
-1.160, -9.112e-9
-1.150, -8.992e-9
-1.140, -8.891e-9
-1.130, -8.771e-9
-1.120, -8.642e-9
-1.110, -8.528e-9
-1.100, -8.408e-9
-1.090, -8.288e-9
-1.080, -8.177e-9
-1.070, -8.067e-9
-1.060, -7.947e-9
-1.050, -7.833e-9
-1.040, -7.731e-9
-1.030, -7.614e-9
-1.020, -7.507e-9
-1.010, -7.396e-9
-1.000, -7.288e-9
-0.990, -7.175e-9
-0.980, -7.073e-9
-0.970, -6.962e-9
-0.960, -6.864e-9
-0.950, -6.759e-9
-0.940, -6.655e-9
-0.930, -6.556e-9
-0.920, -6.443e-9
-0.910, -6.347e-9
-0.900, -6.243e-9
-0.890, -6.141e-9
-0.880, -6.040e-9
-0.870, -5.944e-9
-0.860, -5.830e-9
-0.850, -5.732e-9
-0.840, -5.640e-9
-0.830, -5.538e-9
-0.820, -5.440e-9
-0.810, -5.329e-9
-0.800, -5.240e-9
-0.790, -5.141e-9
-0.780, -5.043e-9
-0.770, -4.951e-9
-0.760, -4.846e-9
-0.750, -4.757e-9
-0.740, -4.662e-9
-0.730, -4.569e-9
-0.720, -4.471e-9
-0.710, -4.385e-9
-0.700, -4.283e-9
-0.690, -4.194e-9
-0.680, -4.114e-9
-0.670, -4.019e-9
-0.660, -3.930e-9
-0.650, -3.844e-9
-0.640, -3.767e-9
-0.630, -3.671e-9
-0.620, -3.582e-9
-0.610, -3.502e-9
-0.600, -3.416e-9
-0.590, -3.324e-9
-0.580, -3.244e-9
-0.570, -3.161e-9
-0.560, -3.075e-9
-0.550, -2.998e-9
-0.540, -2.908e-9
-0.530, -2.832e-9
-0.520, -2.749e-9
-0.510, -2.662e-9
-0.500, -2.586e-9
-0.490, -2.509e-9
-0.480, -2.429e-9
-0.470, -2.355e-9
-0.460, -2.275e-9
-0.450, -2.204e-9
-0.440, -2.121e-9
-0.430, -2.047e-9
-0.420, -1.977e-9
-0.410, -1.900e-9
-0.400, -1.829e-9
-0.390, -1.752e-9
-0.380, -1.678e-9
-0.370, -1.607e-9
-0.360, -1.540e-9
-0.350, -1.463e-9
-0.340, -1.386e-9
-0.330, -1.321e-9
-0.320, -1.251e-9
-0.310, -1.174e-9
-0.300, -1.109e-9
-0.290, -1.035e-9
-0.280, -9.708e-10
-0.270, -9.061e-10
-0.260, -8.385e-10
-0.250, -7.770e-10
-0.240, -7.093e-10
-0.230, -6.478e-10
-0.220, -5.832e-10
-0.210, -5.125e-10
-0.200, -4.479e-10
-0.190, -3.895e-10
-0.180, -3.249e-10
-0.170, -2.572e-10
-0.160, -2.018e-10
-0.150, -1.311e-10
-0.140, -7.567e-11
-0.130, -8.027e-12
-0.120, 5.349e-11
-0.110, 1.058e-10
-0.100, 1.611e-10
-0.090, 2.257e-10
-0.080, 2.810e-10
-0.070, 3.426e-10
-0.060, 4.011e-10
-0.050, 4.563e-10
-0.040, 5.087e-10
-0.030, 5.671e-10
-0.020, 6.255e-10
-0.010, 6.748e-10
-0.000, 7.332e-10
0.010, 7.917e-10
0.020, 8.471e-10
0.030, 8.962e-10
0.040, 9.547e-10
0.050, 9.977e-10
0.060, 1.059e-9
0.070, 1.108e-9
0.080, 1.164e-9
0.090, 1.207e-9
0.100, 1.265e-9
0.110, 1.321e-9
0.120, 1.370e-9
0.130, 1.416e-9
0.140, 1.465e-9
0.150, 1.521e-9
0.160, 1.561e-9
0.170, 1.616e-9
0.180, 1.668e-9
0.190, 1.711e-9
0.200, 1.764e-9
0.210, 1.810e-9
0.220, 1.853e-9
0.230, 1.902e-9
0.240, 1.951e-9
0.250, 1.997e-9
0.260, 2.040e-9
0.270, 2.083e-9
0.280, 2.133e-9
0.290, 2.182e-9
0.300, 2.222e-9
0.310, 2.271e-9
0.320, 2.311e-9
0.330, 2.363e-9
0.340, 2.409e-9
0.350, 2.446e-9
0.360, 2.489e-9
0.370, 2.536e-9
0.380, 2.585e-9
0.390, 2.625e-9
0.400, 2.668e-9
0.410, 2.702e-9
0.420, 2.745e-9
0.430, 2.788e-9
0.440, 2.825e-9
0.450, 2.868e-9
0.460, 2.914e-9
0.470, 2.948e-9
0.480, 2.994e-9
0.490, 3.031e-9
0.500, 3.074e-9
0.510, 3.114e-9
0.520, 3.148e-9
0.530, 3.182e-9
0.540, 3.225e-9
0.550, 3.262e-9
0.560, 3.295e-9
0.570, 3.341e-9
0.580, 3.369e-9
0.590, 3.412e-9
0.600, 3.449e-9
0.610, 3.480e-9
0.620, 3.511e-9
0.630, 3.544e-9
0.640, 3.578e-9
0.650, 3.609e-9
0.660, 3.649e-9
0.670, 3.680e-9
0.680, 3.714e-9
0.690, 3.744e-9
0.700, 3.778e-9
0.710, 3.824e-9
0.720, 3.852e-9
0.730, 3.895e-9
0.740, 3.926e-9
0.750, 3.963e-9
0.760, 3.993e-9
0.770, 4.018e-9
0.780, 4.052e-9
0.790, 4.073e-9
0.800, 4.104e-9
0.810, 4.110e-9
0.820, 4.138e-9
0.830, 4.169e-9
0.840, 4.197e-9
0.850, 4.221e-9
0.860, 4.240e-9
0.870, 4.252e-9
0.880, 4.270e-9
0.890, 4.307e-9
0.900, 4.326e-9
0.910, 4.341e-9
0.920, 4.353e-9
0.930, 4.369e-9
0.940, 4.381e-9
0.950, 4.396e-9
0.960, 4.421e-9
0.970, 4.424e-9
0.980, 4.449e-9
0.990, 4.467e-9
1.000, 4.479e-9
1.010, 4.501e-9
1.020, 4.504e-9
1.030, 4.513e-9
1.040, 4.516e-9
1.050, 4.538e-9
1.060, 4.544e-9
1.070, 4.553e-9
1.080, 4.559e-9
1.090, 4.581e-9
1.100, 4.578e-9
1.110, 4.590e-9
1.120, 4.587e-9
1.130, 4.587e-9
1.140, 4.593e-9
1.150, 4.609e-9
1.160, 4.624e-9
1.170, 4.630e-9
1.180, 4.636e-9
1.190, 4.639e-9
1.200, 4.655e-9
1.210, 4.667e-9
1.220, 4.679e-9
1.230, 4.679e-9
1.240, 4.686e-9
1.250, 4.686e-9
1.260, 4.692e-9
1.270, 4.667e-9
1.280, 4.683e-9
1.290, 4.686e-9
1.300, 4.692e-9
1.310, 4.701e-9
1.320, 4.698e-9
1.330, 4.713e-9
1.340, 4.704e-9
1.350, 4.701e-9
1.360, 4.676e-9
1.370, 4.676e-9
1.380, 4.673e-9
1.390, 4.695e-9
1.400, 4.701e-9
1.410, 4.719e-9
1.420, 4.716e-9
1.430, 4.741e-9
1.440, 4.747e-9
1.450, 4.744e-9
1.460, 4.750e-9
1.470, 4.766e-9
1.480, 4.781e-9
1.490, 4.772e-9
1.500, 4.775e-9
1.510, 4.772e-9
1.520, 4.772e-9
1.530, 4.769e-9
1.540, 4.775e-9
1.550, 4.766e-9
1.560, 4.766e-9
1.570, 4.762e-9
1.580, 4.762e-9
1.590, 4.735e-9
1.600, 4.729e-9
1.610, 4.744e-9
1.620, 4.750e-9
1.630, 4.778e-9
1.640, 4.769e-9
1.650, 4.790e-9
1.660, 4.799e-9
1.670, 4.806e-9
1.680, 4.815e-9
1.690, 4.830e-9
1.700, 4.839e-9
1.710, 4.842e-9
1.720, 4.827e-9
1.730, 4.830e-9
1.740, 4.809e-9
1.750, 4.796e-9
1.760, 4.809e-9
1.770, 4.793e-9
1.780, 4.793e-9
1.790, 4.799e-9
1.800, 4.775e-9
1.810, 4.796e-9
1.820, 4.796e-9
1.830, 4.802e-9
1.840, 4.833e-9
1.850, 4.861e-9
1.860, 4.861e-9
1.870, 4.852e-9
1.880, 4.855e-9
1.890, 4.867e-9
1.900, 4.867e-9
1.910, 4.855e-9
1.920, 4.873e-9
1.930, 4.879e-9
1.940, 4.864e-9
1.950, 4.861e-9
1.960, 4.864e-9
1.970, 4.858e-9
1.980, 4.858e-9
1.990, 4.855e-9
