# Supplementary material for: An Insulin-Modified pH-Responsive Nanopipette Based on Ion Current Rectification
Source: Sensors (Basel). 2024 Jun 30;24(13):4264. doi: 10.3390/s24134264 (PMC11244478; doi:10.3390/s24134264)
Supplement: Supplementary file 1 [file sensors-24-04264-s001.zip › Selectivity/3 aa.txt]

Aug. 4, 2023   15:15:25
Linear Sweep Voltammetry
File: s:\Data Source:  Experiment
Instrument Model:  CHI830D
Header: 
Note: 

Init E (V) = -2
Final E (V) = 2
Scan Rate (V/s) = 0.5
Sample Interval (V) = 0.01
Quiet Time (sec) = 2
Sensitivity (A/V) = 1e-7

Ep = 1.260V
ip = 1.779e-11A
Ah = 7.465e-12C

Ep = 1.750V
ip = 1.488e-10A
Ah = 3.166e-11C

Potential/V, Current/A

-2.000, -1.901e-8
-1.990, -1.890e-8
-1.980, -1.875e-8
-1.970, -1.863e-8
-1.960, -1.853e-8
-1.950, -1.841e-8
-1.940, -1.827e-8
-1.930, -1.814e-8
-1.920, -1.802e-8
-1.910, -1.791e-8
-1.900, -1.780e-8
-1.890, -1.768e-8
-1.880, -1.756e-8
-1.870, -1.741e-8
-1.860, -1.729e-8
-1.850, -1.718e-8
-1.840, -1.703e-8
-1.830, -1.692e-8
-1.820, -1.678e-8
-1.810, -1.665e-8
-1.800, -1.651e-8
-1.790, -1.638e-8
-1.780, -1.625e-8
-1.770, -1.610e-8
-1.760, -1.598e-8
-1.750, -1.585e-8
-1.740, -1.572e-8
-1.730, -1.560e-8
-1.720, -1.549e-8
-1.710, -1.534e-8
-1.700, -1.520e-8
-1.690, -1.507e-8
-1.680, -1.496e-8
-1.670, -1.485e-8
-1.660, -1.476e-8
-1.650, -1.464e-8
-1.640, -1.450e-8
-1.630, -1.438e-8
-1.620, -1.425e-8
-1.610, -1.412e-8
-1.600, -1.400e-8
-1.590, -1.385e-8
-1.580, -1.373e-8
-1.570, -1.361e-8
-1.560, -1.350e-8
-1.550, -1.339e-8
-1.540, -1.326e-8
-1.530, -1.313e-8
-1.520, -1.302e-8
-1.510, -1.288e-8
-1.500, -1.278e-8
-1.490, -1.264e-8
-1.480, -1.251e-8
-1.470, -1.239e-8
-1.460, -1.229e-8
-1.450, -1.215e-8
-1.440, -1.203e-8
-1.430, -1.192e-8
-1.420, -1.180e-8
-1.410, -1.168e-8
-1.400, -1.156e-8
-1.390, -1.146e-8
-1.380, -1.133e-8
-1.370, -1.116e-8
-1.360, -1.102e-8
-1.350, -1.091e-8
-1.340, -1.078e-8
-1.330, -1.065e-8
-1.320, -1.054e-8
-1.310, -1.041e-8
-1.300, -1.030e-8
-1.290, -1.018e-8
-1.280, -1.007e-8
-1.270, -9.943e-9
-1.260, -9.838e-9
-1.250, -9.703e-9
-1.240, -9.592e-9
-1.230, -9.475e-9
-1.220, -9.380e-9
-1.210, -9.263e-9
-1.200, -9.168e-9
-1.190, -9.017e-9
-1.180, -8.909e-9
-1.170, -8.789e-9
-1.160, -8.682e-9
-1.150, -8.565e-9
-1.140, -8.442e-9
-1.130, -8.340e-9
-1.120, -8.223e-9
-1.110, -8.116e-9
-1.100, -8.008e-9
-1.090, -7.907e-9
-1.080, -7.793e-9
-1.070, -7.694e-9
-1.060, -7.593e-9
-1.050, -7.488e-9
-1.040, -7.387e-9
-1.030, -7.285e-9
-1.020, -7.171e-9
-1.010, -7.064e-9
-1.000, -6.968e-9
-0.990, -6.870e-9
-0.980, -6.762e-9
-0.970, -6.673e-9
-0.960, -6.569e-9
-0.950, -6.467e-9
-0.940, -6.359e-9
-0.930, -6.264e-9
-0.920, -6.172e-9
-0.910, -6.067e-9
-0.900, -5.966e-9
-0.890, -5.874e-9
-0.880, -5.769e-9
-0.870, -5.677e-9
-0.860, -5.575e-9
-0.850, -5.489e-9
-0.840, -5.394e-9
-0.830, -5.305e-9
-0.820, -5.215e-9
-0.810, -5.123e-9
-0.800, -5.034e-9
-0.790, -4.942e-9
-0.780, -4.852e-9
-0.770, -4.760e-9
-0.760, -4.665e-9
-0.750, -4.582e-9
-0.740, -4.499e-9
-0.730, -4.409e-9
-0.720, -4.326e-9
-0.710, -4.240e-9
-0.700, -4.151e-9
-0.690, -4.071e-9
-0.680, -3.982e-9
-0.670, -3.902e-9
-0.660, -3.813e-9
-0.650, -3.733e-9
-0.640, -3.650e-9
-0.630, -3.573e-9
-0.620, -3.487e-9
-0.610, -3.404e-9
-0.600, -3.327e-9
-0.590, -3.250e-9
-0.580, -3.167e-9
-0.570, -3.090e-9
-0.560, -3.013e-9
-0.550, -2.939e-9
-0.540, -2.856e-9
-0.530, -2.782e-9
-0.520, -2.702e-9
-0.510, -2.632e-9
-0.500, -2.564e-9
-0.490, -2.484e-9
-0.480, -2.416e-9
-0.470, -2.339e-9
-0.460, -2.269e-9
-0.450, -2.192e-9
-0.440, -2.124e-9
-0.430, -2.050e-9
-0.420, -1.977e-9
-0.410, -1.909e-9
-0.400, -1.844e-9
-0.390, -1.770e-9
-0.380, -1.703e-9
-0.370, -1.638e-9
-0.360, -1.571e-9
-0.350, -1.500e-9
-0.340, -1.435e-9
-0.330, -1.364e-9
-0.320, -1.300e-9
-0.310, -1.235e-9
-0.300, -1.174e-9
-0.290, -1.109e-9
-0.280, -1.042e-9
-0.270, -9.830e-10
-0.260, -9.154e-10
-0.250, -8.509e-10
-0.240, -7.923e-10
-0.230, -7.308e-10
-0.220, -6.632e-10
-0.210, -6.139e-10
-0.200, -5.463e-10
-0.190, -4.818e-10
-0.180, -4.233e-10
-0.170, -3.679e-10
-0.160, -3.064e-10
-0.150, -2.541e-10
-0.140, -1.896e-10
-0.130, -1.249e-10
-0.120, -7.267e-11
-0.110, -2.040e-11
-0.100, 4.111e-11
-0.090, 9.350e-11
-0.080, 1.488e-10
-0.070, 2.011e-10
-0.060, 2.595e-10
-0.050, 3.149e-10
-0.040, 3.641e-10
-0.030, 4.195e-10
-0.020, 4.748e-10
-0.010, 5.271e-10
-0.000, 5.856e-10
0.010, 6.318e-10
0.020, 6.870e-10
0.030, 7.424e-10
0.040, 7.947e-10
0.050, 8.408e-10
0.060, 8.932e-10
0.070, 9.516e-10
0.080, 9.946e-10
0.090, 1.047e-9
0.100, 1.099e-9
0.110, 1.148e-9
0.120, 1.198e-9
0.130, 1.244e-9
0.140, 1.302e-9
0.150, 1.342e-9
0.160, 1.391e-9
0.170, 1.444e-9
0.180, 1.487e-9
0.190, 1.539e-9
0.200, 1.585e-9
0.210, 1.631e-9
0.220, 1.684e-9
0.230, 1.730e-9
0.240, 1.770e-9
0.250, 1.825e-9
0.260, 1.865e-9
0.270, 1.911e-9
0.280, 1.957e-9
0.290, 2.003e-9
0.300, 2.050e-9
0.310, 2.096e-9
0.320, 2.142e-9
0.330, 2.185e-9
0.340, 2.234e-9
0.350, 2.277e-9
0.360, 2.326e-9
0.370, 2.363e-9
0.380, 2.413e-9
0.390, 2.456e-9
0.400, 2.493e-9
0.410, 2.539e-9
0.420, 2.585e-9
0.430, 2.625e-9
0.440, 2.668e-9
0.450, 2.711e-9
0.460, 2.757e-9
0.470, 2.800e-9
0.480, 2.837e-9
0.490, 2.880e-9
0.500, 2.920e-9
0.510, 2.963e-9
0.520, 2.997e-9
0.530, 3.043e-9
0.540, 3.080e-9
0.550, 3.126e-9
0.560, 3.166e-9
0.570, 3.203e-9
0.580, 3.237e-9
0.590, 3.277e-9
0.600, 3.323e-9
0.610, 3.357e-9
0.620, 3.394e-9
0.630, 3.431e-9
0.640, 3.474e-9
0.650, 3.508e-9
0.660, 3.544e-9
0.670, 3.578e-9
0.680, 3.615e-9
0.690, 3.649e-9
0.700, 3.689e-9
0.710, 3.711e-9
0.720, 3.747e-9
0.730, 3.784e-9
0.740, 3.815e-9
0.750, 3.861e-9
0.760, 3.895e-9
0.770, 3.920e-9
0.780, 3.944e-9
0.790, 3.978e-9
0.800, 4.009e-9
0.810, 4.037e-9
0.820, 4.058e-9
0.830, 4.095e-9
0.840, 4.120e-9
0.850, 4.135e-9
0.860, 4.160e-9
0.870, 4.187e-9
0.880, 4.200e-9
0.890, 4.237e-9
0.900, 4.270e-9
0.910, 4.286e-9
0.920, 4.310e-9
0.930, 4.329e-9
0.940, 4.366e-9
0.950, 4.375e-9
0.960, 4.396e-9
0.970, 4.412e-9
0.980, 4.412e-9
0.990, 4.412e-9
1.000, 4.418e-9
1.010, 4.436e-9
1.020, 4.452e-9
1.030, 4.458e-9
1.040, 4.476e-9
1.050, 4.467e-9
1.060, 4.461e-9
1.070, 4.461e-9
1.080, 4.467e-9
1.090, 4.492e-9
1.100, 4.498e-9
1.110, 4.516e-9
1.120, 4.513e-9
1.130, 4.519e-9
1.140, 4.532e-9
1.150, 4.532e-9
1.160, 4.535e-9
1.170, 4.544e-9
1.180, 4.547e-9
1.190, 4.541e-9
1.200, 4.556e-9
1.210, 4.559e-9
1.220, 4.556e-9
1.230, 4.544e-9
1.240, 4.566e-9
1.250, 4.578e-9
1.260, 4.584e-9
1.270, 4.578e-9
1.280, 4.569e-9
1.290, 4.566e-9
1.300, 4.578e-9
1.310, 4.581e-9
1.320, 4.596e-9
1.330, 4.596e-9
1.340, 4.593e-9
1.350, 4.593e-9
1.360, 4.609e-9
1.370, 4.618e-9
1.380, 4.624e-9
1.390, 4.633e-9
1.400, 4.636e-9
1.410, 4.649e-9
1.420, 4.661e-9
1.430, 4.679e-9
1.440, 4.679e-9
1.450, 4.673e-9
1.460, 4.676e-9
1.470, 4.683e-9
1.480, 4.676e-9
1.490, 4.676e-9
1.500, 4.698e-9
1.510, 4.704e-9
1.520, 4.692e-9
1.530, 4.698e-9
1.540, 4.704e-9
1.550, 4.710e-9
1.560, 4.710e-9
1.570, 4.716e-9
1.580, 4.713e-9
1.590, 4.726e-9
1.600, 4.719e-9
1.610, 4.738e-9
1.620, 4.741e-9
1.630, 4.753e-9
1.640, 4.759e-9
1.650, 4.747e-9
1.660, 4.772e-9
1.670, 4.775e-9
1.680, 4.806e-9
1.690, 4.815e-9
1.700, 4.833e-9
1.710, 4.824e-9
1.720, 4.846e-9
1.730, 4.852e-9
1.740, 4.852e-9
1.750, 4.855e-9
1.760, 4.846e-9
1.770, 4.846e-9
1.780, 4.842e-9
1.790, 4.830e-9
1.800, 4.824e-9
1.810, 4.842e-9
1.820, 4.833e-9
1.830, 4.852e-9
1.840, 4.839e-9
1.850, 4.852e-9
1.860, 4.839e-9
1.870, 4.873e-9
1.880, 4.885e-9
1.890, 4.867e-9
1.900, 4.867e-9
1.910, 4.870e-9
1.920, 4.895e-9
1.930, 4.901e-9
1.940, 4.910e-9
1.950, 4.904e-9
1.960, 4.935e-9
1.970, 4.947e-9
1.980, 4.947e-9
1.990, 4.956e-9
