# Supplementary material for: An Insulin-Modified pH-Responsive Nanopipette Based on Ion Current Rectification
Source: Sensors (Basel). 2024 Jun 30;24(13):4264. doi: 10.3390/s24134264 (PMC11244478; doi:10.3390/s24134264)
Supplement: Supplementary file 1 [file sensors-24-04264-s001.zip › Selectivity/3 alcl3.txt]

Aug. 4, 2023   15:15:47
Linear Sweep Voltammetry
File: s:\Data Source:  Experiment
Instrument Model:  CHI830D
Header: 
Note: 

Init E (V) = -2
Final E (V) = 2
Scan Rate (V/s) = 0.5
Sample Interval (V) = 0.01
Quiet Time (sec) = 2
Sensitivity (A/V) = 1e-7

Ep = 1.810V
ip = 6.111e-11A
Ah = 7.606e-12C

Potential/V, Current/A

-2.000, -1.933e-8
-1.990, -1.922e-8
-1.980, -1.908e-8
-1.970, -1.895e-8
-1.960, -1.884e-8
-1.950, -1.869e-8
-1.940, -1.858e-8
-1.930, -1.844e-8
-1.920, -1.829e-8
-1.910, -1.815e-8
-1.900, -1.799e-8
-1.890, -1.785e-8
-1.880, -1.775e-8
-1.870, -1.757e-8
-1.860, -1.740e-8
-1.850, -1.723e-8
-1.840, -1.712e-8
-1.830, -1.700e-8
-1.820, -1.687e-8
-1.810, -1.674e-8
-1.800, -1.661e-8
-1.790, -1.645e-8
-1.780, -1.631e-8
-1.770, -1.627e-8
-1.760, -1.619e-8
-1.750, -1.606e-8
-1.740, -1.593e-8
-1.730, -1.578e-8
-1.720, -1.563e-8
-1.710, -1.551e-8
-1.700, -1.537e-8
-1.690, -1.526e-8
-1.680, -1.515e-8
-1.670, -1.505e-8
-1.660, -1.491e-8
-1.650, -1.478e-8
-1.640, -1.465e-8
-1.630, -1.449e-8
-1.620, -1.437e-8
-1.610, -1.423e-8
-1.600, -1.410e-8
-1.590, -1.397e-8
-1.580, -1.386e-8
-1.570, -1.374e-8
-1.560, -1.360e-8
-1.550, -1.349e-8
-1.540, -1.334e-8
-1.530, -1.324e-8
-1.520, -1.312e-8
-1.510, -1.301e-8
-1.500, -1.288e-8
-1.490, -1.275e-8
-1.480, -1.262e-8
-1.470, -1.248e-8
-1.460, -1.238e-8
-1.450, -1.225e-8
-1.440, -1.214e-8
-1.430, -1.202e-8
-1.420, -1.190e-8
-1.410, -1.178e-8
-1.400, -1.164e-8
-1.390, -1.152e-8
-1.380, -1.140e-8
-1.370, -1.128e-8
-1.360, -1.115e-8
-1.350, -1.103e-8
-1.340, -1.091e-8
-1.330, -1.081e-8
-1.320, -1.072e-8
-1.310, -1.067e-8
-1.300, -1.053e-8
-1.290, -1.036e-8
-1.280, -1.020e-8
-1.270, -1.008e-8
-1.260, -9.943e-9
-1.250, -9.804e-9
-1.240, -9.694e-9
-1.230, -9.580e-9
-1.220, -9.460e-9
-1.210, -9.361e-9
-1.200, -9.238e-9
-1.190, -9.128e-9
-1.180, -9.023e-9
-1.170, -8.906e-9
-1.160, -8.796e-9
-1.150, -8.691e-9
-1.140, -8.589e-9
-1.130, -8.485e-9
-1.120, -8.368e-9
-1.110, -8.254e-9
-1.100, -8.140e-9
-1.090, -8.023e-9
-1.080, -7.919e-9
-1.070, -7.811e-9
-1.060, -7.701e-9
-1.050, -7.593e-9
-1.040, -7.494e-9
-1.030, -7.381e-9
-1.020, -7.276e-9
-1.010, -7.171e-9
-1.000, -7.073e-9
-0.990, -6.962e-9
-0.980, -6.864e-9
-0.970, -6.753e-9
-0.960, -6.612e-9
-0.950, -6.495e-9
-0.940, -6.399e-9
-0.930, -6.283e-9
-0.920, -6.209e-9
-0.910, -6.129e-9
-0.900, -6.070e-9
-0.890, -5.932e-9
-0.880, -5.834e-9
-0.870, -5.741e-9
-0.860, -5.631e-9
-0.850, -5.514e-9
-0.840, -5.489e-9
-0.830, -5.363e-9
-0.820, -5.265e-9
-0.810, -5.178e-9
-0.800, -5.077e-9
-0.790, -4.985e-9
-0.780, -4.892e-9
-0.770, -4.800e-9
-0.760, -4.705e-9
-0.750, -4.619e-9
-0.740, -4.529e-9
-0.730, -4.443e-9
-0.720, -4.354e-9
-0.710, -4.265e-9
-0.700, -4.176e-9
-0.690, -4.090e-9
-0.680, -4.000e-9
-0.670, -3.927e-9
-0.660, -3.834e-9
-0.650, -3.757e-9
-0.640, -3.668e-9
-0.630, -3.579e-9
-0.620, -3.499e-9
-0.610, -3.419e-9
-0.600, -3.333e-9
-0.590, -3.247e-9
-0.580, -3.170e-9
-0.570, -3.090e-9
-0.560, -3.010e-9
-0.550, -2.933e-9
-0.540, -2.853e-9
-0.530, -2.770e-9
-0.520, -2.702e-9
-0.510, -2.616e-9
-0.500, -2.549e-9
-0.490, -2.472e-9
-0.480, -2.398e-9
-0.470, -2.321e-9
-0.460, -2.247e-9
-0.450, -2.176e-9
-0.440, -2.103e-9
-0.430, -2.035e-9
-0.420, -1.958e-9
-0.410, -1.887e-9
-0.400, -1.820e-9
-0.390, -1.749e-9
-0.380, -1.675e-9
-0.370, -1.611e-9
-0.360, -1.540e-9
-0.350, -1.475e-9
-0.340, -1.407e-9
-0.330, -1.340e-9
-0.320, -1.272e-9
-0.310, -1.208e-9
-0.300, -1.140e-9
-0.290, -1.078e-9
-0.280, -1.008e-9
-0.270, -9.431e-10
-0.260, -8.816e-10
-0.250, -8.231e-10
-0.240, -7.616e-10
-0.230, -6.939e-10
-0.220, -6.324e-10
-0.210, -5.740e-10
-0.200, -5.155e-10
-0.190, -4.479e-10
-0.180, -3.895e-10
-0.170, -3.341e-10
-0.160, -2.726e-10
-0.150, -2.111e-10
-0.140, -1.557e-10
-0.130, -9.105e-11
-0.120, -3.878e-11
-0.110, 2.273e-11
-0.100, 7.499e-11
-0.090, 1.304e-10
-0.080, 1.919e-10
-0.070, 2.503e-10
-0.060, 3.026e-10
-0.050, 3.641e-10
-0.040, 4.072e-10
-0.030, 4.717e-10
-0.020, 5.210e-10
-0.010, 5.764e-10
-0.000, 6.255e-10
0.010, 6.809e-10
0.020, 7.363e-10
0.030, 7.855e-10
0.040, 8.378e-10
0.050, 8.932e-10
0.060, 9.423e-10
0.070, 9.916e-10
0.080, 1.050e-9
0.090, 1.093e-9
0.100, 1.142e-9
0.110, 1.201e-9
0.120, 1.244e-9
0.130, 1.299e-9
0.140, 1.345e-9
0.150, 1.398e-9
0.160, 1.447e-9
0.170, 1.490e-9
0.180, 1.542e-9
0.190, 1.585e-9
0.200, 1.641e-9
0.210, 1.690e-9
0.220, 1.733e-9
0.230, 1.779e-9
0.240, 1.825e-9
0.250, 1.874e-9
0.260, 1.914e-9
0.270, 1.967e-9
0.280, 2.010e-9
0.290, 2.056e-9
0.300, 2.099e-9
0.310, 2.142e-9
0.320, 2.191e-9
0.330, 2.234e-9
0.340, 2.280e-9
0.350, 2.323e-9
0.360, 2.373e-9
0.370, 2.416e-9
0.380, 2.462e-9
0.390, 2.502e-9
0.400, 2.545e-9
0.410, 2.588e-9
0.420, 2.628e-9
0.430, 2.671e-9
0.440, 2.714e-9
0.450, 2.757e-9
0.460, 2.794e-9
0.470, 2.840e-9
0.480, 2.880e-9
0.490, 2.917e-9
0.500, 2.957e-9
0.510, 3.000e-9
0.520, 3.031e-9
0.530, 3.077e-9
0.540, 3.117e-9
0.550, 3.151e-9
0.560, 3.191e-9
0.570, 3.231e-9
0.580, 3.271e-9
0.590, 3.311e-9
0.600, 3.345e-9
0.610, 3.385e-9
0.620, 3.431e-9
0.630, 3.464e-9
0.640, 3.501e-9
0.650, 3.538e-9
0.660, 3.575e-9
0.670, 3.603e-9
0.680, 3.640e-9
0.690, 3.674e-9
0.700, 3.711e-9
0.710, 3.741e-9
0.720, 3.781e-9
0.730, 3.812e-9
0.740, 3.840e-9
0.750, 3.877e-9
0.760, 3.901e-9
0.770, 3.935e-9
0.780, 3.960e-9
0.790, 3.984e-9
0.800, 4.012e-9
0.810, 4.043e-9
0.820, 4.067e-9
0.830, 4.101e-9
0.840, 4.120e-9
0.850, 4.153e-9
0.860, 4.169e-9
0.870, 4.193e-9
0.880, 4.218e-9
0.890, 4.243e-9
0.900, 4.261e-9
0.910, 4.280e-9
0.920, 4.289e-9
0.930, 4.313e-9
0.940, 4.323e-9
0.950, 4.335e-9
0.960, 4.347e-9
0.970, 4.356e-9
0.980, 4.363e-9
0.990, 4.369e-9
1.000, 4.387e-9
1.010, 4.400e-9
1.020, 4.418e-9
1.030, 4.461e-9
1.040, 4.470e-9
1.050, 4.476e-9
1.060, 4.479e-9
1.070, 4.495e-9
1.080, 4.507e-9
1.090, 4.526e-9
1.100, 4.538e-9
1.110, 4.535e-9
1.120, 4.544e-9
1.130, 4.547e-9
1.140, 4.556e-9
1.150, 4.559e-9
1.160, 4.559e-9
1.170, 4.559e-9
1.180, 4.562e-9
1.190, 4.566e-9
1.200, 4.572e-9
1.210, 4.584e-9
1.220, 4.584e-9
1.230, 4.590e-9
1.240, 4.599e-9
1.250, 4.606e-9
1.260, 4.615e-9
1.270, 4.618e-9
1.280, 4.621e-9
1.290, 4.621e-9
1.300, 4.618e-9
1.310, 4.636e-9
1.320, 4.633e-9
1.330, 4.636e-9
1.340, 4.621e-9
1.350, 4.621e-9
1.360, 4.627e-9
1.370, 4.636e-9
1.380, 4.639e-9
1.390, 4.636e-9
1.400, 4.639e-9
1.410, 4.646e-9
1.420, 4.646e-9
1.430, 4.642e-9
1.440, 4.652e-9
1.450, 4.658e-9
1.460, 4.676e-9
1.470, 4.686e-9
1.480, 4.683e-9
1.490, 4.686e-9
1.500, 4.701e-9
1.510, 4.692e-9
1.520, 4.695e-9
1.530, 4.710e-9
1.540, 4.726e-9
1.550, 4.710e-9
1.560, 4.701e-9
1.570, 4.713e-9
1.580, 4.723e-9
1.590, 4.726e-9
1.600, 4.729e-9
1.610, 4.738e-9
1.620, 4.726e-9
1.630, 4.738e-9
1.640, 4.750e-9
1.650, 4.766e-9
1.660, 4.772e-9
1.670, 4.769e-9
1.680, 4.766e-9
1.690, 4.750e-9
1.700, 4.766e-9
1.710, 4.778e-9
1.720, 4.762e-9
1.730, 4.775e-9
1.740, 4.784e-9
1.750, 4.796e-9
1.760, 4.790e-9
1.770, 4.793e-9
1.780, 4.809e-9
1.790, 4.815e-9
1.800, 4.824e-9
1.810, 4.833e-9
1.820, 4.830e-9
1.830, 4.821e-9
1.840, 4.824e-9
1.850, 4.802e-9
1.860, 4.830e-9
1.870, 4.830e-9
1.880, 4.796e-9
1.890, 4.781e-9
1.900, 4.796e-9
1.910, 4.815e-9
1.920, 4.833e-9
1.930, 4.839e-9
1.940, 4.855e-9
1.950, 4.839e-9
1.960, 4.839e-9
1.970, 4.821e-9
1.980, 4.846e-9
1.990, 4.858e-9
