# Supplementary material for: An Insulin-Modified pH-Responsive Nanopipette Based on Ion Current Rectification
Source: Sensors (Basel). 2024 Jun 30;24(13):4264. doi: 10.3390/s24134264 (PMC11244478; doi:10.3390/s24134264)
Supplement: Supplementary file 1 [file sensors-24-04264-s001.zip › Selectivity/3 atp.txt]

Aug. 4, 2023   15:16:10
Linear Sweep Voltammetry
File: s:\Data Source:  Experiment
Instrument Model:  CHI830D
Header: 
Note: 

Init E (V) = -2
Final E (V) = 2
Scan Rate (V/s) = 0.5
Sample Interval (V) = 0.01
Quiet Time (sec) = 2
Sensitivity (A/V) = 1e-7

Ep = 1.760V
ip = 9.045e-11A
Ah = 7.692e-12C

Potential/V, Current/A

-2.000, -1.897e-8
-1.990, -1.886e-8
-1.980, -1.879e-8
-1.970, -1.867e-8
-1.960, -1.856e-8
-1.950, -1.842e-8
-1.940, -1.831e-8
-1.930, -1.819e-8
-1.920, -1.806e-8
-1.910, -1.794e-8
-1.900, -1.782e-8
-1.890, -1.768e-8
-1.880, -1.756e-8
-1.870, -1.746e-8
-1.860, -1.730e-8
-1.850, -1.717e-8
-1.840, -1.705e-8
-1.830, -1.693e-8
-1.820, -1.684e-8
-1.810, -1.671e-8
-1.800, -1.659e-8
-1.790, -1.644e-8
-1.780, -1.628e-8
-1.770, -1.616e-8
-1.760, -1.603e-8
-1.750, -1.592e-8
-1.740, -1.579e-8
-1.730, -1.567e-8
-1.720, -1.554e-8
-1.710, -1.541e-8
-1.700, -1.527e-8
-1.690, -1.515e-8
-1.680, -1.500e-8
-1.670, -1.489e-8
-1.660, -1.476e-8
-1.650, -1.462e-8
-1.640, -1.449e-8
-1.630, -1.438e-8
-1.620, -1.425e-8
-1.610, -1.412e-8
-1.600, -1.399e-8
-1.590, -1.388e-8
-1.580, -1.375e-8
-1.570, -1.362e-8
-1.560, -1.351e-8
-1.550, -1.339e-8
-1.540, -1.326e-8
-1.530, -1.313e-8
-1.520, -1.301e-8
-1.510, -1.288e-8
-1.500, -1.275e-8
-1.490, -1.263e-8
-1.480, -1.251e-8
-1.470, -1.239e-8
-1.460, -1.226e-8
-1.450, -1.215e-8
-1.440, -1.203e-8
-1.430, -1.191e-8
-1.420, -1.179e-8
-1.410, -1.166e-8
-1.400, -1.152e-8
-1.390, -1.141e-8
-1.380, -1.128e-8
-1.370, -1.116e-8
-1.360, -1.104e-8
-1.350, -1.092e-8
-1.340, -1.081e-8
-1.330, -1.070e-8
-1.320, -1.057e-8
-1.310, -1.045e-8
-1.300, -1.033e-8
-1.290, -1.022e-8
-1.280, -1.012e-8
-1.270, -9.995e-9
-1.260, -9.881e-9
-1.250, -9.761e-9
-1.240, -9.651e-9
-1.230, -9.527e-9
-1.220, -9.420e-9
-1.210, -9.303e-9
-1.200, -9.189e-9
-1.190, -9.069e-9
-1.180, -8.962e-9
-1.170, -8.848e-9
-1.160, -8.740e-9
-1.150, -8.632e-9
-1.140, -8.516e-9
-1.130, -8.414e-9
-1.120, -8.294e-9
-1.110, -8.190e-9
-1.100, -8.079e-9
-1.090, -7.965e-9
-1.080, -7.854e-9
-1.070, -7.744e-9
-1.060, -7.633e-9
-1.050, -7.531e-9
-1.040, -7.424e-9
-1.030, -7.325e-9
-1.020, -7.218e-9
-1.010, -7.110e-9
-1.000, -7.008e-9
-0.990, -6.910e-9
-0.980, -6.809e-9
-0.970, -6.710e-9
-0.960, -6.609e-9
-0.950, -6.504e-9
-0.940, -6.399e-9
-0.930, -6.298e-9
-0.920, -6.196e-9
-0.910, -6.095e-9
-0.900, -6.006e-9
-0.890, -5.907e-9
-0.880, -5.806e-9
-0.870, -5.717e-9
-0.860, -5.618e-9
-0.850, -5.523e-9
-0.840, -5.424e-9
-0.830, -5.329e-9
-0.820, -5.237e-9
-0.810, -5.145e-9
-0.800, -5.055e-9
-0.790, -4.960e-9
-0.780, -4.877e-9
-0.770, -4.788e-9
-0.760, -4.699e-9
-0.750, -4.603e-9
-0.740, -4.517e-9
-0.730, -4.425e-9
-0.720, -4.333e-9
-0.710, -4.250e-9
-0.700, -4.160e-9
-0.690, -4.074e-9
-0.680, -3.988e-9
-0.670, -3.908e-9
-0.660, -3.825e-9
-0.650, -3.736e-9
-0.640, -3.650e-9
-0.630, -3.573e-9
-0.620, -3.490e-9
-0.610, -3.398e-9
-0.600, -3.314e-9
-0.590, -3.241e-9
-0.580, -3.155e-9
-0.570, -3.090e-9
-0.560, -3.001e-9
-0.550, -2.918e-9
-0.540, -2.847e-9
-0.530, -2.764e-9
-0.520, -2.693e-9
-0.510, -2.610e-9
-0.500, -2.542e-9
-0.490, -2.466e-9
-0.480, -2.392e-9
-0.470, -2.315e-9
-0.460, -2.241e-9
-0.450, -2.176e-9
-0.440, -2.096e-9
-0.430, -2.023e-9
-0.420, -1.955e-9
-0.410, -1.878e-9
-0.400, -1.807e-9
-0.390, -1.743e-9
-0.380, -1.669e-9
-0.370, -1.598e-9
-0.360, -1.534e-9
-0.350, -1.460e-9
-0.340, -1.395e-9
-0.330, -1.328e-9
-0.320, -1.266e-9
-0.310, -1.192e-9
-0.300, -1.128e-9
-0.290, -1.066e-9
-0.280, -1.005e-9
-0.270, -9.400e-10
-0.260, -8.692e-10
-0.250, -8.108e-10
-0.240, -7.462e-10
-0.230, -6.817e-10
-0.220, -6.202e-10
-0.210, -5.648e-10
-0.200, -4.971e-10
-0.190, -4.386e-10
-0.180, -3.802e-10
-0.170, -3.187e-10
-0.160, -2.541e-10
-0.150, -1.987e-10
-0.140, -1.434e-10
-0.130, -8.192e-11
-0.120, -2.040e-11
-0.110, 3.499e-11
-0.100, 9.037e-11
-0.090, 1.519e-10
-0.080, 2.042e-10
-0.070, 2.627e-10
-0.060, 3.179e-10
-0.050, 3.703e-10
-0.040, 4.256e-10
-0.030, 4.748e-10
-0.020, 5.332e-10
-0.010, 5.856e-10
-0.000, 6.379e-10
0.010, 6.870e-10
0.020, 7.424e-10
0.030, 7.978e-10
0.040, 8.471e-10
0.050, 8.993e-10
0.060, 9.516e-10
0.070, 1.001e-9
0.080, 1.053e-9
0.090, 1.105e-9
0.100, 1.152e-9
0.110, 1.207e-9
0.120, 1.253e-9
0.130, 1.305e-9
0.140, 1.355e-9
0.150, 1.401e-9
0.160, 1.453e-9
0.170, 1.496e-9
0.180, 1.542e-9
0.190, 1.591e-9
0.200, 1.638e-9
0.210, 1.684e-9
0.220, 1.733e-9
0.230, 1.773e-9
0.240, 1.828e-9
0.250, 1.865e-9
0.260, 1.917e-9
0.270, 1.960e-9
0.280, 2.010e-9
0.290, 2.056e-9
0.300, 2.099e-9
0.310, 2.145e-9
0.320, 2.191e-9
0.330, 2.231e-9
0.340, 2.283e-9
0.350, 2.317e-9
0.360, 2.370e-9
0.370, 2.406e-9
0.380, 2.446e-9
0.390, 2.486e-9
0.400, 2.539e-9
0.410, 2.576e-9
0.420, 2.619e-9
0.430, 2.659e-9
0.440, 2.705e-9
0.450, 2.748e-9
0.460, 2.785e-9
0.470, 2.822e-9
0.480, 2.868e-9
0.490, 2.911e-9
0.500, 2.951e-9
0.510, 2.985e-9
0.520, 3.031e-9
0.530, 3.074e-9
0.540, 3.108e-9
0.550, 3.151e-9
0.560, 3.188e-9
0.570, 3.231e-9
0.580, 3.258e-9
0.590, 3.301e-9
0.600, 3.345e-9
0.610, 3.378e-9
0.620, 3.412e-9
0.630, 3.455e-9
0.640, 3.495e-9
0.650, 3.526e-9
0.660, 3.557e-9
0.670, 3.594e-9
0.680, 3.631e-9
0.690, 3.668e-9
0.700, 3.698e-9
0.710, 3.732e-9
0.720, 3.763e-9
0.730, 3.794e-9
0.740, 3.840e-9
0.750, 3.867e-9
0.760, 3.898e-9
0.770, 3.932e-9
0.780, 3.960e-9
0.790, 3.987e-9
0.800, 4.018e-9
0.810, 4.049e-9
0.820, 4.077e-9
0.830, 4.104e-9
0.840, 4.129e-9
0.850, 4.153e-9
0.860, 4.178e-9
0.870, 4.206e-9
0.880, 4.237e-9
0.890, 4.252e-9
0.900, 4.280e-9
0.910, 4.307e-9
0.920, 4.316e-9
0.930, 4.347e-9
0.940, 4.363e-9
0.950, 4.378e-9
0.960, 4.393e-9
0.970, 4.412e-9
0.980, 4.424e-9
0.990, 4.439e-9
1.000, 4.452e-9
1.010, 4.470e-9
1.020, 4.486e-9
1.030, 4.495e-9
1.040, 4.507e-9
1.050, 4.523e-9
1.060, 4.526e-9
1.070, 4.532e-9
1.080, 4.547e-9
1.090, 4.556e-9
1.100, 4.556e-9
1.110, 4.575e-9
1.120, 4.572e-9
1.130, 4.578e-9
1.140, 4.578e-9
1.150, 4.587e-9
1.160, 4.609e-9
1.170, 4.612e-9
1.180, 4.627e-9
1.190, 4.624e-9
1.200, 4.636e-9
1.210, 4.633e-9
1.220, 4.630e-9
1.230, 4.633e-9
1.240, 4.636e-9
1.250, 4.649e-9
1.260, 4.655e-9
1.270, 4.667e-9
1.280, 4.661e-9
1.290, 4.670e-9
1.300, 4.679e-9
1.310, 4.683e-9
1.320, 4.679e-9
1.330, 4.683e-9
1.340, 4.698e-9
1.350, 4.701e-9
1.360, 4.707e-9
1.370, 4.704e-9
1.380, 4.707e-9
1.390, 4.719e-9
1.400, 4.716e-9
1.410, 4.723e-9
1.420, 4.735e-9
1.430, 4.726e-9
1.440, 4.735e-9
1.450, 4.747e-9
1.460, 4.747e-9
1.470, 4.756e-9
1.480, 4.772e-9
1.490, 4.799e-9
1.500, 4.796e-9
1.510, 4.790e-9
1.520, 4.778e-9
1.530, 4.802e-9
1.540, 4.799e-9
1.550, 4.790e-9
1.560, 4.802e-9
1.570, 4.836e-9
1.580, 4.830e-9
1.590, 4.833e-9
1.600, 4.849e-9
1.610, 4.852e-9
1.620, 4.839e-9
1.630, 4.830e-9
1.640, 4.849e-9
1.650, 4.842e-9
1.660, 4.846e-9
1.670, 4.836e-9
1.680, 4.846e-9
1.690, 4.864e-9
1.700, 4.873e-9
1.710, 4.861e-9
1.720, 4.885e-9
1.730, 4.919e-9
1.740, 4.938e-9
1.750, 4.953e-9
1.760, 4.965e-9
1.770, 4.950e-9
1.780, 4.938e-9
1.790, 4.919e-9
1.800, 4.950e-9
1.810, 4.935e-9
1.820, 4.947e-9
1.830, 4.953e-9
1.840, 4.953e-9
1.850, 4.950e-9
1.860, 4.953e-9
1.870, 4.956e-9
1.880, 4.984e-9
1.890, 5.030e-9
1.900, 5.039e-9
1.910, 4.959e-9
1.920, 4.956e-9
1.930, 4.941e-9
1.940, 4.935e-9
1.950, 4.932e-9
1.960, 4.947e-9
1.970, 4.969e-9
1.980, 4.953e-9
1.990, 4.975e-9
