# Supplementary material for: An Insulin-Modified pH-Responsive Nanopipette Based on Ion Current Rectification
Source: Sensors (Basel). 2024 Jun 30;24(13):4264. doi: 10.3390/s24134264 (PMC11244478; doi:10.3390/s24134264)
Supplement: Supplementary file 1 [file sensors-24-04264-s001.zip › Selectivity/3 cacl2.txt]

Aug. 4, 2023   15:16:29
Linear Sweep Voltammetry
File: s:\Data Source:  Experiment
Instrument Model:  CHI830D
Header: 
Note: 

Init E (V) = -2
Final E (V) = 2
Scan Rate (V/s) = 0.5
Sample Interval (V) = 0.01
Quiet Time (sec) = 2
Sensitivity (A/V) = 1e-7

Ep = 1.170V
ip = 2.963e-11A
Ah = 1.067e-12C

Ep = 1.560V
ip = 1.540e-10A
Ah = 4.760e-11C

Ep = 1.750V
ip = 3.238e-11A
Ah = 3.838e-12C

Potential/V, Current/A

-2.000, -1.914e-8
-1.990, -1.902e-8
-1.980, -1.888e-8
-1.970, -1.876e-8
-1.960, -1.865e-8
-1.950, -1.854e-8
-1.940, -1.839e-8
-1.930, -1.827e-8
-1.920, -1.814e-8
-1.910, -1.799e-8
-1.900, -1.788e-8
-1.890, -1.776e-8
-1.880, -1.761e-8
-1.870, -1.749e-8
-1.860, -1.737e-8
-1.850, -1.725e-8
-1.840, -1.712e-8
-1.830, -1.698e-8
-1.820, -1.686e-8
-1.810, -1.673e-8
-1.800, -1.660e-8
-1.790, -1.647e-8
-1.780, -1.634e-8
-1.770, -1.621e-8
-1.760, -1.608e-8
-1.750, -1.595e-8
-1.740, -1.581e-8
-1.730, -1.567e-8
-1.720, -1.554e-8
-1.710, -1.541e-8
-1.700, -1.529e-8
-1.690, -1.516e-8
-1.680, -1.503e-8
-1.670, -1.491e-8
-1.660, -1.478e-8
-1.650, -1.464e-8
-1.640, -1.454e-8
-1.630, -1.441e-8
-1.620, -1.429e-8
-1.610, -1.415e-8
-1.600, -1.401e-8
-1.590, -1.389e-8
-1.580, -1.377e-8
-1.570, -1.364e-8
-1.560, -1.352e-8
-1.550, -1.339e-8
-1.540, -1.327e-8
-1.530, -1.315e-8
-1.520, -1.302e-8
-1.510, -1.289e-8
-1.500, -1.275e-8
-1.490, -1.265e-8
-1.480, -1.253e-8
-1.470, -1.241e-8
-1.460, -1.229e-8
-1.450, -1.217e-8
-1.440, -1.204e-8
-1.430, -1.191e-8
-1.420, -1.178e-8
-1.410, -1.167e-8
-1.400, -1.154e-8
-1.390, -1.142e-8
-1.380, -1.129e-8
-1.370, -1.118e-8
-1.360, -1.107e-8
-1.350, -1.095e-8
-1.340, -1.084e-8
-1.330, -1.072e-8
-1.320, -1.059e-8
-1.310, -1.047e-8
-1.300, -1.037e-8
-1.290, -1.024e-8
-1.280, -1.014e-8
-1.270, -1.003e-8
-1.260, -9.906e-9
-1.250, -9.795e-9
-1.240, -9.684e-9
-1.230, -9.568e-9
-1.220, -9.448e-9
-1.210, -9.321e-9
-1.200, -9.211e-9
-1.190, -9.082e-9
-1.180, -8.977e-9
-1.170, -8.857e-9
-1.160, -8.743e-9
-1.150, -8.639e-9
-1.140, -8.522e-9
-1.130, -8.402e-9
-1.120, -8.294e-9
-1.110, -8.186e-9
-1.100, -8.073e-9
-1.090, -7.977e-9
-1.080, -7.867e-9
-1.070, -7.759e-9
-1.060, -7.648e-9
-1.050, -7.544e-9
-1.040, -7.439e-9
-1.030, -7.325e-9
-1.020, -7.218e-9
-1.010, -7.119e-9
-1.000, -7.024e-9
-0.990, -6.910e-9
-0.980, -6.812e-9
-0.970, -6.719e-9
-0.960, -6.612e-9
-0.950, -6.510e-9
-0.940, -6.412e-9
-0.930, -6.301e-9
-0.920, -6.206e-9
-0.910, -6.104e-9
-0.900, -6.009e-9
-0.890, -5.910e-9
-0.880, -5.803e-9
-0.870, -5.710e-9
-0.860, -5.631e-9
-0.850, -5.526e-9
-0.840, -5.428e-9
-0.830, -5.338e-9
-0.820, -5.240e-9
-0.810, -5.145e-9
-0.800, -5.043e-9
-0.790, -4.948e-9
-0.780, -4.859e-9
-0.770, -4.769e-9
-0.760, -4.674e-9
-0.750, -4.588e-9
-0.740, -4.499e-9
-0.730, -4.416e-9
-0.720, -4.329e-9
-0.710, -4.234e-9
-0.700, -4.126e-9
-0.690, -4.059e-9
-0.680, -3.982e-9
-0.670, -3.905e-9
-0.660, -3.804e-9
-0.650, -3.724e-9
-0.640, -3.637e-9
-0.630, -3.554e-9
-0.620, -3.468e-9
-0.610, -3.385e-9
-0.600, -3.305e-9
-0.590, -3.219e-9
-0.580, -3.142e-9
-0.570, -3.065e-9
-0.560, -2.988e-9
-0.550, -2.908e-9
-0.540, -2.829e-9
-0.530, -2.752e-9
-0.520, -2.672e-9
-0.510, -2.598e-9
-0.500, -2.521e-9
-0.490, -2.444e-9
-0.480, -2.367e-9
-0.470, -2.293e-9
-0.460, -2.216e-9
-0.450, -2.149e-9
-0.440, -2.078e-9
-0.430, -2.001e-9
-0.420, -1.933e-9
-0.410, -1.863e-9
-0.400, -1.786e-9
-0.390, -1.721e-9
-0.380, -1.647e-9
-0.370, -1.571e-9
-0.360, -1.506e-9
-0.350, -1.441e-9
-0.340, -1.374e-9
-0.330, -1.300e-9
-0.320, -1.232e-9
-0.310, -1.165e-9
-0.300, -1.100e-9
-0.290, -1.042e-9
-0.280, -9.708e-10
-0.270, -9.092e-10
-0.260, -8.446e-10
-0.250, -7.923e-10
-0.240, -7.186e-10
-0.230, -6.539e-10
-0.220, -5.863e-10
-0.210, -5.248e-10
-0.200, -4.664e-10
-0.190, -4.017e-10
-0.180, -3.464e-10
-0.170, -2.818e-10
-0.160, -2.265e-10
-0.150, -1.649e-10
-0.140, -1.034e-10
-0.130, -4.804e-11
-0.120, 1.660e-11
-0.110, 6.887e-11
-0.100, 1.243e-10
-0.090, 1.826e-10
-0.080, 2.380e-10
-0.070, 2.934e-10
-0.060, 3.487e-10
-0.050, 4.072e-10
-0.040, 4.563e-10
-0.030, 5.117e-10
-0.020, 5.732e-10
-0.010, 6.194e-10
-0.000, 6.748e-10
0.010, 7.302e-10
0.020, 7.917e-10
0.030, 8.286e-10
0.040, 8.808e-10
0.050, 9.362e-10
0.060, 9.701e-10
0.070, 1.035e-9
0.080, 1.090e-9
0.090, 1.136e-9
0.100, 1.185e-9
0.110, 1.244e-9
0.120, 1.296e-9
0.130, 1.336e-9
0.140, 1.385e-9
0.150, 1.428e-9
0.160, 1.478e-9
0.170, 1.530e-9
0.180, 1.582e-9
0.190, 1.625e-9
0.200, 1.674e-9
0.210, 1.705e-9
0.220, 1.761e-9
0.230, 1.807e-9
0.240, 1.859e-9
0.250, 1.908e-9
0.260, 1.963e-9
0.270, 2.010e-9
0.280, 2.040e-9
0.290, 2.077e-9
0.300, 2.105e-9
0.310, 2.170e-9
0.320, 2.219e-9
0.330, 2.274e-9
0.340, 2.320e-9
0.350, 2.348e-9
0.360, 2.394e-9
0.370, 2.413e-9
0.380, 2.477e-9
0.390, 2.523e-9
0.400, 2.569e-9
0.410, 2.612e-9
0.420, 2.653e-9
0.430, 2.693e-9
0.440, 2.732e-9
0.450, 2.772e-9
0.460, 2.819e-9
0.470, 2.852e-9
0.480, 2.899e-9
0.490, 2.935e-9
0.500, 2.978e-9
0.510, 3.018e-9
0.520, 3.062e-9
0.530, 3.101e-9
0.540, 3.135e-9
0.550, 3.182e-9
0.560, 3.206e-9
0.570, 3.234e-9
0.580, 3.280e-9
0.590, 3.320e-9
0.600, 3.360e-9
0.610, 3.397e-9
0.620, 3.434e-9
0.630, 3.477e-9
0.640, 3.511e-9
0.650, 3.544e-9
0.660, 3.591e-9
0.670, 3.624e-9
0.680, 3.640e-9
0.690, 3.674e-9
0.700, 3.695e-9
0.710, 3.747e-9
0.720, 3.787e-9
0.730, 3.821e-9
0.740, 3.870e-9
0.750, 3.889e-9
0.760, 3.907e-9
0.770, 3.941e-9
0.780, 3.954e-9
0.790, 3.997e-9
0.800, 4.033e-9
0.810, 4.067e-9
0.820, 4.089e-9
0.830, 4.116e-9
0.840, 4.144e-9
0.850, 4.175e-9
0.860, 4.193e-9
0.870, 4.227e-9
0.880, 4.237e-9
0.890, 4.258e-9
0.900, 4.283e-9
0.910, 4.310e-9
0.920, 4.338e-9
0.930, 4.347e-9
0.940, 4.369e-9
0.950, 4.381e-9
0.960, 4.378e-9
0.970, 4.415e-9
0.980, 4.439e-9
0.990, 4.449e-9
1.000, 4.486e-9
1.010, 4.486e-9
1.020, 4.507e-9
1.030, 4.507e-9
1.040, 4.535e-9
1.050, 4.556e-9
1.060, 4.559e-9
1.070, 4.581e-9
1.080, 4.566e-9
1.090, 4.593e-9
1.100, 4.593e-9
1.110, 4.602e-9
1.120, 4.621e-9
1.130, 4.630e-9
1.140, 4.633e-9
1.150, 4.639e-9
1.160, 4.639e-9
1.170, 4.679e-9
1.180, 4.658e-9
1.190, 4.661e-9
1.200, 4.636e-9
1.210, 4.661e-9
1.220, 4.673e-9
1.230, 4.673e-9
1.240, 4.673e-9
1.250, 4.683e-9
1.260, 4.679e-9
1.270, 4.676e-9
1.280, 4.686e-9
1.290, 4.695e-9
1.300, 4.710e-9
1.310, 4.713e-9
1.320, 4.723e-9
1.330, 4.738e-9
1.340, 4.732e-9
1.350, 4.747e-9
1.360, 4.744e-9
1.370, 4.775e-9
1.380, 4.769e-9
1.390, 4.766e-9
1.400, 4.778e-9
1.410, 4.781e-9
1.420, 4.787e-9
1.430, 4.790e-9
1.440, 4.793e-9
1.450, 4.799e-9
1.460, 4.821e-9
1.470, 4.842e-9
1.480, 4.849e-9
1.490, 4.855e-9
1.500, 4.870e-9
1.510, 4.870e-9
1.520, 4.849e-9
1.530, 4.827e-9
1.540, 4.855e-9
1.550, 4.885e-9
1.560, 4.889e-9
1.570, 4.898e-9
1.580, 4.882e-9
1.590, 4.889e-9
1.600, 4.889e-9
1.610, 4.879e-9
1.620, 4.898e-9
1.630, 4.892e-9
1.640, 4.892e-9
1.650, 4.898e-9
1.660, 4.898e-9
1.670, 4.916e-9
1.680, 4.913e-9
1.690, 4.916e-9
1.700, 4.929e-9
1.710, 4.935e-9
1.720, 4.941e-9
1.730, 4.950e-9
1.740, 4.944e-9
1.750, 4.953e-9
1.760, 4.950e-9
1.770, 4.947e-9
1.780, 4.935e-9
1.790, 4.922e-9
1.800, 4.932e-9
1.810, 4.935e-9
1.820, 4.938e-9
1.830, 4.935e-9
1.840, 4.935e-9
1.850, 4.962e-9
1.860, 4.956e-9
1.870, 4.956e-9
1.880, 4.959e-9
1.890, 4.959e-9
1.900, 4.984e-9
1.910, 4.999e-9
1.920, 5.005e-9
1.930, 5.012e-9
1.940, 5.002e-9
1.950, 4.996e-9
1.960, 4.987e-9
1.970, 4.996e-9
1.980, 5.021e-9
1.990, 5.018e-9
