# Supplementary material for: An Insulin-Modified pH-Responsive Nanopipette Based on Ion Current Rectification
Source: Sensors (Basel). 2024 Jun 30;24(13):4264. doi: 10.3390/s24134264 (PMC11244478; doi:10.3390/s24134264)
Supplement: Supplementary file 1 [file sensors-24-04264-s001.zip › Selectivity/3 cucl2.txt]

Aug. 4, 2023   15:16:51
Linear Sweep Voltammetry
File: s:\Data Source:  Experiment
Instrument Model:  CHI830D
Header: 
Note: 

Init E (V) = -2
Final E (V) = 2
Scan Rate (V/s) = 0.5
Sample Interval (V) = 0.01
Quiet Time (sec) = 2
Sensitivity (A/V) = 1e-7

Ep = 0.990V
ip = 9.101e-11A
Ah = 2.990e-12C

Ep = 1.570V
ip = 4.068e-11A
Ah = 3.159e-12C

Potential/V, Current/A

-2.000, -1.915e-8
-1.990, -1.903e-8
-1.980, -1.891e-8
-1.970, -1.879e-8
-1.960, -1.869e-8
-1.950, -1.857e-8
-1.940, -1.844e-8
-1.930, -1.831e-8
-1.920, -1.818e-8
-1.910, -1.808e-8
-1.900, -1.794e-8
-1.890, -1.782e-8
-1.880, -1.771e-8
-1.870, -1.759e-8
-1.860, -1.744e-8
-1.850, -1.732e-8
-1.840, -1.719e-8
-1.830, -1.707e-8
-1.820, -1.692e-8
-1.810, -1.680e-8
-1.800, -1.668e-8
-1.790, -1.653e-8
-1.780, -1.641e-8
-1.770, -1.628e-8
-1.760, -1.615e-8
-1.750, -1.603e-8
-1.740, -1.589e-8
-1.730, -1.577e-8
-1.720, -1.565e-8
-1.710, -1.551e-8
-1.700, -1.540e-8
-1.690, -1.526e-8
-1.680, -1.513e-8
-1.670, -1.501e-8
-1.660, -1.488e-8
-1.650, -1.475e-8
-1.640, -1.462e-8
-1.630, -1.449e-8
-1.620, -1.435e-8
-1.610, -1.422e-8
-1.600, -1.410e-8
-1.590, -1.398e-8
-1.580, -1.386e-8
-1.570, -1.373e-8
-1.560, -1.361e-8
-1.550, -1.348e-8
-1.540, -1.336e-8
-1.530, -1.323e-8
-1.520, -1.310e-8
-1.510, -1.296e-8
-1.500, -1.284e-8
-1.490, -1.273e-8
-1.480, -1.261e-8
-1.470, -1.249e-8
-1.460, -1.235e-8
-1.450, -1.223e-8
-1.440, -1.213e-8
-1.430, -1.199e-8
-1.420, -1.188e-8
-1.410, -1.176e-8
-1.400, -1.163e-8
-1.390, -1.151e-8
-1.380, -1.139e-8
-1.370, -1.128e-8
-1.360, -1.117e-8
-1.350, -1.105e-8
-1.340, -1.092e-8
-1.330, -1.079e-8
-1.320, -1.067e-8
-1.310, -1.055e-8
-1.300, -1.043e-8
-1.290, -1.031e-8
-1.280, -1.020e-8
-1.270, -1.008e-8
-1.260, -9.964e-9
-1.250, -9.844e-9
-1.240, -9.734e-9
-1.230, -9.617e-9
-1.220, -9.494e-9
-1.210, -9.374e-9
-1.200, -9.254e-9
-1.190, -9.149e-9
-1.180, -9.035e-9
-1.170, -8.919e-9
-1.160, -8.811e-9
-1.150, -8.694e-9
-1.140, -8.599e-9
-1.130, -8.476e-9
-1.120, -8.365e-9
-1.110, -8.260e-9
-1.100, -8.140e-9
-1.090, -8.033e-9
-1.080, -7.928e-9
-1.070, -7.814e-9
-1.060, -7.713e-9
-1.050, -7.605e-9
-1.040, -7.494e-9
-1.030, -7.390e-9
-1.020, -7.276e-9
-1.010, -7.165e-9
-1.000, -7.061e-9
-0.990, -6.956e-9
-0.980, -6.852e-9
-0.970, -6.756e-9
-0.960, -6.649e-9
-0.950, -6.550e-9
-0.940, -6.449e-9
-0.930, -6.353e-9
-0.920, -6.246e-9
-0.910, -6.147e-9
-0.900, -6.055e-9
-0.890, -5.960e-9
-0.880, -5.855e-9
-0.870, -5.757e-9
-0.860, -5.658e-9
-0.850, -5.566e-9
-0.840, -5.471e-9
-0.830, -5.372e-9
-0.820, -5.274e-9
-0.810, -5.185e-9
-0.800, -5.083e-9
-0.790, -4.991e-9
-0.780, -4.902e-9
-0.770, -4.812e-9
-0.760, -4.720e-9
-0.750, -4.622e-9
-0.740, -4.526e-9
-0.730, -4.437e-9
-0.720, -4.351e-9
-0.710, -4.265e-9
-0.700, -4.179e-9
-0.690, -4.090e-9
-0.680, -4.003e-9
-0.670, -3.914e-9
-0.660, -3.834e-9
-0.650, -3.748e-9
-0.640, -3.656e-9
-0.630, -3.570e-9
-0.620, -3.490e-9
-0.610, -3.407e-9
-0.600, -3.327e-9
-0.590, -3.250e-9
-0.580, -3.161e-9
-0.570, -3.084e-9
-0.560, -3.004e-9
-0.550, -2.918e-9
-0.540, -2.847e-9
-0.530, -2.761e-9
-0.520, -2.687e-9
-0.510, -2.613e-9
-0.500, -2.533e-9
-0.490, -2.456e-9
-0.480, -2.376e-9
-0.470, -2.303e-9
-0.460, -2.229e-9
-0.450, -2.158e-9
-0.440, -2.081e-9
-0.430, -2.004e-9
-0.420, -1.933e-9
-0.410, -1.863e-9
-0.400, -1.792e-9
-0.390, -1.718e-9
-0.380, -1.650e-9
-0.370, -1.583e-9
-0.360, -1.515e-9
-0.350, -1.444e-9
-0.340, -1.377e-9
-0.330, -1.303e-9
-0.320, -1.245e-9
-0.310, -1.174e-9
-0.300, -1.106e-9
-0.290, -1.035e-9
-0.280, -9.769e-10
-0.270, -9.061e-10
-0.260, -8.416e-10
-0.250, -7.801e-10
-0.240, -7.216e-10
-0.230, -6.539e-10
-0.220, -5.894e-10
-0.210, -5.309e-10
-0.200, -4.664e-10
-0.190, -3.986e-10
-0.180, -3.402e-10
-0.170, -2.818e-10
-0.160, -2.233e-10
-0.150, -1.649e-10
-0.140, -1.003e-10
-0.130, -5.116e-11
-0.120, 4.228e-12
-0.110, 6.574e-11
-0.100, 1.273e-10
-0.090, 1.858e-10
-0.080, 2.410e-10
-0.070, 2.964e-10
-0.060, 3.518e-10
-0.050, 4.041e-10
-0.040, 4.563e-10
-0.030, 5.117e-10
-0.020, 5.671e-10
-0.010, 6.164e-10
-0.000, 6.779e-10
0.010, 7.270e-10
0.020, 7.763e-10
0.030, 8.286e-10
0.040, 8.839e-10
0.050, 9.331e-10
0.060, 9.885e-10
0.070, 1.038e-9
0.080, 1.093e-9
0.090, 1.142e-9
0.100, 1.192e-9
0.110, 1.235e-9
0.120, 1.293e-9
0.130, 1.345e-9
0.140, 1.391e-9
0.150, 1.444e-9
0.160, 1.487e-9
0.170, 1.536e-9
0.180, 1.576e-9
0.190, 1.634e-9
0.200, 1.681e-9
0.210, 1.730e-9
0.220, 1.773e-9
0.230, 1.822e-9
0.240, 1.865e-9
0.250, 1.911e-9
0.260, 1.970e-9
0.270, 2.010e-9
0.280, 2.059e-9
0.290, 2.105e-9
0.300, 2.136e-9
0.310, 2.179e-9
0.320, 2.213e-9
0.330, 2.253e-9
0.340, 2.302e-9
0.350, 2.348e-9
0.360, 2.391e-9
0.370, 2.456e-9
0.380, 2.502e-9
0.390, 2.545e-9
0.400, 2.585e-9
0.410, 2.612e-9
0.420, 2.653e-9
0.430, 2.689e-9
0.440, 2.726e-9
0.450, 2.763e-9
0.460, 2.812e-9
0.470, 2.855e-9
0.480, 2.892e-9
0.490, 2.939e-9
0.500, 2.982e-9
0.510, 3.031e-9
0.520, 3.065e-9
0.530, 3.098e-9
0.540, 3.138e-9
0.550, 3.182e-9
0.560, 3.212e-9
0.570, 3.249e-9
0.580, 3.280e-9
0.590, 3.314e-9
0.600, 3.366e-9
0.610, 3.403e-9
0.620, 3.428e-9
0.630, 3.464e-9
0.640, 3.501e-9
0.650, 3.535e-9
0.660, 3.581e-9
0.670, 3.631e-9
0.680, 3.671e-9
0.690, 3.708e-9
0.700, 3.732e-9
0.710, 3.760e-9
0.720, 3.791e-9
0.730, 3.815e-9
0.740, 3.849e-9
0.750, 3.880e-9
0.760, 3.907e-9
0.770, 3.941e-9
0.780, 3.963e-9
0.790, 3.993e-9
0.800, 4.009e-9
0.810, 4.040e-9
0.820, 4.067e-9
0.830, 4.083e-9
0.840, 4.120e-9
0.850, 4.135e-9
0.860, 4.156e-9
0.870, 4.172e-9
0.880, 4.190e-9
0.890, 4.212e-9
0.900, 4.227e-9
0.910, 4.252e-9
0.920, 4.267e-9
0.930, 4.289e-9
0.940, 4.310e-9
0.950, 4.326e-9
0.960, 4.338e-9
0.970, 4.350e-9
0.980, 4.387e-9
0.990, 4.479e-9
1.000, 4.470e-9
1.010, 4.461e-9
1.020, 4.458e-9
1.030, 4.452e-9
1.040, 4.449e-9
1.050, 4.439e-9
1.060, 4.439e-9
1.070, 4.439e-9
1.080, 4.443e-9
1.090, 4.452e-9
1.100, 4.464e-9
1.110, 4.458e-9
1.120, 4.433e-9
1.130, 4.390e-9
1.140, 4.415e-9
1.150, 4.443e-9
1.160, 4.458e-9
1.170, 4.452e-9
1.180, 4.452e-9
1.190, 4.433e-9
1.200, 4.449e-9
1.210, 4.452e-9
1.220, 4.464e-9
1.230, 4.464e-9
1.240, 4.464e-9
1.250, 4.464e-9
1.260, 4.461e-9
1.270, 4.464e-9
1.280, 4.483e-9
1.290, 4.504e-9
1.300, 4.504e-9
1.310, 4.492e-9
1.320, 4.495e-9
1.330, 4.504e-9
1.340, 4.504e-9
1.350, 4.519e-9
1.360, 4.519e-9
1.370, 4.529e-9
1.380, 4.529e-9
1.390, 4.532e-9
1.400, 4.553e-9
1.410, 4.559e-9
1.420, 4.566e-9
1.430, 4.562e-9
1.440, 4.569e-9
1.450, 4.566e-9
1.460, 4.562e-9
1.470, 4.572e-9
1.480, 4.575e-9
1.490, 4.575e-9
1.500, 4.581e-9
1.510, 4.581e-9
1.520, 4.581e-9
1.530, 4.584e-9
1.540, 4.596e-9
1.550, 4.606e-9
1.560, 4.602e-9
1.570, 4.621e-9
1.580, 4.618e-9
1.590, 4.609e-9
1.600, 4.602e-9
1.610, 4.584e-9
1.620, 4.581e-9
1.630, 4.584e-9
1.640, 4.578e-9
1.650, 4.562e-9
1.660, 4.569e-9
1.670, 4.575e-9
1.680, 4.547e-9
1.690, 4.566e-9
1.700, 4.587e-9
1.710, 4.581e-9
1.720, 4.593e-9
1.730, 4.630e-9
1.740, 4.642e-9
1.750, 4.636e-9
1.760, 4.664e-9
1.770, 4.676e-9
1.780, 4.686e-9
1.790, 4.679e-9
1.800, 4.673e-9
1.810, 4.676e-9
1.820, 4.652e-9
1.830, 4.661e-9
1.840, 4.664e-9
1.850, 4.661e-9
1.860, 4.701e-9
1.870, 4.692e-9
1.880, 4.689e-9
1.890, 4.698e-9
1.900, 4.719e-9
1.910, 4.729e-9
1.920, 4.744e-9
1.930, 4.750e-9
1.940, 4.741e-9
1.950, 4.738e-9
1.960, 4.738e-9
1.970, 4.750e-9
1.980, 4.738e-9
1.990, 4.750e-9
