# Supplementary material for: An Insulin-Modified pH-Responsive Nanopipette Based on Ion Current Rectification
Source: Sensors (Basel). 2024 Jun 30;24(13):4264. doi: 10.3390/s24134264 (PMC11244478; doi:10.3390/s24134264)
Supplement: Supplementary file 1 [file sensors-24-04264-s001.zip › Selectivity/3 cys.txt]

Aug. 4, 2023   15:14:53
Linear Sweep Voltammetry
File: s:\Data Source:  Experiment
Instrument Model:  CHI830D
Header: 
Note: 

Init E (V) = -2
Final E (V) = 2
Scan Rate (V/s) = 0.5
Sample Interval (V) = 0.01
Quiet Time (sec) = 2
Sensitivity (A/V) = 1e-7

Ep = 1.650V
ip = 2.523e-10A
Ah = 2.930e-11C

Potential/V, Current/A

-2.000, -1.885e-8
-1.990, -1.872e-8
-1.980, -1.863e-8
-1.970, -1.852e-8
-1.960, -1.840e-8
-1.950, -1.828e-8
-1.940, -1.815e-8
-1.930, -1.804e-8
-1.920, -1.791e-8
-1.910, -1.776e-8
-1.900, -1.763e-8
-1.890, -1.753e-8
-1.880, -1.742e-8
-1.870, -1.728e-8
-1.860, -1.714e-8
-1.850, -1.703e-8
-1.840, -1.689e-8
-1.830, -1.677e-8
-1.820, -1.666e-8
-1.810, -1.653e-8
-1.800, -1.640e-8
-1.790, -1.628e-8
-1.780, -1.617e-8
-1.770, -1.600e-8
-1.760, -1.588e-8
-1.750, -1.576e-8
-1.740, -1.562e-8
-1.730, -1.549e-8
-1.720, -1.537e-8
-1.710, -1.525e-8
-1.700, -1.513e-8
-1.690, -1.500e-8
-1.680, -1.488e-8
-1.670, -1.476e-8
-1.660, -1.463e-8
-1.650, -1.451e-8
-1.640, -1.438e-8
-1.630, -1.426e-8
-1.620, -1.413e-8
-1.610, -1.402e-8
-1.600, -1.389e-8
-1.590, -1.377e-8
-1.580, -1.365e-8
-1.570, -1.354e-8
-1.560, -1.338e-8
-1.550, -1.325e-8
-1.540, -1.311e-8
-1.530, -1.297e-8
-1.520, -1.285e-8
-1.510, -1.273e-8
-1.500, -1.262e-8
-1.490, -1.250e-8
-1.480, -1.237e-8
-1.470, -1.225e-8
-1.460, -1.212e-8
-1.450, -1.201e-8
-1.440, -1.189e-8
-1.430, -1.178e-8
-1.420, -1.165e-8
-1.410, -1.152e-8
-1.400, -1.141e-8
-1.390, -1.128e-8
-1.380, -1.117e-8
-1.370, -1.106e-8
-1.360, -1.092e-8
-1.350, -1.081e-8
-1.340, -1.071e-8
-1.330, -1.060e-8
-1.320, -1.050e-8
-1.310, -1.038e-8
-1.300, -1.025e-8
-1.290, -1.014e-8
-1.280, -1.005e-8
-1.270, -9.912e-9
-1.260, -9.811e-9
-1.250, -9.691e-9
-1.240, -9.577e-9
-1.230, -9.460e-9
-1.220, -9.355e-9
-1.210, -9.254e-9
-1.200, -9.140e-9
-1.190, -9.026e-9
-1.180, -8.909e-9
-1.170, -8.814e-9
-1.160, -8.706e-9
-1.150, -8.586e-9
-1.140, -8.491e-9
-1.130, -8.380e-9
-1.120, -8.276e-9
-1.110, -8.171e-9
-1.100, -8.076e-9
-1.090, -7.956e-9
-1.080, -7.854e-9
-1.070, -7.753e-9
-1.060, -7.645e-9
-1.050, -7.544e-9
-1.040, -7.445e-9
-1.030, -7.335e-9
-1.020, -7.230e-9
-1.010, -7.141e-9
-1.000, -7.039e-9
-0.990, -6.947e-9
-0.980, -6.827e-9
-0.970, -6.732e-9
-0.960, -6.646e-9
-0.950, -6.541e-9
-0.940, -6.433e-9
-0.930, -6.332e-9
-0.920, -6.224e-9
-0.910, -6.147e-9
-0.900, -6.040e-9
-0.890, -5.941e-9
-0.880, -5.834e-9
-0.870, -5.741e-9
-0.860, -5.655e-9
-0.850, -5.566e-9
-0.840, -5.474e-9
-0.830, -5.381e-9
-0.820, -5.289e-9
-0.810, -5.200e-9
-0.800, -5.108e-9
-0.790, -5.015e-9
-0.780, -4.923e-9
-0.770, -4.837e-9
-0.760, -4.745e-9
-0.750, -4.656e-9
-0.740, -4.563e-9
-0.730, -4.480e-9
-0.720, -4.397e-9
-0.710, -4.308e-9
-0.700, -4.219e-9
-0.690, -4.126e-9
-0.680, -4.050e-9
-0.670, -3.967e-9
-0.660, -3.880e-9
-0.650, -3.800e-9
-0.640, -3.721e-9
-0.630, -3.637e-9
-0.620, -3.554e-9
-0.610, -3.468e-9
-0.600, -3.394e-9
-0.590, -3.308e-9
-0.580, -3.235e-9
-0.570, -3.151e-9
-0.560, -3.078e-9
-0.550, -2.998e-9
-0.540, -2.924e-9
-0.530, -2.847e-9
-0.520, -2.773e-9
-0.510, -2.696e-9
-0.500, -2.613e-9
-0.490, -2.546e-9
-0.480, -2.463e-9
-0.470, -2.392e-9
-0.460, -2.315e-9
-0.450, -2.247e-9
-0.440, -2.180e-9
-0.430, -2.100e-9
-0.420, -2.035e-9
-0.410, -1.964e-9
-0.400, -1.893e-9
-0.390, -1.826e-9
-0.380, -1.755e-9
-0.370, -1.687e-9
-0.360, -1.614e-9
-0.350, -1.546e-9
-0.340, -1.484e-9
-0.330, -1.417e-9
-0.320, -1.340e-9
-0.310, -1.272e-9
-0.300, -1.208e-9
-0.290, -1.143e-9
-0.280, -1.075e-9
-0.270, -1.014e-9
-0.260, -9.493e-10
-0.250, -8.846e-10
-0.240, -8.170e-10
-0.230, -7.677e-10
-0.220, -6.971e-10
-0.210, -6.356e-10
-0.200, -5.740e-10
-0.190, -5.125e-10
-0.180, -4.540e-10
-0.170, -3.925e-10
-0.160, -3.280e-10
-0.150, -2.665e-10
-0.140, -2.049e-10
-0.130, -1.464e-10
-0.120, -9.105e-11
-0.110, -3.266e-11
-0.100, 2.573e-11
-0.090, 8.425e-11
-0.080, 1.426e-10
-0.070, 1.980e-10
-0.060, 2.503e-10
-0.050, 3.057e-10
-0.040, 3.672e-10
-0.030, 4.287e-10
-0.020, 4.780e-10
-0.010, 5.271e-10
-0.000, 5.886e-10
0.010, 6.409e-10
0.020, 6.963e-10
0.030, 7.517e-10
0.040, 8.070e-10
0.050, 8.593e-10
0.060, 9.086e-10
0.070, 9.670e-10
0.080, 1.019e-9
0.090, 1.068e-9
0.100, 1.118e-9
0.110, 1.176e-9
0.120, 1.235e-9
0.130, 1.287e-9
0.140, 1.342e-9
0.150, 1.398e-9
0.160, 1.438e-9
0.170, 1.496e-9
0.180, 1.539e-9
0.190, 1.588e-9
0.200, 1.634e-9
0.210, 1.678e-9
0.220, 1.727e-9
0.230, 1.779e-9
0.240, 1.825e-9
0.250, 1.871e-9
0.260, 1.917e-9
0.270, 1.973e-9
0.280, 2.019e-9
0.290, 2.062e-9
0.300, 2.114e-9
0.310, 2.167e-9
0.320, 2.203e-9
0.330, 2.256e-9
0.340, 2.305e-9
0.350, 2.339e-9
0.360, 2.382e-9
0.370, 2.428e-9
0.380, 2.474e-9
0.390, 2.526e-9
0.400, 2.563e-9
0.410, 2.609e-9
0.420, 2.656e-9
0.430, 2.711e-9
0.440, 2.745e-9
0.450, 2.794e-9
0.460, 2.834e-9
0.470, 2.892e-9
0.480, 2.932e-9
0.490, 2.978e-9
0.500, 3.018e-9
0.510, 3.065e-9
0.520, 3.105e-9
0.530, 3.142e-9
0.540, 3.185e-9
0.550, 3.222e-9
0.560, 3.255e-9
0.570, 3.295e-9
0.580, 3.341e-9
0.590, 3.375e-9
0.600, 3.415e-9
0.610, 3.449e-9
0.620, 3.492e-9
0.630, 3.526e-9
0.640, 3.569e-9
0.650, 3.600e-9
0.660, 3.643e-9
0.670, 3.683e-9
0.680, 3.720e-9
0.690, 3.751e-9
0.700, 3.778e-9
0.710, 3.812e-9
0.720, 3.849e-9
0.730, 3.883e-9
0.740, 3.926e-9
0.750, 3.954e-9
0.760, 3.981e-9
0.770, 4.012e-9
0.780, 4.040e-9
0.790, 4.067e-9
0.800, 4.089e-9
0.810, 4.107e-9
0.820, 4.138e-9
0.830, 4.160e-9
0.840, 4.190e-9
0.850, 4.212e-9
0.860, 4.243e-9
0.870, 4.267e-9
0.880, 4.283e-9
0.890, 4.298e-9
0.900, 4.329e-9
0.910, 4.344e-9
0.920, 4.372e-9
0.930, 4.390e-9
0.940, 4.393e-9
0.950, 4.390e-9
0.960, 4.396e-9
0.970, 4.400e-9
0.980, 4.406e-9
0.990, 4.427e-9
1.000, 4.439e-9
1.010, 4.452e-9
1.020, 4.461e-9
1.030, 4.467e-9
1.040, 4.479e-9
1.050, 4.486e-9
1.060, 4.489e-9
1.070, 4.492e-9
1.080, 4.504e-9
1.090, 4.513e-9
1.100, 4.504e-9
1.110, 4.510e-9
1.120, 4.513e-9
1.130, 4.510e-9
1.140, 4.504e-9
1.150, 4.519e-9
1.160, 4.535e-9
1.170, 4.556e-9
1.180, 4.566e-9
1.190, 4.590e-9
1.200, 4.606e-9
1.210, 4.599e-9
1.220, 4.609e-9
1.230, 4.624e-9
1.240, 4.630e-9
1.250, 4.633e-9
1.260, 4.633e-9
1.270, 4.642e-9
1.280, 4.655e-9
1.290, 4.642e-9
1.300, 4.658e-9
1.310, 4.664e-9
1.320, 4.664e-9
1.330, 4.673e-9
1.340, 4.679e-9
1.350, 4.683e-9
1.360, 4.695e-9
1.370, 4.698e-9
1.380, 4.686e-9
1.390, 4.689e-9
1.400, 4.679e-9
1.410, 4.686e-9
1.420, 4.689e-9
1.430, 4.664e-9
1.440, 4.664e-9
1.450, 4.652e-9
1.460, 4.670e-9
1.470, 4.683e-9
1.480, 4.707e-9
1.490, 4.710e-9
1.500, 4.683e-9
1.510, 4.726e-9
1.520, 4.707e-9
1.530, 4.683e-9
1.540, 4.655e-9
1.550, 4.655e-9
1.560, 4.679e-9
1.570, 4.695e-9
1.580, 4.723e-9
1.590, 4.775e-9
1.600, 4.821e-9
1.610, 4.855e-9
1.620, 4.898e-9
1.630, 4.932e-9
1.640, 4.950e-9
1.650, 4.956e-9
1.660, 4.953e-9
1.670, 4.913e-9
1.680, 4.925e-9
1.690, 4.907e-9
1.700, 4.919e-9
1.710, 4.901e-9
1.720, 4.910e-9
1.730, 4.925e-9
1.740, 4.929e-9
1.750, 4.922e-9
1.760, 4.944e-9
1.770, 4.953e-9
1.780, 4.944e-9
1.790, 4.969e-9
1.800, 4.962e-9
1.810, 4.950e-9
1.820, 4.978e-9
1.830, 5.002e-9
1.840, 5.024e-9
1.850, 5.052e-9
1.860, 5.036e-9
1.870, 5.036e-9
1.880, 5.033e-9
1.890, 5.036e-9
1.900, 5.027e-9
1.910, 5.024e-9
1.920, 5.012e-9
1.930, 5.030e-9
1.940, 5.039e-9
1.950, 5.058e-9
1.960, 5.076e-9
1.970, 5.070e-9
1.980, 5.067e-9
1.990, 5.070e-9
