# Supplementary material for: An Insulin-Modified pH-Responsive Nanopipette Based on Ion Current Rectification
Source: Sensors (Basel). 2024 Jun 30;24(13):4264. doi: 10.3390/s24134264 (PMC11244478; doi:10.3390/s24134264)
Supplement: Supplementary file 1 [file sensors-24-04264-s001.zip › Selectivity/3 fe.txt]

Aug. 4, 2023   15:17:41
Linear Sweep Voltammetry
File: s:\Data Source:  Experiment
Instrument Model:  CHI830D
Header: 
Note: 

Init E (V) = -2
Final E (V) = 2
Scan Rate (V/s) = 0.5
Sample Interval (V) = 0.01
Quiet Time (sec) = 2
Sensitivity (A/V) = 1e-7

Ep = 1.460V
ip = 8.147e-12A
Ah = 3.335e-12C

Ep = 1.730V
ip = 1.009e-10A
Ah = 4.677e-12C

Potential/V, Current/A

-2.000, -1.941e-8
-1.990, -1.928e-8
-1.980, -1.916e-8
-1.970, -1.903e-8
-1.960, -1.893e-8
-1.950, -1.881e-8
-1.940, -1.867e-8
-1.930, -1.853e-8
-1.920, -1.840e-8
-1.910, -1.827e-8
-1.900, -1.815e-8
-1.890, -1.804e-8
-1.880, -1.793e-8
-1.870, -1.780e-8
-1.860, -1.768e-8
-1.850, -1.753e-8
-1.840, -1.740e-8
-1.830, -1.727e-8
-1.820, -1.713e-8
-1.810, -1.700e-8
-1.800, -1.687e-8
-1.790, -1.676e-8
-1.780, -1.663e-8
-1.770, -1.651e-8
-1.760, -1.636e-8
-1.750, -1.622e-8
-1.740, -1.610e-8
-1.730, -1.597e-8
-1.720, -1.583e-8
-1.710, -1.571e-8
-1.700, -1.558e-8
-1.690, -1.546e-8
-1.680, -1.533e-8
-1.670, -1.519e-8
-1.660, -1.507e-8
-1.650, -1.494e-8
-1.640, -1.483e-8
-1.630, -1.469e-8
-1.620, -1.456e-8
-1.610, -1.443e-8
-1.600, -1.432e-8
-1.590, -1.418e-8
-1.580, -1.406e-8
-1.570, -1.393e-8
-1.560, -1.381e-8
-1.550, -1.367e-8
-1.540, -1.354e-8
-1.530, -1.339e-8
-1.520, -1.326e-8
-1.510, -1.313e-8
-1.500, -1.300e-8
-1.490, -1.289e-8
-1.480, -1.276e-8
-1.470, -1.263e-8
-1.460, -1.252e-8
-1.450, -1.240e-8
-1.440, -1.226e-8
-1.430, -1.214e-8
-1.420, -1.202e-8
-1.410, -1.190e-8
-1.400, -1.179e-8
-1.390, -1.166e-8
-1.380, -1.155e-8
-1.370, -1.143e-8
-1.360, -1.130e-8
-1.350, -1.116e-8
-1.340, -1.105e-8
-1.330, -1.092e-8
-1.320, -1.081e-8
-1.310, -1.068e-8
-1.300, -1.056e-8
-1.290, -1.045e-8
-1.280, -1.032e-8
-1.270, -1.021e-8
-1.260, -1.008e-8
-1.250, -9.967e-9
-1.240, -9.854e-9
-1.230, -9.749e-9
-1.220, -9.632e-9
-1.210, -9.515e-9
-1.200, -9.408e-9
-1.190, -9.288e-9
-1.180, -9.165e-9
-1.170, -9.060e-9
-1.160, -8.940e-9
-1.150, -8.826e-9
-1.140, -8.716e-9
-1.130, -8.605e-9
-1.120, -8.500e-9
-1.110, -8.383e-9
-1.100, -8.266e-9
-1.090, -8.153e-9
-1.080, -8.045e-9
-1.070, -7.940e-9
-1.060, -7.824e-9
-1.050, -7.713e-9
-1.040, -7.602e-9
-1.030, -7.491e-9
-1.020, -7.387e-9
-1.010, -7.273e-9
-1.000, -7.175e-9
-0.990, -7.064e-9
-0.980, -6.962e-9
-0.970, -6.861e-9
-0.960, -6.756e-9
-0.950, -6.652e-9
-0.940, -6.550e-9
-0.930, -6.443e-9
-0.920, -6.347e-9
-0.910, -6.249e-9
-0.900, -6.147e-9
-0.890, -6.046e-9
-0.880, -5.941e-9
-0.870, -5.846e-9
-0.860, -5.744e-9
-0.850, -5.649e-9
-0.840, -5.548e-9
-0.830, -5.458e-9
-0.820, -5.363e-9
-0.810, -5.261e-9
-0.800, -5.160e-9
-0.790, -5.068e-9
-0.780, -4.969e-9
-0.770, -4.880e-9
-0.760, -4.785e-9
-0.750, -4.695e-9
-0.740, -4.600e-9
-0.730, -4.511e-9
-0.720, -4.416e-9
-0.710, -4.323e-9
-0.700, -4.240e-9
-0.690, -4.145e-9
-0.680, -4.062e-9
-0.670, -3.967e-9
-0.660, -3.883e-9
-0.650, -3.791e-9
-0.640, -3.711e-9
-0.630, -3.616e-9
-0.620, -3.536e-9
-0.610, -3.447e-9
-0.600, -3.361e-9
-0.590, -3.287e-9
-0.580, -3.201e-9
-0.570, -3.108e-9
-0.560, -3.035e-9
-0.550, -2.958e-9
-0.540, -2.872e-9
-0.530, -2.795e-9
-0.520, -2.715e-9
-0.510, -2.644e-9
-0.500, -2.561e-9
-0.490, -2.481e-9
-0.480, -2.401e-9
-0.470, -2.321e-9
-0.460, -2.253e-9
-0.450, -2.173e-9
-0.440, -2.100e-9
-0.430, -2.020e-9
-0.420, -1.952e-9
-0.410, -1.878e-9
-0.400, -1.804e-9
-0.390, -1.734e-9
-0.380, -1.660e-9
-0.370, -1.589e-9
-0.360, -1.524e-9
-0.350, -1.448e-9
-0.340, -1.380e-9
-0.330, -1.312e-9
-0.320, -1.235e-9
-0.310, -1.165e-9
-0.300, -1.100e-9
-0.290, -1.032e-9
-0.280, -9.739e-10
-0.270, -9.000e-10
-0.260, -8.385e-10
-0.250, -7.677e-10
-0.240, -7.032e-10
-0.230, -6.356e-10
-0.220, -5.740e-10
-0.210, -5.125e-10
-0.200, -4.510e-10
-0.190, -3.895e-10
-0.180, -3.280e-10
-0.170, -2.633e-10
-0.160, -2.018e-10
-0.150, -1.434e-10
-0.140, -7.879e-11
-0.130, -1.728e-11
-0.120, 3.811e-11
-0.110, 9.962e-11
-0.100, 1.580e-10
-0.090, 2.195e-10
-0.080, 2.749e-10
-0.070, 3.333e-10
-0.060, 3.887e-10
-0.050, 4.441e-10
-0.040, 4.995e-10
-0.030, 5.517e-10
-0.020, 6.101e-10
-0.010, 6.716e-10
-0.000, 7.270e-10
0.010, 7.763e-10
0.020, 8.286e-10
0.030, 8.839e-10
0.040, 9.393e-10
0.050, 9.977e-10
0.060, 1.044e-9
0.070, 1.096e-9
0.080, 1.148e-9
0.090, 1.204e-9
0.100, 1.250e-9
0.110, 1.305e-9
0.120, 1.358e-9
0.130, 1.407e-9
0.140, 1.456e-9
0.150, 1.505e-9
0.160, 1.561e-9
0.170, 1.597e-9
0.180, 1.656e-9
0.190, 1.696e-9
0.200, 1.748e-9
0.210, 1.801e-9
0.220, 1.844e-9
0.230, 1.893e-9
0.240, 1.942e-9
0.250, 1.988e-9
0.260, 2.031e-9
0.270, 2.074e-9
0.280, 2.133e-9
0.290, 2.173e-9
0.300, 2.225e-9
0.310, 2.262e-9
0.320, 2.311e-9
0.330, 2.348e-9
0.340, 2.406e-9
0.350, 2.443e-9
0.360, 2.489e-9
0.370, 2.529e-9
0.380, 2.579e-9
0.390, 2.616e-9
0.400, 2.662e-9
0.410, 2.708e-9
0.420, 2.751e-9
0.430, 2.794e-9
0.440, 2.831e-9
0.450, 2.874e-9
0.460, 2.917e-9
0.470, 2.957e-9
0.480, 2.994e-9
0.490, 3.037e-9
0.500, 3.080e-9
0.510, 3.117e-9
0.520, 3.154e-9
0.530, 3.191e-9
0.540, 3.237e-9
0.550, 3.271e-9
0.560, 3.314e-9
0.570, 3.351e-9
0.580, 3.391e-9
0.590, 3.421e-9
0.600, 3.461e-9
0.610, 3.498e-9
0.620, 3.535e-9
0.630, 3.575e-9
0.640, 3.609e-9
0.650, 3.643e-9
0.660, 3.674e-9
0.670, 3.708e-9
0.680, 3.738e-9
0.690, 3.772e-9
0.700, 3.806e-9
0.710, 3.840e-9
0.720, 3.864e-9
0.730, 3.901e-9
0.740, 3.926e-9
0.750, 3.954e-9
0.760, 3.978e-9
0.770, 4.006e-9
0.780, 4.024e-9
0.790, 4.055e-9
0.800, 4.080e-9
0.810, 4.101e-9
0.820, 4.129e-9
0.830, 4.150e-9
0.840, 4.169e-9
0.850, 4.197e-9
0.860, 4.218e-9
0.870, 4.237e-9
0.880, 4.261e-9
0.890, 4.283e-9
0.900, 4.307e-9
0.910, 4.320e-9
0.920, 4.335e-9
0.930, 4.360e-9
0.940, 4.375e-9
0.950, 4.384e-9
0.960, 4.390e-9
0.970, 4.400e-9
0.980, 4.409e-9
0.990, 4.412e-9
1.000, 4.427e-9
1.010, 4.436e-9
1.020, 4.449e-9
1.030, 4.455e-9
1.040, 4.461e-9
1.050, 4.473e-9
1.060, 4.486e-9
1.070, 4.492e-9
1.080, 4.495e-9
1.090, 4.489e-9
1.100, 4.498e-9
1.110, 4.504e-9
1.120, 4.513e-9
1.130, 4.526e-9
1.140, 4.526e-9
1.150, 4.529e-9
1.160, 4.535e-9
1.170, 4.553e-9
1.180, 4.562e-9
1.190, 4.559e-9
1.200, 4.559e-9
1.210, 4.559e-9
1.220, 4.559e-9
1.230, 4.578e-9
1.240, 4.590e-9
1.250, 4.615e-9
1.260, 4.606e-9
1.270, 4.606e-9
1.280, 4.606e-9
1.290, 4.606e-9
1.300, 4.618e-9
1.310, 4.636e-9
1.320, 4.636e-9
1.330, 4.633e-9
1.340, 4.636e-9
1.350, 4.649e-9
1.360, 4.636e-9
1.370, 4.639e-9
1.380, 4.639e-9
1.390, 4.642e-9
1.400, 4.639e-9
1.410, 4.639e-9
1.420, 4.633e-9
1.430, 4.621e-9
1.440, 4.639e-9
1.450, 4.649e-9
1.460, 4.658e-9
1.470, 4.676e-9
1.480, 4.667e-9
1.490, 4.661e-9
1.500, 4.661e-9
1.510, 4.667e-9
1.520, 4.676e-9
1.530, 4.683e-9
1.540, 4.692e-9
1.550, 4.692e-9
1.560, 4.686e-9
1.570, 4.689e-9
1.580, 4.701e-9
1.590, 4.692e-9
1.600, 4.686e-9
1.610, 4.686e-9
1.620, 4.695e-9
1.630, 4.673e-9
1.640, 4.664e-9
1.650, 4.670e-9
1.660, 4.670e-9
1.670, 4.676e-9
1.680, 4.679e-9
1.690, 4.683e-9
1.700, 4.704e-9
1.710, 4.716e-9
1.720, 4.729e-9
1.730, 4.781e-9
1.740, 4.775e-9
1.750, 4.723e-9
1.760, 4.719e-9
1.770, 4.704e-9
1.780, 4.707e-9
1.790, 4.707e-9
1.800, 4.726e-9
1.810, 4.735e-9
1.820, 4.723e-9
1.830, 4.723e-9
1.840, 4.738e-9
1.850, 4.750e-9
1.860, 4.750e-9
1.870, 4.759e-9
1.880, 4.762e-9
1.890, 4.769e-9
1.900, 4.759e-9
1.910, 4.766e-9
1.920, 4.769e-9
1.930, 4.769e-9
1.940, 4.781e-9
1.950, 4.806e-9
1.960, 4.818e-9
1.970, 4.818e-9
1.980, 4.809e-9
1.990, 4.818e-9
