# Supplementary material for: An Insulin-Modified pH-Responsive Nanopipette Based on Ion Current Rectification
Source: Sensors (Basel). 2024 Jun 30;24(13):4264. doi: 10.3390/s24134264 (PMC11244478; doi:10.3390/s24134264)
Supplement: Supplementary file 1 [file sensors-24-04264-s001.zip › Selectivity/3 gln.txt]

Aug. 4, 2023   15:18:02
Linear Sweep Voltammetry
File: s:\Data Source:  Experiment
Instrument Model:  CHI830D
Header: 
Note: 

Init E (V) = -2
Final E (V) = 2
Scan Rate (V/s) = 0.5
Sample Interval (V) = 0.01
Quiet Time (sec) = 2
Sensitivity (A/V) = 1e-7

Ep = 1.220V
ip = 8.471e-11A
Ah = 9.822e-12C

Ep = 1.740V
ip = 6.000e-11A
Ah = 4.992e-12C

Potential/V, Current/A

-2.000, -1.934e-8
-1.990, -1.917e-8
-1.980, -1.904e-8
-1.970, -1.892e-8
-1.960, -1.880e-8
-1.950, -1.868e-8
-1.940, -1.856e-8
-1.930, -1.843e-8
-1.920, -1.831e-8
-1.910, -1.819e-8
-1.900, -1.805e-8
-1.890, -1.792e-8
-1.880, -1.781e-8
-1.870, -1.769e-8
-1.860, -1.756e-8
-1.850, -1.744e-8
-1.840, -1.731e-8
-1.830, -1.720e-8
-1.820, -1.707e-8
-1.810, -1.695e-8
-1.800, -1.681e-8
-1.790, -1.669e-8
-1.780, -1.656e-8
-1.770, -1.645e-8
-1.760, -1.632e-8
-1.750, -1.627e-8
-1.740, -1.606e-8
-1.730, -1.594e-8
-1.720, -1.582e-8
-1.710, -1.568e-8
-1.700, -1.554e-8
-1.690, -1.542e-8
-1.680, -1.529e-8
-1.670, -1.517e-8
-1.660, -1.505e-8
-1.650, -1.493e-8
-1.640, -1.481e-8
-1.630, -1.468e-8
-1.620, -1.457e-8
-1.610, -1.442e-8
-1.600, -1.430e-8
-1.590, -1.417e-8
-1.580, -1.400e-8
-1.570, -1.391e-8
-1.560, -1.381e-8
-1.550, -1.370e-8
-1.540, -1.361e-8
-1.530, -1.341e-8
-1.520, -1.328e-8
-1.510, -1.316e-8
-1.500, -1.303e-8
-1.490, -1.291e-8
-1.480, -1.279e-8
-1.470, -1.266e-8
-1.460, -1.255e-8
-1.450, -1.242e-8
-1.440, -1.230e-8
-1.430, -1.217e-8
-1.420, -1.206e-8
-1.410, -1.194e-8
-1.400, -1.181e-8
-1.390, -1.169e-8
-1.380, -1.157e-8
-1.370, -1.145e-8
-1.360, -1.133e-8
-1.350, -1.121e-8
-1.340, -1.108e-8
-1.330, -1.095e-8
-1.320, -1.083e-8
-1.310, -1.070e-8
-1.300, -1.059e-8
-1.290, -1.048e-8
-1.280, -1.035e-8
-1.270, -1.024e-8
-1.260, -1.012e-8
-1.250, -1.001e-8
-1.240, -9.890e-9
-1.230, -9.780e-9
-1.220, -9.654e-9
-1.210, -9.537e-9
-1.200, -9.429e-9
-1.190, -9.306e-9
-1.180, -9.186e-9
-1.170, -9.072e-9
-1.160, -8.962e-9
-1.150, -8.845e-9
-1.140, -8.740e-9
-1.130, -8.623e-9
-1.120, -8.531e-9
-1.110, -8.414e-9
-1.100, -8.260e-9
-1.090, -8.150e-9
-1.080, -8.042e-9
-1.070, -7.934e-9
-1.060, -7.827e-9
-1.050, -7.725e-9
-1.040, -7.617e-9
-1.030, -7.522e-9
-1.020, -7.430e-9
-1.010, -7.291e-9
-1.000, -7.159e-9
-0.990, -7.052e-9
-0.980, -6.944e-9
-0.970, -6.839e-9
-0.960, -6.735e-9
-0.950, -6.633e-9
-0.940, -6.526e-9
-0.930, -6.430e-9
-0.920, -6.335e-9
-0.910, -6.236e-9
-0.900, -6.138e-9
-0.890, -6.046e-9
-0.880, -5.944e-9
-0.870, -5.843e-9
-0.860, -5.747e-9
-0.850, -5.655e-9
-0.840, -5.554e-9
-0.830, -5.458e-9
-0.820, -5.357e-9
-0.810, -5.277e-9
-0.800, -5.178e-9
-0.790, -5.071e-9
-0.780, -4.972e-9
-0.770, -4.883e-9
-0.760, -4.791e-9
-0.750, -4.692e-9
-0.740, -4.600e-9
-0.730, -4.511e-9
-0.720, -4.419e-9
-0.710, -4.326e-9
-0.700, -4.234e-9
-0.690, -4.145e-9
-0.680, -4.059e-9
-0.670, -3.963e-9
-0.660, -3.883e-9
-0.650, -3.794e-9
-0.640, -3.702e-9
-0.630, -3.625e-9
-0.620, -3.536e-9
-0.610, -3.453e-9
-0.600, -3.370e-9
-0.590, -3.287e-9
-0.580, -3.204e-9
-0.570, -3.118e-9
-0.560, -3.035e-9
-0.550, -2.939e-9
-0.540, -2.878e-9
-0.530, -2.795e-9
-0.520, -2.724e-9
-0.510, -2.632e-9
-0.500, -2.552e-9
-0.490, -2.475e-9
-0.480, -2.401e-9
-0.470, -2.318e-9
-0.460, -2.241e-9
-0.450, -2.164e-9
-0.440, -2.093e-9
-0.430, -2.017e-9
-0.420, -1.946e-9
-0.410, -1.869e-9
-0.400, -1.798e-9
-0.390, -1.727e-9
-0.380, -1.650e-9
-0.370, -1.580e-9
-0.360, -1.518e-9
-0.350, -1.438e-9
-0.340, -1.364e-9
-0.330, -1.303e-9
-0.320, -1.232e-9
-0.310, -1.158e-9
-0.300, -1.091e-9
-0.290, -1.026e-9
-0.280, -9.523e-10
-0.270, -8.970e-10
-0.260, -8.355e-10
-0.250, -7.740e-10
-0.240, -7.062e-10
-0.230, -6.263e-10
-0.220, -5.648e-10
-0.210, -5.001e-10
-0.200, -4.418e-10
-0.190, -3.771e-10
-0.180, -3.156e-10
-0.170, -2.541e-10
-0.160, -1.926e-10
-0.150, -1.311e-10
-0.140, -6.954e-11
-0.130, -1.115e-11
-0.120, 5.036e-11
-0.110, 1.119e-10
-0.100, 1.704e-10
-0.090, 2.257e-10
-0.080, 2.872e-10
-0.070, 3.426e-10
-0.060, 3.948e-10
-0.050, 4.563e-10
-0.040, 5.210e-10
-0.030, 5.702e-10
-0.020, 5.979e-10
-0.010, 6.440e-10
-0.000, 7.302e-10
0.010, 7.855e-10
0.020, 8.317e-10
0.030, 8.869e-10
0.040, 9.455e-10
0.050, 1.001e-9
0.060, 1.047e-9
0.070, 1.102e-9
0.080, 1.161e-9
0.090, 1.201e-9
0.100, 1.259e-9
0.110, 1.315e-9
0.120, 1.358e-9
0.130, 1.413e-9
0.140, 1.456e-9
0.150, 1.502e-9
0.160, 1.557e-9
0.170, 1.601e-9
0.180, 1.656e-9
0.190, 1.699e-9
0.200, 1.751e-9
0.210, 1.791e-9
0.220, 1.844e-9
0.230, 1.896e-9
0.240, 1.936e-9
0.250, 1.982e-9
0.260, 2.028e-9
0.270, 2.077e-9
0.280, 2.117e-9
0.290, 2.167e-9
0.300, 2.213e-9
0.310, 2.259e-9
0.320, 2.299e-9
0.330, 2.339e-9
0.340, 2.394e-9
0.350, 2.431e-9
0.360, 2.480e-9
0.370, 2.517e-9
0.380, 2.563e-9
0.390, 2.603e-9
0.400, 2.646e-9
0.410, 2.693e-9
0.420, 2.729e-9
0.430, 2.776e-9
0.440, 2.822e-9
0.450, 2.855e-9
0.460, 2.905e-9
0.470, 2.945e-9
0.480, 2.972e-9
0.490, 3.012e-9
0.500, 3.058e-9
0.510, 3.098e-9
0.520, 3.138e-9
0.530, 3.178e-9
0.540, 3.215e-9
0.550, 3.252e-9
0.560, 3.283e-9
0.570, 3.323e-9
0.580, 3.363e-9
0.590, 3.403e-9
0.600, 3.434e-9
0.610, 3.468e-9
0.620, 3.504e-9
0.630, 3.538e-9
0.640, 3.569e-9
0.650, 3.609e-9
0.660, 3.646e-9
0.670, 3.680e-9
0.680, 3.711e-9
0.690, 3.744e-9
0.700, 3.778e-9
0.710, 3.809e-9
0.720, 3.837e-9
0.730, 3.867e-9
0.740, 3.892e-9
0.750, 3.926e-9
0.760, 3.957e-9
0.770, 3.978e-9
0.780, 3.997e-9
0.790, 4.021e-9
0.800, 4.049e-9
0.810, 4.080e-9
0.820, 4.098e-9
0.830, 4.126e-9
0.840, 4.132e-9
0.850, 4.156e-9
0.860, 4.178e-9
0.870, 4.212e-9
0.880, 4.243e-9
0.890, 4.273e-9
0.900, 4.304e-9
0.910, 4.323e-9
0.920, 4.350e-9
0.930, 4.372e-9
0.940, 4.400e-9
0.950, 4.406e-9
0.960, 4.421e-9
0.970, 4.427e-9
0.980, 4.433e-9
0.990, 4.452e-9
1.000, 4.467e-9
1.010, 4.470e-9
1.020, 4.479e-9
1.030, 4.492e-9
1.040, 4.523e-9
1.050, 4.523e-9
1.060, 4.526e-9
1.070, 4.526e-9
1.080, 4.529e-9
1.090, 4.526e-9
1.100, 4.553e-9
1.110, 4.544e-9
1.120, 4.544e-9
1.130, 4.556e-9
1.140, 4.562e-9
1.150, 4.559e-9
1.160, 4.612e-9
1.170, 4.578e-9
1.180, 4.575e-9
1.190, 4.532e-9
1.200, 4.569e-9
1.210, 4.615e-9
1.220, 4.624e-9
1.230, 4.630e-9
1.240, 4.639e-9
1.250, 4.639e-9
1.260, 4.630e-9
1.270, 4.642e-9
1.280, 4.655e-9
1.290, 4.670e-9
1.300, 4.667e-9
1.310, 4.676e-9
1.320, 4.670e-9
1.330, 4.676e-9
1.340, 4.661e-9
1.350, 4.664e-9
1.360, 4.679e-9
1.370, 4.695e-9
1.380, 4.698e-9
1.390, 4.710e-9
1.400, 4.698e-9
1.410, 4.698e-9
1.420, 4.710e-9
1.430, 4.704e-9
1.440, 4.713e-9
1.450, 4.719e-9
1.460, 4.738e-9
1.470, 4.732e-9
1.480, 4.744e-9
1.490, 4.741e-9
1.500, 4.747e-9
1.510, 4.729e-9
1.520, 4.729e-9
1.530, 4.738e-9
1.540, 4.726e-9
1.550, 4.738e-9
1.560, 4.756e-9
1.570, 4.756e-9
1.580, 4.753e-9
1.590, 4.759e-9
1.600, 4.762e-9
1.610, 4.738e-9
1.620, 4.778e-9
1.630, 4.775e-9
1.640, 4.775e-9
1.650, 4.778e-9
1.660, 4.793e-9
1.670, 4.787e-9
1.680, 4.787e-9
1.690, 4.796e-9
1.700, 4.812e-9
1.710, 4.821e-9
1.720, 4.836e-9
1.730, 4.849e-9
1.740, 4.861e-9
1.750, 4.833e-9
1.760, 4.852e-9
1.770, 4.839e-9
1.780, 4.842e-9
1.790, 4.852e-9
1.800, 4.824e-9
1.810, 4.833e-9
1.820, 4.842e-9
1.830, 4.849e-9
1.840, 4.852e-9
1.850, 4.849e-9
1.860, 4.849e-9
1.870, 4.849e-9
1.880, 4.855e-9
1.890, 4.873e-9
1.900, 4.910e-9
1.910, 4.901e-9
1.920, 4.922e-9
1.930, 4.876e-9
1.940, 4.882e-9
1.950, 4.895e-9
1.960, 4.910e-9
1.970, 4.919e-9
1.980, 4.913e-9
1.990, 4.929e-9
