# Supplementary material for: An Insulin-Modified pH-Responsive Nanopipette Based on Ion Current Rectification
Source: Sensors (Basel). 2024 Jun 30;24(13):4264. doi: 10.3390/s24134264 (PMC11244478; doi:10.3390/s24134264)
Supplement: Supplementary file 1 [file sensors-24-04264-s001.zip › Selectivity/3 glu.txt]

Aug. 4, 2023   15:18:25
Linear Sweep Voltammetry
File: s:\Data Source:  Experiment
Instrument Model:  CHI830D
Header: 
Note: 

Init E (V) = -2
Final E (V) = 2
Scan Rate (V/s) = 0.5
Sample Interval (V) = 0.01
Quiet Time (sec) = 2
Sensitivity (A/V) = 1e-7

Ep = 1.780V
ip = 1.402e-10A
Ah = 1.619e-11C

Potential/V, Current/A

-2.000, -1.871e-8
-1.990, -1.860e-8
-1.980, -1.847e-8
-1.970, -1.834e-8
-1.960, -1.825e-8
-1.950, -1.814e-8
-1.940, -1.803e-8
-1.930, -1.791e-8
-1.920, -1.777e-8
-1.910, -1.766e-8
-1.900, -1.755e-8
-1.890, -1.743e-8
-1.880, -1.731e-8
-1.870, -1.720e-8
-1.860, -1.706e-8
-1.850, -1.692e-8
-1.840, -1.681e-8
-1.830, -1.668e-8
-1.820, -1.656e-8
-1.810, -1.644e-8
-1.800, -1.631e-8
-1.790, -1.620e-8
-1.780, -1.609e-8
-1.770, -1.598e-8
-1.760, -1.586e-8
-1.750, -1.572e-8
-1.740, -1.557e-8
-1.730, -1.544e-8
-1.720, -1.532e-8
-1.710, -1.519e-8
-1.700, -1.509e-8
-1.690, -1.496e-8
-1.680, -1.484e-8
-1.670, -1.472e-8
-1.660, -1.460e-8
-1.650, -1.447e-8
-1.640, -1.434e-8
-1.630, -1.422e-8
-1.620, -1.410e-8
-1.610, -1.398e-8
-1.600, -1.386e-8
-1.590, -1.373e-8
-1.580, -1.361e-8
-1.570, -1.349e-8
-1.560, -1.336e-8
-1.550, -1.325e-8
-1.540, -1.311e-8
-1.530, -1.299e-8
-1.520, -1.287e-8
-1.510, -1.275e-8
-1.500, -1.263e-8
-1.490, -1.251e-8
-1.480, -1.239e-8
-1.470, -1.228e-8
-1.460, -1.216e-8
-1.450, -1.204e-8
-1.440, -1.192e-8
-1.430, -1.180e-8
-1.420, -1.168e-8
-1.410, -1.155e-8
-1.400, -1.144e-8
-1.390, -1.133e-8
-1.380, -1.121e-8
-1.370, -1.108e-8
-1.360, -1.095e-8
-1.350, -1.084e-8
-1.340, -1.073e-8
-1.330, -1.061e-8
-1.320, -1.051e-8
-1.310, -1.042e-8
-1.300, -1.032e-8
-1.290, -1.016e-8
-1.280, -1.004e-8
-1.270, -9.930e-9
-1.260, -9.817e-9
-1.250, -9.709e-9
-1.240, -9.592e-9
-1.230, -9.472e-9
-1.220, -9.358e-9
-1.210, -9.245e-9
-1.200, -9.125e-9
-1.190, -9.020e-9
-1.180, -8.906e-9
-1.170, -8.792e-9
-1.160, -8.688e-9
-1.150, -8.574e-9
-1.140, -8.469e-9
-1.130, -8.359e-9
-1.120, -8.251e-9
-1.110, -8.140e-9
-1.100, -8.023e-9
-1.090, -7.916e-9
-1.080, -7.808e-9
-1.070, -7.691e-9
-1.060, -7.584e-9
-1.050, -7.479e-9
-1.040, -7.381e-9
-1.030, -7.264e-9
-1.020, -7.162e-9
-1.010, -7.064e-9
-1.000, -6.956e-9
-0.990, -6.858e-9
-0.980, -6.762e-9
-0.970, -6.652e-9
-0.960, -6.547e-9
-0.950, -6.427e-9
-0.940, -6.396e-9
-0.930, -6.338e-9
-0.920, -6.117e-9
-0.910, -6.037e-9
-0.900, -5.947e-9
-0.890, -5.852e-9
-0.880, -5.747e-9
-0.870, -5.655e-9
-0.860, -5.560e-9
-0.850, -5.471e-9
-0.840, -5.366e-9
-0.830, -5.274e-9
-0.820, -5.178e-9
-0.810, -5.080e-9
-0.800, -4.988e-9
-0.790, -4.902e-9
-0.780, -4.809e-9
-0.770, -4.714e-9
-0.760, -4.625e-9
-0.750, -4.536e-9
-0.740, -4.443e-9
-0.730, -4.360e-9
-0.720, -4.277e-9
-0.710, -4.191e-9
-0.700, -4.096e-9
-0.690, -4.007e-9
-0.680, -3.920e-9
-0.670, -3.844e-9
-0.660, -3.754e-9
-0.650, -3.674e-9
-0.640, -3.588e-9
-0.630, -3.502e-9
-0.620, -3.419e-9
-0.610, -3.342e-9
-0.600, -3.256e-9
-0.590, -3.170e-9
-0.580, -3.087e-9
-0.570, -3.016e-9
-0.560, -2.942e-9
-0.550, -2.859e-9
-0.540, -2.785e-9
-0.530, -2.702e-9
-0.520, -2.644e-9
-0.510, -2.579e-9
-0.500, -2.466e-9
-0.490, -2.383e-9
-0.480, -2.309e-9
-0.470, -2.235e-9
-0.460, -2.161e-9
-0.450, -2.087e-9
-0.440, -2.017e-9
-0.430, -1.943e-9
-0.420, -1.875e-9
-0.410, -1.801e-9
-0.400, -1.727e-9
-0.390, -1.666e-9
-0.380, -1.595e-9
-0.370, -1.527e-9
-0.360, -1.460e-9
-0.350, -1.392e-9
-0.340, -1.328e-9
-0.330, -1.254e-9
-0.320, -1.186e-9
-0.310, -1.121e-9
-0.300, -1.054e-9
-0.290, -9.954e-10
-0.280, -9.339e-10
-0.270, -8.631e-10
-0.260, -7.955e-10
-0.250, -7.401e-10
-0.240, -6.754e-10
-0.230, -6.139e-10
-0.220, -5.832e-10
-0.210, -5.033e-10
-0.200, -4.264e-10
-0.190, -3.710e-10
-0.180, -3.095e-10
-0.170, -2.480e-10
-0.160, -1.864e-10
-0.150, -1.249e-10
-0.140, -6.954e-11
-0.130, -1.415e-11
-0.120, 3.811e-11
-0.110, 9.350e-11
-0.100, 1.550e-10
-0.090, 2.134e-10
-0.080, 2.657e-10
-0.070, 3.242e-10
-0.060, 3.826e-10
-0.050, 4.348e-10
-0.040, 4.871e-10
-0.030, 5.425e-10
-0.020, 5.917e-10
-0.010, 6.471e-10
-0.000, 6.963e-10
0.010, 7.548e-10
0.020, 8.039e-10
0.030, 8.562e-10
0.040, 9.054e-10
0.050, 9.547e-10
0.060, 1.007e-9
0.070, 1.050e-9
0.080, 1.108e-9
0.090, 1.158e-9
0.100, 1.207e-9
0.110, 1.256e-9
0.120, 1.311e-9
0.130, 1.339e-9
0.140, 1.398e-9
0.150, 1.434e-9
0.160, 1.493e-9
0.170, 1.524e-9
0.180, 1.573e-9
0.190, 1.631e-9
0.200, 1.678e-9
0.210, 1.724e-9
0.220, 1.779e-9
0.230, 1.819e-9
0.240, 1.862e-9
0.250, 1.914e-9
0.260, 1.957e-9
0.270, 1.997e-9
0.280, 2.040e-9
0.290, 2.083e-9
0.300, 2.133e-9
0.310, 2.170e-9
0.320, 2.210e-9
0.330, 2.240e-9
0.340, 2.290e-9
0.350, 2.345e-9
0.360, 2.391e-9
0.370, 2.434e-9
0.380, 2.471e-9
0.390, 2.511e-9
0.400, 2.551e-9
0.410, 2.588e-9
0.420, 2.628e-9
0.430, 2.668e-9
0.440, 2.714e-9
0.450, 2.751e-9
0.460, 2.788e-9
0.470, 2.828e-9
0.480, 2.868e-9
0.490, 2.905e-9
0.500, 2.945e-9
0.510, 2.985e-9
0.520, 3.018e-9
0.530, 3.055e-9
0.540, 3.092e-9
0.550, 3.154e-9
0.560, 3.145e-9
0.570, 3.154e-9
0.580, 3.200e-9
0.590, 3.286e-9
0.600, 3.329e-9
0.610, 3.354e-9
0.620, 3.394e-9
0.630, 3.421e-9
0.640, 3.458e-9
0.650, 3.489e-9
0.660, 3.520e-9
0.670, 3.551e-9
0.680, 3.578e-9
0.690, 3.609e-9
0.700, 3.643e-9
0.710, 3.680e-9
0.720, 3.708e-9
0.730, 3.738e-9
0.740, 3.791e-9
0.750, 3.784e-9
0.760, 3.791e-9
0.770, 3.800e-9
0.780, 3.821e-9
0.790, 3.910e-9
0.800, 3.935e-9
0.810, 3.966e-9
0.820, 3.981e-9
0.830, 4.003e-9
0.840, 4.033e-9
0.850, 4.055e-9
0.860, 4.077e-9
0.870, 4.098e-9
0.880, 4.120e-9
0.890, 4.141e-9
0.900, 4.160e-9
0.910, 4.178e-9
0.920, 4.193e-9
0.930, 4.221e-9
0.940, 4.237e-9
0.950, 4.270e-9
0.960, 4.218e-9
0.970, 4.181e-9
0.980, 4.261e-9
0.990, 4.298e-9
1.000, 4.307e-9
1.010, 4.326e-9
1.020, 4.347e-9
1.030, 4.350e-9
1.040, 4.372e-9
1.050, 4.378e-9
1.060, 4.390e-9
1.070, 4.390e-9
1.080, 4.387e-9
1.090, 4.393e-9
1.100, 4.418e-9
1.110, 4.446e-9
1.120, 4.360e-9
1.130, 4.323e-9
1.140, 4.366e-9
1.150, 4.479e-9
1.160, 4.486e-9
1.170, 4.476e-9
1.180, 4.489e-9
1.190, 4.492e-9
1.200, 4.489e-9
1.210, 4.479e-9
1.220, 4.479e-9
1.230, 4.483e-9
1.240, 4.479e-9
1.250, 4.489e-9
1.260, 4.495e-9
1.270, 4.495e-9
1.280, 4.492e-9
1.290, 4.510e-9
1.300, 4.526e-9
1.310, 4.566e-9
1.320, 4.406e-9
1.330, 4.455e-9
1.340, 4.538e-9
1.350, 4.501e-9
1.360, 4.523e-9
1.370, 4.541e-9
1.380, 4.547e-9
1.390, 4.556e-9
1.400, 4.566e-9
1.410, 4.581e-9
1.420, 4.581e-9
1.430, 4.581e-9
1.440, 4.578e-9
1.450, 4.569e-9
1.460, 4.569e-9
1.470, 4.572e-9
1.480, 4.599e-9
1.490, 4.606e-9
1.500, 4.618e-9
1.510, 4.615e-9
1.520, 4.627e-9
1.530, 4.670e-9
1.540, 4.593e-9
1.550, 4.559e-9
1.560, 4.615e-9
1.570, 4.639e-9
1.580, 4.642e-9
1.590, 4.658e-9
1.600, 4.658e-9
1.610, 4.667e-9
1.620, 4.673e-9
1.630, 4.689e-9
1.640, 4.692e-9
1.650, 4.686e-9
1.660, 4.673e-9
1.670, 4.692e-9
1.680, 4.692e-9
1.690, 4.707e-9
1.700, 4.726e-9
1.710, 4.732e-9
1.720, 4.744e-9
1.730, 4.756e-9
1.740, 4.750e-9
1.750, 4.766e-9
1.760, 4.769e-9
1.770, 4.784e-9
1.780, 4.821e-9
1.790, 4.750e-9
1.800, 4.741e-9
1.810, 4.713e-9
1.820, 4.781e-9
1.830, 4.790e-9
1.840, 4.809e-9
1.850, 4.796e-9
1.860, 4.802e-9
1.870, 4.821e-9
1.880, 4.812e-9
1.890, 4.806e-9
1.900, 4.809e-9
1.910, 4.793e-9
1.920, 4.818e-9
1.930, 4.824e-9
1.940, 4.818e-9
1.950, 4.830e-9
1.960, 4.864e-9
1.970, 4.870e-9
1.980, 4.901e-9
1.990, 4.882e-9
