# Supplementary material for: An Insulin-Modified pH-Responsive Nanopipette Based on Ion Current Rectification
Source: Sensors (Basel). 2024 Jun 30;24(13):4264. doi: 10.3390/s24134264 (PMC11244478; doi:10.3390/s24134264)
Supplement: Supplementary file 1 [file sensors-24-04264-s001.zip › Selectivity/3 gsh.txt]

Aug. 4, 2023   15:18:45
Linear Sweep Voltammetry
File: s:\Data Source:  Experiment
Instrument Model:  CHI830D
Header: 
Note: 

Init E (V) = -2
Final E (V) = 2
Scan Rate (V/s) = 0.5
Sample Interval (V) = 0.01
Quiet Time (sec) = 2
Sensitivity (A/V) = 1e-7

Ep = 1.500V
ip = 1.015e-10A
Ah = 8.920e-12C

Potential/V, Current/A

-2.000, -1.918e-8
-1.990, -1.909e-8
-1.980, -1.901e-8
-1.970, -1.890e-8
-1.960, -1.878e-8
-1.950, -1.865e-8
-1.940, -1.854e-8
-1.930, -1.840e-8
-1.920, -1.827e-8
-1.910, -1.816e-8
-1.900, -1.806e-8
-1.890, -1.792e-8
-1.880, -1.781e-8
-1.870, -1.767e-8
-1.860, -1.754e-8
-1.850, -1.740e-8
-1.840, -1.729e-8
-1.830, -1.718e-8
-1.820, -1.707e-8
-1.810, -1.694e-8
-1.800, -1.682e-8
-1.790, -1.669e-8
-1.780, -1.657e-8
-1.770, -1.647e-8
-1.760, -1.635e-8
-1.750, -1.621e-8
-1.740, -1.609e-8
-1.730, -1.596e-8
-1.720, -1.580e-8
-1.710, -1.568e-8
-1.700, -1.558e-8
-1.690, -1.547e-8
-1.680, -1.531e-8
-1.670, -1.519e-8
-1.660, -1.506e-8
-1.650, -1.494e-8
-1.640, -1.481e-8
-1.630, -1.466e-8
-1.620, -1.455e-8
-1.610, -1.443e-8
-1.600, -1.429e-8
-1.590, -1.417e-8
-1.580, -1.405e-8
-1.570, -1.392e-8
-1.560, -1.380e-8
-1.550, -1.369e-8
-1.540, -1.356e-8
-1.530, -1.343e-8
-1.520, -1.330e-8
-1.510, -1.318e-8
-1.500, -1.306e-8
-1.490, -1.294e-8
-1.480, -1.282e-8
-1.470, -1.270e-8
-1.460, -1.258e-8
-1.450, -1.245e-8
-1.440, -1.233e-8
-1.430, -1.221e-8
-1.420, -1.208e-8
-1.410, -1.195e-8
-1.400, -1.184e-8
-1.390, -1.171e-8
-1.380, -1.160e-8
-1.370, -1.147e-8
-1.360, -1.134e-8
-1.350, -1.122e-8
-1.340, -1.110e-8
-1.330, -1.098e-8
-1.320, -1.086e-8
-1.310, -1.075e-8
-1.300, -1.062e-8
-1.290, -1.050e-8
-1.280, -1.038e-8
-1.270, -1.027e-8
-1.260, -1.015e-8
-1.250, -1.002e-8
-1.240, -9.897e-9
-1.230, -9.786e-9
-1.220, -9.660e-9
-1.210, -9.564e-9
-1.200, -9.438e-9
-1.190, -9.312e-9
-1.180, -9.198e-9
-1.170, -9.091e-9
-1.160, -8.977e-9
-1.150, -8.854e-9
-1.140, -8.749e-9
-1.130, -8.636e-9
-1.120, -8.516e-9
-1.110, -8.396e-9
-1.100, -8.266e-9
-1.090, -8.156e-9
-1.080, -8.042e-9
-1.070, -7.934e-9
-1.060, -7.824e-9
-1.050, -7.728e-9
-1.040, -7.627e-9
-1.030, -7.538e-9
-1.020, -7.445e-9
-1.010, -7.310e-9
-1.000, -7.187e-9
-0.990, -7.079e-9
-0.980, -6.984e-9
-0.970, -6.870e-9
-0.960, -6.772e-9
-0.950, -6.664e-9
-0.940, -6.563e-9
-0.930, -6.464e-9
-0.920, -6.369e-9
-0.910, -6.261e-9
-0.900, -6.156e-9
-0.890, -6.055e-9
-0.880, -5.953e-9
-0.870, -5.855e-9
-0.860, -5.757e-9
-0.850, -5.664e-9
-0.840, -5.566e-9
-0.830, -5.464e-9
-0.820, -5.372e-9
-0.810, -5.265e-9
-0.800, -5.172e-9
-0.790, -5.080e-9
-0.780, -4.988e-9
-0.770, -4.892e-9
-0.760, -4.803e-9
-0.750, -4.699e-9
-0.740, -4.591e-9
-0.730, -4.499e-9
-0.720, -4.406e-9
-0.710, -4.320e-9
-0.700, -4.228e-9
-0.690, -4.133e-9
-0.680, -4.043e-9
-0.670, -3.963e-9
-0.660, -3.874e-9
-0.650, -3.785e-9
-0.640, -3.693e-9
-0.630, -3.594e-9
-0.620, -3.478e-9
-0.610, -3.428e-9
-0.600, -3.370e-9
-0.590, -3.275e-9
-0.580, -3.222e-9
-0.570, -3.105e-9
-0.560, -3.019e-9
-0.550, -2.936e-9
-0.540, -2.853e-9
-0.530, -2.779e-9
-0.520, -2.696e-9
-0.510, -2.622e-9
-0.500, -2.542e-9
-0.490, -2.459e-9
-0.480, -2.389e-9
-0.470, -2.303e-9
-0.460, -2.232e-9
-0.450, -2.149e-9
-0.440, -2.081e-9
-0.430, -2.010e-9
-0.420, -1.933e-9
-0.410, -1.853e-9
-0.400, -1.780e-9
-0.390, -1.706e-9
-0.380, -1.638e-9
-0.370, -1.571e-9
-0.360, -1.488e-9
-0.350, -1.423e-9
-0.340, -1.352e-9
-0.330, -1.281e-9
-0.320, -1.211e-9
-0.310, -1.134e-9
-0.300, -1.072e-9
-0.290, -1.014e-9
-0.280, -9.431e-10
-0.270, -8.785e-10
-0.260, -8.139e-10
-0.250, -7.586e-10
-0.240, -6.939e-10
-0.230, -6.324e-10
-0.220, -5.924e-10
-0.210, -5.001e-10
-0.200, -4.203e-10
-0.190, -3.617e-10
-0.180, -3.033e-10
-0.170, -2.418e-10
-0.160, -1.833e-10
-0.150, -1.249e-10
-0.140, -6.029e-11
-0.130, -1.900e-12
-0.120, 5.036e-11
-0.110, 1.150e-10
-0.100, 1.734e-10
-0.090, 2.288e-10
-0.080, 2.872e-10
-0.070, 3.364e-10
-0.060, 3.887e-10
-0.050, 4.472e-10
-0.040, 5.056e-10
-0.030, 5.579e-10
-0.020, 6.164e-10
-0.010, 6.655e-10
-0.000, 7.209e-10
0.010, 7.732e-10
0.020, 8.286e-10
0.030, 8.778e-10
0.040, 9.455e-10
0.050, 9.977e-10
0.060, 1.010e-9
0.070, 1.053e-9
0.080, 1.136e-9
0.090, 1.188e-9
0.100, 1.235e-9
0.110, 1.284e-9
0.120, 1.342e-9
0.130, 1.379e-9
0.140, 1.434e-9
0.150, 1.487e-9
0.160, 1.533e-9
0.170, 1.579e-9
0.180, 1.631e-9
0.190, 1.671e-9
0.200, 1.717e-9
0.210, 1.761e-9
0.220, 1.825e-9
0.230, 1.880e-9
0.240, 1.930e-9
0.250, 1.973e-9
0.260, 2.019e-9
0.270, 2.065e-9
0.280, 2.105e-9
0.290, 2.145e-9
0.300, 2.182e-9
0.310, 2.231e-9
0.320, 2.268e-9
0.330, 2.305e-9
0.340, 2.351e-9
0.350, 2.394e-9
0.360, 2.431e-9
0.370, 2.471e-9
0.380, 2.514e-9
0.390, 2.557e-9
0.400, 2.591e-9
0.410, 2.634e-9
0.420, 2.680e-9
0.430, 2.711e-9
0.440, 2.757e-9
0.450, 2.791e-9
0.460, 2.834e-9
0.470, 2.877e-9
0.480, 2.908e-9
0.490, 2.945e-9
0.500, 2.982e-9
0.510, 3.022e-9
0.520, 3.055e-9
0.530, 3.089e-9
0.540, 3.132e-9
0.550, 3.169e-9
0.560, 3.203e-9
0.570, 3.237e-9
0.580, 3.277e-9
0.590, 3.311e-9
0.600, 3.341e-9
0.610, 3.375e-9
0.620, 3.412e-9
0.630, 3.455e-9
0.640, 3.486e-9
0.650, 3.529e-9
0.660, 3.544e-9
0.670, 3.575e-9
0.680, 3.606e-9
0.690, 3.640e-9
0.700, 3.674e-9
0.710, 3.704e-9
0.720, 3.735e-9
0.730, 3.763e-9
0.740, 3.791e-9
0.750, 3.812e-9
0.760, 3.846e-9
0.770, 3.870e-9
0.780, 3.901e-9
0.790, 3.917e-9
0.800, 3.941e-9
0.810, 3.963e-9
0.820, 3.981e-9
0.830, 4.006e-9
0.840, 4.018e-9
0.850, 4.043e-9
0.860, 4.067e-9
0.870, 4.089e-9
0.880, 4.098e-9
0.890, 4.116e-9
0.900, 4.141e-9
0.910, 4.153e-9
0.920, 4.169e-9
0.930, 4.187e-9
0.940, 4.190e-9
0.950, 4.203e-9
0.960, 4.224e-9
0.970, 4.237e-9
0.980, 4.252e-9
0.990, 4.255e-9
1.000, 4.270e-9
1.010, 4.280e-9
1.020, 4.307e-9
1.030, 4.286e-9
1.040, 4.286e-9
1.050, 4.295e-9
1.060, 4.301e-9
1.070, 4.310e-9
1.080, 4.326e-9
1.090, 4.344e-9
1.100, 4.344e-9
1.110, 4.350e-9
1.120, 4.369e-9
1.130, 4.372e-9
1.140, 4.375e-9
1.150, 4.375e-9
1.160, 4.378e-9
1.170, 4.366e-9
1.180, 4.363e-9
1.190, 4.406e-9
1.200, 4.415e-9
1.210, 4.412e-9
1.220, 4.412e-9
1.230, 4.403e-9
1.240, 4.406e-9
1.250, 4.476e-9
1.260, 4.393e-9
1.270, 4.369e-9
1.280, 4.356e-9
1.290, 4.375e-9
1.300, 4.400e-9
1.310, 4.387e-9
1.320, 4.393e-9
1.330, 4.396e-9
1.340, 4.384e-9
1.350, 4.486e-9
1.360, 4.495e-9
1.370, 4.473e-9
1.380, 4.470e-9
1.390, 4.455e-9
1.400, 4.452e-9
1.410, 4.443e-9
1.420, 4.436e-9
1.430, 4.449e-9
1.440, 4.464e-9
1.450, 4.479e-9
1.460, 4.504e-9
1.470, 4.510e-9
1.480, 4.532e-9
1.490, 4.547e-9
1.500, 4.562e-9
1.510, 4.550e-9
1.520, 4.544e-9
1.530, 4.529e-9
1.540, 4.510e-9
1.550, 4.501e-9
1.560, 4.510e-9
1.570, 4.510e-9
1.580, 4.507e-9
1.590, 4.532e-9
1.600, 4.538e-9
1.610, 4.535e-9
1.620, 4.544e-9
1.630, 4.553e-9
1.640, 4.535e-9
1.650, 4.547e-9
1.660, 4.547e-9
1.670, 4.550e-9
1.680, 4.562e-9
1.690, 4.593e-9
1.700, 4.612e-9
1.710, 4.596e-9
1.720, 4.615e-9
1.730, 4.615e-9
1.740, 4.587e-9
1.750, 4.575e-9
1.760, 4.559e-9
1.770, 4.547e-9
1.780, 4.550e-9
1.790, 4.553e-9
1.800, 4.550e-9
1.810, 4.535e-9
1.820, 4.538e-9
1.830, 4.541e-9
1.840, 4.538e-9
1.850, 4.556e-9
1.860, 4.572e-9
1.870, 4.606e-9
1.880, 4.615e-9
1.890, 4.630e-9
1.900, 4.630e-9
1.910, 4.630e-9
1.920, 4.606e-9
1.930, 4.596e-9
1.940, 4.593e-9
1.950, 4.572e-9
1.960, 4.584e-9
1.970, 4.612e-9
1.980, 4.646e-9
1.990, 4.673e-9
