# Supplementary material for: An Insulin-Modified pH-Responsive Nanopipette Based on Ion Current Rectification
Source: Sensors (Basel). 2024 Jun 30;24(13):4264. doi: 10.3390/s24134264 (PMC11244478; doi:10.3390/s24134264)
Supplement: Supplementary file 1 [file sensors-24-04264-s001.zip › Selectivity/3 H+.txt]

Aug. 4, 2023   15:24:15
Linear Sweep Voltammetry
File: s:\Data Source:  Experiment
Instrument Model:  CHI830D
Header: 
Note: 

Init E (V) = -2
Final E (V) = 2
Scan Rate (V/s) = 0.5
Sample Interval (V) = 0.01
Quiet Time (sec) = 2
Sensitivity (A/V) = 1e-7


Potential/V, Current/A

-2.000, -7.822e-8
-1.990, -7.784e-8
-1.980, -7.751e-8
-1.970, -7.721e-8
-1.960, -7.682e-8
-1.950, -7.642e-8
-1.940, -7.601e-8
-1.930, -7.560e-8
-1.920, -7.519e-8
-1.910, -7.479e-8
-1.900, -7.439e-8
-1.890, -7.398e-8
-1.880, -7.357e-8
-1.870, -7.316e-8
-1.860, -7.277e-8
-1.850, -7.236e-8
-1.840, -7.196e-8
-1.830, -7.156e-8
-1.820, -7.115e-8
-1.810, -7.074e-8
-1.800, -7.034e-8
-1.790, -6.994e-8
-1.780, -6.955e-8
-1.770, -6.916e-8
-1.760, -6.875e-8
-1.750, -6.836e-8
-1.740, -6.795e-8
-1.730, -6.755e-8
-1.720, -6.715e-8
-1.710, -6.676e-8
-1.700, -6.635e-8
-1.690, -6.595e-8
-1.680, -6.554e-8
-1.670, -6.514e-8
-1.660, -6.474e-8
-1.650, -6.433e-8
-1.640, -6.392e-8
-1.630, -6.352e-8
-1.620, -6.312e-8
-1.610, -6.273e-8
-1.600, -6.232e-8
-1.590, -6.191e-8
-1.580, -6.152e-8
-1.570, -6.113e-8
-1.560, -6.072e-8
-1.550, -6.032e-8
-1.540, -5.993e-8
-1.530, -5.951e-8
-1.520, -5.909e-8
-1.510, -5.868e-8
-1.500, -5.827e-8
-1.490, -5.785e-8
-1.480, -5.745e-8
-1.470, -5.704e-8
-1.460, -5.663e-8
-1.450, -5.621e-8
-1.440, -5.580e-8
-1.430, -5.539e-8
-1.420, -5.497e-8
-1.410, -5.457e-8
-1.400, -5.415e-8
-1.390, -5.374e-8
-1.380, -5.332e-8
-1.370, -5.293e-8
-1.360, -5.254e-8
-1.350, -5.213e-8
-1.340, -5.171e-8
-1.330, -5.128e-8
-1.320, -5.087e-8
-1.310, -5.046e-8
-1.300, -5.004e-8
-1.290, -4.964e-8
-1.280, -4.922e-8
-1.270, -4.880e-8
-1.260, -4.839e-8
-1.250, -4.798e-8
-1.240, -4.757e-8
-1.230, -4.717e-8
-1.220, -4.676e-8
-1.210, -4.636e-8
-1.200, -4.596e-8
-1.190, -4.556e-8
-1.180, -4.516e-8
-1.170, -4.475e-8
-1.160, -4.433e-8
-1.150, -4.392e-8
-1.140, -4.352e-8
-1.130, -4.311e-8
-1.120, -4.270e-8
-1.110, -4.230e-8
-1.100, -4.190e-8
-1.090, -4.148e-8
-1.080, -4.107e-8
-1.070, -4.066e-8
-1.060, -4.026e-8
-1.050, -3.985e-8
-1.040, -3.945e-8
-1.030, -3.904e-8
-1.020, -3.865e-8
-1.010, -3.826e-8
-1.000, -3.787e-8
-0.990, -3.747e-8
-0.980, -3.706e-8
-0.970, -3.666e-8
-0.960, -3.625e-8
-0.950, -3.585e-8
-0.940, -3.545e-8
-0.930, -3.505e-8
-0.920, -3.463e-8
-0.910, -3.424e-8
-0.900, -3.384e-8
-0.890, -3.344e-8
-0.880, -3.304e-8
-0.870, -3.264e-8
-0.860, -3.226e-8
-0.850, -3.186e-8
-0.840, -3.148e-8
-0.830, -3.108e-8
-0.820, -3.069e-8
-0.810, -3.026e-8
-0.800, -2.983e-8
-0.790, -2.946e-8
-0.780, -2.908e-8
-0.770, -2.871e-8
-0.760, -2.835e-8
-0.750, -2.799e-8
-0.740, -2.758e-8
-0.730, -2.711e-8
-0.720, -2.672e-8
-0.710, -2.637e-8
-0.700, -2.596e-8
-0.690, -2.552e-8
-0.680, -2.509e-8
-0.670, -2.474e-8
-0.660, -2.439e-8
-0.650, -2.398e-8
-0.640, -2.357e-8
-0.630, -2.316e-8
-0.620, -2.277e-8
-0.610, -2.240e-8
-0.600, -2.194e-8
-0.590, -2.156e-8
-0.580, -2.119e-8
-0.570, -2.082e-8
-0.560, -2.044e-8
-0.550, -2.005e-8
-0.540, -1.966e-8
-0.530, -1.929e-8
-0.520, -1.892e-8
-0.510, -1.858e-8
-0.500, -1.827e-8
-0.490, -1.792e-8
-0.480, -1.750e-8
-0.470, -1.708e-8
-0.460, -1.664e-8
-0.450, -1.625e-8
-0.440, -1.589e-8
-0.430, -1.551e-8
-0.420, -1.513e-8
-0.410, -1.478e-8
-0.400, -1.442e-8
-0.390, -1.405e-8
-0.380, -1.369e-8
-0.370, -1.328e-8
-0.360, -1.291e-8
-0.350, -1.255e-8
-0.340, -1.220e-8
-0.330, -1.184e-8
-0.320, -1.146e-8
-0.310, -1.109e-8
-0.300, -1.078e-8
-0.290, -1.036e-8
-0.280, -9.983e-9
-0.270, -9.620e-9
-0.260, -9.208e-9
-0.250, -8.799e-9
-0.240, -8.488e-9
-0.230, -8.103e-9
-0.220, -7.756e-9
-0.210, -7.405e-9
-0.200, -7.048e-9
-0.190, -6.692e-9
-0.180, -6.338e-9
-0.170, -6.003e-9
-0.160, -5.674e-9
-0.150, -5.320e-9
-0.140, -4.988e-9
-0.130, -4.680e-9
-0.120, -4.329e-9
-0.110, -3.954e-9
-0.100, -3.567e-9
-0.090, -3.151e-9
-0.080, -2.776e-9
-0.070, -2.401e-9
-0.060, -2.041e-9
-0.050, -1.709e-9
-0.040, -1.321e-9
-0.030, -9.585e-10
-0.020, -6.171e-10
-0.010, -2.695e-10
-0.000, 9.650e-11
0.010, 4.287e-10
0.020, 7.824e-10
0.030, 1.155e-9
0.040, 1.524e-9
0.050, 1.880e-9
0.060, 2.203e-9
0.070, 2.557e-9
0.080, 2.942e-9
0.090, 3.292e-9
0.100, 3.643e-9
0.110, 3.981e-9
0.120, 4.332e-9
0.130, 4.661e-9
0.140, 4.999e-9
0.150, 5.356e-9
0.160, 5.698e-9
0.170, 6.033e-9
0.180, 6.340e-9
0.190, 6.709e-9
0.200, 7.057e-9
0.210, 7.383e-9
0.220, 7.728e-9
0.230, 8.078e-9
0.240, 8.435e-9
0.250, 8.789e-9
0.260, 9.096e-9
0.270, 9.419e-9
0.280, 9.779e-9
0.290, 1.013e-8
0.300, 1.050e-8
0.310, 1.087e-8
0.320, 1.122e-8
0.330, 1.158e-8
0.340, 1.193e-8
0.350, 1.227e-8
0.360, 1.260e-8
0.370, 1.294e-8
0.380, 1.329e-8
0.390, 1.365e-8
0.400, 1.403e-8
0.410, 1.440e-8
0.420, 1.475e-8
0.430, 1.512e-8
0.440, 1.549e-8
0.450, 1.586e-8
0.460, 1.623e-8
0.470, 1.658e-8
0.480, 1.694e-8
0.490, 1.731e-8
0.500, 1.768e-8
0.510, 1.803e-8
0.520, 1.839e-8
0.530, 1.875e-8
0.540, 1.911e-8
0.550, 1.946e-8
0.560, 1.982e-8
0.570, 2.017e-8
0.580, 2.052e-8
0.590, 2.088e-8
0.600, 2.125e-8
0.610, 2.161e-8
0.620, 2.198e-8
0.630, 2.232e-8
0.640, 2.265e-8
0.650, 2.300e-8
0.660, 2.335e-8
0.670, 2.369e-8
0.680, 2.404e-8
0.690, 2.439e-8
0.700, 2.475e-8
0.710, 2.511e-8
0.720, 2.548e-8
0.730, 2.585e-8
0.740, 2.619e-8
0.750, 2.655e-8
0.760, 2.693e-8
0.770, 2.730e-8
0.780, 2.768e-8
0.790, 2.805e-8
0.800, 2.841e-8
0.810, 2.877e-8
0.820, 2.911e-8
0.830, 2.947e-8
0.840, 2.984e-8
0.850, 3.021e-8
0.860, 3.056e-8
0.870, 3.091e-8
0.880, 3.127e-8
0.890, 3.164e-8
0.900, 3.200e-8
0.910, 3.235e-8
0.920, 3.269e-8
0.930, 3.303e-8
0.940, 3.340e-8
0.950, 3.376e-8
0.960, 3.413e-8
0.970, 3.449e-8
0.980, 3.484e-8
0.990, 3.518e-8
1.000, 3.553e-8
1.010, 3.587e-8
1.020, 3.622e-8
1.030, 3.657e-8
1.040, 3.692e-8
1.050, 3.728e-8
1.060, 3.763e-8
1.070, 3.799e-8
1.080, 3.833e-8
1.090, 3.869e-8
1.100, 3.903e-8
1.110, 3.937e-8
1.120, 3.972e-8
1.130, 4.007e-8
1.140, 4.041e-8
1.150, 4.076e-8
1.160, 4.113e-8
1.170, 4.150e-8
1.180, 4.183e-8
1.190, 4.219e-8
1.200, 4.252e-8
1.210, 4.287e-8
1.220, 4.323e-8
1.230, 4.357e-8
1.240, 4.391e-8
1.250, 4.427e-8
1.260, 4.462e-8
1.270, 4.496e-8
1.280, 4.531e-8
1.290, 4.565e-8
1.300, 4.597e-8
1.310, 4.631e-8
1.320, 4.667e-8
1.330, 4.702e-8
1.340, 4.736e-8
1.350, 4.771e-8
1.360, 4.805e-8
1.370, 4.838e-8
1.380, 4.869e-8
1.390, 4.901e-8
1.400, 4.935e-8
1.410, 4.969e-8
1.420, 5.002e-8
1.430, 5.033e-8
1.440, 5.064e-8
1.450, 5.096e-8
1.460, 5.130e-8
1.470, 5.161e-8
1.480, 5.191e-8
1.490, 5.223e-8
1.500, 5.256e-8
1.510, 5.289e-8
1.520, 5.323e-8
1.530, 5.358e-8
1.540, 5.393e-8
1.550, 5.426e-8
1.560, 5.459e-8
1.570, 5.492e-8
1.580, 5.525e-8
1.590, 5.557e-8
1.600, 5.591e-8
1.610, 5.625e-8
1.620, 5.658e-8
1.630, 5.692e-8
1.640, 5.727e-8
1.650, 5.760e-8
1.660, 5.795e-8
1.670, 5.827e-8
1.680, 5.859e-8
1.690, 5.891e-8
1.700, 5.925e-8
1.710, 5.959e-8
1.720, 5.993e-8
1.730, 6.027e-8
1.740, 6.059e-8
1.750, 6.092e-8
1.760, 6.123e-8
1.770, 6.155e-8
1.780, 6.187e-8
1.790, 6.219e-8
1.800, 6.252e-8
1.810, 6.286e-8
1.820, 6.319e-8
1.830, 6.351e-8
1.840, 6.384e-8
1.850, 6.417e-8
1.860, 6.451e-8
1.870, 6.482e-8
1.880, 6.514e-8
1.890, 6.547e-8
1.900, 6.581e-8
1.910, 6.614e-8
1.920, 6.647e-8
1.930, 6.678e-8
1.940, 6.710e-8
1.950, 6.742e-8
1.960, 6.774e-8
1.970, 6.806e-8
1.980, 6.838e-8
1.990, 6.870e-8
