# Supplementary material for: An Insulin-Modified pH-Responsive Nanopipette Based on Ion Current Rectification
Source: Sensors (Basel). 2024 Jun 30;24(13):4264. doi: 10.3390/s24134264 (PMC11244478; doi:10.3390/s24134264)
Supplement: Supplementary file 1 [file sensors-24-04264-s001.zip › Selectivity/3 kcl.txt]

Aug. 4, 2023   15:19:12
Linear Sweep Voltammetry
File: s:\Data Source:  Experiment
Instrument Model:  CHI830D
Header: 
Note: 

Init E (V) = -2
Final E (V) = 2
Scan Rate (V/s) = 0.5
Sample Interval (V) = 0.01
Quiet Time (sec) = 2
Sensitivity (A/V) = 1e-7


Potential/V, Current/A

-2.000, -1.907e-8
-1.990, -1.894e-8
-1.980, -1.882e-8
-1.970, -1.870e-8
-1.960, -1.858e-8
-1.950, -1.847e-8
-1.940, -1.835e-8
-1.930, -1.823e-8
-1.920, -1.811e-8
-1.910, -1.798e-8
-1.900, -1.784e-8
-1.890, -1.772e-8
-1.880, -1.760e-8
-1.870, -1.748e-8
-1.860, -1.735e-8
-1.850, -1.722e-8
-1.840, -1.707e-8
-1.830, -1.696e-8
-1.820, -1.684e-8
-1.810, -1.672e-8
-1.800, -1.659e-8
-1.790, -1.645e-8
-1.780, -1.634e-8
-1.770, -1.621e-8
-1.760, -1.608e-8
-1.750, -1.596e-8
-1.740, -1.583e-8
-1.730, -1.570e-8
-1.720, -1.559e-8
-1.710, -1.546e-8
-1.700, -1.532e-8
-1.690, -1.519e-8
-1.680, -1.506e-8
-1.670, -1.493e-8
-1.660, -1.480e-8
-1.650, -1.467e-8
-1.640, -1.455e-8
-1.630, -1.443e-8
-1.620, -1.431e-8
-1.610, -1.418e-8
-1.600, -1.406e-8
-1.590, -1.392e-8
-1.580, -1.379e-8
-1.570, -1.368e-8
-1.560, -1.355e-8
-1.550, -1.342e-8
-1.540, -1.330e-8
-1.530, -1.317e-8
-1.520, -1.305e-8
-1.510, -1.294e-8
-1.500, -1.281e-8
-1.490, -1.269e-8
-1.480, -1.257e-8
-1.470, -1.245e-8
-1.460, -1.232e-8
-1.450, -1.220e-8
-1.440, -1.207e-8
-1.430, -1.194e-8
-1.420, -1.183e-8
-1.410, -1.170e-8
-1.400, -1.159e-8
-1.390, -1.147e-8
-1.380, -1.135e-8
-1.370, -1.125e-8
-1.360, -1.112e-8
-1.350, -1.099e-8
-1.340, -1.087e-8
-1.330, -1.075e-8
-1.320, -1.062e-8
-1.310, -1.050e-8
-1.300, -1.038e-8
-1.290, -1.026e-8
-1.280, -1.015e-8
-1.270, -1.003e-8
-1.260, -9.915e-9
-1.250, -9.811e-9
-1.240, -9.706e-9
-1.230, -9.592e-9
-1.220, -9.475e-9
-1.210, -9.358e-9
-1.200, -9.241e-9
-1.190, -9.140e-9
-1.180, -9.020e-9
-1.170, -8.912e-9
-1.160, -8.799e-9
-1.150, -8.672e-9
-1.140, -8.565e-9
-1.130, -8.457e-9
-1.120, -8.343e-9
-1.110, -8.233e-9
-1.100, -8.131e-9
-1.090, -8.027e-9
-1.080, -7.913e-9
-1.070, -7.805e-9
-1.060, -7.701e-9
-1.050, -7.590e-9
-1.040, -7.479e-9
-1.030, -7.374e-9
-1.020, -7.273e-9
-1.010, -7.162e-9
-1.000, -7.061e-9
-0.990, -6.959e-9
-0.980, -6.852e-9
-0.970, -6.753e-9
-0.960, -6.646e-9
-0.950, -6.541e-9
-0.940, -6.443e-9
-0.930, -6.353e-9
-0.920, -6.252e-9
-0.910, -6.150e-9
-0.900, -6.043e-9
-0.890, -5.947e-9
-0.880, -5.852e-9
-0.870, -5.760e-9
-0.860, -5.667e-9
-0.850, -5.563e-9
-0.840, -5.471e-9
-0.830, -5.366e-9
-0.820, -5.271e-9
-0.810, -5.178e-9
-0.800, -5.086e-9
-0.790, -4.991e-9
-0.780, -4.895e-9
-0.770, -4.806e-9
-0.760, -4.714e-9
-0.750, -4.622e-9
-0.740, -4.526e-9
-0.730, -4.437e-9
-0.720, -4.348e-9
-0.710, -4.253e-9
-0.700, -4.154e-9
-0.690, -4.062e-9
-0.680, -3.982e-9
-0.670, -3.902e-9
-0.660, -3.819e-9
-0.650, -3.733e-9
-0.640, -3.641e-9
-0.630, -3.557e-9
-0.620, -3.481e-9
-0.610, -3.391e-9
-0.600, -3.311e-9
-0.590, -3.228e-9
-0.580, -3.145e-9
-0.570, -3.062e-9
-0.560, -2.985e-9
-0.550, -2.899e-9
-0.540, -2.829e-9
-0.530, -2.745e-9
-0.520, -2.665e-9
-0.510, -2.586e-9
-0.500, -2.512e-9
-0.490, -2.429e-9
-0.480, -2.355e-9
-0.470, -2.281e-9
-0.460, -2.201e-9
-0.450, -2.127e-9
-0.440, -2.050e-9
-0.430, -1.977e-9
-0.420, -1.906e-9
-0.410, -1.835e-9
-0.400, -1.758e-9
-0.390, -1.681e-9
-0.380, -1.607e-9
-0.370, -1.540e-9
-0.360, -1.478e-9
-0.350, -1.411e-9
-0.340, -1.340e-9
-0.330, -1.269e-9
-0.320, -1.205e-9
-0.310, -1.131e-9
-0.300, -1.066e-9
-0.290, -9.923e-10
-0.280, -9.339e-10
-0.270, -8.692e-10
-0.260, -7.985e-10
-0.250, -7.278e-10
-0.240, -6.693e-10
-0.230, -6.048e-10
-0.220, -5.494e-10
-0.210, -4.848e-10
-0.200, -3.925e-10
-0.190, -2.756e-10
-0.180, -2.080e-10
-0.170, -1.434e-10
-0.160, -1.034e-10
-0.150, -1.034e-10
-0.140, -9.730e-11
-0.130, -7.567e-11
-0.120, -4.491e-11
-0.110, -1.115e-11
-0.100, 2.573e-11
-0.090, 7.812e-11
-0.080, 1.550e-10
-0.070, 3.149e-10
-0.060, 4.563e-10
-0.050, 5.056e-10
-0.040, 5.149e-10
-0.030, 5.702e-10
-0.020, 6.409e-10
-0.010, 7.024e-10
-0.000, 7.978e-10
0.010, 8.747e-10
0.020, 9.116e-10
0.030, 9.701e-10
0.040, 1.035e-9
0.050, 1.099e-9
0.060, 1.173e-9
0.070, 1.228e-9
0.080, 1.281e-9
0.090, 1.321e-9
0.100, 1.355e-9
0.110, 1.388e-9
0.120, 1.434e-9
0.130, 1.481e-9
0.140, 1.517e-9
0.150, 1.557e-9
0.160, 1.594e-9
0.170, 1.638e-9
0.180, 1.665e-9
0.190, 1.690e-9
0.200, 1.730e-9
0.210, 1.761e-9
0.220, 1.807e-9
0.230, 1.850e-9
0.240, 1.905e-9
0.250, 1.954e-9
0.260, 1.997e-9
0.270, 2.047e-9
0.280, 2.093e-9
0.290, 2.136e-9
0.300, 2.179e-9
0.310, 2.210e-9
0.320, 2.231e-9
0.330, 2.253e-9
0.340, 2.293e-9
0.350, 2.336e-9
0.360, 2.382e-9
0.370, 2.434e-9
0.380, 2.474e-9
0.390, 2.514e-9
0.400, 2.554e-9
0.410, 2.591e-9
0.420, 2.619e-9
0.430, 2.649e-9
0.440, 2.674e-9
0.450, 2.683e-9
0.460, 2.653e-9
0.470, 2.711e-9
0.480, 2.868e-9
0.490, 2.899e-9
0.500, 2.939e-9
0.510, 3.000e-9
0.520, 3.043e-9
0.530, 3.089e-9
0.540, 3.123e-9
0.550, 3.163e-9
0.560, 3.206e-9
0.570, 3.240e-9
0.580, 3.274e-9
0.590, 3.305e-9
0.600, 3.354e-9
0.610, 3.394e-9
0.620, 3.424e-9
0.630, 3.452e-9
0.640, 3.483e-9
0.650, 3.504e-9
0.660, 3.532e-9
0.670, 3.563e-9
0.680, 3.600e-9
0.690, 3.631e-9
0.700, 3.655e-9
0.710, 3.686e-9
0.720, 3.720e-9
0.730, 3.751e-9
0.740, 3.778e-9
0.750, 3.818e-9
0.760, 3.840e-9
0.770, 3.864e-9
0.780, 3.892e-9
0.790, 3.917e-9
0.800, 3.941e-9
0.810, 3.969e-9
0.820, 3.987e-9
0.830, 4.012e-9
0.840, 4.040e-9
0.850, 4.061e-9
0.860, 4.080e-9
0.870, 4.095e-9
0.880, 4.116e-9
0.890, 4.132e-9
0.900, 4.144e-9
0.910, 4.163e-9
0.920, 4.175e-9
0.930, 4.197e-9
0.940, 4.218e-9
0.950, 4.227e-9
0.960, 4.246e-9
0.970, 4.264e-9
0.980, 4.283e-9
0.990, 4.292e-9
1.000, 4.298e-9
1.010, 4.316e-9
1.020, 4.310e-9
1.030, 4.323e-9
1.040, 4.338e-9
1.050, 4.353e-9
1.060, 4.366e-9
1.070, 4.372e-9
1.080, 4.387e-9
1.090, 4.393e-9
1.100, 4.403e-9
1.110, 4.409e-9
1.120, 4.409e-9
1.130, 4.409e-9
1.140, 4.430e-9
1.150, 4.439e-9
1.160, 4.439e-9
1.170, 4.449e-9
1.180, 4.467e-9
1.190, 4.458e-9
1.200, 4.455e-9
1.210, 4.458e-9
1.220, 4.464e-9
1.230, 4.473e-9
1.240, 4.483e-9
1.250, 4.473e-9
1.260, 4.473e-9
1.270, 4.470e-9
1.280, 4.492e-9
1.290, 4.486e-9
1.300, 4.489e-9
1.310, 4.495e-9
1.320, 4.492e-9
1.330, 4.483e-9
1.340, 4.495e-9
1.350, 4.495e-9
1.360, 4.498e-9
1.370, 4.495e-9
1.380, 4.513e-9
1.390, 4.513e-9
1.400, 4.529e-9
1.410, 4.535e-9
1.420, 4.541e-9
1.430, 4.538e-9
1.440, 4.541e-9
1.450, 4.535e-9
1.460, 4.559e-9
1.470, 4.562e-9
1.480, 4.587e-9
1.490, 4.593e-9
1.500, 4.599e-9
1.510, 4.602e-9
1.520, 4.606e-9
1.530, 4.606e-9
1.540, 4.615e-9
1.550, 4.615e-9
1.560, 4.612e-9
1.570, 4.615e-9
1.580, 4.630e-9
1.590, 4.633e-9
1.600, 4.639e-9
1.610, 4.633e-9
1.620, 4.636e-9
1.630, 4.646e-9
1.640, 4.642e-9
1.650, 4.639e-9
1.660, 4.636e-9
1.670, 4.636e-9
1.680, 4.655e-9
1.690, 4.652e-9
1.700, 4.649e-9
1.710, 4.658e-9
1.720, 4.679e-9
1.730, 4.670e-9
1.740, 4.686e-9
1.750, 4.698e-9
1.760, 4.710e-9
1.770, 4.695e-9
1.780, 4.698e-9
1.790, 4.701e-9
1.800, 4.695e-9
1.810, 4.707e-9
1.820, 4.716e-9
1.830, 4.716e-9
1.840, 4.726e-9
1.850, 4.732e-9
1.860, 4.713e-9
1.870, 4.704e-9
1.880, 4.710e-9
1.890, 4.713e-9
1.900, 4.726e-9
1.910, 4.726e-9
1.920, 4.744e-9
1.930, 4.735e-9
1.940, 4.729e-9
1.950, 4.741e-9
1.960, 4.738e-9
1.970, 4.719e-9
1.980, 4.698e-9
1.990, 4.704e-9
