# Supplementary material for: An Insulin-Modified pH-Responsive Nanopipette Based on Ion Current Rectification
Source: Sensors (Basel). 2024 Jun 30;24(13):4264. doi: 10.3390/s24134264 (PMC11244478; doi:10.3390/s24134264)
Supplement: Supplementary file 1 [file sensors-24-04264-s001.zip › Selectivity/3 mgcl2.txt]

Aug. 4, 2023   15:19:35
Linear Sweep Voltammetry
File: s:\Data Source:  Experiment
Instrument Model:  CHI830D
Header: 
Note: 

Init E (V) = -2
Final E (V) = 2
Scan Rate (V/s) = 0.5
Sample Interval (V) = 0.01
Quiet Time (sec) = 2
Sensitivity (A/V) = 1e-7


Potential/V, Current/A

-2.000, -1.932e-8
-1.990, -1.920e-8
-1.980, -1.908e-8
-1.970, -1.893e-8
-1.960, -1.880e-8
-1.950, -1.870e-8
-1.940, -1.856e-8
-1.930, -1.842e-8
-1.920, -1.828e-8
-1.910, -1.816e-8
-1.900, -1.804e-8
-1.890, -1.794e-8
-1.880, -1.783e-8
-1.870, -1.770e-8
-1.860, -1.757e-8
-1.850, -1.744e-8
-1.840, -1.734e-8
-1.830, -1.721e-8
-1.820, -1.708e-8
-1.810, -1.696e-8
-1.800, -1.682e-8
-1.790, -1.667e-8
-1.780, -1.656e-8
-1.770, -1.643e-8
-1.760, -1.632e-8
-1.750, -1.617e-8
-1.740, -1.605e-8
-1.730, -1.592e-8
-1.720, -1.578e-8
-1.710, -1.565e-8
-1.700, -1.553e-8
-1.690, -1.540e-8
-1.680, -1.529e-8
-1.670, -1.514e-8
-1.660, -1.502e-8
-1.650, -1.490e-8
-1.640, -1.478e-8
-1.630, -1.466e-8
-1.620, -1.453e-8
-1.610, -1.439e-8
-1.600, -1.425e-8
-1.590, -1.409e-8
-1.580, -1.394e-8
-1.570, -1.383e-8
-1.560, -1.372e-8
-1.550, -1.362e-8
-1.540, -1.347e-8
-1.530, -1.334e-8
-1.520, -1.322e-8
-1.510, -1.310e-8
-1.500, -1.296e-8
-1.490, -1.282e-8
-1.480, -1.271e-8
-1.470, -1.258e-8
-1.460, -1.247e-8
-1.450, -1.235e-8
-1.440, -1.221e-8
-1.430, -1.210e-8
-1.420, -1.198e-8
-1.410, -1.186e-8
-1.400, -1.175e-8
-1.390, -1.164e-8
-1.380, -1.150e-8
-1.370, -1.139e-8
-1.360, -1.126e-8
-1.350, -1.114e-8
-1.340, -1.101e-8
-1.330, -1.088e-8
-1.320, -1.078e-8
-1.310, -1.066e-8
-1.300, -1.054e-8
-1.290, -1.041e-8
-1.280, -1.030e-8
-1.270, -1.019e-8
-1.260, -1.007e-8
-1.250, -9.934e-9
-1.240, -9.823e-9
-1.230, -9.694e-9
-1.220, -9.580e-9
-1.210, -9.472e-9
-1.200, -9.349e-9
-1.190, -9.238e-9
-1.180, -9.106e-9
-1.170, -8.995e-9
-1.160, -8.888e-9
-1.150, -8.774e-9
-1.140, -8.657e-9
-1.130, -8.549e-9
-1.120, -8.429e-9
-1.110, -8.322e-9
-1.100, -8.211e-9
-1.090, -8.113e-9
-1.080, -7.993e-9
-1.070, -7.885e-9
-1.060, -7.777e-9
-1.050, -7.679e-9
-1.040, -7.562e-9
-1.030, -7.448e-9
-1.020, -7.341e-9
-1.010, -7.227e-9
-1.000, -7.107e-9
-0.990, -7.012e-9
-0.980, -6.904e-9
-0.970, -6.809e-9
-0.960, -6.692e-9
-0.950, -6.587e-9
-0.940, -6.486e-9
-0.930, -6.387e-9
-0.920, -6.298e-9
-0.910, -6.200e-9
-0.900, -6.101e-9
-0.890, -6.000e-9
-0.880, -5.904e-9
-0.870, -5.794e-9
-0.860, -5.701e-9
-0.850, -5.594e-9
-0.840, -5.501e-9
-0.830, -5.409e-9
-0.820, -5.301e-9
-0.810, -5.215e-9
-0.800, -5.114e-9
-0.790, -5.028e-9
-0.780, -4.908e-9
-0.770, -4.800e-9
-0.760, -4.720e-9
-0.750, -4.625e-9
-0.740, -4.529e-9
-0.730, -4.437e-9
-0.720, -4.351e-9
-0.710, -4.271e-9
-0.700, -4.179e-9
-0.690, -4.087e-9
-0.680, -3.994e-9
-0.670, -3.914e-9
-0.660, -3.816e-9
-0.650, -3.727e-9
-0.640, -3.637e-9
-0.630, -3.536e-9
-0.620, -3.459e-9
-0.610, -3.373e-9
-0.600, -3.293e-9
-0.590, -3.204e-9
-0.580, -3.124e-9
-0.570, -3.044e-9
-0.560, -2.961e-9
-0.550, -2.878e-9
-0.540, -2.804e-9
-0.530, -2.721e-9
-0.520, -2.641e-9
-0.510, -2.567e-9
-0.500, -2.493e-9
-0.490, -2.419e-9
-0.480, -2.336e-9
-0.470, -2.266e-9
-0.460, -2.183e-9
-0.450, -2.112e-9
-0.440, -2.038e-9
-0.430, -1.964e-9
-0.420, -1.893e-9
-0.410, -1.823e-9
-0.400, -1.752e-9
-0.390, -1.681e-9
-0.380, -1.604e-9
-0.370, -1.537e-9
-0.360, -1.463e-9
-0.350, -1.392e-9
-0.340, -1.324e-9
-0.330, -1.260e-9
-0.320, -1.189e-9
-0.310, -1.128e-9
-0.300, -1.057e-9
-0.290, -9.893e-10
-0.280, -9.215e-10
-0.270, -8.539e-10
-0.260, -7.923e-10
-0.250, -7.278e-10
-0.240, -6.663e-10
-0.230, -5.955e-10
-0.220, -5.370e-10
-0.210, -4.755e-10
-0.200, -4.140e-10
-0.190, -3.556e-10
-0.180, -2.910e-10
-0.170, -2.326e-10
-0.160, -1.711e-10
-0.150, -1.157e-10
-0.140, -5.416e-11
-0.130, 7.352e-12
-0.120, 6.274e-11
-0.110, 1.180e-10
-0.100, 1.795e-10
-0.090, 2.380e-10
-0.080, 2.903e-10
-0.070, 3.426e-10
-0.060, 3.979e-10
-0.050, 4.595e-10
-0.040, 5.149e-10
-0.030, 5.610e-10
-0.020, 6.225e-10
-0.010, 6.779e-10
-0.000, 7.240e-10
0.010, 7.793e-10
0.020, 8.317e-10
0.030, 8.839e-10
0.040, 9.331e-10
0.050, 9.855e-10
0.060, 1.038e-9
0.070, 1.087e-9
0.080, 1.133e-9
0.090, 1.188e-9
0.100, 1.235e-9
0.110, 1.281e-9
0.120, 1.339e-9
0.130, 1.382e-9
0.140, 1.431e-9
0.150, 1.478e-9
0.160, 1.524e-9
0.170, 1.576e-9
0.180, 1.628e-9
0.190, 1.665e-9
0.200, 1.714e-9
0.210, 1.761e-9
0.220, 1.801e-9
0.230, 1.850e-9
0.240, 1.893e-9
0.250, 1.945e-9
0.260, 1.982e-9
0.270, 2.037e-9
0.280, 2.074e-9
0.290, 2.123e-9
0.300, 2.160e-9
0.310, 2.203e-9
0.320, 2.250e-9
0.330, 2.296e-9
0.340, 2.336e-9
0.350, 2.382e-9
0.360, 2.422e-9
0.370, 2.462e-9
0.380, 2.505e-9
0.390, 2.551e-9
0.400, 2.588e-9
0.410, 2.631e-9
0.420, 2.677e-9
0.430, 2.711e-9
0.440, 2.751e-9
0.450, 2.785e-9
0.460, 2.828e-9
0.470, 2.874e-9
0.480, 2.908e-9
0.490, 2.948e-9
0.500, 2.994e-9
0.510, 3.028e-9
0.520, 3.062e-9
0.530, 3.101e-9
0.540, 3.138e-9
0.550, 3.185e-9
0.560, 3.228e-9
0.570, 3.255e-9
0.580, 3.292e-9
0.590, 3.329e-9
0.600, 3.366e-9
0.610, 3.403e-9
0.620, 3.440e-9
0.630, 3.480e-9
0.640, 3.508e-9
0.650, 3.541e-9
0.660, 3.575e-9
0.670, 3.609e-9
0.680, 3.646e-9
0.690, 3.677e-9
0.700, 3.714e-9
0.710, 3.744e-9
0.720, 3.775e-9
0.730, 3.800e-9
0.740, 3.827e-9
0.750, 3.858e-9
0.760, 3.889e-9
0.770, 3.914e-9
0.780, 3.944e-9
0.790, 3.972e-9
0.800, 3.993e-9
0.810, 4.021e-9
0.820, 4.043e-9
0.830, 4.073e-9
0.840, 4.104e-9
0.850, 4.123e-9
0.860, 4.144e-9
0.870, 4.163e-9
0.880, 4.190e-9
0.890, 4.206e-9
0.900, 4.243e-9
0.910, 4.249e-9
0.920, 4.255e-9
0.930, 4.277e-9
0.940, 4.301e-9
0.950, 4.316e-9
0.960, 4.326e-9
0.970, 4.341e-9
0.980, 4.360e-9
0.990, 4.381e-9
1.000, 4.393e-9
1.010, 4.427e-9
1.020, 4.424e-9
1.030, 4.443e-9
1.040, 4.458e-9
1.050, 4.461e-9
1.060, 4.467e-9
1.070, 4.476e-9
1.080, 4.492e-9
1.090, 4.510e-9
1.100, 4.507e-9
1.110, 4.513e-9
1.120, 4.513e-9
1.130, 4.523e-9
1.140, 4.532e-9
1.150, 4.526e-9
1.160, 4.526e-9
1.170, 4.529e-9
1.180, 4.541e-9
1.190, 4.559e-9
1.200, 4.566e-9
1.210, 4.578e-9
1.220, 4.581e-9
1.230, 4.590e-9
1.240, 4.612e-9
1.250, 4.615e-9
1.260, 4.612e-9
1.270, 4.612e-9
1.280, 4.618e-9
1.290, 4.618e-9
1.300, 4.612e-9
1.310, 4.599e-9
1.320, 4.615e-9
1.330, 4.624e-9
1.340, 4.630e-9
1.350, 4.636e-9
1.360, 4.642e-9
1.370, 4.642e-9
1.380, 4.646e-9
1.390, 4.633e-9
1.400, 4.630e-9
1.410, 4.630e-9
1.420, 4.630e-9
1.430, 4.636e-9
1.440, 4.646e-9
1.450, 4.652e-9
1.460, 4.652e-9
1.470, 4.658e-9
1.480, 4.664e-9
1.490, 4.673e-9
1.500, 4.676e-9
1.510, 4.676e-9
1.520, 4.673e-9
1.530, 4.670e-9
1.540, 4.673e-9
1.550, 4.689e-9
1.560, 4.679e-9
1.570, 4.679e-9
1.580, 4.692e-9
1.590, 4.716e-9
1.600, 4.716e-9
1.610, 4.738e-9
1.620, 4.729e-9
1.630, 4.726e-9
1.640, 4.738e-9
1.650, 4.762e-9
1.660, 4.756e-9
1.670, 4.769e-9
1.680, 4.766e-9
1.690, 4.762e-9
1.700, 4.772e-9
1.710, 4.766e-9
1.720, 4.772e-9
1.730, 4.762e-9
1.740, 4.753e-9
1.750, 4.772e-9
1.760, 4.775e-9
1.770, 4.784e-9
1.780, 4.790e-9
1.790, 4.769e-9
1.800, 4.766e-9
1.810, 4.769e-9
1.820, 4.769e-9
1.830, 4.778e-9
1.840, 4.796e-9
1.850, 4.802e-9
1.860, 4.802e-9
1.870, 4.815e-9
1.880, 4.821e-9
1.890, 4.827e-9
1.900, 4.827e-9
1.910, 4.827e-9
1.920, 4.824e-9
1.930, 4.830e-9
1.940, 4.839e-9
1.950, 4.846e-9
1.960, 4.852e-9
1.970, 4.861e-9
1.980, 4.839e-9
1.990, 4.849e-9
