# Supplementary material for: An Insulin-Modified pH-Responsive Nanopipette Based on Ion Current Rectification
Source: Sensors (Basel). 2024 Jun 30;24(13):4264. doi: 10.3390/s24134264 (PMC11244478; doi:10.3390/s24134264)
Supplement: Supplementary file 1 [file sensors-24-04264-s001.zip › Selectivity/3 nacl.txt]

Aug. 4, 2023   15:19:57
Linear Sweep Voltammetry
File: s:\Data Source:  Experiment
Instrument Model:  CHI830D
Header: 
Note: 

Init E (V) = -2
Final E (V) = 2
Scan Rate (V/s) = 0.5
Sample Interval (V) = 0.01
Quiet Time (sec) = 2
Sensitivity (A/V) = 1e-7

Ep = 1.220V
ip = 7.928e-12A
Ah = 1.518e-12C

Ep = 1.490V
ip = 4.306e-11A
Ah = 7.991e-12C

Potential/V, Current/A

-2.000, -1.874e-8
-1.990, -1.860e-8
-1.980, -1.847e-8
-1.970, -1.836e-8
-1.960, -1.824e-8
-1.950, -1.813e-8
-1.940, -1.803e-8
-1.930, -1.791e-8
-1.920, -1.778e-8
-1.910, -1.766e-8
-1.900, -1.754e-8
-1.890, -1.742e-8
-1.880, -1.729e-8
-1.870, -1.716e-8
-1.860, -1.704e-8
-1.850, -1.692e-8
-1.840, -1.680e-8
-1.830, -1.668e-8
-1.820, -1.656e-8
-1.810, -1.644e-8
-1.800, -1.632e-8
-1.790, -1.621e-8
-1.780, -1.607e-8
-1.770, -1.596e-8
-1.760, -1.583e-8
-1.750, -1.573e-8
-1.740, -1.559e-8
-1.730, -1.545e-8
-1.720, -1.535e-8
-1.710, -1.523e-8
-1.700, -1.510e-8
-1.690, -1.497e-8
-1.680, -1.484e-8
-1.670, -1.472e-8
-1.660, -1.461e-8
-1.650, -1.448e-8
-1.640, -1.436e-8
-1.630, -1.421e-8
-1.620, -1.410e-8
-1.610, -1.400e-8
-1.600, -1.387e-8
-1.590, -1.377e-8
-1.580, -1.364e-8
-1.570, -1.353e-8
-1.560, -1.341e-8
-1.550, -1.328e-8
-1.540, -1.315e-8
-1.530, -1.302e-8
-1.520, -1.290e-8
-1.510, -1.278e-8
-1.500, -1.266e-8
-1.490, -1.254e-8
-1.480, -1.242e-8
-1.470, -1.230e-8
-1.460, -1.217e-8
-1.450, -1.205e-8
-1.440, -1.193e-8
-1.430, -1.183e-8
-1.420, -1.171e-8
-1.410, -1.159e-8
-1.400, -1.148e-8
-1.390, -1.127e-8
-1.380, -1.126e-8
-1.370, -1.115e-8
-1.360, -1.102e-8
-1.350, -1.091e-8
-1.340, -1.081e-8
-1.330, -1.069e-8
-1.320, -1.058e-8
-1.310, -1.046e-8
-1.300, -1.035e-8
-1.290, -1.023e-8
-1.280, -1.010e-8
-1.270, -9.983e-9
-1.260, -9.881e-9
-1.250, -9.755e-9
-1.240, -9.644e-9
-1.230, -9.546e-9
-1.220, -9.454e-9
-1.210, -9.300e-9
-1.200, -9.158e-9
-1.190, -9.060e-9
-1.180, -8.955e-9
-1.170, -8.851e-9
-1.160, -8.731e-9
-1.150, -8.620e-9
-1.140, -8.519e-9
-1.130, -8.408e-9
-1.120, -8.300e-9
-1.110, -8.183e-9
-1.100, -8.079e-9
-1.090, -7.971e-9
-1.080, -7.876e-9
-1.070, -7.771e-9
-1.060, -7.661e-9
-1.050, -7.550e-9
-1.040, -7.436e-9
-1.030, -7.331e-9
-1.020, -7.236e-9
-1.010, -7.132e-9
-1.000, -7.033e-9
-0.990, -6.925e-9
-0.980, -6.821e-9
-0.970, -6.725e-9
-0.960, -6.621e-9
-0.950, -6.516e-9
-0.940, -6.415e-9
-0.930, -6.313e-9
-0.920, -6.209e-9
-0.910, -6.104e-9
-0.900, -6.009e-9
-0.890, -5.907e-9
-0.880, -5.818e-9
-0.870, -5.723e-9
-0.860, -5.627e-9
-0.850, -5.529e-9
-0.840, -5.434e-9
-0.830, -5.338e-9
-0.820, -5.243e-9
-0.810, -5.157e-9
-0.800, -5.062e-9
-0.790, -4.972e-9
-0.780, -4.877e-9
-0.770, -4.785e-9
-0.760, -4.695e-9
-0.750, -4.603e-9
-0.740, -4.511e-9
-0.730, -4.419e-9
-0.720, -4.333e-9
-0.710, -4.246e-9
-0.700, -4.160e-9
-0.690, -4.074e-9
-0.680, -3.991e-9
-0.670, -3.896e-9
-0.660, -3.810e-9
-0.650, -3.724e-9
-0.640, -3.631e-9
-0.630, -3.545e-9
-0.620, -3.462e-9
-0.610, -3.382e-9
-0.600, -3.299e-9
-0.590, -3.216e-9
-0.580, -3.127e-9
-0.570, -3.059e-9
-0.560, -2.973e-9
-0.550, -2.893e-9
-0.540, -2.807e-9
-0.530, -2.733e-9
-0.520, -2.650e-9
-0.510, -2.579e-9
-0.500, -2.499e-9
-0.490, -2.422e-9
-0.480, -2.349e-9
-0.470, -2.269e-9
-0.460, -2.192e-9
-0.450, -2.121e-9
-0.440, -2.047e-9
-0.430, -1.967e-9
-0.420, -1.897e-9
-0.410, -1.826e-9
-0.400, -1.755e-9
-0.390, -1.681e-9
-0.380, -1.617e-9
-0.370, -1.543e-9
-0.360, -1.469e-9
-0.350, -1.407e-9
-0.340, -1.334e-9
-0.330, -1.257e-9
-0.320, -1.195e-9
-0.310, -1.128e-9
-0.300, -1.063e-9
-0.290, -1.002e-9
-0.280, -9.400e-10
-0.270, -8.662e-10
-0.260, -7.893e-10
-0.250, -7.308e-10
-0.240, -6.724e-10
-0.230, -6.109e-10
-0.220, -5.494e-10
-0.210, -4.909e-10
-0.200, -4.264e-10
-0.190, -3.679e-10
-0.180, -3.064e-10
-0.170, -2.357e-10
-0.160, -1.772e-10
-0.150, -1.157e-10
-0.140, -5.729e-11
-0.130, 7.352e-12
-0.120, 5.349e-11
-0.110, 1.150e-10
-0.100, 1.704e-10
-0.090, 2.319e-10
-0.080, 2.872e-10
-0.070, 3.364e-10
-0.060, 3.948e-10
-0.050, 4.502e-10
-0.040, 4.995e-10
-0.030, 5.579e-10
-0.020, 6.101e-10
-0.010, 6.655e-10
-0.000, 7.209e-10
0.010, 7.702e-10
0.020, 8.254e-10
0.030, 8.839e-10
0.040, 9.577e-10
0.050, 9.823e-10
0.060, 1.028e-9
0.070, 1.078e-9
0.080, 1.136e-9
0.090, 1.188e-9
0.100, 1.232e-9
0.110, 1.302e-9
0.120, 1.351e-9
0.130, 1.373e-9
0.140, 1.416e-9
0.150, 1.462e-9
0.160, 1.508e-9
0.170, 1.542e-9
0.180, 1.530e-9
0.190, 1.656e-9
0.200, 1.714e-9
0.210, 1.751e-9
0.220, 1.804e-9
0.230, 1.844e-9
0.240, 1.896e-9
0.250, 1.948e-9
0.260, 1.985e-9
0.270, 2.025e-9
0.280, 2.071e-9
0.290, 2.111e-9
0.300, 2.154e-9
0.310, 2.197e-9
0.320, 2.247e-9
0.330, 2.290e-9
0.340, 2.330e-9
0.350, 2.373e-9
0.360, 2.416e-9
0.370, 2.449e-9
0.380, 2.502e-9
0.390, 2.539e-9
0.400, 2.579e-9
0.410, 2.628e-9
0.420, 2.683e-9
0.430, 2.751e-9
0.440, 2.720e-9
0.450, 2.766e-9
0.460, 2.816e-9
0.470, 2.843e-9
0.480, 2.877e-9
0.490, 2.880e-9
0.500, 2.895e-9
0.510, 2.945e-9
0.520, 3.043e-9
0.530, 3.105e-9
0.540, 3.135e-9
0.550, 3.169e-9
0.560, 3.200e-9
0.570, 3.243e-9
0.580, 3.265e-9
0.590, 3.308e-9
0.600, 3.338e-9
0.610, 3.381e-9
0.620, 3.418e-9
0.630, 3.446e-9
0.640, 3.483e-9
0.650, 3.520e-9
0.660, 3.551e-9
0.670, 3.584e-9
0.680, 3.618e-9
0.690, 3.646e-9
0.700, 3.677e-9
0.710, 3.704e-9
0.720, 3.732e-9
0.730, 3.760e-9
0.740, 3.791e-9
0.750, 3.812e-9
0.760, 3.840e-9
0.770, 3.864e-9
0.780, 3.895e-9
0.790, 3.907e-9
0.800, 3.932e-9
0.810, 3.957e-9
0.820, 3.990e-9
0.830, 4.000e-9
0.840, 4.037e-9
0.850, 4.052e-9
0.860, 4.067e-9
0.870, 4.092e-9
0.880, 4.120e-9
0.890, 4.132e-9
0.900, 4.160e-9
0.910, 4.172e-9
0.920, 4.181e-9
0.930, 4.203e-9
0.940, 4.230e-9
0.950, 4.252e-9
0.960, 4.267e-9
0.970, 4.289e-9
0.980, 4.307e-9
0.990, 4.313e-9
1.000, 4.329e-9
1.010, 4.335e-9
1.020, 4.350e-9
1.030, 4.372e-9
1.040, 4.381e-9
1.050, 4.396e-9
1.060, 4.409e-9
1.070, 4.412e-9
1.080, 4.418e-9
1.090, 4.424e-9
1.100, 4.427e-9
1.110, 4.433e-9
1.120, 4.446e-9
1.130, 4.455e-9
1.140, 4.455e-9
1.150, 4.455e-9
1.160, 4.470e-9
1.170, 4.473e-9
1.180, 4.479e-9
1.190, 4.470e-9
1.200, 4.467e-9
1.210, 4.473e-9
1.220, 4.495e-9
1.230, 4.495e-9
1.240, 4.501e-9
1.250, 4.501e-9
1.260, 4.519e-9
1.270, 4.519e-9
1.280, 4.513e-9
1.290, 4.519e-9
1.300, 4.535e-9
1.310, 4.535e-9
1.320, 4.535e-9
1.330, 4.529e-9
1.340, 4.535e-9
1.350, 4.550e-9
1.360, 4.550e-9
1.370, 4.550e-9
1.380, 4.553e-9
1.390, 4.559e-9
1.400, 4.581e-9
1.410, 4.596e-9
1.420, 4.599e-9
1.430, 4.584e-9
1.440, 4.593e-9
1.450, 4.599e-9
1.460, 4.593e-9
1.470, 4.602e-9
1.480, 4.609e-9
1.490, 4.621e-9
1.500, 4.615e-9
1.510, 4.593e-9
1.520, 4.606e-9
1.530, 4.612e-9
1.540, 4.615e-9
1.550, 4.618e-9
1.560, 4.606e-9
1.570, 4.590e-9
1.580, 4.599e-9
1.590, 4.596e-9
1.600, 4.615e-9
1.610, 4.618e-9
1.620, 4.624e-9
1.630, 4.624e-9
1.640, 4.618e-9
1.650, 4.636e-9
1.660, 4.636e-9
1.670, 4.652e-9
1.680, 4.646e-9
1.690, 4.642e-9
1.700, 4.652e-9
1.710, 4.664e-9
1.720, 4.673e-9
1.730, 4.676e-9
1.740, 4.679e-9
1.750, 4.673e-9
1.760, 4.670e-9
1.770, 4.673e-9
1.780, 4.676e-9
1.790, 4.695e-9
1.800, 4.689e-9
1.810, 4.695e-9
1.820, 4.676e-9
1.830, 4.683e-9
1.840, 4.695e-9
1.850, 4.692e-9
1.860, 4.698e-9
1.870, 4.713e-9
1.880, 4.710e-9
1.890, 4.713e-9
1.900, 4.723e-9
1.910, 4.735e-9
1.920, 4.753e-9
1.930, 4.747e-9
1.940, 4.753e-9
1.950, 4.756e-9
1.960, 4.769e-9
1.970, 4.759e-9
1.980, 4.756e-9
1.990, 4.769e-9
