# Supplementary material for: An Insulin-Modified pH-Responsive Nanopipette Based on Ion Current Rectification
Source: Sensors (Basel). 2024 Jun 30;24(13):4264. doi: 10.3390/s24134264 (PMC11244478; doi:10.3390/s24134264)
Supplement: Supplementary file 1 [file sensors-24-04264-s001.zip › Selectivity/3 nahco3.txt]

Aug. 4, 2023   15:20:18
Linear Sweep Voltammetry
File: s:\Data Source:  Experiment
Instrument Model:  CHI830D
Header: 
Note: 

Init E (V) = -2
Final E (V) = 2
Scan Rate (V/s) = 0.5
Sample Interval (V) = 0.01
Quiet Time (sec) = 2
Sensitivity (A/V) = 1e-7

Ep = 1.150V
ip = 3.125e-12A
Ah = 1.486e-13C

Potential/V, Current/A

-2.000, -1.930e-8
-1.990, -1.918e-8
-1.980, -1.906e-8
-1.970, -1.891e-8
-1.960, -1.876e-8
-1.950, -1.861e-8
-1.940, -1.848e-8
-1.930, -1.835e-8
-1.920, -1.824e-8
-1.910, -1.812e-8
-1.900, -1.801e-8
-1.890, -1.790e-8
-1.880, -1.779e-8
-1.870, -1.765e-8
-1.860, -1.751e-8
-1.850, -1.736e-8
-1.840, -1.722e-8
-1.830, -1.710e-8
-1.820, -1.697e-8
-1.810, -1.685e-8
-1.800, -1.673e-8
-1.790, -1.659e-8
-1.780, -1.644e-8
-1.770, -1.632e-8
-1.760, -1.619e-8
-1.750, -1.605e-8
-1.740, -1.593e-8
-1.730, -1.582e-8
-1.720, -1.572e-8
-1.710, -1.560e-8
-1.700, -1.549e-8
-1.690, -1.536e-8
-1.680, -1.524e-8
-1.670, -1.511e-8
-1.660, -1.497e-8
-1.650, -1.482e-8
-1.640, -1.467e-8
-1.630, -1.453e-8
-1.620, -1.439e-8
-1.610, -1.426e-8
-1.600, -1.413e-8
-1.590, -1.401e-8
-1.580, -1.390e-8
-1.570, -1.378e-8
-1.560, -1.366e-8
-1.550, -1.354e-8
-1.540, -1.342e-8
-1.530, -1.328e-8
-1.520, -1.315e-8
-1.510, -1.303e-8
-1.500, -1.291e-8
-1.490, -1.278e-8
-1.480, -1.263e-8
-1.470, -1.249e-8
-1.460, -1.236e-8
-1.450, -1.223e-8
-1.440, -1.213e-8
-1.430, -1.203e-8
-1.420, -1.191e-8
-1.410, -1.179e-8
-1.400, -1.167e-8
-1.390, -1.155e-8
-1.380, -1.142e-8
-1.370, -1.127e-8
-1.360, -1.116e-8
-1.350, -1.105e-8
-1.340, -1.093e-8
-1.330, -1.082e-8
-1.320, -1.071e-8
-1.310, -1.059e-8
-1.300, -1.047e-8
-1.290, -1.036e-8
-1.280, -1.022e-8
-1.270, -1.010e-8
-1.260, -9.980e-9
-1.250, -9.863e-9
-1.240, -9.737e-9
-1.230, -9.638e-9
-1.220, -9.537e-9
-1.210, -9.423e-9
-1.200, -9.318e-9
-1.190, -9.235e-9
-1.180, -9.125e-9
-1.170, -9.002e-9
-1.160, -8.885e-9
-1.150, -8.771e-9
-1.140, -8.660e-9
-1.130, -8.534e-9
-1.120, -8.402e-9
-1.110, -8.270e-9
-1.100, -8.156e-9
-1.090, -8.051e-9
-1.080, -7.950e-9
-1.070, -7.848e-9
-1.060, -7.747e-9
-1.050, -7.642e-9
-1.040, -7.550e-9
-1.030, -7.454e-9
-1.020, -7.350e-9
-1.010, -7.255e-9
-1.000, -7.153e-9
-0.990, -7.045e-9
-0.980, -6.913e-9
-0.970, -6.796e-9
-0.960, -6.692e-9
-0.950, -6.587e-9
-0.940, -6.501e-9
-0.930, -6.406e-9
-0.920, -6.316e-9
-0.910, -6.218e-9
-0.900, -6.117e-9
-0.890, -6.018e-9
-0.880, -5.917e-9
-0.870, -5.806e-9
-0.860, -5.692e-9
-0.850, -5.581e-9
-0.840, -5.467e-9
-0.830, -5.366e-9
-0.820, -5.274e-9
-0.810, -5.185e-9
-0.800, -5.108e-9
-0.790, -5.025e-9
-0.780, -4.945e-9
-0.770, -4.855e-9
-0.760, -4.779e-9
-0.750, -4.699e-9
-0.740, -4.625e-9
-0.730, -4.539e-9
-0.720, -4.443e-9
-0.710, -4.348e-9
-0.700, -4.231e-9
-0.690, -4.114e-9
-0.680, -4.010e-9
-0.670, -3.911e-9
-0.660, -3.822e-9
-0.650, -3.736e-9
-0.640, -3.650e-9
-0.630, -3.582e-9
-0.620, -3.493e-9
-0.610, -3.428e-9
-0.600, -3.342e-9
-0.590, -3.262e-9
-0.580, -3.185e-9
-0.570, -3.099e-9
-0.560, -3.010e-9
-0.550, -2.921e-9
-0.540, -2.829e-9
-0.530, -2.745e-9
-0.520, -2.665e-9
-0.510, -2.598e-9
-0.500, -2.530e-9
-0.490, -2.466e-9
-0.480, -2.386e-9
-0.470, -2.312e-9
-0.460, -2.220e-9
-0.450, -2.143e-9
-0.440, -2.072e-9
-0.430, -1.992e-9
-0.420, -1.915e-9
-0.410, -1.838e-9
-0.400, -1.770e-9
-0.390, -1.703e-9
-0.380, -1.626e-9
-0.370, -1.543e-9
-0.360, -1.454e-9
-0.350, -1.377e-9
-0.340, -1.294e-9
-0.330, -1.223e-9
-0.320, -1.165e-9
-0.310, -1.100e-9
-0.300, -1.048e-9
-0.290, -9.893e-10
-0.280, -9.339e-10
-0.270, -8.785e-10
-0.260, -8.416e-10
-0.250, -7.985e-10
-0.240, -6.939e-10
-0.230, -6.078e-10
-0.220, -5.217e-10
-0.210, -4.386e-10
-0.200, -3.617e-10
-0.190, -3.002e-10
-0.180, -2.541e-10
-0.170, -2.111e-10
-0.160, -1.557e-10
-0.150, -1.003e-10
-0.140, -6.341e-11
-0.130, -2.653e-11
-0.120, 7.352e-12
-0.110, 6.274e-11
-0.100, 1.426e-10
-0.090, 2.134e-10
-0.080, 3.118e-10
-0.070, 3.948e-10
-0.060, 4.748e-10
-0.050, 5.241e-10
-0.040, 5.764e-10
-0.030, 6.379e-10
-0.020, 6.779e-10
-0.010, 7.240e-10
-0.000, 7.578e-10
0.010, 8.039e-10
0.020, 8.439e-10
0.030, 9.086e-10
0.040, 9.670e-10
0.050, 1.019e-9
0.060, 1.078e-9
0.070, 1.142e-9
0.080, 1.201e-9
0.090, 1.250e-9
0.100, 1.302e-9
0.110, 1.351e-9
0.120, 1.394e-9
0.130, 1.438e-9
0.140, 1.487e-9
0.150, 1.530e-9
0.160, 1.576e-9
0.170, 1.631e-9
0.180, 1.674e-9
0.190, 1.733e-9
0.200, 1.788e-9
0.210, 1.844e-9
0.220, 1.880e-9
0.230, 1.933e-9
0.240, 1.970e-9
0.250, 2.016e-9
0.260, 2.062e-9
0.270, 2.105e-9
0.280, 2.160e-9
0.290, 2.213e-9
0.300, 2.256e-9
0.310, 2.290e-9
0.320, 2.336e-9
0.330, 2.370e-9
0.340, 2.357e-9
0.350, 2.449e-9
0.360, 2.545e-9
0.370, 2.597e-9
0.380, 2.628e-9
0.390, 2.668e-9
0.400, 2.708e-9
0.410, 2.748e-9
0.420, 2.788e-9
0.430, 2.831e-9
0.440, 2.868e-9
0.450, 2.911e-9
0.460, 2.948e-9
0.470, 3.000e-9
0.480, 3.031e-9
0.490, 3.065e-9
0.500, 3.105e-9
0.510, 3.148e-9
0.520, 3.188e-9
0.530, 3.225e-9
0.540, 3.268e-9
0.550, 3.308e-9
0.560, 3.348e-9
0.570, 3.385e-9
0.580, 3.418e-9
0.590, 3.449e-9
0.600, 3.492e-9
0.610, 3.532e-9
0.620, 3.557e-9
0.630, 3.600e-9
0.640, 3.661e-9
0.650, 3.680e-9
0.660, 3.698e-9
0.670, 3.726e-9
0.680, 3.757e-9
0.690, 3.794e-9
0.700, 3.824e-9
0.710, 3.861e-9
0.720, 3.886e-9
0.730, 3.917e-9
0.740, 3.947e-9
0.750, 3.981e-9
0.760, 4.012e-9
0.770, 4.033e-9
0.780, 4.064e-9
0.790, 4.086e-9
0.800, 4.116e-9
0.810, 4.153e-9
0.820, 4.175e-9
0.830, 4.193e-9
0.840, 4.218e-9
0.850, 4.243e-9
0.860, 4.270e-9
0.870, 4.289e-9
0.880, 4.307e-9
0.890, 4.326e-9
0.900, 4.341e-9
0.910, 4.356e-9
0.920, 4.378e-9
0.930, 4.390e-9
0.940, 4.409e-9
0.950, 4.418e-9
0.960, 4.433e-9
0.970, 4.449e-9
0.980, 4.455e-9
0.990, 4.461e-9
1.000, 4.467e-9
1.010, 4.483e-9
1.020, 4.498e-9
1.030, 4.498e-9
1.040, 4.510e-9
1.050, 4.523e-9
1.060, 4.519e-9
1.070, 4.526e-9
1.080, 4.541e-9
1.090, 4.547e-9
1.100, 4.553e-9
1.110, 4.559e-9
1.120, 4.572e-9
1.130, 4.572e-9
1.140, 4.581e-9
1.150, 4.590e-9
1.160, 4.590e-9
1.170, 4.599e-9
1.180, 4.599e-9
1.190, 4.587e-9
1.200, 4.584e-9
1.210, 4.587e-9
1.220, 4.596e-9
1.230, 4.612e-9
1.240, 4.606e-9
1.250, 4.606e-9
1.260, 4.618e-9
1.270, 4.633e-9
1.280, 4.633e-9
1.290, 4.627e-9
1.300, 4.646e-9
1.310, 4.649e-9
1.320, 4.661e-9
1.330, 4.676e-9
1.340, 4.667e-9
1.350, 4.673e-9
1.360, 4.664e-9
1.370, 4.667e-9
1.380, 4.673e-9
1.390, 4.664e-9
1.400, 4.686e-9
1.410, 4.670e-9
1.420, 4.664e-9
1.430, 4.667e-9
1.440, 4.667e-9
1.450, 4.670e-9
1.460, 4.670e-9
1.470, 4.676e-9
1.480, 4.692e-9
1.490, 4.686e-9
1.500, 4.673e-9
1.510, 4.667e-9
1.520, 4.683e-9
1.530, 4.695e-9
1.540, 4.695e-9
1.550, 4.701e-9
1.560, 4.695e-9
1.570, 4.692e-9
1.580, 4.701e-9
1.590, 4.701e-9
1.600, 4.713e-9
1.610, 4.741e-9
1.620, 4.744e-9
1.630, 4.732e-9
1.640, 4.735e-9
1.650, 4.738e-9
1.660, 4.747e-9
1.670, 4.738e-9
1.680, 4.723e-9
1.690, 4.747e-9
1.700, 4.759e-9
1.710, 4.750e-9
1.720, 4.759e-9
1.730, 4.756e-9
1.740, 4.762e-9
1.750, 4.762e-9
1.760, 4.759e-9
1.770, 4.775e-9
1.780, 4.778e-9
1.790, 4.796e-9
1.800, 4.799e-9
1.810, 4.806e-9
1.820, 4.802e-9
1.830, 4.793e-9
1.840, 4.802e-9
1.850, 4.809e-9
1.860, 4.821e-9
1.870, 4.821e-9
1.880, 4.818e-9
1.890, 4.830e-9
1.900, 4.830e-9
1.910, 4.858e-9
1.920, 4.861e-9
1.930, 4.858e-9
1.940, 4.861e-9
1.950, 4.876e-9
1.960, 4.870e-9
1.970, 4.889e-9
1.980, 4.889e-9
1.990, 4.907e-9
