# Supplementary material for: An Insulin-Modified pH-Responsive Nanopipette Based on Ion Current Rectification
Source: Sensors (Basel). 2024 Jun 30;24(13):4264. doi: 10.3390/s24134264 (PMC11244478; doi:10.3390/s24134264)
Supplement: Supplementary file 1 [file sensors-24-04264-s001.zip › Selectivity/3 nh4cl.txt]

Aug. 4, 2023   15:20:38
Linear Sweep Voltammetry
File: s:\Data Source:  Experiment
Instrument Model:  CHI830D
Header: 
Note: 

Init E (V) = -2
Final E (V) = 2
Scan Rate (V/s) = 0.5
Sample Interval (V) = 0.01
Quiet Time (sec) = 2
Sensitivity (A/V) = 1e-7

Ep = 1.260V
ip = 1.487e-11A
Ah = 4.974e-13C

Ep = 1.670V
ip = 4.013e-11A
Ah = 3.677e-12C

Potential/V, Current/A

-2.000, -1.914e-8
-1.990, -1.908e-8
-1.980, -1.906e-8
-1.970, -1.893e-8
-1.960, -1.881e-8
-1.950, -1.867e-8
-1.940, -1.857e-8
-1.930, -1.846e-8
-1.920, -1.832e-8
-1.910, -1.820e-8
-1.900, -1.808e-8
-1.890, -1.795e-8
-1.880, -1.782e-8
-1.870, -1.769e-8
-1.860, -1.756e-8
-1.850, -1.742e-8
-1.840, -1.732e-8
-1.830, -1.715e-8
-1.820, -1.706e-8
-1.810, -1.693e-8
-1.800, -1.682e-8
-1.790, -1.668e-8
-1.780, -1.656e-8
-1.770, -1.642e-8
-1.760, -1.629e-8
-1.750, -1.619e-8
-1.740, -1.605e-8
-1.730, -1.593e-8
-1.720, -1.580e-8
-1.710, -1.567e-8
-1.700, -1.556e-8
-1.690, -1.543e-8
-1.680, -1.530e-8
-1.670, -1.518e-8
-1.660, -1.507e-8
-1.650, -1.494e-8
-1.640, -1.481e-8
-1.630, -1.468e-8
-1.620, -1.455e-8
-1.610, -1.441e-8
-1.600, -1.430e-8
-1.590, -1.418e-8
-1.580, -1.404e-8
-1.570, -1.393e-8
-1.560, -1.381e-8
-1.550, -1.368e-8
-1.540, -1.355e-8
-1.530, -1.341e-8
-1.520, -1.330e-8
-1.510, -1.316e-8
-1.500, -1.305e-8
-1.490, -1.291e-8
-1.480, -1.278e-8
-1.470, -1.267e-8
-1.460, -1.254e-8
-1.450, -1.243e-8
-1.440, -1.230e-8
-1.430, -1.219e-8
-1.420, -1.206e-8
-1.410, -1.194e-8
-1.400, -1.181e-8
-1.390, -1.169e-8
-1.380, -1.157e-8
-1.370, -1.144e-8
-1.360, -1.132e-8
-1.350, -1.121e-8
-1.340, -1.109e-8
-1.330, -1.096e-8
-1.320, -1.085e-8
-1.310, -1.073e-8
-1.300, -1.061e-8
-1.290, -1.051e-8
-1.280, -1.038e-8
-1.270, -1.025e-8
-1.260, -1.014e-8
-1.250, -1.002e-8
-1.240, -9.897e-9
-1.230, -9.780e-9
-1.220, -9.663e-9
-1.210, -9.549e-9
-1.200, -9.435e-9
-1.190, -9.321e-9
-1.180, -9.211e-9
-1.170, -9.091e-9
-1.160, -8.968e-9
-1.150, -8.845e-9
-1.140, -8.728e-9
-1.130, -8.620e-9
-1.120, -8.506e-9
-1.110, -8.402e-9
-1.100, -8.294e-9
-1.090, -8.186e-9
-1.080, -8.070e-9
-1.070, -7.971e-9
-1.060, -7.851e-9
-1.050, -7.747e-9
-1.040, -7.642e-9
-1.030, -7.550e-9
-1.020, -7.430e-9
-1.010, -7.328e-9
-1.000, -7.208e-9
-0.990, -7.107e-9
-0.980, -6.999e-9
-0.970, -6.895e-9
-0.960, -6.793e-9
-0.950, -6.689e-9
-0.940, -6.581e-9
-0.930, -6.473e-9
-0.920, -6.375e-9
-0.910, -6.273e-9
-0.900, -6.172e-9
-0.890, -6.067e-9
-0.880, -5.963e-9
-0.870, -5.861e-9
-0.860, -5.757e-9
-0.850, -5.652e-9
-0.840, -5.551e-9
-0.830, -5.446e-9
-0.820, -5.348e-9
-0.810, -5.261e-9
-0.800, -5.175e-9
-0.790, -5.086e-9
-0.780, -4.988e-9
-0.770, -4.892e-9
-0.760, -4.800e-9
-0.750, -4.702e-9
-0.740, -4.606e-9
-0.730, -4.508e-9
-0.720, -4.419e-9
-0.710, -4.329e-9
-0.700, -4.237e-9
-0.690, -4.145e-9
-0.680, -4.059e-9
-0.670, -3.963e-9
-0.660, -3.874e-9
-0.650, -3.791e-9
-0.640, -3.705e-9
-0.630, -3.616e-9
-0.620, -3.536e-9
-0.610, -3.444e-9
-0.600, -3.358e-9
-0.590, -3.275e-9
-0.580, -3.191e-9
-0.570, -3.102e-9
-0.560, -3.028e-9
-0.550, -2.945e-9
-0.540, -2.856e-9
-0.530, -2.779e-9
-0.520, -2.699e-9
-0.510, -2.616e-9
-0.500, -2.539e-9
-0.490, -2.463e-9
-0.480, -2.386e-9
-0.470, -2.303e-9
-0.460, -2.226e-9
-0.450, -2.143e-9
-0.440, -2.072e-9
-0.430, -1.998e-9
-0.420, -1.921e-9
-0.410, -1.847e-9
-0.400, -1.770e-9
-0.390, -1.703e-9
-0.380, -1.632e-9
-0.370, -1.558e-9
-0.360, -1.484e-9
-0.350, -1.414e-9
-0.340, -1.346e-9
-0.330, -1.278e-9
-0.320, -1.201e-9
-0.310, -1.137e-9
-0.300, -1.072e-9
-0.290, -1.005e-9
-0.280, -9.278e-10
-0.270, -8.631e-10
-0.260, -7.985e-10
-0.250, -7.370e-10
-0.240, -6.754e-10
-0.230, -6.078e-10
-0.220, -5.370e-10
-0.210, -4.786e-10
-0.200, -4.049e-10
-0.190, -3.434e-10
-0.180, -2.848e-10
-0.170, -2.203e-10
-0.160, -1.618e-10
-0.150, -1.034e-10
-0.140, -3.878e-11
-0.130, 1.660e-11
-0.120, 8.112e-11
-0.110, 1.334e-10
-0.100, 1.888e-10
-0.090, 2.442e-10
-0.080, 3.057e-10
-0.070, 3.579e-10
-0.060, 4.102e-10
-0.050, 4.687e-10
-0.040, 5.241e-10
-0.030, 5.764e-10
-0.020, 6.348e-10
-0.010, 6.901e-10
-0.000, 7.455e-10
0.010, 8.009e-10
0.020, 8.562e-10
0.030, 9.086e-10
0.040, 9.608e-10
0.050, 1.016e-9
0.060, 1.062e-9
0.070, 1.115e-9
0.080, 1.152e-9
0.090, 1.210e-9
0.100, 1.259e-9
0.110, 1.315e-9
0.120, 1.370e-9
0.130, 1.410e-9
0.140, 1.468e-9
0.150, 1.508e-9
0.160, 1.564e-9
0.170, 1.601e-9
0.180, 1.653e-9
0.190, 1.693e-9
0.200, 1.748e-9
0.210, 1.785e-9
0.220, 1.837e-9
0.230, 1.877e-9
0.240, 1.933e-9
0.250, 1.976e-9
0.260, 2.025e-9
0.270, 2.071e-9
0.280, 2.117e-9
0.290, 2.157e-9
0.300, 2.207e-9
0.310, 2.247e-9
0.320, 2.293e-9
0.330, 2.345e-9
0.340, 2.388e-9
0.350, 2.428e-9
0.360, 2.468e-9
0.370, 2.502e-9
0.380, 2.542e-9
0.390, 2.591e-9
0.400, 2.625e-9
0.410, 2.665e-9
0.420, 2.714e-9
0.430, 2.751e-9
0.440, 2.797e-9
0.450, 2.834e-9
0.460, 2.871e-9
0.470, 2.920e-9
0.480, 2.951e-9
0.490, 2.997e-9
0.500, 3.034e-9
0.510, 3.074e-9
0.520, 3.114e-9
0.530, 3.148e-9
0.540, 3.188e-9
0.550, 3.225e-9
0.560, 3.255e-9
0.570, 3.292e-9
0.580, 3.326e-9
0.590, 3.369e-9
0.600, 3.403e-9
0.610, 3.440e-9
0.620, 3.477e-9
0.630, 3.511e-9
0.640, 3.547e-9
0.650, 3.581e-9
0.660, 3.618e-9
0.670, 3.646e-9
0.680, 3.683e-9
0.690, 3.711e-9
0.700, 3.741e-9
0.710, 3.769e-9
0.720, 3.800e-9
0.730, 3.827e-9
0.740, 3.858e-9
0.750, 3.889e-9
0.760, 3.920e-9
0.770, 3.950e-9
0.780, 3.966e-9
0.790, 3.981e-9
0.800, 4.012e-9
0.810, 4.046e-9
0.820, 4.070e-9
0.830, 4.104e-9
0.840, 4.132e-9
0.850, 4.163e-9
0.860, 4.190e-9
0.870, 4.218e-9
0.880, 4.224e-9
0.890, 4.246e-9
0.900, 4.258e-9
0.910, 4.270e-9
0.920, 4.289e-9
0.930, 4.310e-9
0.940, 4.320e-9
0.950, 4.335e-9
0.960, 4.363e-9
0.970, 4.378e-9
0.980, 4.396e-9
0.990, 4.403e-9
1.000, 4.412e-9
1.010, 4.427e-9
1.020, 4.443e-9
1.030, 4.461e-9
1.040, 4.467e-9
1.050, 4.470e-9
1.060, 4.479e-9
1.070, 4.486e-9
1.080, 4.495e-9
1.090, 4.504e-9
1.100, 4.507e-9
1.110, 4.519e-9
1.120, 4.516e-9
1.130, 4.529e-9
1.140, 4.541e-9
1.150, 4.547e-9
1.160, 4.559e-9
1.170, 4.569e-9
1.180, 4.572e-9
1.190, 4.575e-9
1.200, 4.584e-9
1.210, 4.584e-9
1.220, 4.587e-9
1.230, 4.590e-9
1.240, 4.593e-9
1.250, 4.602e-9
1.260, 4.612e-9
1.270, 4.596e-9
1.280, 4.599e-9
1.290, 4.590e-9
1.300, 4.606e-9
1.310, 4.609e-9
1.320, 4.602e-9
1.330, 4.606e-9
1.340, 4.599e-9
1.350, 4.593e-9
1.360, 4.593e-9
1.370, 4.596e-9
1.380, 4.609e-9
1.390, 4.624e-9
1.400, 4.664e-9
1.410, 4.701e-9
1.420, 4.744e-9
1.430, 4.766e-9
1.440, 4.778e-9
1.450, 4.759e-9
1.460, 4.759e-9
1.470, 4.741e-9
1.480, 4.726e-9
1.490, 4.695e-9
1.500, 4.661e-9
1.510, 4.664e-9
1.520, 4.673e-9
1.530, 4.652e-9
1.540, 4.649e-9
1.550, 4.621e-9
1.560, 4.590e-9
1.570, 4.602e-9
1.580, 4.618e-9
1.590, 4.642e-9
1.600, 4.649e-9
1.610, 4.642e-9
1.620, 4.642e-9
1.630, 4.661e-9
1.640, 4.661e-9
1.650, 4.673e-9
1.660, 4.695e-9
1.670, 4.713e-9
1.680, 4.689e-9
1.690, 4.658e-9
1.700, 4.655e-9
1.710, 4.642e-9
1.720, 4.667e-9
1.730, 4.689e-9
1.740, 4.695e-9
1.750, 4.698e-9
1.760, 4.710e-9
1.770, 4.723e-9
1.780, 4.726e-9
1.790, 4.716e-9
1.800, 4.723e-9
1.810, 4.741e-9
1.820, 4.750e-9
1.830, 4.753e-9
1.840, 4.753e-9
1.850, 4.781e-9
1.860, 4.793e-9
1.870, 4.796e-9
1.880, 4.799e-9
1.890, 4.790e-9
1.900, 4.802e-9
1.910, 4.806e-9
1.920, 4.802e-9
1.930, 4.793e-9
1.940, 4.802e-9
1.950, 4.821e-9
1.960, 4.827e-9
1.970, 4.806e-9
1.980, 4.799e-9
1.990, 4.793e-9
