# Supplementary material for: An Insulin-Modified pH-Responsive Nanopipette Based on Ion Current Rectification
Source: Sensors (Basel). 2024 Jun 30;24(13):4264. doi: 10.3390/s24134264 (PMC11244478; doi:10.3390/s24134264)
Supplement: Supplementary file 1 [file sensors-24-04264-s001.zip › Selectivity/4 7.txt]

Aug. 5, 2023   11:38:13
Linear Sweep Voltammetry
File: s:\Data Source:  Experiment
Instrument Model:  CHI830D
Header: 
Note: 

Init E (V) = -2
Final E (V) = 2
Scan Rate (V/s) = 0.5
Sample Interval (V) = 0.01
Quiet Time (sec) = 2
Sensitivity (A/V) = 1e-7

Ep = 1.850V
ip = 2.787e-10A
Ah = 7.101e-12C

Potential/V, Current/A

-2.000, -1.477e-7
-1.990, -1.472e-7
-1.980, -1.465e-7
-1.970, -1.458e-7
-1.960, -1.449e-7
-1.950, -1.442e-7
-1.940, -1.434e-7
-1.930, -1.428e-7
-1.920, -1.423e-7
-1.910, -1.417e-7
-1.900, -1.410e-7
-1.890, -1.404e-7
-1.880, -1.396e-7
-1.870, -1.388e-7
-1.860, -1.381e-7
-1.850, -1.375e-7
-1.840, -1.367e-7
-1.830, -1.358e-7
-1.820, -1.350e-7
-1.810, -1.345e-7
-1.800, -1.339e-7
-1.790, -1.332e-7
-1.780, -1.326e-7
-1.770, -1.320e-7
-1.760, -1.310e-7
-1.750, -1.301e-7
-1.740, -1.290e-7
-1.730, -1.282e-7
-1.720, -1.274e-7
-1.710, -1.266e-7
-1.700, -1.259e-7
-1.690, -1.252e-7
-1.680, -1.246e-7
-1.670, -1.238e-7
-1.660, -1.231e-7
-1.650, -1.222e-7
-1.640, -1.213e-7
-1.630, -1.206e-7
-1.620, -1.198e-7
-1.610, -1.189e-7
-1.600, -1.180e-7
-1.590, -1.175e-7
-1.580, -1.167e-7
-1.570, -1.159e-7
-1.560, -1.151e-7
-1.550, -1.142e-7
-1.540, -1.134e-7
-1.530, -1.126e-7
-1.520, -1.119e-7
-1.510, -1.111e-7
-1.500, -1.102e-7
-1.490, -1.095e-7
-1.480, -1.087e-7
-1.470, -1.079e-7
-1.460, -1.071e-7
-1.450, -1.065e-7
-1.440, -1.058e-7
-1.430, -1.049e-7
-1.420, -1.041e-7
-1.410, -1.033e-7
-1.400, -1.026e-7
-1.390, -1.018e-7
-1.380, -1.009e-7
-1.370, -1.001e-7
-1.360, -9.921e-8
-1.350, -9.863e-8
-1.340, -9.790e-8
-1.330, -9.705e-8
-1.320, -9.622e-8
-1.310, -9.533e-8
-1.300, -9.463e-8
-1.290, -9.379e-8
-1.280, -9.301e-8
-1.270, -9.229e-8
-1.260, -9.156e-8
-1.250, -9.087e-8
-1.240, -9.011e-8
-1.230, -8.934e-8
-1.220, -8.865e-8
-1.210, -8.789e-8
-1.200, -8.720e-8
-1.190, -8.626e-8
-1.180, -8.541e-8
-1.170, -8.465e-8
-1.160, -8.386e-8
-1.150, -8.282e-8
-1.140, -8.201e-8
-1.130, -8.128e-8
-1.120, -8.070e-8
-1.110, -7.983e-8
-1.100, -7.905e-8
-1.090, -7.813e-8
-1.080, -7.716e-8
-1.070, -7.643e-8
-1.060, -7.557e-8
-1.050, -7.487e-8
-1.040, -7.393e-8
-1.030, -7.307e-8
-1.020, -7.223e-8
-1.010, -7.144e-8
-1.000, -7.065e-8
-0.990, -6.972e-8
-0.980, -6.885e-8
-0.970, -6.807e-8
-0.960, -6.731e-8
-0.950, -6.643e-8
-0.940, -6.579e-8
-0.930, -6.500e-8
-0.920, -6.418e-8
-0.910, -6.334e-8
-0.900, -6.253e-8
-0.890, -6.182e-8
-0.880, -6.098e-8
-0.870, -6.023e-8
-0.860, -5.948e-8
-0.850, -5.873e-8
-0.840, -5.795e-8
-0.830, -5.710e-8
-0.820, -5.641e-8
-0.810, -5.572e-8
-0.800, -5.488e-8
-0.790, -5.409e-8
-0.780, -5.332e-8
-0.770, -5.250e-8
-0.760, -5.176e-8
-0.750, -5.094e-8
-0.740, -5.021e-8
-0.730, -4.947e-8
-0.720, -4.884e-8
-0.710, -4.802e-8
-0.700, -4.724e-8
-0.690, -4.646e-8
-0.680, -4.572e-8
-0.670, -4.497e-8
-0.660, -4.424e-8
-0.650, -4.346e-8
-0.640, -4.266e-8
-0.630, -4.193e-8
-0.620, -4.116e-8
-0.610, -4.039e-8
-0.600, -3.965e-8
-0.590, -3.895e-8
-0.580, -3.820e-8
-0.570, -3.746e-8
-0.560, -3.672e-8
-0.550, -3.595e-8
-0.540, -3.523e-8
-0.530, -3.450e-8
-0.520, -3.371e-8
-0.510, -3.298e-8
-0.500, -3.223e-8
-0.490, -3.149e-8
-0.480, -3.081e-8
-0.470, -3.008e-8
-0.460, -2.938e-8
-0.450, -2.867e-8
-0.440, -2.796e-8
-0.430, -2.731e-8
-0.420, -2.658e-8
-0.410, -2.589e-8
-0.400, -2.518e-8
-0.390, -2.449e-8
-0.380, -2.377e-8
-0.370, -2.309e-8
-0.360, -2.236e-8
-0.350, -2.165e-8
-0.340, -2.096e-8
-0.330, -2.029e-8
-0.320, -1.962e-8
-0.310, -1.893e-8
-0.300, -1.824e-8
-0.290, -1.757e-8
-0.280, -1.691e-8
-0.270, -1.625e-8
-0.260, -1.559e-8
-0.250, -1.496e-8
-0.240, -1.430e-8
-0.230, -1.366e-8
-0.220, -1.302e-8
-0.210, -1.238e-8
-0.200, -1.175e-8
-0.190, -1.115e-8
-0.180, -1.052e-8
-0.170, -9.897e-9
-0.160, -9.272e-9
-0.150, -8.657e-9
-0.140, -8.054e-9
-0.130, -7.439e-9
-0.120, -6.842e-9
-0.110, -6.129e-9
-0.100, -5.683e-9
-0.090, -5.157e-9
-0.080, -4.576e-9
-0.070, -3.988e-9
-0.060, -3.407e-9
-0.050, -2.841e-9
-0.040, -2.306e-9
-0.030, -1.783e-9
-0.020, -1.346e-9
-0.010, -9.278e-10
-0.000, -6.109e-10
0.010, 9.962e-11
0.020, 8.408e-10
0.030, 1.490e-9
0.040, 1.982e-9
0.050, 2.431e-9
0.060, 2.855e-9
0.070, 3.283e-9
0.080, 3.717e-9
0.090, 4.153e-9
0.100, 4.572e-9
0.110, 4.984e-9
0.120, 5.393e-9
0.130, 5.802e-9
0.140, 6.199e-9
0.150, 6.592e-9
0.160, 6.989e-9
0.170, 7.386e-9
0.180, 7.780e-9
0.190, 8.158e-9
0.200, 8.533e-9
0.210, 8.899e-9
0.220, 9.265e-9
0.230, 9.644e-9
0.240, 1.001e-8
0.250, 1.036e-8
0.260, 1.072e-8
0.270, 1.109e-8
0.280, 1.143e-8
0.290, 1.177e-8
0.300, 1.212e-8
0.310, 1.247e-8
0.320, 1.294e-8
0.330, 1.299e-8
0.340, 1.322e-8
0.350, 1.370e-8
0.360, 1.404e-8
0.370, 1.434e-8
0.380, 1.464e-8
0.390, 1.496e-8
0.400, 1.525e-8
0.410, 1.557e-8
0.420, 1.586e-8
0.430, 1.611e-8
0.440, 1.637e-8
0.450, 1.665e-8
0.460, 1.696e-8
0.470, 1.738e-8
0.480, 1.735e-8
0.490, 1.737e-8
0.500, 1.792e-8
0.510, 1.817e-8
0.520, 1.840e-8
0.530, 1.864e-8
0.540, 1.890e-8
0.550, 1.914e-8
0.560, 1.936e-8
0.570, 1.955e-8
0.580, 1.973e-8
0.590, 1.993e-8
0.600, 2.014e-8
0.610, 2.031e-8
0.620, 2.052e-8
0.630, 2.072e-8
0.640, 2.089e-8
0.650, 2.105e-8
0.660, 2.120e-8
0.670, 2.135e-8
0.680, 2.153e-8
0.690, 2.172e-8
0.700, 2.184e-8
0.710, 2.200e-8
0.720, 2.211e-8
0.730, 2.156e-8
0.740, 2.167e-8
0.750, 2.186e-8
0.760, 2.205e-8
0.770, 2.218e-8
0.780, 2.236e-8
0.790, 2.251e-8
0.800, 2.265e-8
0.810, 2.281e-8
0.820, 2.290e-8
0.830, 2.300e-8
0.840, 2.313e-8
0.850, 2.327e-8
0.860, 2.332e-8
0.870, 2.340e-8
0.880, 2.347e-8
0.890, 2.354e-8
0.900, 2.365e-8
0.910, 2.375e-8
0.920, 2.386e-8
0.930, 2.404e-8
0.940, 2.390e-8
0.950, 2.378e-8
0.960, 2.366e-8
0.970, 2.404e-8
0.980, 2.428e-8
0.990, 2.441e-8
1.000, 2.446e-8
1.010, 2.451e-8
1.020, 2.459e-8
1.030, 2.465e-8
1.040, 2.470e-8
1.050, 2.476e-8
1.060, 2.482e-8
1.070, 2.489e-8
1.080, 2.492e-8
1.090, 2.495e-8
1.100, 2.505e-8
1.110, 2.504e-8
1.120, 2.507e-8
1.130, 2.516e-8
1.140, 2.525e-8
1.150, 2.520e-8
1.160, 2.522e-8
1.170, 2.530e-8
1.180, 2.537e-8
1.190, 2.544e-8
1.200, 2.553e-8
1.210, 2.559e-8
1.220, 2.582e-8
1.230, 2.576e-8
1.240, 2.559e-8
1.250, 2.560e-8
1.260, 2.570e-8
1.270, 2.564e-8
1.280, 2.566e-8
1.290, 2.595e-8
1.300, 2.584e-8
1.310, 2.596e-8
1.320, 2.609e-8
1.330, 2.614e-8
1.340, 2.623e-8
1.350, 2.620e-8
1.360, 2.622e-8
1.370, 2.623e-8
1.380, 2.631e-8
1.390, 2.634e-8
1.400, 2.637e-8
1.410, 2.635e-8
1.420, 2.636e-8
1.430, 2.630e-8
1.440, 2.633e-8
1.450, 2.627e-8
1.460, 2.621e-8
1.470, 2.628e-8
1.480, 2.640e-8
1.490, 2.645e-8
1.500, 2.647e-8
1.510, 2.647e-8
1.520, 2.669e-8
1.530, 2.647e-8
1.540, 2.646e-8
1.550, 2.646e-8
1.560, 2.633e-8
1.570, 2.627e-8
1.580, 2.634e-8
1.590, 2.638e-8
1.600, 2.644e-8
1.610, 2.646e-8
1.620, 2.650e-8
1.630, 2.650e-8
1.640, 2.655e-8
1.650, 2.660e-8
1.660, 2.663e-8
1.670, 2.665e-8
1.680, 2.674e-8
1.690, 2.675e-8
1.700, 2.677e-8
1.710, 2.682e-8
1.720, 2.678e-8
1.730, 2.678e-8
1.740, 2.674e-8
1.750, 2.693e-8
1.760, 2.693e-8
1.770, 2.683e-8
1.780, 2.707e-8
1.790, 2.703e-8
1.800, 2.719e-8
1.810, 2.723e-8
1.820, 2.705e-8
1.830, 2.704e-8
1.840, 2.717e-8
1.850, 2.742e-8
1.860, 2.742e-8
1.870, 2.731e-8
1.880, 2.715e-8
1.890, 2.727e-8
1.900, 2.730e-8
1.910, 2.726e-8
1.920, 2.719e-8
1.930, 2.719e-8
1.940, 2.712e-8
1.950, 2.720e-8
1.960, 2.723e-8
1.970, 2.715e-8
1.980, 2.739e-8
1.990, 2.703e-8
