# Supplementary material for: An Insulin-Modified pH-Responsive Nanopipette Based on Ion Current Rectification
Source: Sensors (Basel). 2024 Jun 30;24(13):4264. doi: 10.3390/s24134264 (PMC11244478; doi:10.3390/s24134264)
Supplement: Supplementary file 1 [file sensors-24-04264-s001.zip › Selectivity/4 aa.txt]

Aug. 5, 2023   11:34:13
Linear Sweep Voltammetry
File: s:\Data Source:  Experiment
Instrument Model:  CHI830D
Header: 
Note: 

Init E (V) = -2
Final E (V) = 2
Scan Rate (V/s) = 0.5
Sample Interval (V) = 0.01
Quiet Time (sec) = 2
Sensitivity (A/V) = 1e-7

Ep = 1.630V
ip = 1.877e-10A
Ah = 7.024e-11C

Potential/V, Current/A

-2.000, -1.385e-7
-1.990, -1.378e-7
-1.980, -1.370e-7
-1.970, -1.364e-7
-1.960, -1.357e-7
-1.950, -1.350e-7
-1.940, -1.344e-7
-1.930, -1.338e-7
-1.920, -1.333e-7
-1.910, -1.328e-7
-1.900, -1.319e-7
-1.890, -1.313e-7
-1.880, -1.306e-7
-1.870, -1.298e-7
-1.860, -1.288e-7
-1.850, -1.285e-7
-1.840, -1.278e-7
-1.830, -1.271e-7
-1.820, -1.265e-7
-1.810, -1.258e-7
-1.800, -1.252e-7
-1.790, -1.246e-7
-1.780, -1.241e-7
-1.770, -1.232e-7
-1.760, -1.224e-7
-1.750, -1.218e-7
-1.740, -1.211e-7
-1.730, -1.202e-7
-1.720, -1.196e-7
-1.710, -1.188e-7
-1.700, -1.181e-7
-1.690, -1.173e-7
-1.680, -1.166e-7
-1.670, -1.159e-7
-1.660, -1.153e-7
-1.650, -1.146e-7
-1.640, -1.139e-7
-1.630, -1.133e-7
-1.620, -1.127e-7
-1.610, -1.118e-7
-1.600, -1.111e-7
-1.590, -1.104e-7
-1.580, -1.096e-7
-1.570, -1.088e-7
-1.560, -1.081e-7
-1.550, -1.074e-7
-1.540, -1.066e-7
-1.530, -1.056e-7
-1.520, -1.050e-7
-1.510, -1.043e-7
-1.500, -1.034e-7
-1.490, -1.027e-7
-1.480, -1.020e-7
-1.470, -1.011e-7
-1.460, -1.003e-7
-1.450, -9.951e-8
-1.440, -9.892e-8
-1.430, -9.841e-8
-1.420, -9.764e-8
-1.410, -9.691e-8
-1.400, -9.631e-8
-1.390, -9.549e-8
-1.380, -9.463e-8
-1.370, -9.390e-8
-1.360, -9.314e-8
-1.350, -9.235e-8
-1.340, -9.147e-8
-1.330, -9.072e-8
-1.320, -8.990e-8
-1.310, -8.922e-8
-1.300, -8.852e-8
-1.290, -8.764e-8
-1.280, -8.677e-8
-1.270, -8.601e-8
-1.260, -8.518e-8
-1.250, -8.430e-8
-1.240, -8.352e-8
-1.230, -8.282e-8
-1.220, -8.204e-8
-1.210, -8.108e-8
-1.200, -8.029e-8
-1.190, -7.958e-8
-1.180, -7.881e-8
-1.170, -7.813e-8
-1.160, -7.746e-8
-1.150, -7.667e-8
-1.140, -7.585e-8
-1.130, -7.505e-8
-1.120, -7.424e-8
-1.110, -7.363e-8
-1.100, -7.291e-8
-1.090, -7.217e-8
-1.080, -7.141e-8
-1.070, -7.057e-8
-1.060, -6.977e-8
-1.050, -6.915e-8
-1.040, -6.851e-8
-1.030, -6.774e-8
-1.020, -6.701e-8
-1.010, -6.629e-8
-1.000, -6.544e-8
-0.990, -6.471e-8
-0.980, -6.404e-8
-0.970, -6.331e-8
-0.960, -6.248e-8
-0.950, -6.182e-8
-0.940, -6.113e-8
-0.930, -6.044e-8
-0.920, -5.969e-8
-0.910, -5.900e-8
-0.900, -5.824e-8
-0.890, -5.746e-8
-0.880, -5.679e-8
-0.870, -5.598e-8
-0.860, -5.523e-8
-0.850, -5.451e-8
-0.840, -5.374e-8
-0.830, -5.302e-8
-0.820, -5.229e-8
-0.810, -5.158e-8
-0.800, -5.085e-8
-0.790, -5.016e-8
-0.780, -4.945e-8
-0.770, -4.876e-8
-0.760, -4.810e-8
-0.750, -4.737e-8
-0.740, -4.661e-8
-0.730, -4.588e-8
-0.720, -4.510e-8
-0.710, -4.444e-8
-0.700, -4.374e-8
-0.690, -4.307e-8
-0.680, -4.238e-8
-0.670, -4.168e-8
-0.660, -4.096e-8
-0.650, -4.032e-8
-0.640, -3.960e-8
-0.630, -3.889e-8
-0.620, -3.819e-8
-0.610, -3.748e-8
-0.600, -3.679e-8
-0.590, -3.606e-8
-0.580, -3.540e-8
-0.570, -3.471e-8
-0.560, -3.405e-8
-0.550, -3.336e-8
-0.540, -3.269e-8
-0.530, -3.201e-8
-0.520, -3.133e-8
-0.510, -3.064e-8
-0.500, -3.002e-8
-0.490, -2.934e-8
-0.480, -2.867e-8
-0.470, -2.800e-8
-0.460, -2.736e-8
-0.450, -2.669e-8
-0.440, -2.605e-8
-0.430, -2.540e-8
-0.420, -2.475e-8
-0.410, -2.409e-8
-0.400, -2.344e-8
-0.390, -2.282e-8
-0.380, -2.218e-8
-0.370, -2.156e-8
-0.360, -2.091e-8
-0.350, -2.028e-8
-0.340, -1.965e-8
-0.330, -1.903e-8
-0.320, -1.839e-8
-0.310, -1.775e-8
-0.300, -1.713e-8
-0.290, -1.651e-8
-0.280, -1.589e-8
-0.270, -1.527e-8
-0.260, -1.465e-8
-0.250, -1.406e-8
-0.240, -1.347e-8
-0.230, -1.290e-8
-0.220, -1.233e-8
-0.210, -1.175e-8
-0.200, -1.115e-8
-0.190, -1.057e-8
-0.180, -9.986e-9
-0.170, -9.377e-9
-0.160, -8.805e-9
-0.150, -8.242e-9
-0.140, -7.670e-9
-0.130, -7.107e-9
-0.120, -6.559e-9
-0.110, -6.006e-9
-0.100, -5.443e-9
-0.090, -4.898e-9
-0.080, -4.357e-9
-0.070, -3.813e-9
-0.060, -3.284e-9
-0.050, -2.742e-9
-0.040, -2.213e-9
-0.030, -1.691e-9
-0.020, -1.171e-9
-0.010, -6.478e-10
-0.000, -1.311e-10
0.010, 3.764e-10
0.020, 8.808e-10
0.030, 1.382e-9
0.040, 1.877e-9
0.050, 2.373e-9
0.060, 2.859e-9
0.070, 3.332e-9
0.080, 3.806e-9
0.090, 4.270e-9
0.100, 4.738e-9
0.110, 5.190e-9
0.120, 5.648e-9
0.130, 6.094e-9
0.140, 6.377e-9
0.150, 6.531e-9
0.160, 6.869e-9
0.170, 7.257e-9
0.180, 7.657e-9
0.190, 8.047e-9
0.200, 8.444e-9
0.210, 8.826e-9
0.220, 9.204e-9
0.230, 9.582e-9
0.240, 9.954e-9
0.250, 1.034e-8
0.260, 1.070e-8
0.270, 1.106e-8
0.280, 1.143e-8
0.290, 1.179e-8
0.300, 1.215e-8
0.310, 1.250e-8
0.320, 1.284e-8
0.330, 1.319e-8
0.340, 1.353e-8
0.350, 1.386e-8
0.360, 1.418e-8
0.370, 1.451e-8
0.380, 1.484e-8
0.390, 1.517e-8
0.400, 1.549e-8
0.410, 1.581e-8
0.420, 1.612e-8
0.430, 1.643e-8
0.440, 1.675e-8
0.450, 1.705e-8
0.460, 1.735e-8
0.470, 1.763e-8
0.480, 1.791e-8
0.490, 1.822e-8
0.500, 1.849e-8
0.510, 1.878e-8
0.520, 1.905e-8
0.530, 1.931e-8
0.540, 1.957e-8
0.550, 1.982e-8
0.560, 2.010e-8
0.570, 2.036e-8
0.580, 2.057e-8
0.590, 2.083e-8
0.600, 2.108e-8
0.610, 2.134e-8
0.620, 2.158e-8
0.630, 2.183e-8
0.640, 2.208e-8
0.650, 2.236e-8
0.660, 2.256e-8
0.670, 2.280e-8
0.680, 2.303e-8
0.690, 2.321e-8
0.700, 2.347e-8
0.710, 2.371e-8
0.720, 2.389e-8
0.730, 2.405e-8
0.740, 2.428e-8
0.750, 2.444e-8
0.760, 2.462e-8
0.770, 2.479e-8
0.780, 2.495e-8
0.790, 2.508e-8
0.800, 2.525e-8
0.810, 2.541e-8
0.820, 2.554e-8
0.830, 2.568e-8
0.840, 2.587e-8
0.850, 2.608e-8
0.860, 2.617e-8
0.870, 2.625e-8
0.880, 2.644e-8
0.890, 2.663e-8
0.900, 2.675e-8
0.910, 2.684e-8
0.920, 2.702e-8
0.930, 2.716e-8
0.940, 2.737e-8
0.950, 2.758e-8
0.960, 2.777e-8
0.970, 2.780e-8
0.980, 2.779e-8
0.990, 2.791e-8
1.000, 2.808e-8
1.010, 2.825e-8
1.020, 2.836e-8
1.030, 2.838e-8
1.040, 2.843e-8
1.050, 2.852e-8
1.060, 2.865e-8
1.070, 2.882e-8
1.080, 2.894e-8
1.090, 2.901e-8
1.100, 2.906e-8
1.110, 2.914e-8
1.120, 2.926e-8
1.130, 2.925e-8
1.140, 2.932e-8
1.150, 2.931e-8
1.160, 2.945e-8
1.170, 2.959e-8
1.180, 2.959e-8
1.190, 2.974e-8
1.200, 2.973e-8
1.210, 2.961e-8
1.220, 2.981e-8
1.230, 2.992e-8
1.240, 3.004e-8
1.250, 3.009e-8
1.260, 3.022e-8
1.270, 3.047e-8
1.280, 3.053e-8
1.290, 3.052e-8
1.300, 3.060e-8
1.310, 3.073e-8
1.320, 3.070e-8
1.330, 3.078e-8
1.340, 3.083e-8
1.350, 3.096e-8
1.360, 3.096e-8
1.370, 3.106e-8
1.380, 3.119e-8
1.390, 3.112e-8
1.400, 3.119e-8
1.410, 3.117e-8
1.420, 3.127e-8
1.430, 3.133e-8
1.440, 3.133e-8
1.450, 3.145e-8
1.460, 3.149e-8
1.470, 3.148e-8
1.480, 3.147e-8
1.490, 3.163e-8
1.500, 3.164e-8
1.510, 3.156e-8
1.520, 3.163e-8
1.530, 3.165e-8
1.540, 3.157e-8
1.550, 3.163e-8
1.560, 3.172e-8
1.570, 3.182e-8
1.580, 3.183e-8
1.590, 3.175e-8
1.600, 3.170e-8
1.610, 3.172e-8
1.620, 3.176e-8
1.630, 3.185e-8
1.640, 3.187e-8
1.650, 3.191e-8
1.660, 3.194e-8
1.670, 3.200e-8
1.680, 3.209e-8
1.690, 3.211e-8
1.700, 3.217e-8
1.710, 3.215e-8
1.720, 3.211e-8
1.730, 3.222e-8
1.740, 3.236e-8
1.750, 3.236e-8
1.760, 3.227e-8
1.770, 3.230e-8
1.780, 3.243e-8
1.790, 3.230e-8
1.800, 3.230e-8
1.810, 3.225e-8
1.820, 3.220e-8
1.830, 3.224e-8
1.840, 3.219e-8
1.850, 3.219e-8
1.860, 3.220e-8
1.870, 3.223e-8
1.880, 3.234e-8
1.890, 3.228e-8
1.900, 3.238e-8
1.910, 3.253e-8
1.920, 3.247e-8
1.930, 3.250e-8
1.940, 3.260e-8
1.950, 3.263e-8
1.960, 3.262e-8
1.970, 3.267e-8
1.980, 3.265e-8
1.990, 3.265e-8
