# Supplementary material for: An Insulin-Modified pH-Responsive Nanopipette Based on Ion Current Rectification
Source: Sensors (Basel). 2024 Jun 30;24(13):4264. doi: 10.3390/s24134264 (PMC11244478; doi:10.3390/s24134264)
Supplement: Supplementary file 1 [file sensors-24-04264-s001.zip › Selectivity/4 alcl3.txt]

Aug. 5, 2023   11:33:51
Linear Sweep Voltammetry
File: s:\Data Source:  Experiment
Instrument Model:  CHI830D
Header: 
Note: 

Init E (V) = -2
Final E (V) = 2
Scan Rate (V/s) = 0.5
Sample Interval (V) = 0.01
Quiet Time (sec) = 2
Sensitivity (A/V) = 1e-7

Ep = 1.830V
ip = 1.810e-10A
Ah = 2.490e-11C

Potential/V, Current/A

-2.000, -1.343e-7
-1.990, -1.337e-7
-1.980, -1.332e-7
-1.970, -1.327e-7
-1.960, -1.320e-7
-1.950, -1.313e-7
-1.940, -1.307e-7
-1.930, -1.301e-7
-1.920, -1.297e-7
-1.910, -1.290e-7
-1.900, -1.282e-7
-1.890, -1.275e-7
-1.880, -1.269e-7
-1.870, -1.263e-7
-1.860, -1.258e-7
-1.850, -1.254e-7
-1.840, -1.246e-7
-1.830, -1.238e-7
-1.820, -1.231e-7
-1.810, -1.224e-7
-1.800, -1.217e-7
-1.790, -1.209e-7
-1.780, -1.204e-7
-1.770, -1.195e-7
-1.760, -1.190e-7
-1.750, -1.183e-7
-1.740, -1.176e-7
-1.730, -1.170e-7
-1.720, -1.163e-7
-1.710, -1.156e-7
-1.700, -1.150e-7
-1.690, -1.141e-7
-1.680, -1.134e-7
-1.670, -1.126e-7
-1.660, -1.119e-7
-1.650, -1.112e-7
-1.640, -1.105e-7
-1.630, -1.097e-7
-1.620, -1.090e-7
-1.610, -1.084e-7
-1.600, -1.075e-7
-1.590, -1.068e-7
-1.580, -1.061e-7
-1.570, -1.055e-7
-1.560, -1.047e-7
-1.550, -1.041e-7
-1.540, -1.034e-7
-1.530, -1.026e-7
-1.520, -1.018e-7
-1.510, -1.011e-7
-1.500, -1.003e-7
-1.490, -9.961e-8
-1.480, -9.888e-8
-1.470, -9.821e-8
-1.460, -9.763e-8
-1.450, -9.694e-8
-1.440, -9.608e-8
-1.430, -9.547e-8
-1.420, -9.475e-8
-1.410, -9.395e-8
-1.400, -9.314e-8
-1.390, -9.227e-8
-1.380, -9.155e-8
-1.370, -9.084e-8
-1.360, -9.010e-8
-1.350, -8.938e-8
-1.340, -8.866e-8
-1.330, -8.778e-8
-1.320, -8.701e-8
-1.310, -8.587e-8
-1.300, -8.499e-8
-1.290, -8.425e-8
-1.280, -8.350e-8
-1.270, -8.289e-8
-1.260, -8.205e-8
-1.250, -8.128e-8
-1.240, -8.066e-8
-1.230, -7.998e-8
-1.220, -7.921e-8
-1.210, -7.845e-8
-1.200, -7.766e-8
-1.190, -7.693e-8
-1.180, -7.614e-8
-1.170, -7.537e-8
-1.160, -7.463e-8
-1.150, -7.402e-8
-1.140, -7.343e-8
-1.130, -7.270e-8
-1.120, -7.192e-8
-1.110, -7.116e-8
-1.100, -7.046e-8
-1.090, -6.975e-8
-1.080, -6.924e-8
-1.070, -6.853e-8
-1.060, -6.771e-8
-1.050, -6.710e-8
-1.040, -6.649e-8
-1.030, -6.582e-8
-1.020, -6.516e-8
-1.010, -6.446e-8
-1.000, -6.370e-8
-0.990, -6.297e-8
-0.980, -6.224e-8
-0.970, -6.145e-8
-0.960, -6.072e-8
-0.950, -6.002e-8
-0.940, -5.922e-8
-0.930, -5.850e-8
-0.920, -5.778e-8
-0.910, -5.711e-8
-0.900, -5.637e-8
-0.890, -5.577e-8
-0.880, -5.504e-8
-0.870, -5.430e-8
-0.860, -5.358e-8
-0.850, -5.285e-8
-0.840, -5.209e-8
-0.830, -5.135e-8
-0.820, -5.063e-8
-0.810, -4.993e-8
-0.800, -4.926e-8
-0.790, -4.859e-8
-0.780, -4.797e-8
-0.770, -4.728e-8
-0.760, -4.658e-8
-0.750, -4.589e-8
-0.740, -4.522e-8
-0.730, -4.451e-8
-0.720, -4.382e-8
-0.710, -4.310e-8
-0.700, -4.239e-8
-0.690, -4.172e-8
-0.680, -4.105e-8
-0.670, -4.039e-8
-0.660, -3.971e-8
-0.650, -3.906e-8
-0.640, -3.837e-8
-0.630, -3.762e-8
-0.620, -3.693e-8
-0.610, -3.627e-8
-0.600, -3.560e-8
-0.590, -3.498e-8
-0.580, -3.431e-8
-0.570, -3.366e-8
-0.560, -3.300e-8
-0.550, -3.230e-8
-0.540, -3.165e-8
-0.530, -3.101e-8
-0.520, -3.034e-8
-0.510, -2.969e-8
-0.500, -2.904e-8
-0.490, -2.836e-8
-0.480, -2.772e-8
-0.470, -2.705e-8
-0.460, -2.643e-8
-0.450, -2.582e-8
-0.440, -2.521e-8
-0.430, -2.456e-8
-0.420, -2.395e-8
-0.410, -2.332e-8
-0.400, -2.272e-8
-0.390, -2.210e-8
-0.380, -2.148e-8
-0.370, -2.084e-8
-0.360, -2.022e-8
-0.350, -1.962e-8
-0.340, -1.900e-8
-0.330, -1.840e-8
-0.320, -1.777e-8
-0.310, -1.716e-8
-0.300, -1.658e-8
-0.290, -1.600e-8
-0.280, -1.540e-8
-0.270, -1.482e-8
-0.260, -1.423e-8
-0.250, -1.364e-8
-0.240, -1.305e-8
-0.230, -1.247e-8
-0.220, -1.190e-8
-0.210, -1.134e-8
-0.200, -1.078e-8
-0.190, -1.021e-8
-0.180, -9.644e-9
-0.170, -9.088e-9
-0.160, -8.525e-9
-0.150, -7.971e-9
-0.140, -7.430e-9
-0.130, -6.892e-9
-0.120, -6.350e-9
-0.110, -5.812e-9
-0.100, -5.280e-9
-0.090, -4.748e-9
-0.080, -4.222e-9
-0.070, -3.705e-9
-0.060, -3.182e-9
-0.050, -2.672e-9
-0.040, -2.164e-9
-0.030, -1.657e-9
-0.020, -1.143e-9
-0.010, -6.447e-10
-0.000, -1.557e-10
0.010, 3.333e-10
0.020, 8.286e-10
0.030, 1.318e-9
0.040, 1.794e-9
0.050, 2.271e-9
0.060, 2.742e-9
0.070, 3.225e-9
0.080, 3.692e-9
0.090, 4.156e-9
0.100, 4.618e-9
0.110, 5.076e-9
0.120, 5.525e-9
0.130, 5.974e-9
0.140, 6.374e-9
0.150, 6.759e-9
0.160, 7.048e-9
0.170, 7.291e-9
0.180, 7.623e-9
0.190, 8.014e-9
0.200, 8.404e-9
0.210, 8.795e-9
0.220, 9.188e-9
0.230, 9.573e-9
0.240, 9.960e-9
0.250, 1.035e-8
0.260, 1.072e-8
0.270, 1.109e-8
0.280, 1.146e-8
0.290, 1.182e-8
0.300, 1.219e-8
0.310, 1.255e-8
0.320, 1.290e-8
0.330, 1.325e-8
0.340, 1.359e-8
0.350, 1.393e-8
0.360, 1.428e-8
0.370, 1.462e-8
0.380, 1.497e-8
0.390, 1.530e-8
0.400, 1.564e-8
0.410, 1.598e-8
0.420, 1.632e-8
0.430, 1.666e-8
0.440, 1.699e-8
0.450, 1.732e-8
0.460, 1.766e-8
0.470, 1.798e-8
0.480, 1.829e-8
0.490, 1.858e-8
0.500, 1.890e-8
0.510, 1.920e-8
0.520, 1.953e-8
0.530, 1.984e-8
0.540, 2.013e-8
0.550, 2.041e-8
0.560, 2.067e-8
0.570, 2.095e-8
0.580, 2.121e-8
0.590, 2.147e-8
0.600, 2.176e-8
0.610, 2.207e-8
0.620, 2.234e-8
0.630, 2.260e-8
0.640, 2.285e-8
0.650, 2.312e-8
0.660, 2.338e-8
0.670, 2.360e-8
0.680, 2.381e-8
0.690, 2.405e-8
0.700, 2.434e-8
0.710, 2.459e-8
0.720, 2.484e-8
0.730, 2.505e-8
0.740, 2.524e-8
0.750, 2.542e-8
0.760, 2.563e-8
0.770, 2.584e-8
0.780, 2.607e-8
0.790, 2.625e-8
0.800, 2.640e-8
0.810, 2.662e-8
0.820, 2.688e-8
0.830, 2.709e-8
0.840, 2.723e-8
0.850, 2.735e-8
0.860, 2.750e-8
0.870, 2.768e-8
0.880, 2.788e-8
0.890, 2.802e-8
0.900, 2.818e-8
0.910, 2.834e-8
0.920, 2.844e-8
0.930, 2.861e-8
0.940, 2.870e-8
0.950, 2.878e-8
0.960, 2.894e-8
0.970, 2.907e-8
0.980, 2.919e-8
0.990, 2.933e-8
1.000, 2.948e-8
1.010, 2.955e-8
1.020, 2.974e-8
1.030, 2.991e-8
1.040, 3.017e-8
1.050, 3.024e-8
1.060, 3.021e-8
1.070, 3.028e-8
1.080, 3.037e-8
1.090, 3.049e-8
1.100, 3.068e-8
1.110, 3.092e-8
1.120, 3.112e-8
1.130, 3.116e-8
1.140, 3.133e-8
1.150, 3.149e-8
1.160, 3.161e-8
1.170, 3.176e-8
1.180, 3.184e-8
1.190, 3.179e-8
1.200, 3.189e-8
1.210, 3.164e-8
1.220, 3.156e-8
1.230, 3.157e-8
1.240, 3.166e-8
1.250, 3.171e-8
1.260, 3.185e-8
1.270, 3.208e-8
1.280, 3.223e-8
1.290, 3.234e-8
1.300, 3.253e-8
1.310, 3.283e-8
1.320, 3.286e-8
1.330, 3.285e-8
1.340, 3.285e-8
1.350, 3.298e-8
1.360, 3.305e-8
1.370, 3.317e-8
1.380, 3.334e-8
1.390, 3.338e-8
1.400, 3.347e-8
1.410, 3.360e-8
1.420, 3.383e-8
1.430, 3.388e-8
1.440, 3.402e-8
1.450, 3.416e-8
1.460, 3.409e-8
1.470, 3.403e-8
1.480, 3.410e-8
1.490, 3.403e-8
1.500, 3.410e-8
1.510, 3.435e-8
1.520, 3.460e-8
1.530, 3.467e-8
1.540, 3.478e-8
1.550, 3.477e-8
1.560, 3.482e-8
1.570, 3.477e-8
1.580, 3.490e-8
1.590, 3.488e-8
1.600, 3.491e-8
1.610, 3.499e-8
1.620, 3.502e-8
1.630, 3.496e-8
1.640, 3.509e-8
1.650, 3.516e-8
1.660, 3.520e-8
1.670, 3.501e-8
1.680, 3.497e-8
1.690, 3.489e-8
1.700, 3.495e-8
1.710, 3.500e-8
1.720, 3.515e-8
1.730, 3.496e-8
1.740, 3.506e-8
1.750, 3.524e-8
1.760, 3.530e-8
1.770, 3.536e-8
1.780, 3.550e-8
1.790, 3.547e-8
1.800, 3.556e-8
1.810, 3.566e-8
1.820, 3.568e-8
1.830, 3.575e-8
1.840, 3.572e-8
1.850, 3.560e-8
1.860, 3.562e-8
1.870, 3.567e-8
1.880, 3.563e-8
1.890, 3.591e-8
1.900, 3.595e-8
1.910, 3.602e-8
1.920, 3.608e-8
1.930, 3.599e-8
1.940, 3.600e-8
1.950, 3.597e-8
1.960, 3.591e-8
1.970, 3.606e-8
1.980, 3.615e-8
1.990, 3.626e-8
