# Supplementary material for: An Insulin-Modified pH-Responsive Nanopipette Based on Ion Current Rectification
Source: Sensors (Basel). 2024 Jun 30;24(13):4264. doi: 10.3390/s24134264 (PMC11244478; doi:10.3390/s24134264)
Supplement: Supplementary file 1 [file sensors-24-04264-s001.zip › Selectivity/4 atp.txt]

Aug. 5, 2023   11:34:30
Linear Sweep Voltammetry
File: s:\Data Source:  Experiment
Instrument Model:  CHI830D
Header: 
Note: 

Init E (V) = -2
Final E (V) = 2
Scan Rate (V/s) = 0.5
Sample Interval (V) = 0.01
Quiet Time (sec) = 2
Sensitivity (A/V) = 1e-7

Ep = 1.900V
ip = 6.299e-10A
Ah = 1.433e-10C

Potential/V, Current/A

-2.000, -1.401e-7
-1.990, -1.397e-7
-1.980, -1.392e-7
-1.970, -1.386e-7
-1.960, -1.379e-7
-1.950, -1.371e-7
-1.940, -1.365e-7
-1.930, -1.356e-7
-1.920, -1.348e-7
-1.910, -1.340e-7
-1.900, -1.333e-7
-1.890, -1.329e-7
-1.880, -1.321e-7
-1.870, -1.313e-7
-1.860, -1.308e-7
-1.850, -1.302e-7
-1.840, -1.296e-7
-1.830, -1.289e-7
-1.820, -1.283e-7
-1.810, -1.275e-7
-1.800, -1.266e-7
-1.790, -1.260e-7
-1.780, -1.253e-7
-1.770, -1.245e-7
-1.760, -1.237e-7
-1.750, -1.229e-7
-1.740, -1.221e-7
-1.730, -1.214e-7
-1.720, -1.206e-7
-1.710, -1.199e-7
-1.700, -1.190e-7
-1.690, -1.183e-7
-1.680, -1.176e-7
-1.670, -1.170e-7
-1.660, -1.161e-7
-1.650, -1.154e-7
-1.640, -1.146e-7
-1.630, -1.139e-7
-1.620, -1.132e-7
-1.610, -1.122e-7
-1.600, -1.116e-7
-1.590, -1.109e-7
-1.580, -1.103e-7
-1.570, -1.096e-7
-1.560, -1.089e-7
-1.550, -1.081e-7
-1.540, -1.073e-7
-1.530, -1.066e-7
-1.520, -1.056e-7
-1.510, -1.050e-7
-1.500, -1.042e-7
-1.490, -1.036e-7
-1.480, -1.028e-7
-1.470, -1.019e-7
-1.460, -1.013e-7
-1.450, -1.005e-7
-1.440, -9.956e-8
-1.430, -9.879e-8
-1.420, -9.794e-8
-1.410, -9.699e-8
-1.400, -9.630e-8
-1.390, -9.539e-8
-1.380, -9.468e-8
-1.370, -9.409e-8
-1.360, -9.354e-8
-1.350, -9.259e-8
-1.340, -9.180e-8
-1.330, -9.115e-8
-1.320, -9.039e-8
-1.310, -8.956e-8
-1.300, -8.889e-8
-1.290, -8.819e-8
-1.280, -8.743e-8
-1.270, -8.673e-8
-1.260, -8.613e-8
-1.250, -8.538e-8
-1.240, -8.458e-8
-1.230, -8.398e-8
-1.220, -8.323e-8
-1.210, -8.235e-8
-1.200, -8.164e-8
-1.190, -8.083e-8
-1.180, -8.011e-8
-1.170, -7.935e-8
-1.160, -7.845e-8
-1.150, -7.782e-8
-1.140, -7.718e-8
-1.130, -7.636e-8
-1.120, -7.559e-8
-1.110, -7.452e-8
-1.100, -7.378e-8
-1.090, -7.289e-8
-1.080, -7.206e-8
-1.070, -7.134e-8
-1.060, -7.070e-8
-1.050, -6.987e-8
-1.040, -6.921e-8
-1.030, -6.844e-8
-1.020, -6.775e-8
-1.010, -6.696e-8
-1.000, -6.634e-8
-0.990, -6.562e-8
-0.980, -6.487e-8
-0.970, -6.413e-8
-0.960, -6.341e-8
-0.950, -6.263e-8
-0.940, -6.185e-8
-0.930, -6.111e-8
-0.920, -6.035e-8
-0.910, -5.959e-8
-0.900, -5.886e-8
-0.890, -5.813e-8
-0.880, -5.740e-8
-0.870, -5.667e-8
-0.860, -5.591e-8
-0.850, -5.523e-8
-0.840, -5.458e-8
-0.830, -5.389e-8
-0.820, -5.320e-8
-0.810, -5.244e-8
-0.800, -5.166e-8
-0.790, -5.092e-8
-0.780, -5.019e-8
-0.770, -4.947e-8
-0.760, -4.873e-8
-0.750, -4.806e-8
-0.740, -4.738e-8
-0.730, -4.670e-8
-0.720, -4.602e-8
-0.710, -4.532e-8
-0.700, -4.463e-8
-0.690, -4.389e-8
-0.680, -4.321e-8
-0.670, -4.250e-8
-0.660, -4.179e-8
-0.650, -4.112e-8
-0.640, -4.040e-8
-0.630, -3.966e-8
-0.620, -3.897e-8
-0.610, -3.826e-8
-0.600, -3.757e-8
-0.590, -3.682e-8
-0.580, -3.612e-8
-0.570, -3.551e-8
-0.560, -3.482e-8
-0.550, -3.414e-8
-0.540, -3.344e-8
-0.530, -3.273e-8
-0.520, -3.199e-8
-0.510, -3.128e-8
-0.500, -3.063e-8
-0.490, -2.996e-8
-0.480, -2.933e-8
-0.470, -2.866e-8
-0.460, -2.798e-8
-0.450, -2.731e-8
-0.440, -2.664e-8
-0.430, -2.599e-8
-0.420, -2.533e-8
-0.410, -2.469e-8
-0.400, -2.406e-8
-0.390, -2.339e-8
-0.380, -2.275e-8
-0.370, -2.211e-8
-0.360, -2.145e-8
-0.350, -2.081e-8
-0.340, -2.016e-8
-0.330, -1.952e-8
-0.320, -1.887e-8
-0.310, -1.825e-8
-0.300, -1.762e-8
-0.290, -1.699e-8
-0.280, -1.635e-8
-0.270, -1.572e-8
-0.260, -1.510e-8
-0.250, -1.448e-8
-0.240, -1.386e-8
-0.230, -1.324e-8
-0.220, -1.264e-8
-0.210, -1.203e-8
-0.200, -1.143e-8
-0.190, -1.082e-8
-0.180, -1.022e-8
-0.170, -9.623e-9
-0.160, -9.029e-9
-0.150, -8.439e-9
-0.140, -7.864e-9
-0.130, -7.282e-9
-0.120, -6.707e-9
-0.110, -6.132e-9
-0.100, -5.569e-9
-0.090, -5.000e-9
-0.080, -4.440e-9
-0.070, -3.865e-9
-0.060, -3.327e-9
-0.050, -2.792e-9
-0.040, -2.263e-9
-0.030, -1.730e-9
-0.020, -1.192e-9
-0.010, -6.571e-10
-0.000, -1.311e-10
0.010, 3.857e-10
0.020, 8.962e-10
0.030, 1.404e-9
0.040, 1.905e-9
0.050, 2.416e-9
0.060, 2.908e-9
0.070, 3.403e-9
0.080, 3.883e-9
0.090, 4.335e-9
0.100, 4.686e-9
0.110, 5.042e-9
0.120, 5.464e-9
0.130, 5.876e-9
0.140, 6.297e-9
0.150, 6.706e-9
0.160, 7.075e-9
0.170, 7.518e-9
0.180, 7.946e-9
0.190, 8.361e-9
0.200, 8.767e-9
0.210, 9.170e-9
0.220, 9.558e-9
0.230, 9.964e-9
0.240, 1.036e-8
0.250, 1.074e-8
0.260, 1.117e-8
0.270, 1.150e-8
0.280, 1.186e-8
0.290, 1.223e-8
0.300, 1.261e-8
0.310, 1.297e-8
0.320, 1.333e-8
0.330, 1.368e-8
0.340, 1.402e-8
0.350, 1.438e-8
0.360, 1.472e-8
0.370, 1.505e-8
0.380, 1.538e-8
0.390, 1.571e-8
0.400, 1.602e-8
0.410, 1.633e-8
0.420, 1.666e-8
0.430, 1.695e-8
0.440, 1.726e-8
0.450, 1.755e-8
0.460, 1.784e-8
0.470, 1.814e-8
0.480, 1.846e-8
0.490, 1.874e-8
0.500, 1.901e-8
0.510, 1.930e-8
0.520, 1.959e-8
0.530, 1.986e-8
0.540, 2.013e-8
0.550, 2.039e-8
0.560, 2.067e-8
0.570, 2.090e-8
0.580, 2.116e-8
0.590, 2.142e-8
0.600, 2.166e-8
0.610, 2.190e-8
0.620, 2.217e-8
0.630, 2.240e-8
0.640, 2.261e-8
0.650, 2.281e-8
0.660, 2.300e-8
0.670, 2.324e-8
0.680, 2.347e-8
0.690, 2.370e-8
0.700, 2.390e-8
0.710, 2.416e-8
0.720, 2.431e-8
0.730, 2.450e-8
0.740, 2.469e-8
0.750, 2.494e-8
0.760, 2.516e-8
0.770, 2.527e-8
0.780, 2.533e-8
0.790, 2.552e-8
0.800, 2.566e-8
0.810, 2.581e-8
0.820, 2.599e-8
0.830, 2.620e-8
0.840, 2.632e-8
0.850, 2.652e-8
0.860, 2.673e-8
0.870, 2.680e-8
0.880, 2.683e-8
0.890, 2.689e-8
0.900, 2.692e-8
0.910, 2.699e-8
0.920, 2.713e-8
0.930, 2.709e-8
0.940, 2.727e-8
0.950, 2.740e-8
0.960, 2.747e-8
0.970, 2.750e-8
0.980, 2.762e-8
0.990, 2.772e-8
1.000, 2.779e-8
1.010, 2.781e-8
1.020, 2.781e-8
1.030, 2.781e-8
1.040, 2.790e-8
1.050, 2.805e-8
1.060, 2.811e-8
1.070, 2.818e-8
1.080, 2.819e-8
1.090, 2.828e-8
1.100, 2.842e-8
1.110, 2.855e-8
1.120, 2.852e-8
1.130, 2.853e-8
1.140, 2.868e-8
1.150, 2.873e-8
1.160, 2.873e-8
1.170, 2.879e-8
1.180, 2.888e-8
1.190, 2.897e-8
1.200, 2.907e-8
1.210, 2.912e-8
1.220, 2.920e-8
1.230, 2.928e-8
1.240, 2.933e-8
1.250, 2.937e-8
1.260, 2.934e-8
1.270, 2.933e-8
1.280, 2.924e-8
1.290, 2.927e-8
1.300, 2.943e-8
1.310, 2.953e-8
1.320, 2.958e-8
1.330, 2.967e-8
1.340, 2.963e-8
1.350, 2.967e-8
1.360, 2.965e-8
1.370, 2.964e-8
1.380, 2.957e-8
1.390, 2.958e-8
1.400, 2.969e-8
1.410, 2.973e-8
1.420, 2.979e-8
1.430, 2.984e-8
1.440, 2.991e-8
1.450, 2.992e-8
1.460, 3.003e-8
1.470, 3.006e-8
1.480, 2.997e-8
1.490, 2.992e-8
1.500, 2.995e-8
1.510, 3.013e-8
1.520, 3.009e-8
1.530, 3.005e-8
1.540, 2.999e-8
1.550, 2.996e-8
1.560, 3.002e-8
1.570, 3.009e-8
1.580, 3.015e-8
1.590, 3.018e-8
1.600, 3.025e-8
1.610, 3.029e-8
1.620, 3.035e-8
1.630, 3.037e-8
1.640, 3.048e-8
1.650, 3.056e-8
1.660, 3.052e-8
1.670, 3.049e-8
1.680, 3.045e-8
1.690, 3.058e-8
1.700, 3.059e-8
1.710, 3.069e-8
1.720, 3.063e-8
1.730, 3.072e-8
1.740, 3.072e-8
1.750, 3.080e-8
1.760, 3.080e-8
1.770, 3.079e-8
1.780, 3.082e-8
1.790, 3.101e-8
1.800, 3.112e-8
1.810, 3.112e-8
1.820, 3.118e-8
1.830, 3.108e-8
1.840, 3.114e-8
1.850, 3.134e-8
1.860, 3.142e-8
1.870, 3.148e-8
1.880, 3.153e-8
1.890, 3.156e-8
1.900, 3.156e-8
1.910, 3.138e-8
1.920, 3.148e-8
1.930, 3.155e-8
1.940, 3.151e-8
1.950, 3.153e-8
1.960, 3.161e-8
1.970, 3.169e-8
1.980, 3.173e-8
1.990, 3.166e-8
