# Supplementary material for: An Insulin-Modified pH-Responsive Nanopipette Based on Ion Current Rectification
Source: Sensors (Basel). 2024 Jun 30;24(13):4264. doi: 10.3390/s24134264 (PMC11244478; doi:10.3390/s24134264)
Supplement: Supplementary file 1 [file sensors-24-04264-s001.zip › Selectivity/4 cacl2.txt]

Aug. 5, 2023   11:39:28
Linear Sweep Voltammetry
File: s:\Data Source:  Experiment
Instrument Model:  CHI830D
Header: 
Note: 

Init E (V) = -2
Final E (V) = 2
Scan Rate (V/s) = 0.5
Sample Interval (V) = 0.01
Quiet Time (sec) = 2
Sensitivity (A/V) = 1e-7

Ep = 1.440V
ip = 1.284e-10A
Ah = 1.072e-11C

Ep = 1.790V
ip = 3.410e-11A
Ah = 9.877e-12C

Potential/V, Current/A

-2.000, -1.505e-7
-1.990, -1.498e-7
-1.980, -1.490e-7
-1.970, -1.482e-7
-1.960, -1.476e-7
-1.950, -1.471e-7
-1.940, -1.466e-7
-1.930, -1.456e-7
-1.920, -1.449e-7
-1.910, -1.440e-7
-1.900, -1.431e-7
-1.890, -1.424e-7
-1.880, -1.418e-7
-1.870, -1.409e-7
-1.860, -1.400e-7
-1.850, -1.395e-7
-1.840, -1.389e-7
-1.830, -1.379e-7
-1.820, -1.370e-7
-1.810, -1.361e-7
-1.800, -1.351e-7
-1.790, -1.346e-7
-1.780, -1.340e-7
-1.770, -1.329e-7
-1.760, -1.319e-7
-1.750, -1.313e-7
-1.740, -1.307e-7
-1.730, -1.299e-7
-1.720, -1.290e-7
-1.710, -1.282e-7
-1.700, -1.275e-7
-1.690, -1.267e-7
-1.680, -1.260e-7
-1.670, -1.253e-7
-1.660, -1.246e-7
-1.650, -1.236e-7
-1.640, -1.227e-7
-1.630, -1.219e-7
-1.620, -1.213e-7
-1.610, -1.205e-7
-1.600, -1.195e-7
-1.590, -1.187e-7
-1.580, -1.180e-7
-1.570, -1.171e-7
-1.560, -1.163e-7
-1.550, -1.154e-7
-1.540, -1.146e-7
-1.530, -1.137e-7
-1.520, -1.131e-7
-1.510, -1.120e-7
-1.500, -1.111e-7
-1.490, -1.103e-7
-1.480, -1.097e-7
-1.470, -1.090e-7
-1.460, -1.083e-7
-1.450, -1.074e-7
-1.440, -1.066e-7
-1.430, -1.059e-7
-1.420, -1.050e-7
-1.410, -1.043e-7
-1.400, -1.035e-7
-1.390, -1.026e-7
-1.380, -1.019e-7
-1.370, -1.012e-7
-1.360, -1.002e-7
-1.350, -9.947e-8
-1.340, -9.871e-8
-1.330, -9.793e-8
-1.320, -9.696e-8
-1.310, -9.617e-8
-1.300, -9.541e-8
-1.290, -9.453e-8
-1.280, -9.376e-8
-1.270, -9.290e-8
-1.260, -9.214e-8
-1.250, -9.136e-8
-1.240, -9.046e-8
-1.230, -8.953e-8
-1.220, -8.884e-8
-1.210, -8.800e-8
-1.200, -8.702e-8
-1.190, -8.611e-8
-1.180, -8.524e-8
-1.170, -8.438e-8
-1.160, -8.358e-8
-1.150, -8.277e-8
-1.140, -8.192e-8
-1.130, -8.109e-8
-1.120, -8.033e-8
-1.110, -7.937e-8
-1.100, -7.858e-8
-1.090, -7.797e-8
-1.080, -7.734e-8
-1.070, -7.652e-8
-1.060, -7.576e-8
-1.050, -7.494e-8
-1.040, -7.404e-8
-1.030, -7.324e-8
-1.020, -7.243e-8
-1.010, -7.167e-8
-1.000, -7.091e-8
-0.990, -7.013e-8
-0.980, -6.931e-8
-0.970, -6.847e-8
-0.960, -6.779e-8
-0.950, -6.702e-8
-0.940, -6.624e-8
-0.930, -6.540e-8
-0.920, -6.467e-8
-0.910, -6.390e-8
-0.900, -6.317e-8
-0.890, -6.235e-8
-0.880, -6.156e-8
-0.870, -6.085e-8
-0.860, -6.002e-8
-0.850, -5.927e-8
-0.840, -5.841e-8
-0.830, -5.756e-8
-0.820, -5.685e-8
-0.810, -5.608e-8
-0.800, -5.529e-8
-0.790, -5.458e-8
-0.780, -5.380e-8
-0.770, -5.299e-8
-0.760, -5.223e-8
-0.750, -5.142e-8
-0.740, -5.069e-8
-0.730, -4.995e-8
-0.720, -4.918e-8
-0.710, -4.845e-8
-0.700, -4.768e-8
-0.690, -4.688e-8
-0.680, -4.609e-8
-0.670, -4.529e-8
-0.660, -4.456e-8
-0.650, -4.385e-8
-0.640, -4.311e-8
-0.630, -4.237e-8
-0.620, -4.159e-8
-0.610, -4.093e-8
-0.600, -4.017e-8
-0.590, -3.942e-8
-0.580, -3.861e-8
-0.570, -3.786e-8
-0.560, -3.711e-8
-0.550, -3.642e-8
-0.540, -3.571e-8
-0.530, -3.490e-8
-0.520, -3.416e-8
-0.510, -3.342e-8
-0.500, -3.274e-8
-0.490, -3.203e-8
-0.480, -3.132e-8
-0.470, -3.062e-8
-0.460, -2.989e-8
-0.450, -2.912e-8
-0.440, -2.834e-8
-0.430, -2.760e-8
-0.420, -2.687e-8
-0.410, -2.617e-8
-0.400, -2.546e-8
-0.390, -2.474e-8
-0.380, -2.401e-8
-0.370, -2.332e-8
-0.360, -2.263e-8
-0.350, -2.194e-8
-0.340, -2.126e-8
-0.330, -2.058e-8
-0.320, -1.987e-8
-0.310, -1.921e-8
-0.300, -1.854e-8
-0.290, -1.787e-8
-0.280, -1.720e-8
-0.270, -1.652e-8
-0.260, -1.584e-8
-0.250, -1.518e-8
-0.240, -1.452e-8
-0.230, -1.387e-8
-0.220, -1.322e-8
-0.210, -1.259e-8
-0.200, -1.195e-8
-0.190, -1.132e-8
-0.180, -1.069e-8
-0.170, -1.007e-8
-0.160, -9.448e-9
-0.150, -8.826e-9
-0.140, -8.211e-9
-0.130, -7.596e-9
-0.120, -6.990e-9
-0.110, -6.393e-9
-0.100, -5.794e-9
-0.090, -5.203e-9
-0.080, -4.619e-9
-0.070, -4.034e-9
-0.060, -3.459e-9
-0.050, -2.890e-9
-0.040, -2.330e-9
-0.030, -1.777e-9
-0.020, -1.217e-9
-0.010, -6.663e-10
-0.000, -1.127e-10
0.010, 4.195e-10
0.020, 9.455e-10
0.030, 1.468e-9
0.040, 1.967e-9
0.050, 2.434e-9
0.060, 2.886e-9
0.070, 3.335e-9
0.080, 3.800e-9
0.090, 4.240e-9
0.100, 4.683e-9
0.110, 5.107e-9
0.120, 5.544e-9
0.130, 5.971e-9
0.140, 6.402e-9
0.150, 6.829e-9
0.160, 7.242e-9
0.170, 7.657e-9
0.180, 8.063e-9
0.190, 8.453e-9
0.200, 8.838e-9
0.210, 9.219e-9
0.220, 9.610e-9
0.230, 9.991e-9
0.240, 1.037e-8
0.250, 1.075e-8
0.260, 1.112e-8
0.270, 1.148e-8
0.280, 1.184e-8
0.290, 1.219e-8
0.300, 1.255e-8
0.310, 1.288e-8
0.320, 1.322e-8
0.330, 1.355e-8
0.340, 1.389e-8
0.350, 1.423e-8
0.360, 1.456e-8
0.370, 1.488e-8
0.380, 1.520e-8
0.390, 1.551e-8
0.400, 1.581e-8
0.410, 1.611e-8
0.420, 1.641e-8
0.430, 1.671e-8
0.440, 1.698e-8
0.450, 1.726e-8
0.460, 1.753e-8
0.470, 1.779e-8
0.480, 1.805e-8
0.490, 1.830e-8
0.500, 1.856e-8
0.510, 1.881e-8
0.520, 1.906e-8
0.530, 1.930e-8
0.540, 1.954e-8
0.550, 1.974e-8
0.560, 1.996e-8
0.570, 2.017e-8
0.580, 2.037e-8
0.590, 2.058e-8
0.600, 2.077e-8
0.610, 2.100e-8
0.620, 2.117e-8
0.630, 2.138e-8
0.640, 2.157e-8
0.650, 2.177e-8
0.660, 2.197e-8
0.670, 2.218e-8
0.680, 2.233e-8
0.690, 2.249e-8
0.700, 2.266e-8
0.710, 2.284e-8
0.720, 2.298e-8
0.730, 2.316e-8
0.740, 2.336e-8
0.750, 2.353e-8
0.760, 2.367e-8
0.770, 2.383e-8
0.780, 2.392e-8
0.790, 2.403e-8
0.800, 2.417e-8
0.810, 2.432e-8
0.820, 2.443e-8
0.830, 2.452e-8
0.840, 2.464e-8
0.850, 2.474e-8
0.860, 2.486e-8
0.870, 2.494e-8
0.880, 2.502e-8
0.890, 2.513e-8
0.900, 2.526e-8
0.910, 2.533e-8
0.920, 2.539e-8
0.930, 2.549e-8
0.940, 2.560e-8
0.950, 2.571e-8
0.960, 2.578e-8
0.970, 2.590e-8
0.980, 2.597e-8
0.990, 2.604e-8
1.000, 2.615e-8
1.010, 2.623e-8
1.020, 2.631e-8
1.030, 2.636e-8
1.040, 2.635e-8
1.050, 2.642e-8
1.060, 2.649e-8
1.070, 2.652e-8
1.080, 2.653e-8
1.090, 2.655e-8
1.100, 2.662e-8
1.110, 2.676e-8
1.120, 2.688e-8
1.130, 2.702e-8
1.140, 2.707e-8
1.150, 2.710e-8
1.160, 2.712e-8
1.170, 2.717e-8
1.180, 2.726e-8
1.190, 2.730e-8
1.200, 2.733e-8
1.210, 2.738e-8
1.220, 2.736e-8
1.230, 2.733e-8
1.240, 2.732e-8
1.250, 2.741e-8
1.260, 2.753e-8
1.270, 2.748e-8
1.280, 2.752e-8
1.290, 2.759e-8
1.300, 2.758e-8
1.310, 2.761e-8
1.320, 2.757e-8
1.330, 2.757e-8
1.340, 2.761e-8
1.350, 2.758e-8
1.360, 2.754e-8
1.370, 2.758e-8
1.380, 2.762e-8
1.390, 2.758e-8
1.400, 2.760e-8
1.410, 2.764e-8
1.420, 2.762e-8
1.430, 2.765e-8
1.440, 2.770e-8
1.450, 2.768e-8
1.460, 2.754e-8
1.470, 2.751e-8
1.480, 2.747e-8
1.490, 2.757e-8
1.500, 2.757e-8
1.510, 2.750e-8
1.520, 2.752e-8
1.530, 2.760e-8
1.540, 2.758e-8
1.550, 2.763e-8
1.560, 2.763e-8
1.570, 2.763e-8
1.580, 2.758e-8
1.590, 2.753e-8
1.600, 2.758e-8
1.610, 2.765e-8
1.620, 2.758e-8
1.630, 2.756e-8
1.640, 2.752e-8
1.650, 2.755e-8
1.660, 2.752e-8
1.670, 2.750e-8
1.680, 2.749e-8
1.690, 2.755e-8
1.700, 2.755e-8
1.710, 2.765e-8
1.720, 2.758e-8
1.730, 2.763e-8
1.740, 2.752e-8
1.750, 2.759e-8
1.760, 2.762e-8
1.770, 2.761e-8
1.780, 2.764e-8
1.790, 2.766e-8
1.800, 2.755e-8
1.810, 2.761e-8
1.820, 2.753e-8
1.830, 2.751e-8
1.840, 2.761e-8
1.850, 2.757e-8
1.860, 2.763e-8
1.870, 2.763e-8
1.880, 2.771e-8
1.890, 2.779e-8
1.900, 2.778e-8
1.910, 2.779e-8
1.920, 2.781e-8
1.930, 2.784e-8
1.940, 2.787e-8
1.950, 2.792e-8
1.960, 2.782e-8
1.970, 2.776e-8
1.980, 2.777e-8
1.990, 2.775e-8
