# Supplementary material for: An Insulin-Modified pH-Responsive Nanopipette Based on Ion Current Rectification
Source: Sensors (Basel). 2024 Jun 30;24(13):4264. doi: 10.3390/s24134264 (PMC11244478; doi:10.3390/s24134264)
Supplement: Supplementary file 1 [file sensors-24-04264-s001.zip › Selectivity/4 cucl2.txt]

Aug. 5, 2023   11:40:21
Linear Sweep Voltammetry
File: s:\Data Source:  Experiment
Instrument Model:  CHI830D
Header: 
Note: 

Init E (V) = -2
Final E (V) = 2
Scan Rate (V/s) = 0.5
Sample Interval (V) = 0.01
Quiet Time (sec) = 2
Sensitivity (A/V) = 1e-7


Potential/V, Current/A

-2.000, -1.525e-7
-1.990, -1.518e-7
-1.980, -1.509e-7
-1.970, -1.502e-7
-1.960, -1.495e-7
-1.950, -1.487e-7
-1.940, -1.481e-7
-1.930, -1.473e-7
-1.920, -1.468e-7
-1.910, -1.462e-7
-1.900, -1.458e-7
-1.890, -1.445e-7
-1.880, -1.439e-7
-1.870, -1.433e-7
-1.860, -1.424e-7
-1.850, -1.416e-7
-1.840, -1.406e-7
-1.830, -1.399e-7
-1.820, -1.391e-7
-1.810, -1.385e-7
-1.800, -1.376e-7
-1.790, -1.366e-7
-1.780, -1.358e-7
-1.770, -1.349e-7
-1.760, -1.342e-7
-1.750, -1.334e-7
-1.740, -1.324e-7
-1.730, -1.317e-7
-1.720, -1.307e-7
-1.710, -1.301e-7
-1.700, -1.294e-7
-1.690, -1.284e-7
-1.680, -1.276e-7
-1.670, -1.269e-7
-1.660, -1.261e-7
-1.650, -1.251e-7
-1.640, -1.241e-7
-1.630, -1.232e-7
-1.620, -1.225e-7
-1.610, -1.220e-7
-1.600, -1.214e-7
-1.590, -1.208e-7
-1.580, -1.199e-7
-1.570, -1.192e-7
-1.560, -1.183e-7
-1.550, -1.176e-7
-1.540, -1.168e-7
-1.530, -1.160e-7
-1.520, -1.151e-7
-1.510, -1.143e-7
-1.500, -1.136e-7
-1.490, -1.127e-7
-1.480, -1.118e-7
-1.470, -1.112e-7
-1.460, -1.103e-7
-1.450, -1.093e-7
-1.440, -1.085e-7
-1.430, -1.077e-7
-1.420, -1.069e-7
-1.410, -1.062e-7
-1.400, -1.054e-7
-1.390, -1.046e-7
-1.380, -1.038e-7
-1.370, -1.029e-7
-1.360, -1.021e-7
-1.350, -1.012e-7
-1.340, -1.005e-7
-1.330, -9.962e-8
-1.320, -9.877e-8
-1.310, -9.796e-8
-1.300, -9.706e-8
-1.290, -9.600e-8
-1.280, -9.552e-8
-1.270, -9.474e-8
-1.260, -9.422e-8
-1.250, -9.296e-8
-1.240, -9.211e-8
-1.230, -9.124e-8
-1.220, -9.048e-8
-1.210, -8.943e-8
-1.200, -8.865e-8
-1.190, -8.780e-8
-1.180, -8.692e-8
-1.170, -8.616e-8
-1.160, -8.536e-8
-1.150, -8.446e-8
-1.140, -8.356e-8
-1.130, -8.280e-8
-1.120, -8.204e-8
-1.110, -8.128e-8
-1.100, -8.047e-8
-1.090, -7.966e-8
-1.080, -7.881e-8
-1.070, -7.808e-8
-1.060, -7.708e-8
-1.050, -7.613e-8
-1.040, -7.555e-8
-1.030, -7.480e-8
-1.020, -7.401e-8
-1.010, -7.308e-8
-1.000, -7.232e-8
-0.990, -7.161e-8
-0.980, -7.079e-8
-0.970, -6.990e-8
-0.960, -6.909e-8
-0.950, -6.832e-8
-0.940, -6.746e-8
-0.930, -6.667e-8
-0.920, -6.594e-8
-0.910, -6.503e-8
-0.900, -6.416e-8
-0.890, -6.342e-8
-0.880, -6.267e-8
-0.870, -6.184e-8
-0.860, -6.102e-8
-0.850, -6.021e-8
-0.840, -5.942e-8
-0.830, -5.862e-8
-0.820, -5.786e-8
-0.810, -5.719e-8
-0.800, -5.639e-8
-0.790, -5.567e-8
-0.780, -5.494e-8
-0.770, -5.420e-8
-0.760, -5.335e-8
-0.750, -5.241e-8
-0.740, -5.153e-8
-0.730, -5.074e-8
-0.720, -4.997e-8
-0.710, -4.916e-8
-0.700, -4.841e-8
-0.690, -4.766e-8
-0.680, -4.689e-8
-0.670, -4.605e-8
-0.660, -4.527e-8
-0.650, -4.441e-8
-0.640, -4.364e-8
-0.630, -4.288e-8
-0.620, -4.209e-8
-0.610, -4.132e-8
-0.600, -4.055e-8
-0.590, -3.979e-8
-0.580, -3.903e-8
-0.570, -3.822e-8
-0.560, -3.738e-8
-0.550, -3.660e-8
-0.540, -3.579e-8
-0.530, -3.483e-8
-0.520, -3.423e-8
-0.510, -3.359e-8
-0.500, -3.285e-8
-0.490, -3.205e-8
-0.480, -3.131e-8
-0.470, -3.065e-8
-0.460, -3.013e-8
-0.450, -2.943e-8
-0.440, -2.862e-8
-0.430, -2.778e-8
-0.420, -2.698e-8
-0.410, -2.620e-8
-0.400, -2.552e-8
-0.390, -2.483e-8
-0.380, -2.411e-8
-0.370, -2.377e-8
-0.360, -2.290e-8
-0.350, -2.206e-8
-0.340, -2.135e-8
-0.330, -2.066e-8
-0.320, -1.999e-8
-0.310, -1.931e-8
-0.300, -1.860e-8
-0.290, -1.790e-8
-0.280, -1.721e-8
-0.270, -1.654e-8
-0.260, -1.587e-8
-0.250, -1.521e-8
-0.240, -1.456e-8
-0.230, -1.391e-8
-0.220, -1.326e-8
-0.210, -1.260e-8
-0.200, -1.197e-8
-0.190, -1.133e-8
-0.180, -1.070e-8
-0.170, -1.006e-8
-0.160, -9.438e-9
-0.150, -8.802e-9
-0.140, -8.190e-9
-0.130, -7.584e-9
-0.120, -6.981e-9
-0.110, -6.381e-9
-0.100, -5.784e-9
-0.090, -5.185e-9
-0.080, -4.591e-9
-0.070, -4.010e-9
-0.060, -3.441e-9
-0.050, -2.887e-9
-0.040, -2.330e-9
-0.030, -1.777e-9
-0.020, -1.223e-9
-0.010, -6.724e-10
-0.000, -1.372e-10
0.010, 3.979e-10
0.020, 9.208e-10
0.030, 1.447e-9
0.040, 1.957e-9
0.050, 2.425e-9
0.060, 2.874e-9
0.070, 3.418e-9
0.080, 3.837e-9
0.090, 4.163e-9
0.100, 4.566e-9
0.110, 5.005e-9
0.120, 5.390e-9
0.130, 5.741e-9
0.140, 6.205e-9
0.150, 6.716e-9
0.160, 7.032e-9
0.170, 7.497e-9
0.180, 7.961e-9
0.190, 8.367e-9
0.200, 8.755e-9
0.210, 9.133e-9
0.220, 9.499e-9
0.230, 9.874e-9
0.240, 1.024e-8
0.250, 1.058e-8
0.260, 1.095e-8
0.270, 1.131e-8
0.280, 1.166e-8
0.290, 1.202e-8
0.300, 1.244e-8
0.310, 1.266e-8
0.320, 1.292e-8
0.330, 1.308e-8
0.340, 1.349e-8
0.350, 1.391e-8
0.360, 1.425e-8
0.370, 1.457e-8
0.380, 1.487e-8
0.390, 1.518e-8
0.400, 1.548e-8
0.410, 1.578e-8
0.420, 1.605e-8
0.430, 1.632e-8
0.440, 1.659e-8
0.450, 1.686e-8
0.460, 1.713e-8
0.470, 1.739e-8
0.480, 1.764e-8
0.490, 1.789e-8
0.500, 1.814e-8
0.510, 1.838e-8
0.520, 1.863e-8
0.530, 1.890e-8
0.540, 1.935e-8
0.550, 1.922e-8
0.560, 1.915e-8
0.570, 1.968e-8
0.580, 1.990e-8
0.590, 2.010e-8
0.600, 2.032e-8
0.610, 2.051e-8
0.620, 2.069e-8
0.630, 2.090e-8
0.640, 2.108e-8
0.650, 2.126e-8
0.660, 2.146e-8
0.670, 2.165e-8
0.680, 2.179e-8
0.690, 2.197e-8
0.700, 2.209e-8
0.710, 2.225e-8
0.720, 2.241e-8
0.730, 2.254e-8
0.740, 2.262e-8
0.750, 2.271e-8
0.760, 2.285e-8
0.770, 2.297e-8
0.780, 2.309e-8
0.790, 2.315e-8
0.800, 2.321e-8
0.810, 2.332e-8
0.820, 2.343e-8
0.830, 2.348e-8
0.840, 2.353e-8
0.850, 2.358e-8
0.860, 2.347e-8
0.870, 2.328e-8
0.880, 2.335e-8
0.890, 2.344e-8
0.900, 2.359e-8
0.910, 2.367e-8
0.920, 2.376e-8
0.930, 2.388e-8
0.940, 2.404e-8
0.950, 2.403e-8
0.960, 2.407e-8
0.970, 2.399e-8
0.980, 2.333e-8
0.990, 2.357e-8
1.000, 2.379e-8
1.010, 2.380e-8
1.020, 2.380e-8
1.030, 2.380e-8
1.040, 2.384e-8
1.050, 2.390e-8
1.060, 2.396e-8
1.070, 2.404e-8
1.080, 2.404e-8
1.090, 2.414e-8
1.100, 2.395e-8
1.110, 2.437e-8
1.120, 2.445e-8
1.130, 2.451e-8
1.140, 2.452e-8
1.150, 2.460e-8
1.160, 2.460e-8
1.170, 2.466e-8
1.180, 2.465e-8
1.190, 2.473e-8
1.200, 2.479e-8
1.210, 2.484e-8
1.220, 2.491e-8
1.230, 2.496e-8
1.240, 2.497e-8
1.250, 2.492e-8
1.260, 2.496e-8
1.270, 2.494e-8
1.280, 2.502e-8
1.290, 2.502e-8
1.300, 2.509e-8
1.310, 2.513e-8
1.320, 2.515e-8
1.330, 2.518e-8
1.340, 2.527e-8
1.350, 2.529e-8
1.360, 2.526e-8
1.370, 2.531e-8
1.380, 2.530e-8
1.390, 2.532e-8
1.400, 2.538e-8
1.410, 2.562e-8
1.420, 2.567e-8
1.430, 2.570e-8
1.440, 2.575e-8
1.450, 2.576e-8
1.460, 2.578e-8
1.470, 2.582e-8
1.480, 2.582e-8
1.490, 2.584e-8
1.500, 2.584e-8
1.510, 2.583e-8
1.520, 2.583e-8
1.530, 2.582e-8
1.540, 2.587e-8
1.550, 2.584e-8
1.560, 2.585e-8
1.570, 2.580e-8
1.580, 2.582e-8
1.590, 2.584e-8
1.600, 2.591e-8
1.610, 2.599e-8
1.620, 2.593e-8
1.630, 2.601e-8
1.640, 2.601e-8
1.650, 2.601e-8
1.660, 2.607e-8
1.670, 2.610e-8
1.680, 2.605e-8
1.690, 2.599e-8
1.700, 2.600e-8
1.710, 2.595e-8
1.720, 2.589e-8
1.730, 2.589e-8
1.740, 2.586e-8
1.750, 2.585e-8
1.760, 2.587e-8
1.770, 2.582e-8
1.780, 2.590e-8
1.790, 2.599e-8
1.800, 2.597e-8
1.810, 2.595e-8
1.820, 2.591e-8
1.830, 2.596e-8
1.840, 2.594e-8
1.850, 2.585e-8
1.860, 2.590e-8
1.870, 2.588e-8
1.880, 2.591e-8
1.890, 2.596e-8
1.900, 2.597e-8
1.910, 2.598e-8
1.920, 2.604e-8
1.930, 2.610e-8
1.940, 2.614e-8
1.950, 2.613e-8
1.960, 2.619e-8
1.970, 2.620e-8
1.980, 2.618e-8
1.990, 2.616e-8
