# Supplementary material for: An Insulin-Modified pH-Responsive Nanopipette Based on Ion Current Rectification
Source: Sensors (Basel). 2024 Jun 30;24(13):4264. doi: 10.3390/s24134264 (PMC11244478; doi:10.3390/s24134264)
Supplement: Supplementary file 1 [file sensors-24-04264-s001.zip › Selectivity/4 cys.txt]

Aug. 5, 2023   11:41:17
Linear Sweep Voltammetry
File: s:\Data Source:  Experiment
Instrument Model:  CHI830D
Header: 
Note: 

Init E (V) = -2
Final E (V) = 2
Scan Rate (V/s) = 0.5
Sample Interval (V) = 0.01
Quiet Time (sec) = 2
Sensitivity (A/V) = 1e-7

Ep = 1.140V
ip = 1.704e-10A
Ah = 4.435e-12C

Ep = 1.950V
ip = 8.795e-11A
Ah = 2.883e-11C

Potential/V, Current/A

-2.000, -1.545e-7
-1.990, -1.537e-7
-1.980, -1.530e-7
-1.970, -1.522e-7
-1.960, -1.512e-7
-1.950, -1.503e-7
-1.940, -1.498e-7
-1.930, -1.490e-7
-1.920, -1.483e-7
-1.910, -1.477e-7
-1.900, -1.470e-7
-1.890, -1.461e-7
-1.880, -1.456e-7
-1.870, -1.447e-7
-1.860, -1.438e-7
-1.850, -1.429e-7
-1.840, -1.422e-7
-1.830, -1.413e-7
-1.820, -1.406e-7
-1.810, -1.397e-7
-1.800, -1.389e-7
-1.790, -1.382e-7
-1.780, -1.374e-7
-1.770, -1.365e-7
-1.760, -1.358e-7
-1.750, -1.345e-7
-1.740, -1.336e-7
-1.730, -1.328e-7
-1.720, -1.321e-7
-1.710, -1.313e-7
-1.700, -1.304e-7
-1.690, -1.297e-7
-1.680, -1.288e-7
-1.670, -1.279e-7
-1.660, -1.273e-7
-1.650, -1.266e-7
-1.640, -1.259e-7
-1.630, -1.250e-7
-1.620, -1.241e-7
-1.610, -1.231e-7
-1.600, -1.224e-7
-1.590, -1.217e-7
-1.580, -1.208e-7
-1.570, -1.199e-7
-1.560, -1.191e-7
-1.550, -1.185e-7
-1.540, -1.177e-7
-1.530, -1.169e-7
-1.520, -1.162e-7
-1.510, -1.155e-7
-1.500, -1.146e-7
-1.490, -1.137e-7
-1.480, -1.129e-7
-1.470, -1.119e-7
-1.460, -1.111e-7
-1.450, -1.102e-7
-1.440, -1.093e-7
-1.430, -1.086e-7
-1.420, -1.079e-7
-1.410, -1.072e-7
-1.400, -1.062e-7
-1.390, -1.053e-7
-1.380, -1.044e-7
-1.370, -1.036e-7
-1.360, -1.028e-7
-1.350, -1.018e-7
-1.340, -1.008e-7
-1.330, -1.001e-7
-1.320, -9.912e-8
-1.310, -9.817e-8
-1.300, -9.736e-8
-1.290, -9.649e-8
-1.280, -9.569e-8
-1.270, -9.475e-8
-1.260, -9.399e-8
-1.250, -9.310e-8
-1.240, -9.220e-8
-1.230, -9.132e-8
-1.220, -9.049e-8
-1.210, -8.961e-8
-1.200, -8.872e-8
-1.190, -8.803e-8
-1.180, -8.725e-8
-1.170, -8.642e-8
-1.160, -8.547e-8
-1.150, -8.463e-8
-1.140, -8.404e-8
-1.130, -8.342e-8
-1.120, -8.269e-8
-1.110, -8.177e-8
-1.100, -8.087e-8
-1.090, -8.005e-8
-1.080, -7.920e-8
-1.070, -7.839e-8
-1.060, -7.751e-8
-1.050, -7.685e-8
-1.040, -7.609e-8
-1.030, -7.531e-8
-1.020, -7.443e-8
-1.010, -7.358e-8
-1.000, -7.269e-8
-0.990, -7.193e-8
-0.980, -7.103e-8
-0.970, -7.030e-8
-0.960, -6.973e-8
-0.950, -6.891e-8
-0.940, -6.815e-8
-0.930, -6.741e-8
-0.920, -6.648e-8
-0.910, -6.568e-8
-0.900, -6.479e-8
-0.890, -6.393e-8
-0.880, -6.293e-8
-0.870, -6.227e-8
-0.860, -6.163e-8
-0.850, -6.087e-8
-0.840, -6.009e-8
-0.830, -5.927e-8
-0.820, -5.844e-8
-0.810, -5.756e-8
-0.800, -5.683e-8
-0.790, -5.618e-8
-0.780, -5.535e-8
-0.770, -5.456e-8
-0.760, -5.365e-8
-0.750, -5.278e-8
-0.740, -5.199e-8
-0.730, -5.122e-8
-0.720, -5.045e-8
-0.710, -4.999e-8
-0.700, -4.889e-8
-0.690, -4.802e-8
-0.680, -4.725e-8
-0.670, -4.646e-8
-0.660, -4.562e-8
-0.650, -4.477e-8
-0.640, -4.402e-8
-0.630, -4.326e-8
-0.620, -4.251e-8
-0.610, -4.175e-8
-0.600, -4.103e-8
-0.590, -4.031e-8
-0.580, -3.949e-8
-0.570, -3.873e-8
-0.560, -3.793e-8
-0.550, -3.718e-8
-0.540, -3.642e-8
-0.530, -3.558e-8
-0.520, -3.483e-8
-0.510, -3.407e-8
-0.500, -3.329e-8
-0.490, -3.256e-8
-0.480, -3.181e-8
-0.470, -3.106e-8
-0.460, -3.032e-8
-0.450, -2.954e-8
-0.440, -2.849e-8
-0.430, -2.823e-8
-0.420, -2.757e-8
-0.410, -2.717e-8
-0.400, -2.602e-8
-0.390, -2.525e-8
-0.380, -2.453e-8
-0.370, -2.380e-8
-0.360, -2.309e-8
-0.350, -2.239e-8
-0.340, -2.169e-8
-0.330, -2.098e-8
-0.320, -2.029e-8
-0.310, -1.959e-8
-0.300, -1.891e-8
-0.290, -1.821e-8
-0.280, -1.753e-8
-0.270, -1.686e-8
-0.260, -1.618e-8
-0.250, -1.550e-8
-0.240, -1.484e-8
-0.230, -1.416e-8
-0.220, -1.350e-8
-0.210, -1.282e-8
-0.200, -1.218e-8
-0.190, -1.153e-8
-0.180, -1.088e-8
-0.170, -1.024e-8
-0.160, -9.611e-9
-0.150, -8.962e-9
-0.140, -8.334e-9
-0.130, -7.704e-9
-0.120, -7.092e-9
-0.110, -6.486e-9
-0.100, -5.880e-9
-0.090, -5.271e-9
-0.080, -4.677e-9
-0.070, -4.083e-9
-0.060, -3.502e-9
-0.050, -2.921e-9
-0.040, -2.346e-9
-0.030, -1.777e-9
-0.020, -1.208e-9
-0.010, -6.509e-10
-0.000, -1.034e-10
0.010, 4.441e-10
0.020, 9.762e-10
0.030, 1.496e-9
0.040, 2.000e-9
0.050, 2.471e-9
0.060, 2.908e-9
0.070, 3.351e-9
0.080, 3.797e-9
0.090, 4.233e-9
0.100, 4.661e-9
0.110, 5.101e-9
0.120, 5.534e-9
0.130, 5.956e-9
0.140, 6.368e-9
0.150, 6.774e-9
0.160, 7.171e-9
0.170, 7.552e-9
0.180, 7.921e-9
0.190, 8.284e-9
0.200, 8.644e-9
0.210, 8.989e-9
0.220, 9.327e-9
0.230, 9.656e-9
0.240, 9.964e-9
0.250, 1.028e-8
0.260, 1.057e-8
0.270, 1.086e-8
0.280, 1.113e-8
0.290, 1.139e-8
0.300, 1.164e-8
0.310, 1.191e-8
0.320, 1.220e-8
0.330, 1.249e-8
0.340, 1.277e-8
0.350, 1.303e-8
0.360, 1.331e-8
0.370, 1.359e-8
0.380, 1.385e-8
0.390, 1.413e-8
0.400, 1.442e-8
0.410, 1.476e-8
0.420, 1.504e-8
0.430, 1.532e-8
0.440, 1.554e-8
0.450, 1.580e-8
0.460, 1.604e-8
0.470, 1.627e-8
0.480, 1.656e-8
0.490, 1.679e-8
0.500, 1.702e-8
0.510, 1.721e-8
0.520, 1.742e-8
0.530, 1.762e-8
0.540, 1.782e-8
0.550, 1.802e-8
0.560, 1.826e-8
0.570, 1.858e-8
0.580, 1.884e-8
0.590, 1.908e-8
0.600, 1.926e-8
0.610, 1.947e-8
0.620, 1.964e-8
0.630, 1.982e-8
0.640, 1.996e-8
0.650, 2.015e-8
0.660, 2.032e-8
0.670, 2.048e-8
0.680, 2.065e-8
0.690, 2.083e-8
0.700, 2.094e-8
0.710, 2.107e-8
0.720, 2.124e-8
0.730, 2.141e-8
0.740, 2.157e-8
0.750, 2.170e-8
0.760, 2.183e-8
0.770, 2.194e-8
0.780, 2.203e-8
0.790, 2.217e-8
0.800, 2.230e-8
0.810, 2.237e-8
0.820, 2.248e-8
0.830, 2.259e-8
0.840, 2.272e-8
0.850, 2.282e-8
0.860, 2.309e-8
0.870, 2.298e-8
0.880, 2.299e-8
0.890, 2.285e-8
0.900, 2.326e-8
0.910, 2.338e-8
0.920, 2.350e-8
0.930, 2.362e-8
0.940, 2.372e-8
0.950, 2.376e-8
0.960, 2.383e-8
0.970, 2.392e-8
0.980, 2.396e-8
0.990, 2.410e-8
1.000, 2.416e-8
1.010, 2.424e-8
1.020, 2.430e-8
1.030, 2.434e-8
1.040, 2.445e-8
1.050, 2.447e-8
1.060, 2.456e-8
1.070, 2.459e-8
1.080, 2.461e-8
1.090, 2.466e-8
1.100, 2.461e-8
1.110, 2.457e-8
1.120, 2.456e-8
1.130, 2.467e-8
1.140, 2.484e-8
1.150, 2.461e-8
1.160, 2.459e-8
1.170, 2.456e-8
1.180, 2.454e-8
1.190, 2.464e-8
1.200, 2.482e-8
1.210, 2.480e-8
1.220, 2.475e-8
1.230, 2.460e-8
1.240, 2.478e-8
1.250, 2.491e-8
1.260, 2.491e-8
1.270, 2.491e-8
1.280, 2.494e-8
1.290, 2.496e-8
1.300, 2.499e-8
1.310, 2.499e-8
1.320, 2.497e-8
1.330, 2.495e-8
1.340, 2.495e-8
1.350, 2.495e-8
1.360, 2.497e-8
1.370, 2.499e-8
1.380, 2.510e-8
1.390, 2.509e-8
1.400, 2.515e-8
1.410, 2.509e-8
1.420, 2.491e-8
1.430, 2.488e-8
1.440, 2.483e-8
1.450, 2.476e-8
1.460, 2.457e-8
1.470, 2.472e-8
1.480, 2.493e-8
1.490, 2.432e-8
1.500, 2.399e-8
1.510, 2.419e-8
1.520, 2.414e-8
1.530, 2.392e-8
1.540, 2.414e-8
1.550, 2.415e-8
1.560, 2.427e-8
1.570, 2.431e-8
1.580, 2.429e-8
1.590, 2.430e-8
1.600, 2.434e-8
1.610, 2.431e-8
1.620, 2.440e-8
1.630, 2.442e-8
1.640, 2.443e-8
1.650, 2.446e-8
1.660, 2.450e-8
1.670, 2.448e-8
1.680, 2.447e-8
1.690, 2.444e-8
1.700, 2.446e-8
1.710, 2.439e-8
1.720, 2.445e-8
1.730, 2.448e-8
1.740, 2.473e-8
1.750, 2.441e-8
1.760, 2.435e-8
1.770, 2.442e-8
1.780, 2.443e-8
1.790, 2.429e-8
1.800, 2.430e-8
1.810, 2.423e-8
1.820, 2.441e-8
1.830, 2.445e-8
1.840, 2.452e-8
1.850, 2.460e-8
1.860, 2.458e-8
1.870, 2.460e-8
1.880, 2.468e-8
1.890, 2.467e-8
1.900, 2.465e-8
1.910, 2.462e-8
1.920, 2.468e-8
1.930, 2.483e-8
1.940, 2.489e-8
1.950, 2.492e-8
1.960, 2.480e-8
1.970, 2.473e-8
1.980, 2.476e-8
1.990, 2.475e-8
