# Supplementary material for: An Insulin-Modified pH-Responsive Nanopipette Based on Ion Current Rectification
Source: Sensors (Basel). 2024 Jun 30;24(13):4264. doi: 10.3390/s24134264 (PMC11244478; doi:10.3390/s24134264)
Supplement: Supplementary file 1 [file sensors-24-04264-s001.zip › Selectivity/4 fe.txt]

Aug. 5, 2023   11:41:40
Linear Sweep Voltammetry
File: s:\Data Source:  Experiment
Instrument Model:  CHI830D
Header: 
Note: 

Init E (V) = -2
Final E (V) = 2
Scan Rate (V/s) = 0.5
Sample Interval (V) = 0.01
Quiet Time (sec) = 2
Sensitivity (A/V) = 1e-7

Ep = 0.770V
ip = 1.243e-9A
Ah = 1.480e-10C

Potential/V, Current/A

-2.000, -1.542e-7
-1.990, -1.536e-7
-1.980, -1.528e-7
-1.970, -1.518e-7
-1.960, -1.511e-7
-1.950, -1.507e-7
-1.940, -1.498e-7
-1.930, -1.489e-7
-1.920, -1.483e-7
-1.910, -1.475e-7
-1.900, -1.466e-7
-1.890, -1.459e-7
-1.880, -1.453e-7
-1.870, -1.444e-7
-1.860, -1.437e-7
-1.850, -1.428e-7
-1.840, -1.424e-7
-1.830, -1.415e-7
-1.820, -1.408e-7
-1.810, -1.397e-7
-1.800, -1.393e-7
-1.790, -1.385e-7
-1.780, -1.378e-7
-1.770, -1.371e-7
-1.760, -1.363e-7
-1.750, -1.357e-7
-1.740, -1.351e-7
-1.730, -1.345e-7
-1.720, -1.335e-7
-1.710, -1.327e-7
-1.700, -1.316e-7
-1.690, -1.305e-7
-1.680, -1.298e-7
-1.670, -1.293e-7
-1.660, -1.283e-7
-1.650, -1.275e-7
-1.640, -1.269e-7
-1.630, -1.262e-7
-1.620, -1.256e-7
-1.610, -1.247e-7
-1.600, -1.238e-7
-1.590, -1.227e-7
-1.580, -1.222e-7
-1.570, -1.216e-7
-1.560, -1.206e-7
-1.550, -1.199e-7
-1.540, -1.191e-7
-1.530, -1.181e-7
-1.520, -1.170e-7
-1.510, -1.162e-7
-1.500, -1.154e-7
-1.490, -1.147e-7
-1.480, -1.138e-7
-1.470, -1.131e-7
-1.460, -1.120e-7
-1.450, -1.113e-7
-1.440, -1.106e-7
-1.430, -1.098e-7
-1.420, -1.091e-7
-1.410, -1.083e-7
-1.400, -1.071e-7
-1.390, -1.062e-7
-1.380, -1.055e-7
-1.370, -1.045e-7
-1.360, -1.036e-7
-1.350, -1.028e-7
-1.340, -1.017e-7
-1.330, -1.011e-7
-1.320, -1.005e-7
-1.310, -9.976e-8
-1.300, -9.896e-8
-1.290, -9.791e-8
-1.280, -9.707e-8
-1.270, -9.632e-8
-1.260, -9.548e-8
-1.250, -9.470e-8
-1.240, -9.407e-8
-1.230, -9.331e-8
-1.220, -9.247e-8
-1.210, -9.153e-8
-1.200, -9.073e-8
-1.190, -8.995e-8
-1.180, -8.912e-8
-1.170, -8.825e-8
-1.160, -8.748e-8
-1.150, -8.658e-8
-1.140, -8.553e-8
-1.130, -8.466e-8
-1.120, -8.388e-8
-1.110, -8.318e-8
-1.100, -8.235e-8
-1.090, -8.160e-8
-1.080, -8.090e-8
-1.070, -8.006e-8
-1.060, -7.916e-8
-1.050, -7.830e-8
-1.040, -7.750e-8
-1.030, -7.668e-8
-1.020, -7.565e-8
-1.010, -7.480e-8
-1.000, -7.390e-8
-0.990, -7.297e-8
-0.980, -7.213e-8
-0.970, -7.128e-8
-0.960, -7.059e-8
-0.950, -6.988e-8
-0.940, -6.904e-8
-0.930, -6.810e-8
-0.920, -6.740e-8
-0.910, -6.657e-8
-0.900, -6.573e-8
-0.890, -6.501e-8
-0.880, -6.421e-8
-0.870, -6.340e-8
-0.860, -6.256e-8
-0.850, -6.171e-8
-0.840, -6.082e-8
-0.830, -6.003e-8
-0.820, -5.911e-8
-0.810, -5.829e-8
-0.800, -5.750e-8
-0.790, -5.662e-8
-0.780, -5.586e-8
-0.770, -5.512e-8
-0.760, -5.432e-8
-0.750, -5.350e-8
-0.740, -5.267e-8
-0.730, -5.186e-8
-0.720, -5.108e-8
-0.710, -5.023e-8
-0.700, -4.934e-8
-0.690, -4.848e-8
-0.680, -4.770e-8
-0.670, -4.686e-8
-0.660, -4.606e-8
-0.650, -4.534e-8
-0.640, -4.456e-8
-0.630, -4.372e-8
-0.620, -4.292e-8
-0.610, -4.215e-8
-0.600, -4.136e-8
-0.590, -4.061e-8
-0.580, -3.989e-8
-0.570, -3.917e-8
-0.560, -3.832e-8
-0.550, -3.753e-8
-0.540, -3.679e-8
-0.530, -3.599e-8
-0.520, -3.523e-8
-0.510, -3.448e-8
-0.500, -3.370e-8
-0.490, -3.297e-8
-0.480, -3.219e-8
-0.470, -3.143e-8
-0.460, -3.071e-8
-0.450, -2.998e-8
-0.440, -2.922e-8
-0.430, -2.850e-8
-0.420, -2.774e-8
-0.410, -2.702e-8
-0.400, -2.628e-8
-0.390, -2.556e-8
-0.380, -2.483e-8
-0.370, -2.412e-8
-0.360, -2.339e-8
-0.350, -2.269e-8
-0.340, -2.198e-8
-0.330, -2.128e-8
-0.320, -2.059e-8
-0.310, -1.988e-8
-0.300, -1.918e-8
-0.290, -1.847e-8
-0.280, -1.778e-8
-0.270, -1.710e-8
-0.260, -1.641e-8
-0.250, -1.572e-8
-0.240, -1.504e-8
-0.230, -1.434e-8
-0.220, -1.367e-8
-0.210, -1.299e-8
-0.200, -1.235e-8
-0.190, -1.170e-8
-0.180, -1.103e-8
-0.170, -1.037e-8
-0.160, -9.721e-9
-0.150, -9.072e-9
-0.140, -8.439e-9
-0.130, -7.799e-9
-0.120, -7.178e-9
-0.110, -6.553e-9
-0.100, -5.938e-9
-0.090, -5.329e-9
-0.080, -4.723e-9
-0.070, -4.117e-9
-0.060, -3.521e-9
-0.050, -2.939e-9
-0.040, -2.358e-9
-0.030, -1.783e-9
-0.020, -1.214e-9
-0.010, -6.539e-10
-0.000, -9.730e-11
0.010, 4.441e-10
0.020, 9.855e-10
0.030, 1.514e-9
0.040, 2.013e-9
0.050, 2.477e-9
0.060, 2.929e-9
0.070, 3.391e-9
0.080, 3.846e-9
0.090, 4.280e-9
0.100, 4.716e-9
0.110, 5.153e-9
0.120, 5.587e-9
0.130, 6.017e-9
0.140, 6.433e-9
0.150, 6.845e-9
0.160, 7.245e-9
0.170, 7.617e-9
0.180, 7.986e-9
0.190, 8.349e-9
0.200, 8.715e-9
0.210, 9.072e-9
0.220, 9.416e-9
0.230, 9.761e-9
0.240, 1.010e-8
0.250, 1.044e-8
0.260, 1.078e-8
0.270, 1.111e-8
0.280, 1.144e-8
0.290, 1.174e-8
0.300, 1.203e-8
0.310, 1.233e-8
0.320, 1.261e-8
0.330, 1.290e-8
0.340, 1.319e-8
0.350, 1.348e-8
0.360, 1.376e-8
0.370, 1.405e-8
0.380, 1.433e-8
0.390, 1.460e-8
0.400, 1.488e-8
0.410, 1.515e-8
0.420, 1.541e-8
0.430, 1.567e-8
0.440, 1.592e-8
0.450, 1.615e-8
0.460, 1.639e-8
0.470, 1.663e-8
0.480, 1.687e-8
0.490, 1.710e-8
0.500, 1.731e-8
0.510, 1.755e-8
0.520, 1.777e-8
0.530, 1.799e-8
0.540, 1.819e-8
0.550, 1.838e-8
0.560, 1.858e-8
0.570, 1.876e-8
0.580, 1.894e-8
0.590, 1.910e-8
0.600, 1.924e-8
0.610, 1.935e-8
0.620, 1.944e-8
0.630, 1.946e-8
0.640, 1.937e-8
0.650, 1.936e-8
0.660, 1.959e-8
0.670, 1.973e-8
0.680, 1.975e-8
0.690, 1.987e-8
0.700, 1.995e-8
0.710, 2.006e-8
0.720, 2.006e-8
0.730, 2.014e-8
0.740, 2.033e-8
0.750, 2.057e-8
0.760, 2.063e-8
0.770, 2.085e-8
0.780, 2.057e-8
0.790, 2.052e-8
0.800, 2.069e-8
0.810, 2.055e-8
0.820, 2.015e-8
0.830, 2.053e-8
0.840, 2.075e-8
0.850, 2.089e-8
0.860, 2.101e-8
0.870, 2.113e-8
0.880, 2.121e-8
0.890, 2.130e-8
0.900, 2.130e-8
0.910, 2.151e-8
0.920, 2.159e-8
0.930, 2.170e-8
0.940, 2.178e-8
0.950, 2.187e-8
0.960, 2.195e-8
0.970, 2.205e-8
0.980, 2.208e-8
0.990, 2.209e-8
1.000, 2.214e-8
1.010, 2.223e-8
1.020, 2.227e-8
1.030, 2.234e-8
1.040, 2.237e-8
1.050, 2.241e-8
1.060, 2.248e-8
1.070, 2.262e-8
1.080, 2.262e-8
1.090, 2.271e-8
1.100, 2.269e-8
1.110, 2.273e-8
1.120, 2.280e-8
1.130, 2.288e-8
1.140, 2.290e-8
1.150, 2.297e-8
1.160, 2.304e-8
1.170, 2.313e-8
1.180, 2.323e-8
1.190, 2.333e-8
1.200, 2.333e-8
1.210, 2.343e-8
1.220, 2.354e-8
1.230, 2.362e-8
1.240, 2.361e-8
1.250, 2.360e-8
1.260, 2.365e-8
1.270, 2.372e-8
1.280, 2.369e-8
1.290, 2.373e-8
1.300, 2.380e-8
1.310, 2.380e-8
1.320, 2.383e-8
1.330, 2.384e-8
1.340, 2.385e-8
1.350, 2.401e-8
1.360, 2.409e-8
1.370, 2.414e-8
1.380, 2.420e-8
1.390, 2.420e-8
1.400, 2.429e-8
1.410, 2.443e-8
1.420, 2.441e-8
1.430, 2.448e-8
1.440, 2.441e-8
1.450, 2.450e-8
1.460, 2.445e-8
1.470, 2.443e-8
1.480, 2.440e-8
1.490, 2.456e-8
1.500, 2.456e-8
1.510, 2.470e-8
1.520, 2.478e-8
1.530, 2.480e-8
1.540, 2.480e-8
1.550, 2.479e-8
1.560, 2.489e-8
1.570, 2.499e-8
1.580, 2.506e-8
1.590, 2.523e-8
1.600, 2.525e-8
1.610, 2.524e-8
1.620, 2.529e-8
1.630, 2.541e-8
1.640, 2.552e-8
1.650, 2.542e-8
1.660, 2.559e-8
1.670, 2.560e-8
1.680, 2.580e-8
1.690, 2.684e-8
1.700, 2.818e-8
1.710, 2.833e-8
1.720, 2.875e-8
1.730, 2.898e-8
1.740, 2.881e-8
1.750, 2.882e-8
1.760, 2.906e-8
1.770, 2.909e-8
1.780, 2.911e-8
1.790, 2.909e-8
1.800, 2.917e-8
1.810, 2.933e-8
1.820, 2.922e-8
1.830, 2.924e-8
1.840, 2.917e-8
1.850, 2.922e-8
1.860, 2.921e-8
1.870, 2.906e-8
1.880, 2.921e-8
1.890, 2.914e-8
1.900, 2.921e-8
1.910, 2.919e-8
1.920, 2.914e-8
1.930, 2.929e-8
1.940, 2.937e-8
1.950, 2.979e-8
1.960, 2.992e-8
1.970, 3.026e-8
1.980, 3.157e-8
1.990, 3.182e-8
