# Supplementary material for: An Insulin-Modified pH-Responsive Nanopipette Based on Ion Current Rectification
Source: Sensors (Basel). 2024 Jun 30;24(13):4264. doi: 10.3390/s24134264 (PMC11244478; doi:10.3390/s24134264)
Supplement: Supplementary file 1 [file sensors-24-04264-s001.zip › Selectivity/4 gln.txt]

Aug. 5, 2023   11:38:49
Linear Sweep Voltammetry
File: s:\Data Source:  Experiment
Instrument Model:  CHI830D
Header: 
Note: 

Init E (V) = -2
Final E (V) = 2
Scan Rate (V/s) = 0.5
Sample Interval (V) = 0.01
Quiet Time (sec) = 2
Sensitivity (A/V) = 1e-7

Ep = 1.310V
ip = 8.763e-10A
Ah = 1.555e-10C

Ep = 1.600V
ip = 6.188e-10A
Ah = 4.179e-11C

Potential/V, Current/A

-2.000, -1.472e-7
-1.990, -1.466e-7
-1.980, -1.459e-7
-1.970, -1.456e-7
-1.960, -1.452e-7
-1.950, -1.445e-7
-1.940, -1.433e-7
-1.930, -1.425e-7
-1.920, -1.417e-7
-1.910, -1.410e-7
-1.900, -1.403e-7
-1.890, -1.394e-7
-1.880, -1.386e-7
-1.870, -1.380e-7
-1.860, -1.377e-7
-1.850, -1.370e-7
-1.840, -1.361e-7
-1.830, -1.354e-7
-1.820, -1.347e-7
-1.810, -1.341e-7
-1.800, -1.335e-7
-1.790, -1.327e-7
-1.780, -1.319e-7
-1.770, -1.311e-7
-1.760, -1.305e-7
-1.750, -1.294e-7
-1.740, -1.284e-7
-1.730, -1.275e-7
-1.720, -1.268e-7
-1.710, -1.263e-7
-1.700, -1.255e-7
-1.690, -1.249e-7
-1.680, -1.240e-7
-1.670, -1.233e-7
-1.660, -1.226e-7
-1.650, -1.218e-7
-1.640, -1.211e-7
-1.630, -1.201e-7
-1.620, -1.193e-7
-1.610, -1.188e-7
-1.600, -1.179e-7
-1.590, -1.173e-7
-1.580, -1.165e-7
-1.570, -1.155e-7
-1.560, -1.148e-7
-1.550, -1.143e-7
-1.540, -1.135e-7
-1.530, -1.125e-7
-1.520, -1.118e-7
-1.510, -1.110e-7
-1.500, -1.101e-7
-1.490, -1.094e-7
-1.480, -1.086e-7
-1.470, -1.080e-7
-1.460, -1.071e-7
-1.450, -1.065e-7
-1.440, -1.058e-7
-1.430, -1.049e-7
-1.420, -1.042e-7
-1.410, -1.034e-7
-1.400, -1.025e-7
-1.390, -1.019e-7
-1.380, -1.011e-7
-1.370, -1.003e-7
-1.360, -9.947e-8
-1.350, -9.856e-8
-1.340, -9.778e-8
-1.330, -9.699e-8
-1.320, -9.609e-8
-1.310, -9.516e-8
-1.300, -9.434e-8
-1.290, -9.363e-8
-1.280, -9.292e-8
-1.270, -9.232e-8
-1.260, -9.152e-8
-1.250, -9.068e-8
-1.240, -8.988e-8
-1.230, -8.909e-8
-1.220, -8.829e-8
-1.210, -8.737e-8
-1.200, -8.674e-8
-1.190, -8.602e-8
-1.180, -8.508e-8
-1.170, -8.426e-8
-1.160, -8.343e-8
-1.150, -8.276e-8
-1.140, -8.184e-8
-1.130, -8.101e-8
-1.120, -8.020e-8
-1.110, -7.939e-8
-1.100, -7.867e-8
-1.090, -7.790e-8
-1.080, -7.707e-8
-1.070, -7.630e-8
-1.060, -7.549e-8
-1.050, -7.480e-8
-1.040, -7.390e-8
-1.030, -7.309e-8
-1.020, -7.221e-8
-1.010, -7.142e-8
-1.000, -7.071e-8
-0.990, -7.003e-8
-0.980, -6.927e-8
-0.970, -6.841e-8
-0.960, -6.768e-8
-0.950, -6.685e-8
-0.940, -6.611e-8
-0.930, -6.530e-8
-0.920, -6.455e-8
-0.910, -6.370e-8
-0.900, -6.284e-8
-0.890, -6.201e-8
-0.880, -6.121e-8
-0.870, -6.035e-8
-0.860, -5.962e-8
-0.850, -5.885e-8
-0.840, -5.807e-8
-0.830, -5.727e-8
-0.820, -5.644e-8
-0.810, -5.575e-8
-0.800, -5.489e-8
-0.790, -5.416e-8
-0.780, -5.334e-8
-0.770, -5.252e-8
-0.760, -5.175e-8
-0.750, -5.100e-8
-0.740, -5.017e-8
-0.730, -4.942e-8
-0.720, -4.873e-8
-0.710, -4.791e-8
-0.700, -4.673e-8
-0.690, -4.629e-8
-0.680, -4.575e-8
-0.670, -4.532e-8
-0.660, -4.415e-8
-0.650, -4.339e-8
-0.640, -4.257e-8
-0.630, -4.180e-8
-0.620, -4.105e-8
-0.610, -4.027e-8
-0.600, -3.951e-8
-0.590, -3.879e-8
-0.580, -3.805e-8
-0.570, -3.731e-8
-0.560, -3.655e-8
-0.550, -3.582e-8
-0.540, -3.507e-8
-0.530, -3.436e-8
-0.520, -3.366e-8
-0.510, -3.297e-8
-0.500, -3.226e-8
-0.490, -3.153e-8
-0.480, -3.081e-8
-0.470, -3.011e-8
-0.460, -2.939e-8
-0.450, -2.869e-8
-0.440, -2.803e-8
-0.430, -2.734e-8
-0.420, -2.664e-8
-0.410, -2.592e-8
-0.400, -2.522e-8
-0.390, -2.454e-8
-0.380, -2.383e-8
-0.370, -2.313e-8
-0.360, -2.245e-8
-0.350, -2.177e-8
-0.340, -2.107e-8
-0.330, -2.039e-8
-0.320, -1.975e-8
-0.310, -1.913e-8
-0.300, -1.863e-8
-0.290, -1.790e-8
-0.280, -1.710e-8
-0.270, -1.640e-8
-0.260, -1.569e-8
-0.250, -1.502e-8
-0.240, -1.436e-8
-0.230, -1.371e-8
-0.220, -1.306e-8
-0.210, -1.243e-8
-0.200, -1.179e-8
-0.190, -1.119e-8
-0.180, -1.057e-8
-0.170, -9.958e-9
-0.160, -9.340e-9
-0.150, -8.725e-9
-0.140, -8.100e-9
-0.130, -7.494e-9
-0.120, -6.876e-9
-0.110, -5.944e-9
-0.100, -5.766e-9
-0.090, -5.372e-9
-0.080, -4.831e-9
-0.070, -4.016e-9
-0.060, -3.419e-9
-0.050, -2.841e-9
-0.040, -2.284e-9
-0.030, -1.638e-9
-0.020, -1.057e-9
-0.010, -6.939e-10
-0.000, -2.695e-10
0.010, 2.165e-10
0.020, 1.244e-9
0.030, 1.379e-9
0.040, 1.610e-9
0.050, 2.409e-9
0.060, 2.877e-9
0.070, 3.308e-9
0.080, 3.738e-9
0.090, 4.172e-9
0.100, 4.609e-9
0.110, 5.030e-9
0.120, 5.451e-9
0.130, 5.867e-9
0.140, 6.285e-9
0.150, 6.703e-9
0.160, 7.100e-9
0.170, 7.509e-9
0.180, 7.906e-9
0.190, 8.293e-9
0.200, 8.681e-9
0.210, 9.075e-9
0.220, 9.459e-9
0.230, 9.847e-9
0.240, 1.022e-8
0.250, 1.073e-8
0.260, 1.107e-8
0.270, 1.126e-8
0.280, 1.160e-8
0.290, 1.171e-8
0.300, 1.221e-8
0.310, 1.267e-8
0.320, 1.304e-8
0.330, 1.344e-8
0.340, 1.404e-8
0.350, 1.396e-8
0.360, 1.413e-8
0.370, 1.454e-8
0.380, 1.495e-8
0.390, 1.529e-8
0.400, 1.562e-8
0.410, 1.594e-8
0.420, 1.646e-8
0.430, 1.648e-8
0.440, 1.659e-8
0.450, 1.687e-8
0.460, 1.729e-8
0.470, 1.755e-8
0.480, 1.784e-8
0.490, 1.823e-8
0.500, 1.843e-8
0.510, 1.843e-8
0.520, 1.847e-8
0.530, 1.895e-8
0.540, 1.920e-8
0.550, 1.943e-8
0.560, 1.970e-8
0.570, 2.023e-8
0.580, 2.000e-8
0.590, 1.985e-8
0.600, 2.038e-8
0.610, 2.067e-8
0.620, 2.095e-8
0.630, 2.142e-8
0.640, 2.120e-8
0.650, 2.129e-8
0.660, 2.146e-8
0.670, 2.156e-8
0.680, 2.168e-8
0.690, 2.195e-8
0.700, 2.223e-8
0.710, 2.238e-8
0.720, 2.252e-8
0.730, 2.265e-8
0.740, 2.276e-8
0.750, 2.288e-8
0.760, 2.302e-8
0.770, 2.314e-8
0.780, 2.327e-8
0.790, 2.335e-8
0.800, 2.344e-8
0.810, 2.350e-8
0.820, 2.360e-8
0.830, 2.372e-8
0.840, 2.384e-8
0.850, 2.368e-8
0.860, 2.357e-8
0.870, 2.373e-8
0.880, 2.376e-8
0.890, 2.391e-8
0.900, 2.447e-8
0.910, 2.324e-8
0.920, 2.271e-8
0.930, 2.233e-8
0.940, 2.236e-8
0.950, 2.174e-8
0.960, 2.186e-8
0.970, 2.165e-8
0.980, 2.194e-8
0.990, 2.163e-8
1.000, 2.142e-8
1.010, 2.173e-8
1.020, 2.185e-8
1.030, 2.193e-8
1.040, 2.198e-8
1.050, 2.202e-8
1.060, 2.208e-8
1.070, 2.219e-8
1.080, 2.223e-8
1.090, 2.226e-8
1.100, 2.217e-8
1.110, 2.226e-8
1.120, 2.230e-8
1.130, 2.238e-8
1.140, 2.244e-8
1.150, 2.248e-8
1.160, 2.257e-8
1.170, 2.258e-8
1.180, 2.258e-8
1.190, 2.266e-8
1.200, 2.270e-8
1.210, 2.275e-8
1.220, 2.277e-8
1.230, 2.285e-8
1.240, 2.294e-8
1.250, 2.287e-8
1.260, 2.288e-8
1.270, 2.284e-8
1.280, 2.267e-8
1.290, 2.283e-8
1.300, 2.321e-8
1.310, 2.328e-8
1.320, 2.302e-8
1.330, 2.283e-8
1.340, 2.318e-8
1.350, 2.326e-8
1.360, 2.292e-8
1.370, 2.269e-8
1.380, 2.287e-8
1.390, 2.306e-8
1.400, 2.311e-8
1.410, 2.318e-8
1.420, 2.323e-8
1.430, 2.325e-8
1.440, 2.334e-8
1.450, 2.336e-8
1.460, 2.338e-8
1.470, 2.338e-8
1.480, 2.345e-8
1.490, 2.368e-8
1.500, 2.352e-8
1.510, 2.321e-8
1.520, 2.326e-8
1.530, 2.350e-8
1.540, 2.345e-8
1.550, 2.346e-8
1.560, 2.347e-8
1.570, 2.357e-8
1.580, 2.357e-8
1.590, 2.371e-8
1.600, 2.400e-8
1.610, 2.347e-8
1.620, 2.346e-8
1.630, 2.368e-8
1.640, 2.355e-8
1.650, 2.352e-8
1.660, 2.340e-8
1.670, 2.370e-8
1.680, 2.379e-8
1.690, 2.386e-8
1.700, 2.415e-8
1.710, 2.384e-8
1.720, 2.360e-8
1.730, 2.350e-8
1.740, 2.378e-8
1.750, 2.385e-8
1.760, 2.388e-8
1.770, 2.414e-8
1.780, 2.384e-8
1.790, 2.359e-8
1.800, 2.359e-8
1.810, 2.387e-8
1.820, 2.399e-8
1.830, 2.429e-8
1.840, 2.407e-8
1.850, 2.388e-8
1.860, 2.369e-8
1.870, 2.402e-8
1.880, 2.407e-8
1.890, 2.408e-8
1.900, 2.412e-8
1.910, 2.415e-8
1.920, 2.416e-8
1.930, 2.429e-8
1.940, 2.446e-8
1.950, 2.413e-8
1.960, 2.409e-8
1.970, 2.382e-8
1.980, 2.403e-8
1.990, 2.414e-8
