# Supplementary material for: An Insulin-Modified pH-Responsive Nanopipette Based on Ion Current Rectification
Source: Sensors (Basel). 2024 Jun 30;24(13):4264. doi: 10.3390/s24134264 (PMC11244478; doi:10.3390/s24134264)
Supplement: Supplementary file 1 [file sensors-24-04264-s001.zip › Selectivity/4 glu.txt]

Aug. 5, 2023   11:37:34
Linear Sweep Voltammetry
File: s:\Data Source:  Experiment
Instrument Model:  CHI830D
Header: 
Note: 

Init E (V) = -2
Final E (V) = 2
Scan Rate (V/s) = 0.5
Sample Interval (V) = 0.01
Quiet Time (sec) = 2
Sensitivity (A/V) = 1e-7

Ep = 1.320V
ip = 1.022e-9A
Ah = 2.202e-10C

Ep = 1.730V
ip = 2.293e-10A
Ah = 1.460e-11C

Potential/V, Current/A

-2.000, -1.461e-7
-1.990, -1.453e-7
-1.980, -1.447e-7
-1.970, -1.438e-7
-1.960, -1.434e-7
-1.950, -1.436e-7
-1.940, -1.430e-7
-1.930, -1.422e-7
-1.920, -1.414e-7
-1.910, -1.406e-7
-1.900, -1.397e-7
-1.890, -1.391e-7
-1.880, -1.387e-7
-1.870, -1.380e-7
-1.860, -1.373e-7
-1.850, -1.365e-7
-1.840, -1.357e-7
-1.830, -1.349e-7
-1.820, -1.341e-7
-1.810, -1.333e-7
-1.800, -1.323e-7
-1.790, -1.314e-7
-1.780, -1.305e-7
-1.770, -1.301e-7
-1.760, -1.295e-7
-1.750, -1.288e-7
-1.740, -1.283e-7
-1.730, -1.275e-7
-1.720, -1.270e-7
-1.710, -1.262e-7
-1.700, -1.253e-7
-1.690, -1.246e-7
-1.680, -1.238e-7
-1.670, -1.230e-7
-1.660, -1.224e-7
-1.650, -1.212e-7
-1.640, -1.203e-7
-1.630, -1.195e-7
-1.620, -1.188e-7
-1.610, -1.182e-7
-1.600, -1.174e-7
-1.590, -1.166e-7
-1.580, -1.158e-7
-1.570, -1.150e-7
-1.560, -1.143e-7
-1.550, -1.134e-7
-1.540, -1.129e-7
-1.530, -1.122e-7
-1.520, -1.112e-7
-1.510, -1.106e-7
-1.500, -1.100e-7
-1.490, -1.090e-7
-1.480, -1.082e-7
-1.470, -1.073e-7
-1.460, -1.065e-7
-1.450, -1.058e-7
-1.440, -1.051e-7
-1.430, -1.041e-7
-1.420, -1.033e-7
-1.410, -1.026e-7
-1.400, -1.017e-7
-1.390, -1.008e-7
-1.380, -1.000e-7
-1.370, -9.932e-8
-1.360, -9.858e-8
-1.350, -9.791e-8
-1.340, -9.705e-8
-1.330, -9.623e-8
-1.320, -9.561e-8
-1.310, -9.485e-8
-1.300, -9.428e-8
-1.290, -9.343e-8
-1.280, -9.275e-8
-1.270, -9.203e-8
-1.260, -9.138e-8
-1.250, -9.049e-8
-1.240, -8.974e-8
-1.230, -8.886e-8
-1.220, -8.798e-8
-1.210, -8.729e-8
-1.200, -8.648e-8
-1.190, -8.571e-8
-1.180, -8.488e-8
-1.170, -8.414e-8
-1.160, -8.339e-8
-1.150, -8.256e-8
-1.140, -8.182e-8
-1.130, -8.100e-8
-1.120, -8.024e-8
-1.110, -7.939e-8
-1.100, -7.862e-8
-1.090, -7.788e-8
-1.080, -7.720e-8
-1.070, -7.649e-8
-1.060, -7.575e-8
-1.050, -7.487e-8
-1.040, -7.399e-8
-1.030, -7.313e-8
-1.020, -7.239e-8
-1.010, -7.165e-8
-1.000, -7.088e-8
-0.990, -7.021e-8
-0.980, -6.926e-8
-0.970, -6.850e-8
-0.960, -6.763e-8
-0.950, -6.678e-8
-0.940, -6.600e-8
-0.930, -6.524e-8
-0.920, -6.446e-8
-0.910, -6.366e-8
-0.900, -6.293e-8
-0.890, -6.224e-8
-0.880, -6.138e-8
-0.870, -6.058e-8
-0.860, -5.979e-8
-0.850, -5.894e-8
-0.840, -5.817e-8
-0.830, -5.741e-8
-0.820, -5.670e-8
-0.810, -5.582e-8
-0.800, -5.525e-8
-0.790, -5.448e-8
-0.780, -5.388e-8
-0.770, -5.320e-8
-0.760, -5.219e-8
-0.750, -5.131e-8
-0.740, -5.054e-8
-0.730, -4.974e-8
-0.720, -4.899e-8
-0.710, -4.830e-8
-0.700, -4.755e-8
-0.690, -4.689e-8
-0.680, -4.604e-8
-0.670, -4.522e-8
-0.660, -4.427e-8
-0.650, -4.383e-8
-0.640, -4.315e-8
-0.630, -4.255e-8
-0.620, -4.183e-8
-0.610, -4.078e-8
-0.600, -3.996e-8
-0.590, -3.919e-8
-0.580, -3.848e-8
-0.570, -3.773e-8
-0.560, -3.702e-8
-0.550, -3.625e-8
-0.540, -3.548e-8
-0.530, -3.474e-8
-0.520, -3.396e-8
-0.510, -3.303e-8
-0.500, -3.246e-8
-0.490, -3.182e-8
-0.480, -3.125e-8
-0.470, -3.038e-8
-0.460, -2.954e-8
-0.450, -2.883e-8
-0.440, -2.814e-8
-0.430, -2.745e-8
-0.420, -2.677e-8
-0.410, -2.608e-8
-0.400, -2.537e-8
-0.390, -2.466e-8
-0.380, -2.396e-8
-0.370, -2.327e-8
-0.360, -2.256e-8
-0.350, -2.185e-8
-0.340, -2.113e-8
-0.330, -2.043e-8
-0.320, -1.974e-8
-0.310, -1.908e-8
-0.300, -1.840e-8
-0.290, -1.770e-8
-0.280, -1.706e-8
-0.270, -1.638e-8
-0.260, -1.571e-8
-0.250, -1.506e-8
-0.240, -1.440e-8
-0.230, -1.373e-8
-0.220, -1.306e-8
-0.210, -1.246e-8
-0.200, -1.186e-8
-0.190, -1.124e-8
-0.180, -1.062e-8
-0.170, -1.000e-8
-0.160, -9.389e-9
-0.150, -8.777e-9
-0.140, -8.183e-9
-0.130, -7.574e-9
-0.120, -6.962e-9
-0.110, -6.372e-9
-0.100, -5.772e-9
-0.090, -5.175e-9
-0.080, -4.600e-9
-0.070, -4.071e-9
-0.060, -3.502e-9
-0.050, -3.013e-9
-0.040, -2.299e-9
-0.030, -1.761e-9
-0.020, -1.235e-9
-0.010, -7.032e-10
-0.000, -1.588e-10
0.010, 3.918e-10
0.020, 9.270e-10
0.030, 1.453e-9
0.040, 1.963e-9
0.050, 2.456e-9
0.060, 2.929e-9
0.070, 3.345e-9
0.080, 3.760e-9
0.090, 4.190e-9
0.100, 4.630e-9
0.110, 5.064e-9
0.120, 5.494e-9
0.130, 5.919e-9
0.140, 6.337e-9
0.150, 6.746e-9
0.160, 7.149e-9
0.170, 7.558e-9
0.180, 7.970e-9
0.190, 8.364e-9
0.200, 8.755e-9
0.210, 9.139e-9
0.220, 9.524e-9
0.230, 9.908e-9
0.240, 1.028e-8
0.250, 1.066e-8
0.260, 1.102e-8
0.270, 1.140e-8
0.280, 1.177e-8
0.290, 1.214e-8
0.300, 1.253e-8
0.310, 1.287e-8
0.320, 1.322e-8
0.330, 1.344e-8
0.340, 1.391e-8
0.350, 1.422e-8
0.360, 1.454e-8
0.370, 1.486e-8
0.380, 1.516e-8
0.390, 1.546e-8
0.400, 1.576e-8
0.410, 1.607e-8
0.420, 1.638e-8
0.430, 1.667e-8
0.440, 1.696e-8
0.450, 1.725e-8
0.460, 1.752e-8
0.470, 1.778e-8
0.480, 1.806e-8
0.490, 1.834e-8
0.500, 1.860e-8
0.510, 1.885e-8
0.520, 1.908e-8
0.530, 1.930e-8
0.540, 1.954e-8
0.550, 1.977e-8
0.560, 1.997e-8
0.570, 2.018e-8
0.580, 2.043e-8
0.590, 2.054e-8
0.600, 2.078e-8
0.610, 2.086e-8
0.620, 2.113e-8
0.630, 2.137e-8
0.640, 2.155e-8
0.650, 2.172e-8
0.660, 2.187e-8
0.670, 2.204e-8
0.680, 2.220e-8
0.690, 2.233e-8
0.700, 2.249e-8
0.710, 2.262e-8
0.720, 2.280e-8
0.730, 2.297e-8
0.740, 2.314e-8
0.750, 2.332e-8
0.760, 2.340e-8
0.770, 2.352e-8
0.780, 2.363e-8
0.790, 2.377e-8
0.800, 2.388e-8
0.810, 2.406e-8
0.820, 2.424e-8
0.830, 2.421e-8
0.840, 2.420e-8
0.850, 2.441e-8
0.860, 2.456e-8
0.870, 2.462e-8
0.880, 2.476e-8
0.890, 2.485e-8
0.900, 2.494e-8
0.910, 2.502e-8
0.920, 2.514e-8
0.930, 2.521e-8
0.940, 2.526e-8
0.950, 2.537e-8
0.960, 2.543e-8
0.970, 2.551e-8
0.980, 2.568e-8
0.990, 2.564e-8
1.000, 2.572e-8
1.010, 2.580e-8
1.020, 2.574e-8
1.030, 2.590e-8
1.040, 2.602e-8
1.050, 2.607e-8
1.060, 2.601e-8
1.070, 2.601e-8
1.080, 2.607e-8
1.090, 2.601e-8
1.100, 2.604e-8
1.110, 2.603e-8
1.120, 2.609e-8
1.130, 2.619e-8
1.140, 2.626e-8
1.150, 2.627e-8
1.160, 2.631e-8
1.170, 2.637e-8
1.180, 2.646e-8
1.190, 2.647e-8
1.200, 2.650e-8
1.210, 2.648e-8
1.220, 2.651e-8
1.230, 2.652e-8
1.240, 2.664e-8
1.250, 2.672e-8
1.260, 2.672e-8
1.270, 2.666e-8
1.280, 2.671e-8
1.290, 2.673e-8
1.300, 2.681e-8
1.310, 2.696e-8
1.320, 2.705e-8
1.330, 2.693e-8
1.340, 2.692e-8
1.350, 2.690e-8
1.360, 2.678e-8
1.370, 2.694e-8
1.380, 2.699e-8
1.390, 2.698e-8
1.400, 2.695e-8
1.410, 2.698e-8
1.420, 2.699e-8
1.430, 2.697e-8
1.440, 2.697e-8
1.450, 2.700e-8
1.460, 2.701e-8
1.470, 2.707e-8
1.480, 2.701e-8
1.490, 2.705e-8
1.500, 2.704e-8
1.510, 2.692e-8
1.520, 2.691e-8
1.530, 2.690e-8
1.540, 2.710e-8
1.550, 2.710e-8
1.560, 2.712e-8
1.570, 2.718e-8
1.580, 2.721e-8
1.590, 2.719e-8
1.600, 2.715e-8
1.610, 2.712e-8
1.620, 2.710e-8
1.630, 2.717e-8
1.640, 2.719e-8
1.650, 2.706e-8
1.660, 2.704e-8
1.670, 2.699e-8
1.680, 2.703e-8
1.690, 2.714e-8
1.700, 2.717e-8
1.710, 2.716e-8
1.720, 2.717e-8
1.730, 2.730e-8
1.740, 2.725e-8
1.750, 2.722e-8
1.760, 2.730e-8
1.770, 2.726e-8
1.780, 2.723e-8
1.790, 2.719e-8
1.800, 2.719e-8
1.810, 2.724e-8
1.820, 2.730e-8
1.830, 2.727e-8
1.840, 2.732e-8
1.850, 2.738e-8
1.860, 2.732e-8
1.870, 2.718e-8
1.880, 2.714e-8
1.890, 2.715e-8
1.900, 2.716e-8
1.910, 2.723e-8
1.920, 2.717e-8
1.930, 2.643e-8
1.940, 2.563e-8
1.950, 2.549e-8
1.960, 2.537e-8
1.970, 2.535e-8
1.980, 2.539e-8
1.990, 2.541e-8
