# Supplementary material for: An Insulin-Modified pH-Responsive Nanopipette Based on Ion Current Rectification
Source: Sensors (Basel). 2024 Jun 30;24(13):4264. doi: 10.3390/s24134264 (PMC11244478; doi:10.3390/s24134264)
Supplement: Supplementary file 1 [file sensors-24-04264-s001.zip › Selectivity/4 gsh.txt]

Aug. 5, 2023   11:39:10
Linear Sweep Voltammetry
File: s:\Data Source:  Experiment
Instrument Model:  CHI830D
Header: 
Note: 

Init E (V) = -2
Final E (V) = 2
Scan Rate (V/s) = 0.5
Sample Interval (V) = 0.01
Quiet Time (sec) = 2
Sensitivity (A/V) = 1e-7

Ep = 1.550V
ip = 2.523e-10A
Ah = 4.006e-11C

Potential/V, Current/A

-2.000, -1.478e-7
-1.990, -1.467e-7
-1.980, -1.461e-7
-1.970, -1.454e-7
-1.960, -1.449e-7
-1.950, -1.445e-7
-1.940, -1.439e-7
-1.930, -1.430e-7
-1.920, -1.422e-7
-1.910, -1.416e-7
-1.900, -1.409e-7
-1.890, -1.400e-7
-1.880, -1.391e-7
-1.870, -1.384e-7
-1.860, -1.376e-7
-1.850, -1.372e-7
-1.840, -1.365e-7
-1.830, -1.357e-7
-1.820, -1.349e-7
-1.810, -1.340e-7
-1.800, -1.334e-7
-1.790, -1.326e-7
-1.780, -1.318e-7
-1.770, -1.309e-7
-1.760, -1.301e-7
-1.750, -1.292e-7
-1.740, -1.286e-7
-1.730, -1.276e-7
-1.720, -1.271e-7
-1.710, -1.263e-7
-1.700, -1.256e-7
-1.690, -1.248e-7
-1.680, -1.238e-7
-1.670, -1.230e-7
-1.660, -1.222e-7
-1.650, -1.216e-7
-1.640, -1.209e-7
-1.630, -1.201e-7
-1.620, -1.192e-7
-1.610, -1.183e-7
-1.600, -1.174e-7
-1.590, -1.167e-7
-1.580, -1.160e-7
-1.570, -1.154e-7
-1.560, -1.145e-7
-1.550, -1.135e-7
-1.540, -1.130e-7
-1.530, -1.124e-7
-1.520, -1.115e-7
-1.510, -1.107e-7
-1.500, -1.098e-7
-1.490, -1.090e-7
-1.480, -1.080e-7
-1.470, -1.073e-7
-1.460, -1.066e-7
-1.450, -1.057e-7
-1.440, -1.049e-7
-1.430, -1.038e-7
-1.420, -1.031e-7
-1.410, -1.023e-7
-1.400, -1.016e-7
-1.390, -1.007e-7
-1.380, -9.990e-8
-1.370, -9.919e-8
-1.360, -9.865e-8
-1.350, -9.802e-8
-1.340, -9.718e-8
-1.330, -9.649e-8
-1.320, -9.588e-8
-1.310, -9.504e-8
-1.300, -9.440e-8
-1.290, -9.360e-8
-1.280, -9.282e-8
-1.270, -9.208e-8
-1.260, -9.106e-8
-1.250, -9.011e-8
-1.240, -8.930e-8
-1.230, -8.860e-8
-1.220, -8.787e-8
-1.210, -8.700e-8
-1.200, -8.610e-8
-1.190, -8.525e-8
-1.180, -8.440e-8
-1.170, -8.375e-8
-1.160, -8.282e-8
-1.150, -8.186e-8
-1.140, -8.098e-8
-1.130, -8.032e-8
-1.120, -7.955e-8
-1.110, -7.892e-8
-1.100, -7.821e-8
-1.090, -7.739e-8
-1.080, -7.660e-8
-1.070, -7.570e-8
-1.060, -7.476e-8
-1.050, -7.400e-8
-1.040, -7.325e-8
-1.030, -7.257e-8
-1.020, -7.189e-8
-1.010, -7.103e-8
-1.000, -7.033e-8
-0.990, -6.946e-8
-0.980, -6.863e-8
-0.970, -6.798e-8
-0.960, -6.719e-8
-0.950, -6.636e-8
-0.940, -6.556e-8
-0.930, -6.477e-8
-0.920, -6.395e-8
-0.910, -6.313e-8
-0.900, -6.248e-8
-0.890, -6.180e-8
-0.880, -6.106e-8
-0.870, -6.019e-8
-0.860, -5.948e-8
-0.850, -5.880e-8
-0.840, -5.805e-8
-0.830, -5.720e-8
-0.820, -5.627e-8
-0.810, -5.553e-8
-0.800, -5.486e-8
-0.790, -5.417e-8
-0.780, -5.339e-8
-0.770, -5.255e-8
-0.760, -5.173e-8
-0.750, -5.103e-8
-0.740, -5.031e-8
-0.730, -4.955e-8
-0.720, -4.879e-8
-0.710, -4.799e-8
-0.700, -4.720e-8
-0.690, -4.643e-8
-0.680, -4.574e-8
-0.670, -4.494e-8
-0.660, -4.419e-8
-0.650, -4.354e-8
-0.640, -4.283e-8
-0.630, -4.208e-8
-0.620, -4.129e-8
-0.610, -4.060e-8
-0.600, -3.982e-8
-0.590, -3.910e-8
-0.580, -3.837e-8
-0.570, -3.770e-8
-0.560, -3.697e-8
-0.550, -3.622e-8
-0.540, -3.543e-8
-0.530, -3.469e-8
-0.520, -3.396e-8
-0.510, -3.321e-8
-0.500, -3.249e-8
-0.490, -3.175e-8
-0.480, -3.105e-8
-0.470, -3.033e-8
-0.460, -2.958e-8
-0.450, -2.889e-8
-0.440, -2.816e-8
-0.430, -2.742e-8
-0.420, -2.672e-8
-0.410, -2.600e-8
-0.400, -2.532e-8
-0.390, -2.459e-8
-0.380, -2.388e-8
-0.370, -2.317e-8
-0.360, -2.251e-8
-0.350, -2.183e-8
-0.340, -2.118e-8
-0.330, -2.049e-8
-0.320, -1.979e-8
-0.310, -1.910e-8
-0.300, -1.843e-8
-0.290, -1.778e-8
-0.280, -1.711e-8
-0.270, -1.644e-8
-0.260, -1.576e-8
-0.250, -1.511e-8
-0.240, -1.447e-8
-0.230, -1.383e-8
-0.220, -1.319e-8
-0.210, -1.255e-8
-0.200, -1.192e-8
-0.190, -1.128e-8
-0.180, -1.065e-8
-0.170, -1.002e-8
-0.160, -9.398e-9
-0.150, -8.786e-9
-0.140, -8.177e-9
-0.130, -7.559e-9
-0.120, -6.962e-9
-0.110, -6.363e-9
-0.100, -5.772e-9
-0.090, -5.185e-9
-0.080, -4.597e-9
-0.070, -4.025e-9
-0.060, -3.450e-9
-0.050, -2.884e-9
-0.040, -2.318e-9
-0.030, -1.767e-9
-0.020, -1.214e-9
-0.010, -6.724e-10
-0.000, -1.311e-10
0.010, 3.948e-10
0.020, 9.208e-10
0.030, 1.431e-9
0.040, 1.942e-9
0.050, 2.425e-9
0.060, 2.865e-9
0.070, 3.298e-9
0.080, 3.744e-9
0.090, 4.197e-9
0.100, 4.639e-9
0.110, 5.067e-9
0.120, 5.488e-9
0.130, 5.913e-9
0.140, 6.337e-9
0.150, 6.756e-9
0.160, 7.177e-9
0.170, 7.580e-9
0.180, 7.983e-9
0.190, 8.380e-9
0.200, 8.767e-9
0.210, 9.152e-9
0.220, 9.533e-9
0.230, 9.917e-9
0.240, 1.029e-8
0.250, 1.066e-8
0.260, 1.103e-8
0.270, 1.140e-8
0.280, 1.175e-8
0.290, 1.211e-8
0.300, 1.246e-8
0.310, 1.280e-8
0.320, 1.314e-8
0.330, 1.348e-8
0.340, 1.380e-8
0.350, 1.412e-8
0.360, 1.445e-8
0.370, 1.476e-8
0.380, 1.506e-8
0.390, 1.537e-8
0.400, 1.568e-8
0.410, 1.596e-8
0.420, 1.626e-8
0.430, 1.655e-8
0.440, 1.683e-8
0.450, 1.711e-8
0.460, 1.737e-8
0.470, 1.765e-8
0.480, 1.791e-8
0.490, 1.814e-8
0.500, 1.839e-8
0.510, 1.861e-8
0.520, 1.885e-8
0.530, 1.908e-8
0.540, 1.930e-8
0.550, 1.953e-8
0.560, 1.975e-8
0.570, 1.998e-8
0.580, 2.018e-8
0.590, 2.038e-8
0.600, 2.057e-8
0.610, 2.075e-8
0.620, 2.095e-8
0.630, 2.115e-8
0.640, 2.135e-8
0.650, 2.155e-8
0.660, 2.171e-8
0.670, 2.186e-8
0.680, 2.200e-8
0.690, 2.217e-8
0.700, 2.232e-8
0.710, 2.248e-8
0.720, 2.264e-8
0.730, 2.279e-8
0.740, 2.296e-8
0.750, 2.312e-8
0.760, 2.327e-8
0.770, 2.337e-8
0.780, 2.349e-8
0.790, 2.362e-8
0.800, 2.378e-8
0.810, 2.392e-8
0.820, 2.404e-8
0.830, 2.416e-8
0.840, 2.426e-8
0.850, 2.434e-8
0.860, 2.443e-8
0.870, 2.455e-8
0.880, 2.464e-8
0.890, 2.475e-8
0.900, 2.485e-8
0.910, 2.496e-8
0.920, 2.509e-8
0.930, 2.507e-8
0.940, 2.509e-8
0.950, 2.517e-8
0.960, 2.527e-8
0.970, 2.541e-8
0.980, 2.547e-8
0.990, 2.552e-8
1.000, 2.556e-8
1.010, 2.565e-8
1.020, 2.570e-8
1.030, 2.576e-8
1.040, 2.586e-8
1.050, 2.588e-8
1.060, 2.591e-8
1.070, 2.595e-8
1.080, 2.599e-8
1.090, 2.606e-8
1.100, 2.614e-8
1.110, 2.624e-8
1.120, 2.626e-8
1.130, 2.631e-8
1.140, 2.640e-8
1.150, 2.644e-8
1.160, 2.643e-8
1.170, 2.652e-8
1.180, 2.652e-8
1.190, 2.657e-8
1.200, 2.662e-8
1.210, 2.666e-8
1.220, 2.665e-8
1.230, 2.665e-8
1.240, 2.666e-8
1.250, 2.669e-8
1.260, 2.672e-8
1.270, 2.679e-8
1.280, 2.682e-8
1.290, 2.685e-8
1.300, 2.689e-8
1.310, 2.681e-8
1.320, 2.684e-8
1.330, 2.694e-8
1.340, 2.696e-8
1.350, 2.693e-8
1.360, 2.694e-8
1.370, 2.696e-8
1.380, 2.696e-8
1.390, 2.698e-8
1.400, 2.696e-8
1.410, 2.698e-8
1.420, 2.698e-8
1.430, 2.699e-8
1.440, 2.700e-8
1.450, 2.705e-8
1.460, 2.704e-8
1.470, 2.706e-8
1.480, 2.702e-8
1.490, 2.707e-8
1.500, 2.711e-8
1.510, 2.722e-8
1.520, 2.713e-8
1.530, 2.714e-8
1.540, 2.716e-8
1.550, 2.722e-8
1.560, 2.717e-8
1.570, 2.718e-8
1.580, 2.721e-8
1.590, 2.714e-8
1.600, 2.707e-8
1.610, 2.710e-8
1.620, 2.711e-8
1.630, 2.713e-8
1.640, 2.713e-8
1.650, 2.708e-8
1.660, 2.710e-8
1.670, 2.704e-8
1.680, 2.707e-8
1.690, 2.714e-8
1.700, 2.712e-8
1.710, 2.715e-8
1.720, 2.717e-8
1.730, 2.718e-8
1.740, 2.706e-8
1.750, 2.701e-8
1.760, 2.711e-8
1.770, 2.711e-8
1.780, 2.715e-8
1.790, 2.718e-8
1.800, 2.713e-8
1.810, 2.717e-8
1.820, 2.728e-8
1.830, 2.712e-8
1.840, 2.700e-8
1.850, 2.709e-8
1.860, 2.712e-8
1.870, 2.710e-8
1.880, 2.711e-8
1.890, 2.713e-8
1.900, 2.714e-8
1.910, 2.726e-8
1.920, 2.726e-8
1.930, 2.716e-8
1.940, 2.720e-8
1.950, 2.717e-8
1.960, 2.726e-8
1.970, 2.735e-8
1.980, 2.741e-8
1.990, 2.728e-8
