# Supplementary material for: An Insulin-Modified pH-Responsive Nanopipette Based on Ion Current Rectification
Source: Sensors (Basel). 2024 Jun 30;24(13):4264. doi: 10.3390/s24134264 (PMC11244478; doi:10.3390/s24134264)
Supplement: Supplementary file 1 [file sensors-24-04264-s001.zip › Selectivity/4 H+.txt]

Aug. 5, 2023   11:29:06
Linear Sweep Voltammetry
File: s:\Data Source:  Experiment
Instrument Model:  CHI830D
Header: 
Note: 

Init E (V) = -2
Final E (V) = 2
Scan Rate (V/s) = 0.5
Sample Interval (V) = 0.01
Quiet Time (sec) = 2
Sensitivity (A/V) = 1e-8


Potential/V, Current/A

-2.000, -1.009e-7
-1.990, -1.008e-7
-1.980, -1.006e-7
-1.970, -1.004e-7
-1.960, -9.995e-8
-1.950, -9.940e-8
-1.940, -9.887e-8
-1.930, -9.828e-8
-1.920, -9.769e-8
-1.910, -9.718e-8
-1.900, -9.662e-8
-1.890, -9.610e-8
-1.880, -9.553e-8
-1.870, -9.495e-8
-1.860, -9.436e-8
-1.850, -9.378e-8
-1.840, -9.333e-8
-1.830, -9.276e-8
-1.820, -9.217e-8
-1.810, -9.157e-8
-1.800, -9.100e-8
-1.790, -9.047e-8
-1.780, -8.995e-8
-1.770, -8.946e-8
-1.760, -8.895e-8
-1.750, -8.835e-8
-1.740, -8.783e-8
-1.730, -8.734e-8
-1.720, -8.678e-8
-1.710, -8.627e-8
-1.700, -8.578e-8
-1.690, -8.523e-8
-1.680, -8.463e-8
-1.670, -8.413e-8
-1.660, -8.359e-8
-1.650, -8.293e-8
-1.640, -8.232e-8
-1.630, -8.164e-8
-1.620, -8.115e-8
-1.610, -8.068e-8
-1.600, -8.009e-8
-1.590, -7.946e-8
-1.580, -7.893e-8
-1.570, -7.838e-8
-1.560, -7.779e-8
-1.550, -7.715e-8
-1.540, -7.664e-8
-1.530, -7.616e-8
-1.520, -7.563e-8
-1.510, -7.503e-8
-1.500, -7.450e-8
-1.490, -7.399e-8
-1.480, -7.340e-8
-1.470, -7.286e-8
-1.460, -7.230e-8
-1.450, -7.185e-8
-1.440, -7.129e-8
-1.430, -7.072e-8
-1.420, -7.020e-8
-1.410, -6.965e-8
-1.400, -6.907e-8
-1.390, -6.849e-8
-1.380, -6.801e-8
-1.370, -6.748e-8
-1.360, -6.694e-8
-1.350, -6.643e-8
-1.340, -6.585e-8
-1.330, -6.532e-8
-1.320, -6.480e-8
-1.310, -6.424e-8
-1.300, -6.365e-8
-1.290, -6.310e-8
-1.280, -6.255e-8
-1.270, -6.198e-8
-1.260, -6.145e-8
-1.250, -6.086e-8
-1.240, -6.032e-8
-1.230, -5.979e-8
-1.220, -5.928e-8
-1.210, -5.865e-8
-1.200, -5.809e-8
-1.190, -5.757e-8
-1.180, -5.703e-8
-1.170, -5.647e-8
-1.160, -5.596e-8
-1.150, -5.542e-8
-1.140, -5.488e-8
-1.130, -5.435e-8
-1.120, -5.380e-8
-1.110, -5.326e-8
-1.100, -5.271e-8
-1.090, -5.217e-8
-1.080, -5.166e-8
-1.070, -5.115e-8
-1.060, -5.062e-8
-1.050, -5.005e-8
-1.040, -4.952e-8
-1.030, -4.899e-8
-1.020, -4.848e-8
-1.010, -4.799e-8
-1.000, -4.747e-8
-0.990, -4.694e-8
-0.980, -4.640e-8
-0.970, -4.588e-8
-0.960, -4.534e-8
-0.950, -4.483e-8
-0.940, -4.431e-8
-0.930, -4.379e-8
-0.920, -4.330e-8
-0.910, -4.276e-8
-0.900, -4.224e-8
-0.890, -4.169e-8
-0.880, -4.118e-8
-0.870, -4.067e-8
-0.860, -4.017e-8
-0.850, -3.965e-8
-0.840, -3.914e-8
-0.830, -3.863e-8
-0.820, -3.813e-8
-0.810, -3.760e-8
-0.800, -3.711e-8
-0.790, -3.659e-8
-0.780, -3.609e-8
-0.770, -3.558e-8
-0.760, -3.508e-8
-0.750, -3.458e-8
-0.740, -3.408e-8
-0.730, -3.359e-8
-0.720, -3.307e-8
-0.710, -3.257e-8
-0.700, -3.207e-8
-0.690, -3.158e-8
-0.680, -3.109e-8
-0.670, -3.059e-8
-0.660, -3.010e-8
-0.650, -2.961e-8
-0.640, -2.912e-8
-0.630, -2.863e-8
-0.620, -2.814e-8
-0.610, -2.764e-8
-0.600, -2.716e-8
-0.590, -2.668e-8
-0.580, -2.620e-8
-0.570, -2.572e-8
-0.560, -2.524e-8
-0.550, -2.476e-8
-0.540, -2.428e-8
-0.530, -2.380e-8
-0.520, -2.333e-8
-0.510, -2.286e-8
-0.500, -2.239e-8
-0.490, -2.193e-8
-0.480, -2.146e-8
-0.470, -2.098e-8
-0.460, -2.051e-8
-0.450, -2.005e-8
-0.440, -1.958e-8
-0.430, -1.911e-8
-0.420, -1.865e-8
-0.410, -1.819e-8
-0.400, -1.772e-8
-0.390, -1.727e-8
-0.380, -1.681e-8
-0.370, -1.635e-8
-0.360, -1.589e-8
-0.350, -1.544e-8
-0.340, -1.498e-8
-0.330, -1.453e-8
-0.320, -1.407e-8
-0.310, -1.361e-8
-0.300, -1.315e-8
-0.290, -1.269e-8
-0.280, -1.224e-8
-0.270, -1.178e-8
-0.260, -1.133e-8
-0.250, -1.087e-8
-0.240, -1.042e-8
-0.230, -9.973e-9
-0.220, -9.526e-9
-0.210, -9.078e-9
-0.200, -8.632e-9
-0.190, -8.188e-9
-0.180, -7.746e-9
-0.170, -7.305e-9
-0.160, -6.867e-9
-0.150, -6.429e-9
-0.140, -5.990e-9
-0.130, -5.550e-9
-0.120, -5.110e-9
-0.110, -4.670e-9
-0.100, -4.231e-9
-0.090, -3.792e-9
-0.080, -3.352e-9
-0.070, -2.914e-9
-0.060, -2.473e-9
-0.050, -2.038e-9
-0.040, -1.602e-9
-0.030, -1.167e-9
-0.020, -7.341e-10
-0.010, -3.032e-10
-0.000, 1.238e-10
0.010, 5.433e-10
0.020, 9.604e-10
0.030, 1.376e-9
0.040, 1.788e-9
0.050, 2.200e-9
0.060, 2.613e-9
0.070, 3.025e-9
0.080, 3.438e-9
0.090, 3.851e-9
0.100, 4.264e-9
0.110, 4.677e-9
0.120, 5.091e-9
0.130, 5.505e-9
0.140, 5.918e-9
0.150, 6.330e-9
0.160, 6.742e-9
0.170, 7.152e-9
0.180, 7.562e-9
0.190, 7.973e-9
0.200, 8.384e-9
0.210, 8.794e-9
0.220, 9.203e-9
0.230, 9.613e-9
0.240, 1.002e-8
0.250, 1.043e-8
0.260, 1.084e-8
0.270, 1.124e-8
0.280, 1.164e-8
0.290, 1.205e-8
0.300, 1.245e-8
0.310, 1.285e-8
0.320, 1.326e-8
0.330, 1.367e-8
0.340, 1.407e-8
0.350, 1.447e-8
0.360, 1.487e-8
0.370, 1.527e-8
0.380, 1.568e-8
0.390, 1.608e-8
0.400, 1.649e-8
0.410, 1.688e-8
0.420, 1.728e-8
0.430, 1.769e-8
0.440, 1.809e-8
0.450, 1.848e-8
0.460, 1.889e-8
0.470, 1.928e-8
0.480, 1.968e-8
0.490, 2.008e-8
0.500, 2.048e-8
0.510, 2.088e-8
0.520, 2.128e-8
0.530, 2.167e-8
0.540, 2.207e-8
0.550, 2.246e-8
0.560, 2.286e-8
0.570, 2.325e-8
0.580, 2.364e-8
0.590, 2.404e-8
0.600, 2.443e-8
0.610, 2.482e-8
0.620, 2.522e-8
0.630, 2.561e-8
0.640, 2.600e-8
0.650, 2.638e-8
0.660, 2.677e-8
0.670, 2.716e-8
0.680, 2.756e-8
0.690, 2.795e-8
0.700, 2.833e-8
0.710, 2.873e-8
0.720, 2.911e-8
0.730, 2.948e-8
0.740, 2.986e-8
0.750, 3.026e-8
0.760, 3.064e-8
0.770, 3.102e-8
0.780, 3.140e-8
0.790, 3.178e-8
0.800, 3.215e-8
0.810, 3.253e-8
0.820, 3.291e-8
0.830, 3.330e-8
0.840, 3.369e-8
0.850, 3.407e-8
0.860, 3.445e-8
0.870, 3.482e-8
0.880, 3.519e-8
0.890, 3.557e-8
0.900, 3.594e-8
0.910, 3.631e-8
0.920, 3.667e-8
0.930, 3.707e-8
0.940, 3.744e-8
0.950, 3.782e-8
0.960, 3.818e-8
0.970, 3.856e-8
0.980, 3.892e-8
0.990, 3.929e-8
1.000, 3.966e-8
1.010, 4.003e-8
1.020, 4.040e-8
1.030, 4.078e-8
1.040, 4.115e-8
1.050, 4.151e-8
1.060, 4.188e-8
1.070, 4.223e-8
1.080, 4.260e-8
1.090, 4.298e-8
1.100, 4.333e-8
1.110, 4.368e-8
1.120, 4.404e-8
1.130, 4.441e-8
1.140, 4.478e-8
1.150, 4.515e-8
1.160, 4.551e-8
1.170, 4.586e-8
1.180, 4.620e-8
1.190, 4.656e-8
1.200, 4.693e-8
1.210, 4.730e-8
1.220, 4.766e-8
1.230, 4.801e-8
1.240, 4.837e-8
1.250, 4.871e-8
1.260, 4.906e-8
1.270, 4.944e-8
1.280, 4.980e-8
1.290, 5.015e-8
1.300, 5.050e-8
1.310, 5.086e-8
1.320, 5.121e-8
1.330, 5.155e-8
1.340, 5.191e-8
1.350, 5.225e-8
1.360, 5.259e-8
1.370, 5.291e-8
1.380, 5.324e-8
1.390, 5.357e-8
1.400, 5.391e-8
1.410, 5.426e-8
1.420, 5.458e-8
1.430, 5.493e-8
1.440, 5.529e-8
1.450, 5.564e-8
1.460, 5.599e-8
1.470, 5.634e-8
1.480, 5.667e-8
1.490, 5.703e-8
1.500, 5.735e-8
1.510, 5.770e-8
1.520, 5.807e-8
1.530, 5.840e-8
1.540, 5.875e-8
1.550, 5.907e-8
1.560, 5.940e-8
1.570, 5.974e-8
1.580, 6.010e-8
1.590, 6.041e-8
1.600, 6.072e-8
1.610, 6.108e-8
1.620, 6.142e-8
1.630, 6.175e-8
1.640, 6.209e-8
1.650, 6.245e-8
1.660, 6.276e-8
1.670, 6.313e-8
1.680, 6.346e-8
1.690, 6.379e-8
1.700, 6.410e-8
1.710, 6.444e-8
1.720, 6.476e-8
1.730, 6.514e-8
1.740, 6.550e-8
1.750, 6.585e-8
1.760, 6.621e-8
1.770, 6.654e-8
1.780, 6.686e-8
1.790, 6.720e-8
1.800, 6.753e-8
1.810, 6.787e-8
1.820, 6.820e-8
1.830, 6.855e-8
1.840, 6.888e-8
1.850, 6.919e-8
1.860, 6.956e-8
1.870, 6.990e-8
1.880, 7.021e-8
1.890, 7.055e-8
1.900, 7.092e-8
1.910, 7.128e-8
1.920, 7.161e-8
1.930, 7.192e-8
1.940, 7.224e-8
1.950, 7.254e-8
1.960, 7.285e-8
1.970, 7.315e-8
1.980, 7.347e-8
1.990, 7.382e-8
