# Supplementary material for: An Insulin-Modified pH-Responsive Nanopipette Based on Ion Current Rectification
Source: Sensors (Basel). 2024 Jun 30;24(13):4264. doi: 10.3390/s24134264 (PMC11244478; doi:10.3390/s24134264)
Supplement: Supplementary file 1 [file sensors-24-04264-s001.zip › Selectivity/4 kcl.txt]

Aug. 5, 2023   11:42:29
Linear Sweep Voltammetry
File: s:\Data Source:  Experiment
Instrument Model:  CHI830D
Header: 
Note: 

Init E (V) = -2
Final E (V) = 2
Scan Rate (V/s) = 0.5
Sample Interval (V) = 0.01
Quiet Time (sec) = 2
Sensitivity (A/V) = 1e-7

Ep = 1.670V
ip = 1.631e-10A
Ah = 4.761e-11C

Potential/V, Current/A

-2.000, -1.514e-7
-1.990, -1.510e-7
-1.980, -1.503e-7
-1.970, -1.495e-7
-1.960, -1.486e-7
-1.950, -1.478e-7
-1.940, -1.472e-7
-1.930, -1.463e-7
-1.920, -1.455e-7
-1.910, -1.448e-7
-1.900, -1.440e-7
-1.890, -1.432e-7
-1.880, -1.426e-7
-1.870, -1.421e-7
-1.860, -1.412e-7
-1.850, -1.405e-7
-1.840, -1.395e-7
-1.830, -1.389e-7
-1.820, -1.383e-7
-1.810, -1.375e-7
-1.800, -1.370e-7
-1.790, -1.362e-7
-1.780, -1.350e-7
-1.770, -1.342e-7
-1.760, -1.335e-7
-1.750, -1.325e-7
-1.740, -1.317e-7
-1.730, -1.309e-7
-1.720, -1.301e-7
-1.710, -1.293e-7
-1.700, -1.284e-7
-1.690, -1.277e-7
-1.680, -1.271e-7
-1.670, -1.264e-7
-1.660, -1.257e-7
-1.650, -1.250e-7
-1.640, -1.239e-7
-1.630, -1.230e-7
-1.620, -1.222e-7
-1.610, -1.214e-7
-1.600, -1.204e-7
-1.590, -1.197e-7
-1.580, -1.189e-7
-1.570, -1.181e-7
-1.560, -1.173e-7
-1.550, -1.165e-7
-1.540, -1.155e-7
-1.530, -1.148e-7
-1.520, -1.139e-7
-1.510, -1.132e-7
-1.500, -1.122e-7
-1.490, -1.113e-7
-1.480, -1.104e-7
-1.470, -1.095e-7
-1.460, -1.083e-7
-1.450, -1.076e-7
-1.440, -1.068e-7
-1.430, -1.060e-7
-1.420, -1.054e-7
-1.410, -1.044e-7
-1.400, -1.035e-7
-1.390, -1.026e-7
-1.380, -1.017e-7
-1.370, -1.008e-7
-1.360, -1.001e-7
-1.350, -9.930e-8
-1.340, -9.861e-8
-1.330, -9.782e-8
-1.320, -9.699e-8
-1.310, -9.625e-8
-1.300, -9.548e-8
-1.290, -9.465e-8
-1.280, -9.370e-8
-1.270, -9.266e-8
-1.260, -9.179e-8
-1.250, -9.100e-8
-1.240, -9.018e-8
-1.230, -8.930e-8
-1.220, -8.838e-8
-1.210, -8.753e-8
-1.200, -8.678e-8
-1.190, -8.601e-8
-1.180, -8.516e-8
-1.170, -8.449e-8
-1.160, -8.359e-8
-1.150, -8.276e-8
-1.140, -8.211e-8
-1.130, -8.107e-8
-1.120, -8.022e-8
-1.110, -7.963e-8
-1.100, -7.892e-8
-1.090, -7.814e-8
-1.080, -7.737e-8
-1.070, -7.659e-8
-1.060, -7.565e-8
-1.050, -7.497e-8
-1.040, -7.421e-8
-1.030, -7.344e-8
-1.020, -7.265e-8
-1.010, -7.185e-8
-1.000, -7.117e-8
-0.990, -7.032e-8
-0.980, -6.949e-8
-0.970, -6.870e-8
-0.960, -6.788e-8
-0.950, -6.708e-8
-0.940, -6.624e-8
-0.930, -6.537e-8
-0.920, -6.468e-8
-0.910, -6.399e-8
-0.900, -6.320e-8
-0.890, -6.244e-8
-0.880, -6.167e-8
-0.870, -6.089e-8
-0.860, -6.009e-8
-0.850, -5.942e-8
-0.840, -5.864e-8
-0.830, -5.767e-8
-0.820, -5.685e-8
-0.810, -5.614e-8
-0.800, -5.533e-8
-0.790, -5.466e-8
-0.780, -5.386e-8
-0.770, -5.310e-8
-0.760, -5.240e-8
-0.750, -5.161e-8
-0.740, -5.087e-8
-0.730, -5.010e-8
-0.720, -4.933e-8
-0.710, -4.857e-8
-0.700, -4.785e-8
-0.690, -4.711e-8
-0.680, -4.637e-8
-0.670, -4.558e-8
-0.660, -4.478e-8
-0.650, -4.401e-8
-0.640, -4.325e-8
-0.630, -4.251e-8
-0.620, -4.176e-8
-0.610, -4.095e-8
-0.600, -4.018e-8
-0.590, -3.940e-8
-0.580, -3.869e-8
-0.570, -3.789e-8
-0.560, -3.717e-8
-0.550, -3.646e-8
-0.540, -3.570e-8
-0.530, -3.495e-8
-0.520, -3.423e-8
-0.510, -3.351e-8
-0.500, -3.276e-8
-0.490, -3.199e-8
-0.480, -3.126e-8
-0.470, -3.057e-8
-0.460, -2.984e-8
-0.450, -2.912e-8
-0.440, -2.842e-8
-0.430, -2.770e-8
-0.420, -2.698e-8
-0.410, -2.628e-8
-0.400, -2.565e-8
-0.390, -2.496e-8
-0.380, -2.431e-8
-0.370, -2.364e-8
-0.360, -2.297e-8
-0.350, -2.223e-8
-0.340, -2.149e-8
-0.330, -2.078e-8
-0.320, -2.009e-8
-0.310, -1.939e-8
-0.300, -1.866e-8
-0.290, -1.789e-8
-0.280, -1.709e-8
-0.270, -1.639e-8
-0.260, -1.575e-8
-0.250, -1.513e-8
-0.240, -1.453e-8
-0.230, -1.394e-8
-0.220, -1.330e-8
-0.210, -1.267e-8
-0.200, -1.201e-8
-0.190, -1.133e-8
-0.180, -1.067e-8
-0.170, -1.005e-8
-0.160, -9.432e-9
-0.150, -8.808e-9
-0.140, -8.177e-9
-0.130, -7.547e-9
-0.120, -6.944e-9
-0.110, -6.350e-9
-0.100, -5.757e-9
-0.090, -5.175e-9
-0.080, -4.597e-9
-0.070, -4.034e-9
-0.060, -3.456e-9
-0.050, -2.868e-9
-0.040, -2.315e-9
-0.030, -1.755e-9
-0.020, -1.205e-9
-0.010, -6.601e-10
-0.000, -1.157e-10
0.010, 4.102e-10
0.020, 9.301e-10
0.030, 1.425e-9
0.040, 1.902e-9
0.050, 2.363e-9
0.060, 2.819e-9
0.070, 3.262e-9
0.080, 3.717e-9
0.090, 4.147e-9
0.100, 4.575e-9
0.110, 5.008e-9
0.120, 5.439e-9
0.130, 5.854e-9
0.140, 6.263e-9
0.150, 6.685e-9
0.160, 7.063e-9
0.170, 7.438e-9
0.180, 7.801e-9
0.190, 8.149e-9
0.200, 8.487e-9
0.210, 8.822e-9
0.220, 9.164e-9
0.230, 9.508e-9
0.240, 9.828e-9
0.250, 1.014e-8
0.260, 1.044e-8
0.270, 1.074e-8
0.280, 1.106e-8
0.290, 1.134e-8
0.300, 1.164e-8
0.310, 1.194e-8
0.320, 1.224e-8
0.330, 1.253e-8
0.340, 1.282e-8
0.350, 1.312e-8
0.360, 1.340e-8
0.370, 1.367e-8
0.380, 1.395e-8
0.390, 1.422e-8
0.400, 1.449e-8
0.410, 1.475e-8
0.420, 1.500e-8
0.430, 1.525e-8
0.440, 1.549e-8
0.450, 1.575e-8
0.460, 1.598e-8
0.470, 1.621e-8
0.480, 1.644e-8
0.490, 1.665e-8
0.500, 1.687e-8
0.510, 1.708e-8
0.520, 1.728e-8
0.530, 1.748e-8
0.540, 1.770e-8
0.550, 1.789e-8
0.560, 1.809e-8
0.570, 1.828e-8
0.580, 1.848e-8
0.590, 1.868e-8
0.600, 1.887e-8
0.610, 1.903e-8
0.620, 1.925e-8
0.630, 1.940e-8
0.640, 1.957e-8
0.650, 1.974e-8
0.660, 1.991e-8
0.670, 2.008e-8
0.680, 2.025e-8
0.690, 2.038e-8
0.700, 2.052e-8
0.710, 2.064e-8
0.720, 2.080e-8
0.730, 2.093e-8
0.740, 2.104e-8
0.750, 2.119e-8
0.760, 2.131e-8
0.770, 2.144e-8
0.780, 2.158e-8
0.790, 2.169e-8
0.800, 2.181e-8
0.810, 2.191e-8
0.820, 2.204e-8
0.830, 2.217e-8
0.840, 2.224e-8
0.850, 2.232e-8
0.860, 2.245e-8
0.870, 2.252e-8
0.880, 2.264e-8
0.890, 2.271e-8
0.900, 2.277e-8
0.910, 2.290e-8
0.920, 2.299e-8
0.930, 2.308e-8
0.940, 2.317e-8
0.950, 2.322e-8
0.960, 2.326e-8
0.970, 2.336e-8
0.980, 2.346e-8
0.990, 2.348e-8
1.000, 2.343e-8
1.010, 2.347e-8
1.020, 2.352e-8
1.030, 2.353e-8
1.040, 2.357e-8
1.050, 2.371e-8
1.060, 2.371e-8
1.070, 2.373e-8
1.080, 2.383e-8
1.090, 2.384e-8
1.100, 2.388e-8
1.110, 2.391e-8
1.120, 2.393e-8
1.130, 2.391e-8
1.140, 2.392e-8
1.150, 2.401e-8
1.160, 2.404e-8
1.170, 2.413e-8
1.180, 2.421e-8
1.190, 2.428e-8
1.200, 2.433e-8
1.210, 2.437e-8
1.220, 2.432e-8
1.230, 2.437e-8
1.240, 2.435e-8
1.250, 2.436e-8
1.260, 2.439e-8
1.270, 2.439e-8
1.280, 2.447e-8
1.290, 2.455e-8
1.300, 2.451e-8
1.310, 2.454e-8
1.320, 2.457e-8
1.330, 2.466e-8
1.340, 2.462e-8
1.350, 2.464e-8
1.360, 2.474e-8
1.370, 2.459e-8
1.380, 2.456e-8
1.390, 2.458e-8
1.400, 2.462e-8
1.410, 2.459e-8
1.420, 2.466e-8
1.430, 2.473e-8
1.440, 2.474e-8
1.450, 2.474e-8
1.460, 2.466e-8
1.470, 2.459e-8
1.480, 2.457e-8
1.490, 2.463e-8
1.500, 2.467e-8
1.510, 2.471e-8
1.520, 2.473e-8
1.530, 2.468e-8
1.540, 2.475e-8
1.550, 2.475e-8
1.560, 2.476e-8
1.570, 2.483e-8
1.580, 2.476e-8
1.590, 2.470e-8
1.600, 2.480e-8
1.610, 2.479e-8
1.620, 2.481e-8
1.630, 2.484e-8
1.640, 2.475e-8
1.650, 2.479e-8
1.660, 2.482e-8
1.670, 2.485e-8
1.680, 2.479e-8
1.690, 2.483e-8
1.700, 2.482e-8
1.710, 2.471e-8
1.720, 2.491e-8
1.730, 2.492e-8
1.740, 2.487e-8
1.750, 2.494e-8
1.760, 2.488e-8
1.770, 2.478e-8
1.780, 2.485e-8
1.790, 2.489e-8
1.800, 2.487e-8
1.810, 2.486e-8
1.820, 2.495e-8
1.830, 2.496e-8
1.840, 2.490e-8
1.850, 2.490e-8
1.860, 2.485e-8
1.870, 2.477e-8
1.880, 2.485e-8
1.890, 2.490e-8
1.900, 2.488e-8
1.910, 2.492e-8
1.920, 2.490e-8
1.930, 2.480e-8
1.940, 2.492e-8
1.950, 2.515e-8
1.960, 2.519e-8
1.970, 2.514e-8
1.980, 2.515e-8
1.990, 2.510e-8
