# Supplementary material for: An Insulin-Modified pH-Responsive Nanopipette Based on Ion Current Rectification
Source: Sensors (Basel). 2024 Jun 30;24(13):4264. doi: 10.3390/s24134264 (PMC11244478; doi:10.3390/s24134264)
Supplement: Supplementary file 1 [file sensors-24-04264-s001.zip › Selectivity/4 nacl.txt]

Aug. 5, 2023   11:35:24
Linear Sweep Voltammetry
File: s:\Data Source:  Experiment
Instrument Model:  CHI830D
Header: 
Note: 

Init E (V) = -2
Final E (V) = 2
Scan Rate (V/s) = 0.5
Sample Interval (V) = 0.01
Quiet Time (sec) = 2
Sensitivity (A/V) = 1e-7

Ep = 1.500V
ip = 6.096e-10A
Ah = 6.261e-11C

Potential/V, Current/A

-2.000, -1.376e-7
-1.990, -1.366e-7
-1.980, -1.359e-7
-1.970, -1.355e-7
-1.960, -1.349e-7
-1.950, -1.343e-7
-1.940, -1.337e-7
-1.930, -1.332e-7
-1.920, -1.327e-7
-1.910, -1.321e-7
-1.900, -1.315e-7
-1.890, -1.311e-7
-1.880, -1.303e-7
-1.870, -1.295e-7
-1.860, -1.286e-7
-1.850, -1.278e-7
-1.840, -1.270e-7
-1.830, -1.262e-7
-1.820, -1.258e-7
-1.810, -1.250e-7
-1.800, -1.240e-7
-1.790, -1.233e-7
-1.780, -1.228e-7
-1.770, -1.220e-7
-1.760, -1.214e-7
-1.750, -1.206e-7
-1.740, -1.199e-7
-1.730, -1.191e-7
-1.720, -1.184e-7
-1.710, -1.179e-7
-1.700, -1.174e-7
-1.690, -1.166e-7
-1.680, -1.160e-7
-1.670, -1.152e-7
-1.660, -1.146e-7
-1.650, -1.141e-7
-1.640, -1.135e-7
-1.630, -1.129e-7
-1.620, -1.119e-7
-1.610, -1.110e-7
-1.600, -1.104e-7
-1.590, -1.097e-7
-1.580, -1.090e-7
-1.570, -1.083e-7
-1.560, -1.077e-7
-1.550, -1.070e-7
-1.540, -1.062e-7
-1.530, -1.056e-7
-1.520, -1.048e-7
-1.510, -1.042e-7
-1.500, -1.034e-7
-1.490, -1.026e-7
-1.480, -1.019e-7
-1.470, -1.010e-7
-1.460, -1.003e-7
-1.450, -9.953e-8
-1.440, -9.886e-8
-1.430, -9.804e-8
-1.420, -9.740e-8
-1.410, -9.658e-8
-1.400, -9.585e-8
-1.390, -9.522e-8
-1.380, -9.453e-8
-1.370, -9.380e-8
-1.360, -9.317e-8
-1.350, -9.238e-8
-1.340, -9.170e-8
-1.330, -9.092e-8
-1.320, -9.012e-8
-1.310, -8.942e-8
-1.300, -8.865e-8
-1.290, -8.795e-8
-1.280, -8.714e-8
-1.270, -8.634e-8
-1.260, -8.552e-8
-1.250, -8.471e-8
-1.240, -8.400e-8
-1.230, -8.329e-8
-1.220, -8.261e-8
-1.210, -8.192e-8
-1.200, -8.128e-8
-1.190, -8.056e-8
-1.180, -7.991e-8
-1.170, -7.913e-8
-1.160, -7.829e-8
-1.150, -7.767e-8
-1.140, -7.695e-8
-1.130, -7.631e-8
-1.120, -7.563e-8
-1.110, -7.486e-8
-1.100, -7.408e-8
-1.090, -7.330e-8
-1.080, -7.257e-8
-1.070, -7.180e-8
-1.060, -7.115e-8
-1.050, -7.046e-8
-1.040, -6.966e-8
-1.030, -6.895e-8
-1.020, -6.819e-8
-1.010, -6.743e-8
-1.000, -6.665e-8
-0.990, -6.600e-8
-0.980, -6.530e-8
-0.970, -6.461e-8
-0.960, -6.403e-8
-0.950, -6.333e-8
-0.940, -6.265e-8
-0.930, -6.185e-8
-0.920, -6.102e-8
-0.910, -6.019e-8
-0.900, -5.941e-8
-0.890, -5.866e-8
-0.880, -5.794e-8
-0.870, -5.712e-8
-0.860, -5.636e-8
-0.850, -5.557e-8
-0.840, -5.479e-8
-0.830, -5.412e-8
-0.820, -5.342e-8
-0.810, -5.275e-8
-0.800, -5.208e-8
-0.790, -5.136e-8
-0.780, -5.066e-8
-0.770, -4.996e-8
-0.760, -4.923e-8
-0.750, -4.842e-8
-0.740, -4.773e-8
-0.730, -4.701e-8
-0.720, -4.630e-8
-0.710, -4.560e-8
-0.700, -4.490e-8
-0.690, -4.417e-8
-0.680, -4.343e-8
-0.670, -4.272e-8
-0.660, -4.199e-8
-0.650, -4.130e-8
-0.640, -4.062e-8
-0.630, -3.993e-8
-0.620, -3.917e-8
-0.610, -3.845e-8
-0.600, -3.776e-8
-0.590, -3.708e-8
-0.580, -3.636e-8
-0.570, -3.567e-8
-0.560, -3.490e-8
-0.550, -3.420e-8
-0.540, -3.348e-8
-0.530, -3.276e-8
-0.520, -3.208e-8
-0.510, -3.136e-8
-0.500, -3.071e-8
-0.490, -3.004e-8
-0.480, -2.938e-8
-0.470, -2.868e-8
-0.460, -2.803e-8
-0.450, -2.737e-8
-0.440, -2.665e-8
-0.430, -2.597e-8
-0.420, -2.533e-8
-0.410, -2.467e-8
-0.400, -2.399e-8
-0.390, -2.335e-8
-0.380, -2.271e-8
-0.370, -2.206e-8
-0.360, -2.139e-8
-0.350, -2.072e-8
-0.340, -2.007e-8
-0.330, -1.941e-8
-0.320, -1.878e-8
-0.310, -1.815e-8
-0.300, -1.753e-8
-0.290, -1.689e-8
-0.280, -1.624e-8
-0.270, -1.562e-8
-0.260, -1.501e-8
-0.250, -1.441e-8
-0.240, -1.381e-8
-0.230, -1.321e-8
-0.220, -1.261e-8
-0.210, -1.201e-8
-0.200, -1.140e-8
-0.190, -1.082e-8
-0.180, -1.022e-8
-0.170, -9.620e-9
-0.160, -9.032e-9
-0.150, -8.442e-9
-0.140, -7.842e-9
-0.130, -7.261e-9
-0.120, -6.689e-9
-0.110, -6.113e-9
-0.100, -5.541e-9
-0.090, -4.975e-9
-0.080, -4.425e-9
-0.070, -3.865e-9
-0.060, -3.314e-9
-0.050, -2.779e-9
-0.040, -2.250e-9
-0.030, -1.718e-9
-0.020, -1.186e-9
-0.010, -6.478e-10
-0.000, -1.188e-10
0.010, 4.041e-10
0.020, 9.116e-10
0.030, 1.413e-9
0.040, 1.911e-9
0.050, 2.391e-9
0.060, 2.859e-9
0.070, 3.301e-9
0.080, 3.683e-9
0.090, 4.077e-9
0.100, 4.498e-9
0.110, 4.932e-9
0.120, 5.362e-9
0.130, 5.796e-9
0.140, 6.220e-9
0.150, 6.642e-9
0.160, 7.060e-9
0.170, 7.466e-9
0.180, 7.872e-9
0.190, 8.272e-9
0.200, 8.675e-9
0.210, 9.078e-9
0.220, 9.468e-9
0.230, 9.853e-9
0.240, 1.024e-8
0.250, 1.062e-8
0.260, 1.099e-8
0.270, 1.137e-8
0.280, 1.173e-8
0.290, 1.209e-8
0.300, 1.245e-8
0.310, 1.282e-8
0.320, 1.317e-8
0.330, 1.353e-8
0.340, 1.388e-8
0.350, 1.423e-8
0.360, 1.456e-8
0.370, 1.490e-8
0.380, 1.523e-8
0.390, 1.555e-8
0.400, 1.587e-8
0.410, 1.619e-8
0.420, 1.649e-8
0.430, 1.682e-8
0.440, 1.712e-8
0.450, 1.743e-8
0.460, 1.774e-8
0.470, 1.804e-8
0.480, 1.833e-8
0.490, 1.861e-8
0.500, 1.890e-8
0.510, 1.918e-8
0.520, 1.946e-8
0.530, 1.972e-8
0.540, 2.000e-8
0.550, 2.025e-8
0.560, 2.052e-8
0.570, 2.078e-8
0.580, 2.105e-8
0.590, 2.129e-8
0.600, 2.155e-8
0.610, 2.180e-8
0.620, 2.202e-8
0.630, 2.221e-8
0.640, 2.244e-8
0.650, 2.262e-8
0.660, 2.283e-8
0.670, 2.303e-8
0.680, 2.326e-8
0.690, 2.345e-8
0.700, 2.364e-8
0.710, 2.382e-8
0.720, 2.406e-8
0.730, 2.428e-8
0.740, 2.449e-8
0.750, 2.467e-8
0.760, 2.483e-8
0.770, 2.499e-8
0.780, 2.517e-8
0.790, 2.531e-8
0.800, 2.547e-8
0.810, 2.560e-8
0.820, 2.574e-8
0.830, 2.584e-8
0.840, 2.600e-8
0.850, 2.611e-8
0.860, 2.627e-8
0.870, 2.638e-8
0.880, 2.651e-8
0.890, 2.665e-8
0.900, 2.676e-8
0.910, 2.681e-8
0.920, 2.689e-8
0.930, 2.703e-8
0.940, 2.711e-8
0.950, 2.723e-8
0.960, 2.731e-8
0.970, 2.734e-8
0.980, 2.734e-8
0.990, 2.737e-8
1.000, 2.742e-8
1.010, 2.750e-8
1.020, 2.760e-8
1.030, 2.769e-8
1.040, 2.770e-8
1.050, 2.774e-8
1.060, 2.785e-8
1.070, 2.791e-8
1.080, 2.796e-8
1.090, 2.802e-8
1.100, 2.805e-8
1.110, 2.806e-8
1.120, 2.815e-8
1.130, 2.817e-8
1.140, 2.824e-8
1.150, 2.831e-8
1.160, 2.835e-8
1.170, 2.839e-8
1.180, 2.843e-8
1.190, 2.854e-8
1.200, 2.863e-8
1.210, 2.865e-8
1.220, 2.870e-8
1.230, 2.872e-8
1.240, 2.873e-8
1.250, 2.877e-8
1.260, 2.879e-8
1.270, 2.886e-8
1.280, 2.889e-8
1.290, 2.885e-8
1.300, 2.882e-8
1.310, 2.885e-8
1.320, 2.889e-8
1.330, 2.886e-8
1.340, 2.885e-8
1.350, 2.885e-8
1.360, 2.876e-8
1.370, 2.883e-8
1.380, 2.891e-8
1.390, 2.892e-8
1.400, 2.893e-8
1.410, 2.891e-8
1.420, 2.893e-8
1.430, 2.902e-8
1.440, 2.905e-8
1.450, 2.910e-8
1.460, 2.909e-8
1.470, 2.912e-8
1.480, 2.914e-8
1.490, 2.935e-8
1.500, 2.951e-8
1.510, 2.947e-8
1.520, 2.946e-8
1.530, 2.943e-8
1.540, 2.937e-8
1.550, 2.943e-8
1.560, 2.941e-8
1.570, 2.946e-8
1.580, 2.957e-8
1.590, 2.943e-8
1.600, 2.943e-8
1.610, 2.939e-8
1.620, 2.953e-8
1.630, 2.957e-8
1.640, 2.961e-8
1.650, 2.971e-8
1.660, 2.964e-8
1.670, 2.967e-8
1.680, 2.971e-8
1.690, 2.979e-8
1.700, 2.975e-8
1.710, 2.984e-8
1.720, 2.991e-8
1.730, 2.987e-8
1.740, 2.987e-8
1.750, 2.986e-8
1.760, 2.987e-8
1.770, 2.988e-8
1.780, 2.998e-8
1.790, 3.003e-8
1.800, 3.007e-8
1.810, 3.008e-8
1.820, 3.005e-8
1.830, 3.007e-8
1.840, 3.010e-8
1.850, 3.007e-8
1.860, 3.013e-8
1.870, 3.019e-8
1.880, 3.022e-8
1.890, 3.030e-8
1.900, 3.026e-8
1.910, 3.021e-8
1.920, 3.025e-8
1.930, 3.016e-8
1.940, 3.018e-8
1.950, 3.020e-8
1.960, 3.023e-8
1.970, 3.031e-8
1.980, 3.028e-8
1.990, 3.026e-8
