# Supplementary material for: An Insulin-Modified pH-Responsive Nanopipette Based on Ion Current Rectification
Source: Sensors (Basel). 2024 Jun 30;24(13):4264. doi: 10.3390/s24134264 (PMC11244478; doi:10.3390/s24134264)
Supplement: Supplementary file 1 [file sensors-24-04264-s001.zip › Selectivity/4 nahco3.txt]

Aug. 5, 2023   11:40:58
Linear Sweep Voltammetry
File: s:\Data Source:  Experiment
Instrument Model:  CHI830D
Header: 
Note: 

Init E (V) = -2
Final E (V) = 2
Scan Rate (V/s) = 0.5
Sample Interval (V) = 0.01
Quiet Time (sec) = 2
Sensitivity (A/V) = 1e-7

Ep = 1.230V
ip = 1.810e-10A
Ah = 1.271e-10C

Ep = 1.790V
ip = 4.963e-10A
Ah = 4.836e-11C

Potential/V, Current/A

-2.000, -1.529e-7
-1.990, -1.519e-7
-1.980, -1.512e-7
-1.970, -1.506e-7
-1.960, -1.498e-7
-1.950, -1.492e-7
-1.940, -1.485e-7
-1.930, -1.479e-7
-1.920, -1.469e-7
-1.910, -1.461e-7
-1.900, -1.452e-7
-1.890, -1.441e-7
-1.880, -1.435e-7
-1.870, -1.428e-7
-1.860, -1.421e-7
-1.850, -1.413e-7
-1.840, -1.406e-7
-1.830, -1.400e-7
-1.820, -1.393e-7
-1.810, -1.384e-7
-1.800, -1.377e-7
-1.790, -1.369e-7
-1.780, -1.360e-7
-1.770, -1.352e-7
-1.760, -1.342e-7
-1.750, -1.335e-7
-1.740, -1.328e-7
-1.730, -1.323e-7
-1.720, -1.317e-7
-1.710, -1.308e-7
-1.700, -1.298e-7
-1.690, -1.289e-7
-1.680, -1.281e-7
-1.670, -1.274e-7
-1.660, -1.264e-7
-1.650, -1.257e-7
-1.640, -1.249e-7
-1.630, -1.241e-7
-1.620, -1.234e-7
-1.610, -1.224e-7
-1.600, -1.219e-7
-1.590, -1.210e-7
-1.580, -1.201e-7
-1.570, -1.190e-7
-1.560, -1.182e-7
-1.550, -1.176e-7
-1.540, -1.167e-7
-1.530, -1.157e-7
-1.520, -1.149e-7
-1.510, -1.141e-7
-1.500, -1.133e-7
-1.490, -1.127e-7
-1.480, -1.121e-7
-1.470, -1.114e-7
-1.460, -1.106e-7
-1.450, -1.098e-7
-1.440, -1.090e-7
-1.430, -1.081e-7
-1.420, -1.073e-7
-1.410, -1.065e-7
-1.400, -1.055e-7
-1.390, -1.046e-7
-1.380, -1.037e-7
-1.370, -1.029e-7
-1.360, -1.023e-7
-1.350, -1.014e-7
-1.340, -1.005e-7
-1.330, -9.982e-8
-1.320, -9.906e-8
-1.310, -9.831e-8
-1.300, -9.750e-8
-1.290, -9.659e-8
-1.280, -9.600e-8
-1.270, -9.488e-8
-1.260, -9.388e-8
-1.250, -9.307e-8
-1.240, -9.213e-8
-1.230, -9.129e-8
-1.220, -9.046e-8
-1.210, -8.967e-8
-1.200, -8.877e-8
-1.190, -8.797e-8
-1.180, -8.721e-8
-1.170, -8.647e-8
-1.160, -8.546e-8
-1.150, -8.469e-8
-1.140, -8.386e-8
-1.130, -8.314e-8
-1.120, -8.227e-8
-1.110, -8.136e-8
-1.100, -8.051e-8
-1.090, -7.981e-8
-1.080, -7.899e-8
-1.070, -7.831e-8
-1.060, -7.742e-8
-1.050, -7.647e-8
-1.040, -7.564e-8
-1.030, -7.459e-8
-1.020, -7.411e-8
-1.010, -7.322e-8
-1.000, -7.241e-8
-0.990, -7.164e-8
-0.980, -7.071e-8
-0.970, -6.986e-8
-0.960, -6.921e-8
-0.950, -6.844e-8
-0.940, -6.767e-8
-0.930, -6.693e-8
-0.920, -6.618e-8
-0.910, -6.532e-8
-0.900, -6.442e-8
-0.890, -6.365e-8
-0.880, -6.293e-8
-0.870, -6.210e-8
-0.860, -6.123e-8
-0.850, -6.009e-8
-0.840, -5.959e-8
-0.830, -5.884e-8
-0.820, -5.814e-8
-0.810, -5.738e-8
-0.800, -5.621e-8
-0.790, -5.538e-8
-0.780, -5.470e-8
-0.770, -5.406e-8
-0.760, -5.332e-8
-0.750, -5.266e-8
-0.740, -5.190e-8
-0.730, -5.109e-8
-0.720, -5.027e-8
-0.710, -4.938e-8
-0.700, -4.848e-8
-0.690, -4.768e-8
-0.680, -4.687e-8
-0.670, -4.612e-8
-0.660, -4.549e-8
-0.650, -4.474e-8
-0.640, -4.402e-8
-0.630, -4.328e-8
-0.620, -4.253e-8
-0.610, -4.170e-8
-0.600, -4.093e-8
-0.590, -4.020e-8
-0.580, -3.944e-8
-0.570, -3.865e-8
-0.560, -3.789e-8
-0.550, -3.711e-8
-0.540, -3.636e-8
-0.530, -3.562e-8
-0.520, -3.495e-8
-0.510, -3.419e-8
-0.500, -3.342e-8
-0.490, -3.268e-8
-0.480, -3.194e-8
-0.470, -3.119e-8
-0.460, -3.044e-8
-0.450, -2.971e-8
-0.440, -2.894e-8
-0.430, -2.823e-8
-0.420, -2.745e-8
-0.410, -2.674e-8
-0.400, -2.604e-8
-0.390, -2.532e-8
-0.380, -2.460e-8
-0.370, -2.371e-8
-0.360, -2.303e-8
-0.350, -2.256e-8
-0.340, -2.218e-8
-0.330, -2.110e-8
-0.320, -2.034e-8
-0.310, -1.964e-8
-0.300, -1.891e-8
-0.290, -1.822e-8
-0.280, -1.754e-8
-0.270, -1.685e-8
-0.260, -1.617e-8
-0.250, -1.549e-8
-0.240, -1.483e-8
-0.230, -1.416e-8
-0.220, -1.350e-8
-0.210, -1.283e-8
-0.200, -1.218e-8
-0.190, -1.153e-8
-0.180, -1.088e-8
-0.170, -1.025e-8
-0.160, -9.604e-9
-0.150, -8.974e-9
-0.140, -8.346e-9
-0.130, -7.725e-9
-0.120, -7.104e-9
-0.110, -6.492e-9
-0.100, -5.895e-9
-0.090, -5.301e-9
-0.080, -4.702e-9
-0.070, -4.102e-9
-0.060, -3.514e-9
-0.050, -2.936e-9
-0.040, -2.373e-9
-0.030, -1.804e-9
-0.020, -1.248e-9
-0.010, -6.908e-10
-0.000, -1.464e-10
0.010, 4.041e-10
0.020, 9.393e-10
0.030, 1.468e-9
0.040, 1.994e-9
0.050, 2.449e-9
0.060, 2.862e-9
0.070, 3.289e-9
0.080, 3.732e-9
0.090, 4.153e-9
0.100, 4.510e-9
0.110, 5.018e-9
0.120, 5.467e-9
0.130, 5.817e-9
0.140, 5.999e-9
0.150, 6.260e-9
0.160, 6.759e-9
0.170, 7.331e-9
0.180, 7.875e-9
0.190, 7.998e-9
0.200, 8.315e-9
0.210, 9.121e-9
0.220, 9.607e-9
0.230, 9.954e-9
0.240, 1.030e-8
0.250, 1.064e-8
0.260, 1.097e-8
0.270, 1.130e-8
0.280, 1.164e-8
0.290, 1.198e-8
0.300, 1.231e-8
0.310, 1.264e-8
0.320, 1.298e-8
0.330, 1.329e-8
0.340, 1.361e-8
0.350, 1.393e-8
0.360, 1.424e-8
0.370, 1.454e-8
0.380, 1.485e-8
0.390, 1.514e-8
0.400, 1.544e-8
0.410, 1.574e-8
0.420, 1.603e-8
0.430, 1.630e-8
0.440, 1.656e-8
0.450, 1.684e-8
0.460, 1.712e-8
0.470, 1.739e-8
0.480, 1.763e-8
0.490, 1.786e-8
0.500, 1.809e-8
0.510, 1.833e-8
0.520, 1.858e-8
0.530, 1.882e-8
0.540, 1.905e-8
0.550, 1.926e-8
0.560, 1.945e-8
0.570, 1.967e-8
0.580, 1.988e-8
0.590, 2.009e-8
0.600, 2.029e-8
0.610, 2.049e-8
0.620, 2.069e-8
0.630, 2.090e-8
0.640, 2.112e-8
0.650, 2.129e-8
0.660, 2.152e-8
0.670, 2.172e-8
0.680, 2.159e-8
0.690, 2.144e-8
0.700, 2.146e-8
0.710, 2.156e-8
0.720, 2.167e-8
0.730, 2.179e-8
0.740, 2.191e-8
0.750, 2.197e-8
0.760, 2.204e-8
0.770, 2.216e-8
0.780, 2.231e-8
0.790, 2.247e-8
0.800, 2.258e-8
0.810, 2.272e-8
0.820, 2.279e-8
0.830, 2.290e-8
0.840, 2.297e-8
0.850, 2.308e-8
0.860, 2.316e-8
0.870, 2.325e-8
0.880, 2.334e-8
0.890, 2.341e-8
0.900, 2.351e-8
0.910, 2.356e-8
0.920, 2.367e-8
0.930, 2.379e-8
0.940, 2.385e-8
0.950, 2.386e-8
0.960, 2.390e-8
0.970, 2.394e-8
0.980, 2.405e-8
0.990, 2.411e-8
1.000, 2.416e-8
1.010, 2.417e-8
1.020, 2.424e-8
1.030, 2.435e-8
1.040, 2.443e-8
1.050, 2.443e-8
1.060, 2.457e-8
1.070, 2.457e-8
1.080, 2.459e-8
1.090, 2.470e-8
1.100, 2.486e-8
1.110, 2.489e-8
1.120, 2.487e-8
1.130, 2.483e-8
1.140, 2.485e-8
1.150, 2.491e-8
1.160, 2.491e-8
1.170, 2.490e-8
1.180, 2.493e-8
1.190, 2.492e-8
1.200, 2.489e-8
1.210, 2.487e-8
1.220, 2.490e-8
1.230, 2.503e-8
1.240, 2.507e-8
1.250, 2.512e-8
1.260, 2.511e-8
1.270, 2.507e-8
1.280, 2.511e-8
1.290, 2.515e-8
1.300, 2.514e-8
1.310, 2.518e-8
1.320, 2.517e-8
1.330, 2.521e-8
1.340, 2.521e-8
1.350, 2.524e-8
1.360, 2.519e-8
1.370, 2.519e-8
1.380, 2.511e-8
1.390, 2.513e-8
1.400, 2.511e-8
1.410, 2.503e-8
1.420, 2.489e-8
1.430, 2.462e-8
1.440, 2.454e-8
1.450, 2.470e-8
1.460, 2.468e-8
1.470, 2.469e-8
1.480, 2.479e-8
1.490, 2.479e-8
1.500, 2.481e-8
1.510, 2.473e-8
1.520, 2.461e-8
1.530, 2.459e-8
1.540, 2.464e-8
1.550, 2.466e-8
1.560, 2.471e-8
1.570, 2.474e-8
1.580, 2.471e-8
1.590, 2.469e-8
1.600, 2.476e-8
1.610, 2.478e-8
1.620, 2.449e-8
1.630, 2.390e-8
1.640, 2.409e-8
1.650, 2.425e-8
1.660, 2.382e-8
1.670, 2.410e-8
1.680, 2.432e-8
1.690, 2.436e-8
1.700, 2.432e-8
1.710, 2.437e-8
1.720, 2.448e-8
1.730, 2.452e-8
1.740, 2.454e-8
1.750, 2.463e-8
1.760, 2.467e-8
1.770, 2.477e-8
1.780, 2.484e-8
1.790, 2.493e-8
1.800, 2.487e-8
1.810, 2.477e-8
1.820, 2.471e-8
1.830, 2.472e-8
1.840, 2.477e-8
1.850, 2.474e-8
1.860, 2.467e-8
1.870, 2.478e-8
1.880, 2.486e-8
1.890, 2.484e-8
1.900, 2.483e-8
1.910, 2.484e-8
1.920, 2.491e-8
1.930, 2.493e-8
1.940, 2.501e-8
1.950, 2.501e-8
1.960, 2.491e-8
1.970, 2.483e-8
1.980, 2.487e-8
1.990, 2.492e-8
