# Supplementary material for: An Insulin-Modified pH-Responsive Nanopipette Based on Ion Current Rectification
Source: Sensors (Basel). 2024 Jun 30;24(13):4264. doi: 10.3390/s24134264 (PMC11244478; doi:10.3390/s24134264)
Supplement: Supplementary file 1 [file sensors-24-04264-s001.zip › Selectivity/4 nh4cl.txt]

Aug. 5, 2023   11:36:26
Linear Sweep Voltammetry
File: s:\Data Source:  Experiment
Instrument Model:  CHI830D
Header: 
Note: 

Init E (V) = -2
Final E (V) = 2
Scan Rate (V/s) = 0.5
Sample Interval (V) = 0.01
Quiet Time (sec) = 2
Sensitivity (A/V) = 1e-7

Ep = 1.390V
ip = 1.800e-10A
Ah = 2.327e-11C

Potential/V, Current/A

-2.000, -1.404e-7
-1.990, -1.396e-7
-1.980, -1.388e-7
-1.970, -1.383e-7
-1.960, -1.377e-7
-1.950, -1.370e-7
-1.940, -1.363e-7
-1.930, -1.355e-7
-1.920, -1.349e-7
-1.910, -1.342e-7
-1.900, -1.335e-7
-1.890, -1.328e-7
-1.880, -1.320e-7
-1.870, -1.313e-7
-1.860, -1.310e-7
-1.850, -1.309e-7
-1.840, -1.302e-7
-1.830, -1.294e-7
-1.820, -1.288e-7
-1.810, -1.283e-7
-1.800, -1.275e-7
-1.790, -1.268e-7
-1.780, -1.261e-7
-1.770, -1.253e-7
-1.760, -1.248e-7
-1.750, -1.243e-7
-1.740, -1.235e-7
-1.730, -1.227e-7
-1.720, -1.219e-7
-1.710, -1.212e-7
-1.700, -1.204e-7
-1.690, -1.195e-7
-1.680, -1.189e-7
-1.670, -1.183e-7
-1.660, -1.177e-7
-1.650, -1.167e-7
-1.640, -1.159e-7
-1.630, -1.151e-7
-1.620, -1.143e-7
-1.610, -1.135e-7
-1.600, -1.127e-7
-1.590, -1.121e-7
-1.580, -1.115e-7
-1.570, -1.107e-7
-1.560, -1.100e-7
-1.550, -1.093e-7
-1.540, -1.084e-7
-1.530, -1.076e-7
-1.520, -1.069e-7
-1.510, -1.064e-7
-1.500, -1.058e-7
-1.490, -1.050e-7
-1.480, -1.043e-7
-1.470, -1.034e-7
-1.460, -1.028e-7
-1.450, -1.020e-7
-1.440, -1.011e-7
-1.430, -1.003e-7
-1.420, -9.951e-8
-1.410, -9.881e-8
-1.400, -9.797e-8
-1.390, -9.728e-8
-1.380, -9.656e-8
-1.370, -9.585e-8
-1.360, -9.514e-8
-1.350, -9.441e-8
-1.340, -9.356e-8
-1.330, -9.257e-8
-1.320, -9.176e-8
-1.310, -9.104e-8
-1.300, -9.031e-8
-1.290, -8.948e-8
-1.280, -8.869e-8
-1.270, -8.790e-8
-1.260, -8.709e-8
-1.250, -8.650e-8
-1.240, -8.581e-8
-1.230, -8.511e-8
-1.220, -8.438e-8
-1.210, -8.353e-8
-1.200, -8.281e-8
-1.190, -8.209e-8
-1.180, -8.117e-8
-1.170, -8.033e-8
-1.160, -7.957e-8
-1.150, -7.871e-8
-1.140, -7.793e-8
-1.130, -7.720e-8
-1.120, -7.648e-8
-1.110, -7.558e-8
-1.100, -7.489e-8
-1.090, -7.409e-8
-1.080, -7.342e-8
-1.070, -7.258e-8
-1.060, -7.190e-8
-1.050, -7.107e-8
-1.040, -7.026e-8
-1.030, -6.961e-8
-1.020, -6.893e-8
-1.010, -6.819e-8
-1.000, -6.742e-8
-0.990, -6.649e-8
-0.980, -6.571e-8
-0.970, -6.487e-8
-0.960, -6.418e-8
-0.950, -6.338e-8
-0.940, -6.272e-8
-0.930, -6.205e-8
-0.920, -6.136e-8
-0.910, -6.059e-8
-0.900, -5.979e-8
-0.890, -5.892e-8
-0.880, -5.827e-8
-0.870, -5.761e-8
-0.860, -5.683e-8
-0.850, -5.608e-8
-0.840, -5.538e-8
-0.830, -5.467e-8
-0.820, -5.398e-8
-0.810, -5.333e-8
-0.800, -5.259e-8
-0.790, -5.189e-8
-0.780, -5.114e-8
-0.770, -5.036e-8
-0.760, -4.972e-8
-0.750, -4.902e-8
-0.740, -4.833e-8
-0.730, -4.761e-8
-0.720, -4.685e-8
-0.710, -4.615e-8
-0.700, -4.540e-8
-0.690, -4.462e-8
-0.680, -4.388e-8
-0.670, -4.313e-8
-0.660, -4.237e-8
-0.650, -4.168e-8
-0.640, -4.091e-8
-0.630, -4.022e-8
-0.620, -3.952e-8
-0.610, -3.883e-8
-0.600, -3.810e-8
-0.590, -3.738e-8
-0.580, -3.670e-8
-0.570, -3.597e-8
-0.560, -3.527e-8
-0.550, -3.454e-8
-0.540, -3.386e-8
-0.530, -3.315e-8
-0.520, -3.243e-8
-0.510, -3.170e-8
-0.500, -3.104e-8
-0.490, -3.036e-8
-0.480, -2.966e-8
-0.470, -2.899e-8
-0.460, -2.828e-8
-0.450, -2.759e-8
-0.440, -2.692e-8
-0.430, -2.627e-8
-0.420, -2.559e-8
-0.410, -2.493e-8
-0.400, -2.426e-8
-0.390, -2.358e-8
-0.380, -2.289e-8
-0.370, -2.224e-8
-0.360, -2.156e-8
-0.350, -2.090e-8
-0.340, -2.024e-8
-0.330, -1.960e-8
-0.320, -1.897e-8
-0.310, -1.832e-8
-0.300, -1.768e-8
-0.290, -1.704e-8
-0.280, -1.640e-8
-0.270, -1.575e-8
-0.260, -1.514e-8
-0.250, -1.454e-8
-0.240, -1.392e-8
-0.230, -1.329e-8
-0.220, -1.268e-8
-0.210, -1.208e-8
-0.200, -1.148e-8
-0.190, -1.087e-8
-0.180, -1.026e-8
-0.170, -9.681e-9
-0.160, -9.091e-9
-0.150, -8.503e-9
-0.140, -7.907e-9
-0.130, -7.341e-9
-0.120, -6.772e-9
-0.110, -6.196e-9
-0.100, -5.637e-9
-0.090, -5.077e-9
-0.080, -4.505e-9
-0.070, -3.939e-9
-0.060, -3.376e-9
-0.050, -2.841e-9
-0.040, -2.272e-9
-0.030, -1.737e-9
-0.020, -1.198e-9
-0.010, -6.724e-10
-0.000, -1.526e-10
0.010, 3.611e-10
0.020, 8.593e-10
0.030, 1.376e-9
0.040, 1.853e-9
0.050, 2.326e-9
0.060, 2.772e-9
0.070, 3.191e-9
0.080, 3.615e-9
0.090, 4.046e-9
0.100, 4.461e-9
0.110, 4.889e-9
0.120, 5.344e-9
0.130, 5.759e-9
0.140, 6.171e-9
0.150, 6.586e-9
0.160, 6.992e-9
0.170, 7.392e-9
0.180, 7.798e-9
0.190, 8.204e-9
0.200, 8.589e-9
0.210, 8.989e-9
0.220, 9.379e-9
0.230, 9.739e-9
0.240, 1.014e-8
0.250, 1.052e-8
0.260, 1.089e-8
0.270, 1.126e-8
0.280, 1.163e-8
0.290, 1.199e-8
0.300, 1.234e-8
0.310, 1.271e-8
0.320, 1.307e-8
0.330, 1.341e-8
0.340, 1.374e-8
0.350, 1.409e-8
0.360, 1.443e-8
0.370, 1.476e-8
0.380, 1.510e-8
0.390, 1.541e-8
0.400, 1.572e-8
0.410, 1.605e-8
0.420, 1.636e-8
0.430, 1.667e-8
0.440, 1.694e-8
0.450, 1.720e-8
0.460, 1.753e-8
0.470, 1.782e-8
0.480, 1.809e-8
0.490, 1.837e-8
0.500, 1.864e-8
0.510, 1.890e-8
0.520, 1.914e-8
0.530, 1.938e-8
0.540, 1.964e-8
0.550, 1.990e-8
0.560, 2.013e-8
0.570, 2.037e-8
0.580, 2.060e-8
0.590, 2.084e-8
0.600, 2.105e-8
0.610, 2.127e-8
0.620, 2.150e-8
0.630, 2.169e-8
0.640, 2.189e-8
0.650, 2.209e-8
0.660, 2.229e-8
0.670, 2.246e-8
0.680, 2.260e-8
0.690, 2.277e-8
0.700, 2.296e-8
0.710, 2.311e-8
0.720, 2.324e-8
0.730, 2.340e-8
0.740, 2.361e-8
0.750, 2.380e-8
0.760, 2.396e-8
0.770, 2.411e-8
0.780, 2.420e-8
0.790, 2.437e-8
0.800, 2.451e-8
0.810, 2.464e-8
0.820, 2.483e-8
0.830, 2.498e-8
0.840, 2.509e-8
0.850, 2.520e-8
0.860, 2.527e-8
0.870, 2.540e-8
0.880, 2.551e-8
0.890, 2.559e-8
0.900, 2.572e-8
0.910, 2.576e-8
0.920, 2.584e-8
0.930, 2.594e-8
0.940, 2.601e-8
0.950, 2.610e-8
0.960, 2.621e-8
0.970, 2.626e-8
0.980, 2.630e-8
0.990, 2.635e-8
1.000, 2.643e-8
1.010, 2.644e-8
1.020, 2.654e-8
1.030, 2.659e-8
1.040, 2.660e-8
1.050, 2.665e-8
1.060, 2.670e-8
1.070, 2.676e-8
1.080, 2.682e-8
1.090, 2.687e-8
1.100, 2.693e-8
1.110, 2.694e-8
1.120, 2.703e-8
1.130, 2.698e-8
1.140, 2.701e-8
1.150, 2.697e-8
1.160, 2.699e-8
1.170, 2.706e-8
1.180, 2.712e-8
1.190, 2.718e-8
1.200, 2.715e-8
1.210, 2.723e-8
1.220, 2.729e-8
1.230, 2.735e-8
1.240, 2.736e-8
1.250, 2.733e-8
1.260, 2.734e-8
1.270, 2.730e-8
1.280, 2.726e-8
1.290, 2.735e-8
1.300, 2.738e-8
1.310, 2.742e-8
1.320, 2.742e-8
1.330, 2.741e-8
1.340, 2.745e-8
1.350, 2.744e-8
1.360, 2.744e-8
1.370, 2.744e-8
1.380, 2.752e-8
1.390, 2.758e-8
1.400, 2.754e-8
1.410, 2.747e-8
1.420, 2.744e-8
1.430, 2.745e-8
1.440, 2.750e-8
1.450, 2.748e-8
1.460, 2.749e-8
1.470, 2.745e-8
1.480, 2.695e-8
1.490, 2.657e-8
1.500, 2.650e-8
1.510, 2.646e-8
1.520, 2.650e-8
1.530, 2.644e-8
1.540, 2.641e-8
1.550, 2.643e-8
1.560, 2.639e-8
1.570, 2.628e-8
1.580, 2.632e-8
1.590, 2.627e-8
1.600, 2.627e-8
1.610, 2.628e-8
1.620, 2.625e-8
1.630, 2.626e-8
1.640, 2.620e-8
1.650, 2.615e-8
1.660, 2.622e-8
1.670, 2.621e-8
1.680, 2.617e-8
1.690, 2.624e-8
1.700, 2.624e-8
1.710, 2.627e-8
1.720, 2.630e-8
1.730, 2.627e-8
1.740, 2.633e-8
1.750, 2.633e-8
1.760, 2.632e-8
1.770, 2.633e-8
1.780, 2.630e-8
1.790, 2.633e-8
1.800, 2.639e-8
1.810, 2.638e-8
1.820, 2.639e-8
1.830, 2.635e-8
1.840, 2.636e-8
1.850, 2.635e-8
1.860, 2.634e-8
1.870, 2.634e-8
1.880, 2.632e-8
1.890, 2.628e-8
1.900, 2.629e-8
1.910, 2.633e-8
1.920, 2.637e-8
1.930, 2.634e-8
1.940, 2.627e-8
1.950, 2.633e-8
1.960, 2.635e-8
1.970, 2.635e-8
1.980, 2.645e-8
1.990, 2.645e-8
