# Supplementary material for: An Insulin-Modified pH-Responsive Nanopipette Based on Ion Current Rectification
Source: Sensors (Basel). 2024 Jun 30;24(13):4264. doi: 10.3390/s24134264 (PMC11244478; doi:10.3390/s24134264)
Supplement: Supplementary file 1 [file sensors-24-04264-s001.zip › Selectivity/5 7.txt]

Aug. 5, 2023   13:30:14
Linear Sweep Voltammetry
File: s:\Data Source:  Experiment
Instrument Model:  CHI830D
Header: 
Note: 

Init E (V) = -2
Final E (V) = 2
Scan Rate (V/s) = 0.5
Sample Interval (V) = 0.01
Quiet Time (sec) = 2
Sensitivity (A/V) = 1e-7


Potential/V, Current/A

-2.000, -3.589e-8
-1.990, -3.572e-8
-1.980, -3.556e-8
-1.970, -3.540e-8
-1.960, -3.522e-8
-1.950, -3.505e-8
-1.940, -3.488e-8
-1.930, -3.474e-8
-1.920, -3.458e-8
-1.910, -3.439e-8
-1.900, -3.426e-8
-1.890, -3.410e-8
-1.880, -3.397e-8
-1.870, -3.381e-8
-1.860, -3.359e-8
-1.850, -3.337e-8
-1.840, -3.316e-8
-1.830, -3.294e-8
-1.820, -3.278e-8
-1.810, -3.261e-8
-1.800, -3.239e-8
-1.790, -3.222e-8
-1.780, -3.204e-8
-1.770, -3.186e-8
-1.760, -3.171e-8
-1.750, -3.153e-8
-1.740, -3.134e-8
-1.730, -3.115e-8
-1.720, -3.101e-8
-1.710, -3.081e-8
-1.700, -3.064e-8
-1.690, -3.047e-8
-1.680, -3.028e-8
-1.670, -3.012e-8
-1.660, -2.992e-8
-1.650, -2.975e-8
-1.640, -2.951e-8
-1.630, -2.931e-8
-1.620, -2.907e-8
-1.610, -2.889e-8
-1.600, -2.873e-8
-1.590, -2.860e-8
-1.580, -2.843e-8
-1.570, -2.823e-8
-1.560, -2.803e-8
-1.550, -2.785e-8
-1.540, -2.764e-8
-1.530, -2.746e-8
-1.520, -2.732e-8
-1.510, -2.715e-8
-1.500, -2.699e-8
-1.490, -2.684e-8
-1.480, -2.665e-8
-1.470, -2.649e-8
-1.460, -2.632e-8
-1.450, -2.612e-8
-1.440, -2.591e-8
-1.430, -2.573e-8
-1.420, -2.554e-8
-1.410, -2.534e-8
-1.400, -2.525e-8
-1.390, -2.509e-8
-1.380, -2.493e-8
-1.370, -2.473e-8
-1.360, -2.451e-8
-1.350, -2.433e-8
-1.340, -2.416e-8
-1.330, -2.400e-8
-1.320, -2.377e-8
-1.310, -2.357e-8
-1.300, -2.338e-8
-1.290, -2.317e-8
-1.280, -2.297e-8
-1.270, -2.278e-8
-1.260, -2.259e-8
-1.250, -2.241e-8
-1.240, -2.226e-8
-1.230, -2.209e-8
-1.220, -2.187e-8
-1.210, -2.171e-8
-1.200, -2.150e-8
-1.190, -2.127e-8
-1.180, -2.104e-8
-1.170, -2.086e-8
-1.160, -2.065e-8
-1.150, -2.043e-8
-1.140, -2.025e-8
-1.130, -2.007e-8
-1.120, -1.988e-8
-1.110, -1.969e-8
-1.100, -1.949e-8
-1.090, -1.941e-8
-1.080, -1.922e-8
-1.070, -1.899e-8
-1.060, -1.882e-8
-1.050, -1.863e-8
-1.040, -1.845e-8
-1.030, -1.826e-8
-1.020, -1.803e-8
-1.010, -1.786e-8
-1.000, -1.766e-8
-0.990, -1.747e-8
-0.980, -1.727e-8
-0.970, -1.706e-8
-0.960, -1.688e-8
-0.950, -1.668e-8
-0.940, -1.648e-8
-0.930, -1.630e-8
-0.920, -1.612e-8
-0.910, -1.592e-8
-0.900, -1.574e-8
-0.890, -1.554e-8
-0.880, -1.534e-8
-0.870, -1.515e-8
-0.860, -1.493e-8
-0.850, -1.473e-8
-0.840, -1.456e-8
-0.830, -1.437e-8
-0.820, -1.417e-8
-0.810, -1.397e-8
-0.800, -1.378e-8
-0.790, -1.358e-8
-0.780, -1.339e-8
-0.770, -1.320e-8
-0.760, -1.301e-8
-0.750, -1.282e-8
-0.740, -1.262e-8
-0.730, -1.241e-8
-0.720, -1.222e-8
-0.710, -1.203e-8
-0.700, -1.183e-8
-0.690, -1.163e-8
-0.680, -1.146e-8
-0.670, -1.127e-8
-0.660, -1.107e-8
-0.650, -1.088e-8
-0.640, -1.067e-8
-0.630, -1.048e-8
-0.620, -1.029e-8
-0.610, -1.009e-8
-0.600, -9.906e-9
-0.590, -9.721e-9
-0.580, -9.534e-9
-0.570, -9.331e-9
-0.560, -9.143e-9
-0.550, -8.949e-9
-0.540, -8.768e-9
-0.530, -8.583e-9
-0.520, -8.393e-9
-0.510, -8.193e-9
-0.500, -8.005e-9
-0.490, -7.811e-9
-0.480, -7.627e-9
-0.470, -7.442e-9
-0.460, -7.251e-9
-0.450, -7.061e-9
-0.440, -6.870e-9
-0.430, -6.686e-9
-0.420, -6.504e-9
-0.410, -6.323e-9
-0.400, -6.141e-9
-0.390, -5.960e-9
-0.380, -5.775e-9
-0.370, -5.597e-9
-0.360, -5.418e-9
-0.350, -5.240e-9
-0.340, -5.065e-9
-0.330, -4.886e-9
-0.320, -4.717e-9
-0.310, -4.542e-9
-0.300, -4.369e-9
-0.290, -4.200e-9
-0.280, -4.022e-9
-0.270, -3.859e-9
-0.260, -3.687e-9
-0.250, -3.524e-9
-0.240, -3.351e-9
-0.230, -3.198e-9
-0.220, -3.044e-9
-0.210, -2.878e-9
-0.200, -2.724e-9
-0.190, -2.573e-9
-0.180, -2.422e-9
-0.170, -2.269e-9
-0.160, -2.118e-9
-0.150, -1.964e-9
-0.140, -1.820e-9
-0.130, -1.675e-9
-0.120, -1.537e-9
-0.110, -1.395e-9
-0.100, -1.260e-9
-0.090, -1.125e-9
-0.080, -9.954e-10
-0.070, -8.724e-10
-0.060, -7.462e-10
-0.050, -6.202e-10
-0.040, -5.001e-10
-0.030, -3.802e-10
-0.020, -2.665e-10
-0.010, -1.496e-10
-0.000, -4.191e-11
0.010, 6.574e-11
0.020, 1.795e-10
0.030, 2.842e-10
0.040, 3.918e-10
0.050, 4.902e-10
0.060, 5.856e-10
0.070, 6.901e-10
0.080, 7.885e-10
0.090, 8.808e-10
0.100, 9.701e-10
0.110, 1.062e-9
0.120, 1.164e-9
0.130, 1.259e-9
0.140, 1.351e-9
0.150, 1.431e-9
0.160, 1.478e-9
0.170, 1.570e-9
0.180, 1.650e-9
0.190, 1.730e-9
0.200, 1.813e-9
0.210, 1.899e-9
0.220, 1.991e-9
0.230, 2.062e-9
0.240, 2.133e-9
0.250, 2.213e-9
0.260, 2.305e-9
0.270, 2.382e-9
0.280, 2.446e-9
0.290, 2.505e-9
0.300, 2.563e-9
0.310, 2.634e-9
0.320, 2.702e-9
0.330, 2.776e-9
0.340, 2.855e-9
0.350, 2.932e-9
0.360, 2.997e-9
0.370, 3.068e-9
0.380, 3.138e-9
0.390, 3.203e-9
0.400, 3.252e-9
0.410, 3.320e-9
0.420, 3.369e-9
0.430, 3.415e-9
0.440, 3.468e-9
0.450, 3.523e-9
0.460, 3.581e-9
0.470, 3.631e-9
0.480, 3.683e-9
0.490, 3.766e-9
0.500, 3.824e-9
0.510, 3.880e-9
0.520, 3.954e-9
0.530, 4.015e-9
0.540, 4.064e-9
0.550, 4.110e-9
0.560, 4.156e-9
0.570, 4.215e-9
0.580, 4.283e-9
0.590, 4.356e-9
0.600, 4.415e-9
0.610, 4.470e-9
0.620, 4.504e-9
0.630, 4.507e-9
0.640, 4.513e-9
0.650, 4.566e-9
0.660, 4.649e-9
0.670, 4.710e-9
0.680, 4.796e-9
0.690, 4.861e-9
0.700, 4.913e-9
0.710, 4.944e-9
0.720, 4.962e-9
0.730, 5.008e-9
0.740, 5.015e-9
0.750, 5.024e-9
0.760, 5.055e-9
0.770, 5.095e-9
0.780, 5.144e-9
0.790, 5.178e-9
0.800, 5.218e-9
0.810, 5.239e-9
0.820, 5.273e-9
0.830, 5.245e-9
0.840, 5.233e-9
0.850, 5.276e-9
0.860, 5.322e-9
0.870, 5.347e-9
0.880, 5.402e-9
0.890, 5.439e-9
0.900, 5.473e-9
0.910, 5.519e-9
0.920, 5.522e-9
0.930, 5.544e-9
0.940, 5.550e-9
0.950, 5.519e-9
0.960, 5.605e-9
0.970, 5.639e-9
0.980, 5.639e-9
0.990, 5.725e-9
1.000, 5.744e-9
1.010, 5.768e-9
1.020, 5.777e-9
1.030, 5.808e-9
1.040, 5.842e-9
1.050, 5.861e-9
1.060, 5.851e-9
1.070, 5.888e-9
1.080, 5.977e-9
1.090, 6.033e-9
1.100, 6.091e-9
1.110, 6.128e-9
1.120, 6.153e-9
1.130, 6.165e-9
1.140, 6.208e-9
1.150, 6.180e-9
1.160, 6.282e-9
1.170, 6.325e-9
1.180, 6.337e-9
1.190, 6.380e-9
1.200, 6.414e-9
1.210, 6.411e-9
1.220, 6.457e-9
1.230, 6.549e-9
1.240, 6.580e-9
1.250, 6.605e-9
1.260, 6.614e-9
1.270, 6.599e-9
1.280, 6.657e-9
1.290, 6.639e-9
1.300, 6.660e-9
1.310, 6.660e-9
1.320, 6.682e-9
1.330, 6.734e-9
1.340, 6.780e-9
1.350, 6.799e-9
1.360, 6.839e-9
1.370, 6.811e-9
1.380, 6.792e-9
1.390, 6.860e-9
1.400, 6.885e-9
1.410, 6.922e-9
1.420, 6.949e-9
1.430, 7.029e-9
1.440, 7.085e-9
1.450, 7.137e-9
1.460, 7.171e-9
1.470, 7.201e-9
1.480, 7.220e-9
1.490, 7.232e-9
1.500, 7.251e-9
1.510, 7.272e-9
1.520, 7.294e-9
1.530, 7.322e-9
1.540, 7.355e-9
1.550, 7.395e-9
1.560, 7.420e-9
1.570, 7.463e-9
1.580, 7.484e-9
1.590, 7.503e-9
1.600, 7.503e-9
1.610, 7.521e-9
1.620, 7.589e-9
1.630, 7.620e-9
1.640, 7.672e-9
1.650, 7.715e-9
1.660, 7.814e-9
1.670, 7.857e-9
1.680, 7.878e-9
1.690, 7.872e-9
1.700, 7.881e-9
1.710, 7.937e-9
1.720, 7.977e-9
1.730, 8.026e-9
1.740, 8.075e-9
1.750, 8.115e-9
1.760, 8.137e-9
1.770, 8.146e-9
1.780, 8.146e-9
1.790, 8.143e-9
1.800, 8.146e-9
1.810, 8.173e-9
1.820, 8.198e-9
1.830, 8.232e-9
1.840, 8.257e-9
1.850, 8.260e-9
1.860, 8.272e-9
1.870, 8.293e-9
1.880, 8.312e-9
1.890, 8.315e-9
1.900, 8.315e-9
1.910, 8.321e-9
1.920, 8.349e-9
1.930, 8.376e-9
1.940, 8.416e-9
1.950, 8.472e-9
1.960, 8.487e-9
1.970, 8.509e-9
1.980, 8.518e-9
1.990, 8.558e-9
