# Supplementary material for: An Insulin-Modified pH-Responsive Nanopipette Based on Ion Current Rectification
Source: Sensors (Basel). 2024 Jun 30;24(13):4264. doi: 10.3390/s24134264 (PMC11244478; doi:10.3390/s24134264)
Supplement: Supplementary file 1 [file sensors-24-04264-s001.zip › Selectivity/5 aa.txt]

Aug. 5, 2023   13:27:01
Linear Sweep Voltammetry
File: s:\Data Source:  Experiment
Instrument Model:  CHI830D
Header: 
Note: 

Init E (V) = -2
Final E (V) = 2
Scan Rate (V/s) = 0.5
Sample Interval (V) = 0.01
Quiet Time (sec) = 2
Sensitivity (A/V) = 1e-7

Ep = 0.910V
ip = 8.457e-10A
Ah = 1.470e-10C

Potential/V, Current/A

-2.000, -3.391e-8
-1.990, -3.375e-8
-1.980, -3.356e-8
-1.970, -3.344e-8
-1.960, -3.316e-8
-1.950, -3.290e-8
-1.940, -3.274e-8
-1.930, -3.254e-8
-1.920, -3.237e-8
-1.910, -3.236e-8
-1.900, -3.225e-8
-1.890, -3.215e-8
-1.880, -3.199e-8
-1.870, -3.186e-8
-1.860, -3.173e-8
-1.850, -3.139e-8
-1.840, -3.124e-8
-1.830, -3.114e-8
-1.820, -3.097e-8
-1.810, -3.081e-8
-1.800, -3.056e-8
-1.790, -3.046e-8
-1.780, -3.031e-8
-1.770, -3.005e-8
-1.760, -2.982e-8
-1.750, -2.976e-8
-1.740, -2.966e-8
-1.730, -2.949e-8
-1.720, -2.932e-8
-1.710, -2.909e-8
-1.700, -2.894e-8
-1.690, -2.874e-8
-1.680, -2.855e-8
-1.670, -2.835e-8
-1.660, -2.815e-8
-1.650, -2.808e-8
-1.640, -2.791e-8
-1.630, -2.774e-8
-1.620, -2.757e-8
-1.610, -2.740e-8
-1.600, -2.724e-8
-1.590, -2.708e-8
-1.580, -2.688e-8
-1.570, -2.666e-8
-1.560, -2.649e-8
-1.550, -2.629e-8
-1.540, -2.612e-8
-1.530, -2.593e-8
-1.520, -2.575e-8
-1.510, -2.557e-8
-1.500, -2.534e-8
-1.490, -2.524e-8
-1.480, -2.510e-8
-1.470, -2.489e-8
-1.460, -2.478e-8
-1.450, -2.466e-8
-1.440, -2.454e-8
-1.430, -2.433e-8
-1.420, -2.413e-8
-1.410, -2.393e-8
-1.400, -2.373e-8
-1.390, -2.356e-8
-1.380, -2.335e-8
-1.370, -2.321e-8
-1.360, -2.302e-8
-1.350, -2.283e-8
-1.340, -2.263e-8
-1.330, -2.245e-8
-1.320, -2.223e-8
-1.310, -2.210e-8
-1.300, -2.191e-8
-1.290, -2.175e-8
-1.280, -2.157e-8
-1.270, -2.138e-8
-1.260, -2.121e-8
-1.250, -2.102e-8
-1.240, -2.086e-8
-1.230, -2.068e-8
-1.220, -2.050e-8
-1.210, -2.032e-8
-1.200, -2.013e-8
-1.190, -1.996e-8
-1.180, -1.981e-8
-1.170, -1.963e-8
-1.160, -1.943e-8
-1.150, -1.926e-8
-1.140, -1.907e-8
-1.130, -1.890e-8
-1.120, -1.872e-8
-1.110, -1.856e-8
-1.100, -1.835e-8
-1.090, -1.821e-8
-1.080, -1.800e-8
-1.070, -1.780e-8
-1.060, -1.763e-8
-1.050, -1.742e-8
-1.040, -1.724e-8
-1.030, -1.707e-8
-1.020, -1.686e-8
-1.010, -1.671e-8
-1.000, -1.663e-8
-0.990, -1.644e-8
-0.980, -1.635e-8
-0.970, -1.630e-8
-0.960, -1.603e-8
-0.950, -1.578e-8
-0.940, -1.552e-8
-0.930, -1.529e-8
-0.920, -1.499e-8
-0.910, -1.469e-8
-0.900, -1.446e-8
-0.890, -1.429e-8
-0.880, -1.414e-8
-0.870, -1.401e-8
-0.860, -1.391e-8
-0.850, -1.378e-8
-0.840, -1.362e-8
-0.830, -1.342e-8
-0.820, -1.322e-8
-0.810, -1.305e-8
-0.800, -1.286e-8
-0.790, -1.270e-8
-0.780, -1.253e-8
-0.770, -1.236e-8
-0.760, -1.215e-8
-0.750, -1.194e-8
-0.740, -1.176e-8
-0.730, -1.159e-8
-0.720, -1.141e-8
-0.710, -1.123e-8
-0.700, -1.102e-8
-0.690, -1.083e-8
-0.680, -1.068e-8
-0.670, -1.049e-8
-0.660, -1.032e-8
-0.650, -1.015e-8
-0.640, -9.958e-9
-0.630, -9.795e-9
-0.620, -9.611e-9
-0.610, -9.420e-9
-0.600, -9.272e-9
-0.590, -9.088e-9
-0.580, -8.903e-9
-0.570, -8.709e-9
-0.560, -8.531e-9
-0.550, -8.356e-9
-0.540, -8.156e-9
-0.530, -7.965e-9
-0.520, -7.725e-9
-0.510, -7.476e-9
-0.500, -7.245e-9
-0.490, -7.042e-9
-0.480, -6.849e-9
-0.470, -6.707e-9
-0.460, -6.602e-9
-0.450, -6.492e-9
-0.440, -6.298e-9
-0.430, -6.129e-9
-0.420, -5.935e-9
-0.410, -5.723e-9
-0.400, -5.569e-9
-0.390, -5.418e-9
-0.380, -5.249e-9
-0.370, -5.092e-9
-0.360, -4.948e-9
-0.350, -4.775e-9
-0.340, -4.609e-9
-0.330, -4.462e-9
-0.320, -4.323e-9
-0.310, -4.179e-9
-0.300, -4.016e-9
-0.290, -3.840e-9
-0.280, -3.693e-9
-0.270, -3.570e-9
-0.260, -3.425e-9
-0.250, -3.265e-9
-0.240, -3.121e-9
-0.230, -3.001e-9
-0.220, -2.908e-9
-0.210, -2.795e-9
-0.200, -2.610e-9
-0.190, -2.450e-9
-0.180, -2.324e-9
-0.170, -2.189e-9
-0.160, -2.069e-9
-0.150, -1.921e-9
-0.140, -1.792e-9
-0.130, -1.647e-9
-0.120, -1.518e-9
-0.110, -1.392e-9
-0.100, -1.260e-9
-0.090, -1.125e-9
-0.080, -9.923e-10
-0.070, -8.570e-10
-0.060, -7.370e-10
-0.050, -6.171e-10
-0.040, -5.125e-10
-0.030, -3.925e-10
-0.020, -2.787e-10
-0.010, -1.742e-10
-0.000, -5.729e-11
0.010, 6.887e-11
0.020, 1.704e-10
0.030, 2.903e-10
0.040, 3.887e-10
0.050, 4.933e-10
0.060, 5.794e-10
0.070, 6.625e-10
0.080, 7.485e-10
0.090, 8.408e-10
0.100, 9.270e-10
0.110, 1.016e-9
0.120, 1.112e-9
0.130, 1.201e-9
0.140, 1.290e-9
0.150, 1.373e-9
0.160, 1.450e-9
0.170, 1.536e-9
0.180, 1.616e-9
0.190, 1.705e-9
0.200, 1.782e-9
0.210, 1.865e-9
0.220, 1.954e-9
0.230, 2.034e-9
0.240, 2.114e-9
0.250, 2.200e-9
0.260, 2.280e-9
0.270, 2.351e-9
0.280, 2.437e-9
0.290, 2.517e-9
0.300, 2.588e-9
0.310, 2.665e-9
0.320, 2.742e-9
0.330, 2.806e-9
0.340, 2.877e-9
0.350, 2.985e-9
0.360, 3.071e-9
0.370, 3.166e-9
0.380, 3.258e-9
0.390, 3.341e-9
0.400, 3.428e-9
0.410, 3.511e-9
0.420, 3.597e-9
0.430, 3.671e-9
0.440, 3.754e-9
0.450, 3.831e-9
0.460, 3.904e-9
0.470, 3.987e-9
0.480, 4.070e-9
0.490, 4.141e-9
0.500, 4.218e-9
0.510, 4.295e-9
0.520, 4.390e-9
0.530, 4.464e-9
0.540, 4.526e-9
0.550, 4.609e-9
0.560, 4.676e-9
0.570, 4.744e-9
0.580, 4.815e-9
0.590, 4.889e-9
0.600, 4.947e-9
0.610, 4.996e-9
0.620, 5.048e-9
0.630, 5.107e-9
0.640, 5.153e-9
0.650, 5.212e-9
0.660, 5.264e-9
0.670, 5.267e-9
0.680, 5.252e-9
0.690, 5.212e-9
0.700, 5.208e-9
0.710, 5.221e-9
0.720, 5.196e-9
0.730, 5.242e-9
0.740, 5.304e-9
0.750, 5.298e-9
0.760, 5.362e-9
0.770, 5.408e-9
0.780, 5.467e-9
0.790, 5.436e-9
0.800, 5.473e-9
0.810, 5.565e-9
0.820, 5.581e-9
0.830, 5.679e-9
0.840, 5.821e-9
0.850, 5.839e-9
0.860, 5.873e-9
0.870, 5.984e-9
0.880, 5.984e-9
0.890, 5.984e-9
0.900, 6.110e-9
0.910, 6.165e-9
0.920, 6.116e-9
0.930, 6.076e-9
0.940, 6.091e-9
0.950, 6.011e-9
0.960, 6.085e-9
0.970, 6.048e-9
0.980, 6.143e-9
0.990, 6.230e-9
1.000, 6.288e-9
1.010, 6.371e-9
1.020, 6.411e-9
1.030, 6.430e-9
1.040, 6.500e-9
1.050, 6.537e-9
1.060, 6.676e-9
1.070, 6.709e-9
1.080, 6.753e-9
1.090, 6.820e-9
1.100, 6.860e-9
1.110, 7.017e-9
1.120, 7.060e-9
1.130, 7.075e-9
1.140, 7.134e-9
1.150, 7.171e-9
1.160, 7.192e-9
1.170, 7.226e-9
1.180, 7.214e-9
1.190, 7.205e-9
1.200, 7.242e-9
1.210, 7.260e-9
1.220, 7.282e-9
1.230, 7.285e-9
1.240, 7.318e-9
1.250, 7.392e-9
1.260, 7.438e-9
1.270, 7.475e-9
1.280, 7.515e-9
1.290, 7.583e-9
1.300, 7.644e-9
1.310, 7.712e-9
1.320, 7.771e-9
1.330, 7.807e-9
1.340, 7.863e-9
1.350, 7.872e-9
1.360, 7.955e-9
1.370, 7.995e-9
1.380, 8.026e-9
1.390, 8.060e-9
1.400, 8.103e-9
1.410, 8.146e-9
1.420, 8.207e-9
1.430, 8.250e-9
1.440, 8.297e-9
1.450, 8.343e-9
1.460, 8.358e-9
1.470, 8.416e-9
1.480, 8.450e-9
1.490, 8.487e-9
1.500, 8.533e-9
1.510, 8.570e-9
1.520, 8.629e-9
1.530, 8.672e-9
1.540, 8.712e-9
1.550, 8.779e-9
1.560, 8.813e-9
1.570, 8.804e-9
1.580, 8.832e-9
1.590, 8.862e-9
1.600, 8.906e-9
1.610, 8.933e-9
1.620, 8.989e-9
1.630, 9.016e-9
1.640, 9.093e-9
1.650, 9.195e-9
1.660, 9.241e-9
1.670, 9.281e-9
1.680, 9.315e-9
1.690, 9.355e-9
1.700, 9.395e-9
1.710, 9.425e-9
1.720, 9.450e-9
1.730, 9.471e-9
1.740, 9.511e-9
1.750, 9.561e-9
1.760, 9.591e-9
1.770, 9.622e-9
1.780, 9.662e-9
1.790, 9.699e-9
1.800, 9.708e-9
1.810, 9.742e-9
1.820, 9.776e-9
1.830, 9.804e-9
1.840, 9.837e-9
1.850, 9.868e-9
1.860, 9.899e-9
1.870, 9.936e-9
1.880, 9.939e-9
1.890, 9.945e-9
1.900, 9.988e-9
1.910, 1.002e-8
1.920, 1.005e-8
1.930, 1.009e-8
1.940, 1.013e-8
1.950, 1.017e-8
1.960, 1.022e-8
1.970, 1.026e-8
1.980, 1.029e-8
1.990, 1.033e-8
