# Supplementary material for: An Insulin-Modified pH-Responsive Nanopipette Based on Ion Current Rectification
Source: Sensors (Basel). 2024 Jun 30;24(13):4264. doi: 10.3390/s24134264 (PMC11244478; doi:10.3390/s24134264)
Supplement: Supplementary file 1 [file sensors-24-04264-s001.zip › Selectivity/5 alcl3.txt]

Aug. 5, 2023   13:28:01
Linear Sweep Voltammetry
File: s:\Data Source:  Experiment
Instrument Model:  CHI830D
Header: 
Note: 

Init E (V) = -2
Final E (V) = 2
Scan Rate (V/s) = 0.5
Sample Interval (V) = 0.01
Quiet Time (sec) = 2
Sensitivity (A/V) = 1e-7


Potential/V, Current/A

-2.000, -3.173e-8
-1.990, -3.136e-8
-1.980, -3.095e-8
-1.970, -3.071e-8
-1.960, -3.048e-8
-1.950, -3.045e-8
-1.940, -3.016e-8
-1.930, -2.981e-8
-1.920, -3.001e-8
-1.910, -3.008e-8
-1.900, -3.047e-8
-1.890, -3.045e-8
-1.880, -3.029e-8
-1.870, -3.009e-8
-1.860, -2.988e-8
-1.850, -2.965e-8
-1.840, -2.950e-8
-1.830, -2.929e-8
-1.820, -2.906e-8
-1.810, -2.892e-8
-1.800, -2.875e-8
-1.790, -2.855e-8
-1.780, -2.844e-8
-1.770, -2.825e-8
-1.760, -2.807e-8
-1.750, -2.787e-8
-1.740, -2.771e-8
-1.730, -2.761e-8
-1.720, -2.745e-8
-1.710, -2.732e-8
-1.700, -2.713e-8
-1.690, -2.692e-8
-1.680, -2.671e-8
-1.670, -2.649e-8
-1.660, -2.627e-8
-1.650, -2.605e-8
-1.640, -2.590e-8
-1.630, -2.571e-8
-1.620, -2.551e-8
-1.610, -2.533e-8
-1.600, -2.513e-8
-1.590, -2.490e-8
-1.580, -2.475e-8
-1.570, -2.464e-8
-1.560, -2.448e-8
-1.550, -2.433e-8
-1.540, -2.427e-8
-1.530, -2.410e-8
-1.520, -2.401e-8
-1.510, -2.387e-8
-1.500, -2.367e-8
-1.490, -2.346e-8
-1.480, -2.328e-8
-1.470, -2.319e-8
-1.460, -2.305e-8
-1.450, -2.286e-8
-1.440, -2.269e-8
-1.430, -2.253e-8
-1.420, -2.232e-8
-1.410, -2.211e-8
-1.400, -2.182e-8
-1.390, -2.168e-8
-1.380, -2.145e-8
-1.370, -2.130e-8
-1.360, -2.113e-8
-1.350, -2.099e-8
-1.340, -2.083e-8
-1.330, -2.066e-8
-1.320, -2.044e-8
-1.310, -2.028e-8
-1.300, -2.008e-8
-1.290, -1.990e-8
-1.280, -1.974e-8
-1.270, -1.964e-8
-1.260, -1.952e-8
-1.250, -1.929e-8
-1.240, -1.918e-8
-1.230, -1.903e-8
-1.220, -1.873e-8
-1.210, -1.845e-8
-1.200, -1.823e-8
-1.190, -1.792e-8
-1.180, -1.767e-8
-1.170, -1.747e-8
-1.160, -1.725e-8
-1.150, -1.701e-8
-1.140, -1.665e-8
-1.130, -1.640e-8
-1.120, -1.623e-8
-1.110, -1.621e-8
-1.100, -1.626e-8
-1.090, -1.628e-8
-1.080, -1.622e-8
-1.070, -1.597e-8
-1.060, -1.571e-8
-1.050, -1.549e-8
-1.040, -1.528e-8
-1.030, -1.505e-8
-1.020, -1.480e-8
-1.010, -1.473e-8
-1.000, -1.458e-8
-0.990, -1.443e-8
-0.980, -1.425e-8
-0.970, -1.408e-8
-0.960, -1.390e-8
-0.950, -1.370e-8
-0.940, -1.353e-8
-0.930, -1.332e-8
-0.920, -1.314e-8
-0.910, -1.297e-8
-0.900, -1.278e-8
-0.890, -1.261e-8
-0.880, -1.244e-8
-0.870, -1.226e-8
-0.860, -1.208e-8
-0.850, -1.190e-8
-0.840, -1.171e-8
-0.830, -1.154e-8
-0.820, -1.135e-8
-0.810, -1.116e-8
-0.800, -1.099e-8
-0.790, -1.083e-8
-0.780, -1.067e-8
-0.770, -1.046e-8
-0.760, -1.026e-8
-0.750, -1.010e-8
-0.740, -9.940e-9
-0.730, -9.740e-9
-0.720, -9.531e-9
-0.710, -9.352e-9
-0.700, -9.174e-9
-0.690, -9.017e-9
-0.680, -8.811e-9
-0.670, -8.629e-9
-0.660, -8.436e-9
-0.650, -8.233e-9
-0.640, -8.070e-9
-0.630, -7.907e-9
-0.620, -7.750e-9
-0.610, -7.593e-9
-0.600, -7.405e-9
-0.590, -7.224e-9
-0.580, -7.045e-9
-0.570, -6.898e-9
-0.560, -6.747e-9
-0.550, -6.569e-9
-0.540, -6.384e-9
-0.530, -6.227e-9
-0.520, -6.070e-9
-0.510, -5.901e-9
-0.500, -5.744e-9
-0.490, -5.591e-9
-0.480, -5.449e-9
-0.470, -5.289e-9
-0.460, -5.111e-9
-0.450, -4.957e-9
-0.440, -4.806e-9
-0.430, -4.659e-9
-0.420, -4.514e-9
-0.410, -4.373e-9
-0.400, -4.228e-9
-0.390, -4.083e-9
-0.380, -3.951e-9
-0.370, -3.807e-9
-0.360, -3.671e-9
-0.350, -3.548e-9
-0.340, -3.419e-9
-0.330, -3.293e-9
-0.320, -3.161e-9
-0.310, -3.038e-9
-0.300, -2.905e-9
-0.290, -2.789e-9
-0.280, -2.678e-9
-0.270, -2.555e-9
-0.260, -2.444e-9
-0.250, -2.336e-9
-0.240, -2.223e-9
-0.230, -2.115e-9
-0.220, -1.995e-9
-0.210, -1.881e-9
-0.200, -1.774e-9
-0.190, -1.663e-9
-0.180, -1.561e-9
-0.170, -1.466e-9
-0.160, -1.374e-9
-0.150, -1.278e-9
-0.140, -1.189e-9
-0.130, -1.100e-9
-0.120, -1.005e-9
-0.110, -9.185e-10
-0.100, -8.324e-10
-0.090, -7.462e-10
-0.080, -6.663e-10
-0.070, -5.770e-10
-0.060, -4.971e-10
-0.050, -4.233e-10
-0.040, -3.464e-10
-0.030, -2.665e-10
-0.020, -1.957e-10
-0.010, -1.157e-10
-0.000, -4.491e-11
0.010, 3.499e-11
0.020, 1.058e-10
0.030, 1.765e-10
0.040, 2.503e-10
0.050, 3.211e-10
0.060, 3.948e-10
0.070, 4.563e-10
0.080, 5.210e-10
0.090, 5.917e-10
0.100, 6.625e-10
0.110, 7.270e-10
0.120, 7.885e-10
0.130, 8.624e-10
0.140, 9.240e-10
0.150, 9.885e-10
0.160, 1.056e-9
0.170, 1.121e-9
0.180, 1.173e-9
0.190, 1.244e-9
0.200, 1.302e-9
0.210, 1.364e-9
0.220, 1.422e-9
0.230, 1.484e-9
0.240, 1.533e-9
0.250, 1.588e-9
0.260, 1.638e-9
0.270, 1.687e-9
0.280, 1.757e-9
0.290, 1.807e-9
0.300, 1.890e-9
0.310, 1.942e-9
0.320, 1.994e-9
0.330, 2.031e-9
0.340, 2.090e-9
0.350, 2.154e-9
0.360, 2.197e-9
0.370, 2.243e-9
0.380, 2.299e-9
0.390, 2.342e-9
0.400, 2.391e-9
0.410, 2.440e-9
0.420, 2.483e-9
0.430, 2.517e-9
0.440, 2.551e-9
0.450, 2.591e-9
0.460, 2.634e-9
0.470, 2.680e-9
0.480, 2.723e-9
0.490, 2.760e-9
0.500, 2.797e-9
0.510, 2.831e-9
0.520, 2.865e-9
0.530, 2.895e-9
0.540, 2.926e-9
0.550, 2.975e-9
0.560, 3.006e-9
0.570, 3.034e-9
0.580, 3.065e-9
0.590, 3.095e-9
0.600, 3.129e-9
0.610, 3.175e-9
0.620, 3.209e-9
0.630, 3.231e-9
0.640, 3.271e-9
0.650, 3.311e-9
0.660, 3.335e-9
0.670, 3.351e-9
0.680, 3.372e-9
0.690, 3.406e-9
0.700, 3.385e-9
0.710, 3.357e-9
0.720, 3.295e-9
0.730, 3.243e-9
0.740, 3.246e-9
0.750, 3.274e-9
0.760, 3.338e-9
0.770, 3.412e-9
0.780, 3.480e-9
0.790, 3.511e-9
0.800, 3.600e-9
0.810, 3.652e-9
0.820, 3.671e-9
0.830, 3.717e-9
0.840, 3.738e-9
0.850, 3.760e-9
0.860, 3.803e-9
0.870, 3.818e-9
0.880, 3.858e-9
0.890, 3.889e-9
0.900, 3.920e-9
0.910, 3.932e-9
0.920, 3.969e-9
0.930, 3.997e-9
0.940, 4.030e-9
0.950, 4.077e-9
0.960, 4.147e-9
0.970, 4.197e-9
0.980, 4.209e-9
0.990, 4.215e-9
1.000, 4.224e-9
1.010, 4.258e-9
1.020, 4.252e-9
1.030, 4.221e-9
1.040, 4.116e-9
1.050, 4.166e-9
1.060, 4.147e-9
1.070, 3.997e-9
1.080, 4.067e-9
1.090, 4.156e-9
1.100, 4.116e-9
1.110, 4.138e-9
1.120, 4.175e-9
1.130, 4.206e-9
1.140, 4.181e-9
1.150, 4.344e-9
1.160, 4.439e-9
1.170, 4.501e-9
1.180, 4.541e-9
1.190, 4.572e-9
1.200, 4.618e-9
1.210, 4.716e-9
1.220, 4.781e-9
1.230, 4.787e-9
1.240, 4.885e-9
1.250, 4.836e-9
1.260, 4.892e-9
1.270, 4.975e-9
1.280, 5.024e-9
1.290, 5.045e-9
1.300, 5.082e-9
1.310, 5.107e-9
1.320, 5.138e-9
1.330, 5.150e-9
1.340, 5.175e-9
1.350, 5.218e-9
1.360, 5.239e-9
1.370, 5.328e-9
1.380, 5.454e-9
1.390, 5.488e-9
1.400, 5.531e-9
1.410, 5.531e-9
1.420, 5.568e-9
1.430, 5.590e-9
1.440, 5.630e-9
1.450, 5.614e-9
1.460, 5.719e-9
1.470, 5.750e-9
1.480, 5.790e-9
1.490, 5.793e-9
1.500, 5.799e-9
1.510, 5.808e-9
1.520, 5.821e-9
1.530, 5.827e-9
1.540, 5.842e-9
1.550, 5.861e-9
1.560, 5.894e-9
1.570, 5.928e-9
1.580, 5.962e-9
1.590, 6.023e-9
1.600, 6.030e-9
1.610, 6.036e-9
1.620, 6.054e-9
1.630, 6.060e-9
1.640, 6.079e-9
1.650, 6.082e-9
1.660, 6.088e-9
1.670, 6.100e-9
1.680, 6.177e-9
1.690, 6.236e-9
1.700, 6.233e-9
1.710, 6.245e-9
1.720, 6.279e-9
1.730, 6.322e-9
1.740, 6.343e-9
1.750, 6.390e-9
1.760, 6.426e-9
1.770, 6.430e-9
1.780, 6.485e-9
1.790, 6.491e-9
1.800, 6.516e-9
1.810, 6.562e-9
1.820, 6.583e-9
1.830, 6.602e-9
1.840, 6.602e-9
1.850, 6.632e-9
1.860, 6.660e-9
1.870, 6.669e-9
1.880, 6.700e-9
1.890, 6.716e-9
1.900, 6.743e-9
1.910, 6.756e-9
1.920, 6.762e-9
1.930, 6.771e-9
1.940, 6.780e-9
1.950, 6.814e-9
1.960, 6.863e-9
1.970, 6.900e-9
1.980, 6.915e-9
1.990, 6.912e-9
