# Supplementary material for: An Insulin-Modified pH-Responsive Nanopipette Based on Ion Current Rectification
Source: Sensors (Basel). 2024 Jun 30;24(13):4264. doi: 10.3390/s24134264 (PMC11244478; doi:10.3390/s24134264)
Supplement: Supplementary file 1 [file sensors-24-04264-s001.zip › Selectivity/5 atp.txt]

Aug. 5, 2023   13:28:30
Linear Sweep Voltammetry
File: s:\Data Source:  Experiment
Instrument Model:  CHI830D
Header: 
Note: 

Init E (V) = -2
Final E (V) = 2
Scan Rate (V/s) = 0.5
Sample Interval (V) = 0.01
Quiet Time (sec) = 2
Sensitivity (A/V) = 1e-7

Ep = 1.470V
ip = 6.688e-10A
Ah = 1.333e-10C

Ep = 1.890V
ip = 2.752e-10A
Ah = 9.452e-11C

Potential/V, Current/A

-2.000, -3.159e-8
-1.990, -3.155e-8
-1.980, -3.139e-8
-1.970, -3.125e-8
-1.960, -3.110e-8
-1.950, -3.106e-8
-1.940, -3.083e-8
-1.930, -3.074e-8
-1.920, -3.058e-8
-1.910, -3.040e-8
-1.900, -3.026e-8
-1.890, -3.004e-8
-1.880, -2.971e-8
-1.870, -2.950e-8
-1.860, -2.941e-8
-1.850, -2.929e-8
-1.840, -2.916e-8
-1.830, -2.902e-8
-1.820, -2.877e-8
-1.810, -2.850e-8
-1.800, -2.834e-8
-1.790, -2.826e-8
-1.780, -2.809e-8
-1.770, -2.800e-8
-1.760, -2.778e-8
-1.750, -2.752e-8
-1.740, -2.735e-8
-1.730, -2.728e-8
-1.720, -2.713e-8
-1.710, -2.696e-8
-1.700, -2.679e-8
-1.690, -2.662e-8
-1.680, -2.642e-8
-1.670, -2.635e-8
-1.660, -2.620e-8
-1.650, -2.605e-8
-1.640, -2.590e-8
-1.630, -2.572e-8
-1.620, -2.557e-8
-1.610, -2.537e-8
-1.600, -2.519e-8
-1.590, -2.507e-8
-1.580, -2.491e-8
-1.570, -2.473e-8
-1.560, -2.455e-8
-1.550, -2.437e-8
-1.540, -2.416e-8
-1.530, -2.396e-8
-1.520, -2.377e-8
-1.510, -2.360e-8
-1.500, -2.346e-8
-1.490, -2.330e-8
-1.480, -2.310e-8
-1.470, -2.294e-8
-1.460, -2.275e-8
-1.450, -2.257e-8
-1.440, -2.241e-8
-1.430, -2.225e-8
-1.420, -2.210e-8
-1.410, -2.195e-8
-1.400, -2.179e-8
-1.390, -2.164e-8
-1.380, -2.141e-8
-1.370, -2.123e-8
-1.360, -2.106e-8
-1.350, -2.093e-8
-1.340, -2.077e-8
-1.330, -2.059e-8
-1.320, -2.039e-8
-1.310, -2.017e-8
-1.300, -1.996e-8
-1.290, -1.976e-8
-1.280, -1.957e-8
-1.270, -1.942e-8
-1.260, -1.920e-8
-1.250, -1.892e-8
-1.240, -1.867e-8
-1.230, -1.850e-8
-1.220, -1.829e-8
-1.210, -1.813e-8
-1.200, -1.795e-8
-1.190, -1.779e-8
-1.180, -1.759e-8
-1.170, -1.741e-8
-1.160, -1.724e-8
-1.150, -1.706e-8
-1.140, -1.686e-8
-1.130, -1.669e-8
-1.120, -1.653e-8
-1.110, -1.638e-8
-1.100, -1.618e-8
-1.090, -1.600e-8
-1.080, -1.581e-8
-1.070, -1.562e-8
-1.060, -1.540e-8
-1.050, -1.520e-8
-1.040, -1.501e-8
-1.030, -1.482e-8
-1.020, -1.462e-8
-1.010, -1.445e-8
-1.000, -1.429e-8
-0.990, -1.410e-8
-0.980, -1.392e-8
-0.970, -1.373e-8
-0.960, -1.357e-8
-0.950, -1.339e-8
-0.940, -1.321e-8
-0.930, -1.307e-8
-0.920, -1.292e-8
-0.910, -1.274e-8
-0.900, -1.255e-8
-0.890, -1.236e-8
-0.880, -1.208e-8
-0.870, -1.187e-8
-0.860, -1.169e-8
-0.850, -1.149e-8
-0.840, -1.130e-8
-0.830, -1.110e-8
-0.820, -1.091e-8
-0.810, -1.072e-8
-0.800, -1.052e-8
-0.790, -1.033e-8
-0.780, -1.012e-8
-0.770, -9.930e-9
-0.760, -9.749e-9
-0.750, -9.568e-9
-0.740, -9.395e-9
-0.730, -9.217e-9
-0.720, -9.035e-9
-0.710, -8.839e-9
-0.700, -8.663e-9
-0.690, -8.466e-9
-0.680, -8.276e-9
-0.670, -8.091e-9
-0.660, -7.925e-9
-0.650, -7.744e-9
-0.640, -7.578e-9
-0.630, -7.411e-9
-0.620, -7.248e-9
-0.610, -7.101e-9
-0.600, -6.947e-9
-0.590, -6.799e-9
-0.580, -6.646e-9
-0.570, -6.489e-9
-0.560, -6.332e-9
-0.550, -6.184e-9
-0.540, -6.030e-9
-0.530, -5.874e-9
-0.520, -5.720e-9
-0.510, -5.566e-9
-0.500, -5.424e-9
-0.490, -5.277e-9
-0.480, -5.135e-9
-0.470, -5.009e-9
-0.460, -4.868e-9
-0.450, -4.668e-9
-0.440, -4.508e-9
-0.430, -4.366e-9
-0.420, -4.231e-9
-0.410, -4.102e-9
-0.400, -3.967e-9
-0.390, -3.837e-9
-0.380, -3.684e-9
-0.370, -3.561e-9
-0.360, -3.456e-9
-0.350, -3.321e-9
-0.340, -3.207e-9
-0.330, -3.093e-9
-0.320, -2.970e-9
-0.310, -2.841e-9
-0.300, -2.727e-9
-0.290, -2.622e-9
-0.280, -2.518e-9
-0.270, -2.404e-9
-0.260, -2.293e-9
-0.250, -2.186e-9
-0.240, -2.069e-9
-0.230, -1.964e-9
-0.220, -1.863e-9
-0.210, -1.774e-9
-0.200, -1.678e-9
-0.190, -1.577e-9
-0.180, -1.472e-9
-0.170, -1.377e-9
-0.160, -1.288e-9
-0.150, -1.208e-9
-0.140, -1.121e-9
-0.130, -1.032e-9
-0.120, -9.523e-10
-0.110, -8.662e-10
-0.100, -7.985e-10
-0.090, -7.155e-10
-0.080, -6.386e-10
-0.070, -5.678e-10
-0.060, -4.879e-10
-0.050, -4.049e-10
-0.040, -3.280e-10
-0.030, -2.633e-10
-0.020, -1.957e-10
-0.010, -1.249e-10
-0.000, -4.804e-11
0.010, 2.573e-11
0.020, 1.150e-10
0.030, 1.795e-10
0.040, 2.442e-10
0.050, 3.088e-10
0.060, 3.826e-10
0.070, 4.502e-10
0.080, 5.210e-10
0.090, 5.979e-10
0.100, 6.594e-10
0.110, 7.240e-10
0.120, 7.885e-10
0.130, 8.532e-10
0.140, 9.147e-10
0.150, 9.823e-10
0.160, 1.065e-9
0.170, 1.124e-9
0.180, 1.179e-9
0.190, 1.238e-9
0.200, 1.290e-9
0.210, 1.348e-9
0.220, 1.410e-9
0.230, 1.481e-9
0.240, 1.530e-9
0.250, 1.588e-9
0.260, 1.634e-9
0.270, 1.693e-9
0.280, 1.745e-9
0.290, 1.797e-9
0.300, 1.868e-9
0.310, 1.920e-9
0.320, 1.979e-9
0.330, 2.019e-9
0.340, 2.068e-9
0.350, 2.114e-9
0.360, 2.167e-9
0.370, 2.222e-9
0.380, 2.274e-9
0.390, 2.308e-9
0.400, 2.333e-9
0.410, 2.373e-9
0.420, 2.391e-9
0.430, 2.431e-9
0.440, 2.471e-9
0.450, 2.523e-9
0.460, 2.545e-9
0.470, 2.576e-9
0.480, 2.609e-9
0.490, 2.646e-9
0.500, 2.677e-9
0.510, 2.705e-9
0.520, 2.754e-9
0.530, 2.772e-9
0.540, 2.794e-9
0.550, 2.816e-9
0.560, 2.849e-9
0.570, 2.880e-9
0.580, 2.911e-9
0.590, 2.935e-9
0.600, 2.963e-9
0.610, 2.988e-9
0.620, 3.018e-9
0.630, 3.043e-9
0.640, 3.074e-9
0.650, 3.108e-9
0.660, 3.145e-9
0.670, 3.182e-9
0.680, 3.212e-9
0.690, 3.246e-9
0.700, 3.274e-9
0.710, 3.295e-9
0.720, 3.323e-9
0.730, 3.348e-9
0.740, 3.351e-9
0.750, 3.329e-9
0.760, 3.351e-9
0.770, 3.345e-9
0.780, 3.366e-9
0.790, 3.363e-9
0.800, 3.351e-9
0.810, 3.388e-9
0.820, 3.557e-9
0.830, 3.634e-9
0.840, 3.680e-9
0.850, 3.698e-9
0.860, 3.735e-9
0.870, 3.741e-9
0.880, 3.760e-9
0.890, 3.778e-9
0.900, 3.806e-9
0.910, 3.843e-9
0.920, 3.849e-9
0.930, 3.877e-9
0.940, 3.914e-9
0.950, 3.972e-9
0.960, 4.003e-9
0.970, 4.033e-9
0.980, 4.064e-9
0.990, 4.101e-9
1.000, 4.147e-9
1.010, 4.169e-9
1.020, 4.169e-9
1.030, 4.200e-9
1.040, 4.246e-9
1.050, 4.289e-9
1.060, 4.307e-9
1.070, 4.335e-9
1.080, 4.341e-9
1.090, 4.347e-9
1.100, 4.372e-9
1.110, 4.393e-9
1.120, 4.418e-9
1.130, 4.452e-9
1.140, 4.464e-9
1.150, 4.489e-9
1.160, 4.516e-9
1.170, 4.519e-9
1.180, 4.523e-9
1.190, 4.550e-9
1.200, 4.587e-9
1.210, 4.587e-9
1.220, 4.596e-9
1.230, 4.618e-9
1.240, 4.639e-9
1.250, 4.633e-9
1.260, 4.667e-9
1.270, 4.683e-9
1.280, 4.698e-9
1.290, 4.750e-9
1.300, 4.772e-9
1.310, 4.806e-9
1.320, 4.827e-9
1.330, 4.855e-9
1.340, 4.892e-9
1.350, 4.904e-9
1.360, 4.913e-9
1.370, 4.999e-9
1.380, 5.233e-9
1.390, 5.335e-9
1.400, 5.368e-9
1.410, 5.408e-9
1.420, 5.442e-9
1.430, 5.473e-9
1.440, 5.494e-9
1.450, 5.538e-9
1.460, 5.599e-9
1.470, 5.611e-9
1.480, 5.587e-9
1.490, 5.577e-9
1.500, 5.568e-9
1.510, 5.571e-9
1.520, 5.574e-9
1.530, 5.584e-9
1.540, 5.593e-9
1.550, 5.617e-9
1.560, 5.642e-9
1.570, 5.704e-9
1.580, 5.710e-9
1.590, 5.710e-9
1.600, 5.728e-9
1.610, 5.719e-9
1.620, 5.744e-9
1.630, 5.774e-9
1.640, 5.774e-9
1.650, 5.759e-9
1.660, 5.750e-9
1.670, 5.762e-9
1.680, 5.765e-9
1.690, 5.848e-9
1.700, 5.993e-9
1.710, 6.005e-9
1.720, 6.020e-9
1.730, 6.060e-9
1.740, 6.122e-9
1.750, 6.140e-9
1.760, 6.156e-9
1.770, 6.202e-9
1.780, 6.217e-9
1.790, 6.227e-9
1.800, 6.276e-9
1.810, 6.328e-9
1.820, 6.396e-9
1.830, 6.399e-9
1.840, 6.390e-9
1.850, 6.386e-9
1.860, 6.353e-9
1.870, 6.331e-9
1.880, 6.297e-9
1.890, 6.463e-9
1.900, 6.146e-9
1.910, 6.180e-9
1.920, 6.165e-9
1.930, 6.236e-9
1.940, 6.297e-9
1.950, 6.334e-9
1.960, 6.285e-9
1.970, 6.313e-9
1.980, 6.337e-9
1.990, 6.362e-9
