# Supplementary material for: An Insulin-Modified pH-Responsive Nanopipette Based on Ion Current Rectification
Source: Sensors (Basel). 2024 Jun 30;24(13):4264. doi: 10.3390/s24134264 (PMC11244478; doi:10.3390/s24134264)
Supplement: Supplementary file 1 [file sensors-24-04264-s001.zip › Selectivity/5 cacl2.txt]

Aug. 5, 2023   13:28:56
Linear Sweep Voltammetry
File: s:\Data Source:  Experiment
Instrument Model:  CHI830D
Header: 
Note: 

Init E (V) = -2
Final E (V) = 2
Scan Rate (V/s) = 0.5
Sample Interval (V) = 0.01
Quiet Time (sec) = 2
Sensitivity (A/V) = 1e-7

Ep = 1.600V
ip = 4.465e-10A
Ah = 3.821e-11C

Potential/V, Current/A

-2.000, -3.484e-8
-1.990, -3.473e-8
-1.980, -3.452e-8
-1.970, -3.434e-8
-1.960, -3.417e-8
-1.950, -3.396e-8
-1.940, -3.379e-8
-1.930, -3.370e-8
-1.920, -3.350e-8
-1.910, -3.337e-8
-1.900, -3.318e-8
-1.890, -3.300e-8
-1.880, -3.282e-8
-1.870, -3.264e-8
-1.860, -3.248e-8
-1.850, -3.228e-8
-1.840, -3.211e-8
-1.830, -3.195e-8
-1.820, -3.180e-8
-1.810, -3.159e-8
-1.800, -3.137e-8
-1.790, -3.113e-8
-1.780, -3.097e-8
-1.770, -3.089e-8
-1.760, -3.073e-8
-1.750, -3.055e-8
-1.740, -3.036e-8
-1.730, -3.019e-8
-1.720, -3.002e-8
-1.710, -2.986e-8
-1.700, -2.965e-8
-1.690, -2.950e-8
-1.680, -2.933e-8
-1.670, -2.914e-8
-1.660, -2.895e-8
-1.650, -2.878e-8
-1.640, -2.862e-8
-1.630, -2.843e-8
-1.620, -2.826e-8
-1.610, -2.806e-8
-1.600, -2.793e-8
-1.590, -2.779e-8
-1.580, -2.759e-8
-1.570, -2.743e-8
-1.560, -2.725e-8
-1.550, -2.709e-8
-1.540, -2.693e-8
-1.530, -2.676e-8
-1.520, -2.657e-8
-1.510, -2.641e-8
-1.500, -2.622e-8
-1.490, -2.617e-8
-1.480, -2.599e-8
-1.470, -2.583e-8
-1.460, -2.561e-8
-1.450, -2.544e-8
-1.440, -2.527e-8
-1.430, -2.500e-8
-1.420, -2.485e-8
-1.410, -2.463e-8
-1.400, -2.447e-8
-1.390, -2.433e-8
-1.380, -2.408e-8
-1.370, -2.389e-8
-1.360, -2.373e-8
-1.350, -2.349e-8
-1.340, -2.337e-8
-1.330, -2.320e-8
-1.320, -2.303e-8
-1.310, -2.285e-8
-1.300, -2.267e-8
-1.290, -2.250e-8
-1.280, -2.231e-8
-1.270, -2.211e-8
-1.260, -2.193e-8
-1.250, -2.171e-8
-1.240, -2.152e-8
-1.230, -2.137e-8
-1.220, -2.119e-8
-1.210, -2.102e-8
-1.200, -2.082e-8
-1.190, -2.060e-8
-1.180, -2.042e-8
-1.170, -2.021e-8
-1.160, -2.004e-8
-1.150, -1.988e-8
-1.140, -1.971e-8
-1.130, -1.952e-8
-1.120, -1.933e-8
-1.110, -1.915e-8
-1.100, -1.889e-8
-1.090, -1.875e-8
-1.080, -1.857e-8
-1.070, -1.839e-8
-1.060, -1.821e-8
-1.050, -1.798e-8
-1.040, -1.778e-8
-1.030, -1.760e-8
-1.020, -1.741e-8
-1.010, -1.721e-8
-1.000, -1.703e-8
-0.990, -1.684e-8
-0.980, -1.666e-8
-0.970, -1.647e-8
-0.960, -1.628e-8
-0.950, -1.607e-8
-0.940, -1.589e-8
-0.930, -1.569e-8
-0.920, -1.550e-8
-0.910, -1.529e-8
-0.900, -1.511e-8
-0.890, -1.491e-8
-0.880, -1.472e-8
-0.870, -1.453e-8
-0.860, -1.434e-8
-0.850, -1.417e-8
-0.840, -1.398e-8
-0.830, -1.382e-8
-0.820, -1.362e-8
-0.810, -1.343e-8
-0.800, -1.323e-8
-0.790, -1.305e-8
-0.780, -1.286e-8
-0.770, -1.266e-8
-0.760, -1.246e-8
-0.750, -1.229e-8
-0.740, -1.208e-8
-0.730, -1.190e-8
-0.720, -1.171e-8
-0.710, -1.153e-8
-0.700, -1.132e-8
-0.690, -1.113e-8
-0.680, -1.092e-8
-0.670, -1.073e-8
-0.660, -1.054e-8
-0.650, -1.035e-8
-0.640, -1.016e-8
-0.630, -9.970e-9
-0.620, -9.789e-9
-0.610, -9.598e-9
-0.600, -9.401e-9
-0.590, -9.214e-9
-0.580, -9.032e-9
-0.570, -8.835e-9
-0.560, -8.645e-9
-0.550, -8.460e-9
-0.540, -8.276e-9
-0.530, -8.082e-9
-0.520, -7.879e-9
-0.510, -7.697e-9
-0.500, -7.522e-9
-0.490, -7.335e-9
-0.480, -7.162e-9
-0.470, -6.984e-9
-0.460, -6.805e-9
-0.450, -6.624e-9
-0.440, -6.449e-9
-0.430, -6.264e-9
-0.420, -6.080e-9
-0.410, -5.895e-9
-0.400, -5.723e-9
-0.390, -5.544e-9
-0.380, -5.369e-9
-0.370, -5.194e-9
-0.360, -5.025e-9
-0.350, -4.843e-9
-0.340, -4.668e-9
-0.330, -4.502e-9
-0.320, -4.320e-9
-0.310, -4.170e-9
-0.300, -4.074e-9
-0.290, -3.813e-9
-0.280, -3.641e-9
-0.270, -3.478e-9
-0.260, -3.308e-9
-0.250, -3.136e-9
-0.240, -2.973e-9
-0.230, -2.822e-9
-0.220, -2.672e-9
-0.210, -2.524e-9
-0.200, -2.386e-9
-0.190, -2.247e-9
-0.180, -2.103e-9
-0.170, -1.946e-9
-0.160, -1.789e-9
-0.150, -1.638e-9
-0.140, -1.512e-9
-0.130, -1.395e-9
-0.120, -1.275e-9
-0.110, -1.171e-9
-0.100, -1.060e-9
-0.090, -9.493e-10
-0.080, -8.385e-10
-0.070, -7.247e-10
-0.060, -6.109e-10
-0.050, -5.033e-10
-0.040, -4.049e-10
-0.030, -3.064e-10
-0.020, -2.080e-10
-0.010, -1.157e-10
-0.000, -2.653e-11
0.010, 6.574e-11
0.020, 1.519e-10
0.030, 2.410e-10
0.040, 3.272e-10
0.050, 4.102e-10
0.060, 4.841e-10
0.070, 5.764e-10
0.080, 6.686e-10
0.090, 7.394e-10
0.100, 8.193e-10
0.110, 9.054e-10
0.120, 9.916e-10
0.130, 1.071e-9
0.140, 1.148e-9
0.150, 1.241e-9
0.160, 1.311e-9
0.170, 1.379e-9
0.180, 1.456e-9
0.190, 1.545e-9
0.200, 1.634e-9
0.210, 1.721e-9
0.220, 1.794e-9
0.230, 1.868e-9
0.240, 1.936e-9
0.250, 2.013e-9
0.260, 2.093e-9
0.270, 2.176e-9
0.280, 2.250e-9
0.290, 2.320e-9
0.300, 2.403e-9
0.310, 2.505e-9
0.320, 2.588e-9
0.330, 2.659e-9
0.340, 2.708e-9
0.350, 2.757e-9
0.360, 2.828e-9
0.370, 2.905e-9
0.380, 2.978e-9
0.390, 3.043e-9
0.400, 3.098e-9
0.410, 3.169e-9
0.420, 3.231e-9
0.430, 3.280e-9
0.440, 3.320e-9
0.450, 3.360e-9
0.460, 3.421e-9
0.470, 3.471e-9
0.480, 3.529e-9
0.490, 3.581e-9
0.500, 3.618e-9
0.510, 3.652e-9
0.520, 3.695e-9
0.530, 3.738e-9
0.540, 3.781e-9
0.550, 3.834e-9
0.560, 3.892e-9
0.570, 3.920e-9
0.580, 3.944e-9
0.590, 3.923e-9
0.600, 3.957e-9
0.610, 4.033e-9
0.620, 4.089e-9
0.630, 4.135e-9
0.640, 4.181e-9
0.650, 4.221e-9
0.660, 4.240e-9
0.670, 4.267e-9
0.680, 4.289e-9
0.690, 4.304e-9
0.700, 4.316e-9
0.710, 4.353e-9
0.720, 4.375e-9
0.730, 4.433e-9
0.740, 4.504e-9
0.750, 4.544e-9
0.760, 4.584e-9
0.770, 4.649e-9
0.780, 4.667e-9
0.790, 4.683e-9
0.800, 4.710e-9
0.810, 4.735e-9
0.820, 4.766e-9
0.830, 4.799e-9
0.840, 4.842e-9
0.850, 4.895e-9
0.860, 4.944e-9
0.870, 4.984e-9
0.880, 5.030e-9
0.890, 5.036e-9
0.900, 5.042e-9
0.910, 5.088e-9
0.920, 5.098e-9
0.930, 5.113e-9
0.940, 5.168e-9
0.950, 5.199e-9
0.960, 5.224e-9
0.970, 5.242e-9
0.980, 5.285e-9
0.990, 5.338e-9
1.000, 5.396e-9
1.010, 5.436e-9
1.020, 5.476e-9
1.030, 5.525e-9
1.040, 5.571e-9
1.050, 5.608e-9
1.060, 5.639e-9
1.070, 5.661e-9
1.080, 5.685e-9
1.090, 5.694e-9
1.100, 5.701e-9
1.110, 5.707e-9
1.120, 5.734e-9
1.130, 5.784e-9
1.140, 5.771e-9
1.150, 5.811e-9
1.160, 5.839e-9
1.170, 5.873e-9
1.180, 5.900e-9
1.190, 5.925e-9
1.200, 5.940e-9
1.210, 5.962e-9
1.220, 5.977e-9
1.230, 5.993e-9
1.240, 6.017e-9
1.250, 6.054e-9
1.260, 6.082e-9
1.270, 6.073e-9
1.280, 6.153e-9
1.290, 6.190e-9
1.300, 6.223e-9
1.310, 6.233e-9
1.320, 6.270e-9
1.330, 6.334e-9
1.340, 6.365e-9
1.350, 6.374e-9
1.360, 6.362e-9
1.370, 6.390e-9
1.380, 6.451e-9
1.390, 6.669e-9
1.400, 6.780e-9
1.410, 6.820e-9
1.420, 6.839e-9
1.430, 6.836e-9
1.440, 6.866e-9
1.450, 6.946e-9
1.460, 6.940e-9
1.470, 6.915e-9
1.480, 6.965e-9
1.490, 6.974e-9
1.500, 6.971e-9
1.510, 6.971e-9
1.520, 7.008e-9
1.530, 7.032e-9
1.540, 7.054e-9
1.550, 7.122e-9
1.560, 7.122e-9
1.570, 7.226e-9
1.580, 7.294e-9
1.590, 7.337e-9
1.600, 7.466e-9
1.610, 7.435e-9
1.620, 7.423e-9
1.630, 7.282e-9
1.640, 7.035e-9
1.650, 7.075e-9
1.660, 7.140e-9
1.670, 7.131e-9
1.680, 6.974e-9
1.690, 6.725e-9
1.700, 6.903e-9
1.710, 7.183e-9
1.720, 7.278e-9
1.730, 7.349e-9
1.740, 7.405e-9
1.750, 7.438e-9
1.760, 7.472e-9
1.770, 7.491e-9
1.780, 7.524e-9
1.790, 7.481e-9
1.800, 7.426e-9
1.810, 7.420e-9
1.820, 7.491e-9
1.830, 7.537e-9
1.840, 7.555e-9
1.850, 7.561e-9
1.860, 7.481e-9
1.870, 7.537e-9
1.880, 7.620e-9
1.890, 7.660e-9
1.900, 7.684e-9
1.910, 7.620e-9
1.920, 7.607e-9
1.930, 7.703e-9
1.940, 7.728e-9
1.950, 7.795e-9
1.960, 7.854e-9
1.970, 7.817e-9
1.980, 7.863e-9
1.990, 7.897e-9
