# Supplementary material for: An Insulin-Modified pH-Responsive Nanopipette Based on Ion Current Rectification
Source: Sensors (Basel). 2024 Jun 30;24(13):4264. doi: 10.3390/s24134264 (PMC11244478; doi:10.3390/s24134264)
Supplement: Supplementary file 1 [file sensors-24-04264-s001.zip › Selectivity/5 cucl2.txt]

Aug. 5, 2023   13:29:33
Linear Sweep Voltammetry
File: s:\Data Source:  Experiment
Instrument Model:  CHI830D
Header: 
Note: 

Init E (V) = -2
Final E (V) = 2
Scan Rate (V/s) = 0.5
Sample Interval (V) = 0.01
Quiet Time (sec) = 2
Sensitivity (A/V) = 1e-7

Ep = 0.840V
ip = 3.628e-10A
Ah = 4.385e-11C

Potential/V, Current/A

-2.000, -3.319e-8
-1.990, -3.305e-8
-1.980, -3.290e-8
-1.970, -3.271e-8
-1.960, -3.259e-8
-1.950, -3.245e-8
-1.940, -3.225e-8
-1.930, -3.205e-8
-1.920, -3.189e-8
-1.910, -3.169e-8
-1.900, -3.157e-8
-1.890, -3.138e-8
-1.880, -3.118e-8
-1.870, -3.101e-8
-1.860, -3.086e-8
-1.850, -3.073e-8
-1.840, -3.054e-8
-1.830, -3.041e-8
-1.820, -3.027e-8
-1.810, -3.015e-8
-1.800, -3.002e-8
-1.790, -2.985e-8
-1.780, -2.970e-8
-1.770, -2.954e-8
-1.760, -2.936e-8
-1.750, -2.921e-8
-1.740, -2.902e-8
-1.730, -2.886e-8
-1.720, -2.866e-8
-1.710, -2.847e-8
-1.700, -2.827e-8
-1.690, -2.810e-8
-1.680, -2.790e-8
-1.670, -2.773e-8
-1.660, -2.759e-8
-1.650, -2.748e-8
-1.640, -2.733e-8
-1.630, -2.719e-8
-1.620, -2.704e-8
-1.610, -2.682e-8
-1.600, -2.668e-8
-1.590, -2.655e-8
-1.580, -2.634e-8
-1.570, -2.614e-8
-1.560, -2.592e-8
-1.550, -2.575e-8
-1.540, -2.557e-8
-1.530, -2.534e-8
-1.520, -2.512e-8
-1.510, -2.490e-8
-1.500, -2.466e-8
-1.490, -2.446e-8
-1.480, -2.427e-8
-1.470, -2.409e-8
-1.460, -2.387e-8
-1.450, -2.370e-8
-1.440, -2.352e-8
-1.430, -2.332e-8
-1.420, -2.313e-8
-1.410, -2.296e-8
-1.400, -2.282e-8
-1.390, -2.265e-8
-1.380, -2.249e-8
-1.370, -2.234e-8
-1.360, -2.214e-8
-1.350, -2.198e-8
-1.340, -2.178e-8
-1.330, -2.159e-8
-1.320, -2.138e-8
-1.310, -2.119e-8
-1.300, -2.101e-8
-1.290, -2.085e-8
-1.280, -2.065e-8
-1.270, -2.047e-8
-1.260, -2.030e-8
-1.250, -2.016e-8
-1.240, -2.002e-8
-1.230, -1.984e-8
-1.220, -1.968e-8
-1.210, -1.952e-8
-1.200, -1.938e-8
-1.190, -1.921e-8
-1.180, -1.901e-8
-1.170, -1.883e-8
-1.160, -1.866e-8
-1.150, -1.849e-8
-1.140, -1.831e-8
-1.130, -1.812e-8
-1.120, -1.796e-8
-1.110, -1.779e-8
-1.100, -1.762e-8
-1.090, -1.744e-8
-1.080, -1.725e-8
-1.070, -1.708e-8
-1.060, -1.690e-8
-1.050, -1.672e-8
-1.040, -1.653e-8
-1.030, -1.636e-8
-1.020, -1.619e-8
-1.010, -1.602e-8
-1.000, -1.582e-8
-0.990, -1.566e-8
-0.980, -1.548e-8
-0.970, -1.531e-8
-0.960, -1.513e-8
-0.950, -1.495e-8
-0.940, -1.477e-8
-0.930, -1.459e-8
-0.920, -1.442e-8
-0.910, -1.423e-8
-0.900, -1.406e-8
-0.890, -1.388e-8
-0.880, -1.371e-8
-0.870, -1.354e-8
-0.860, -1.335e-8
-0.850, -1.318e-8
-0.840, -1.301e-8
-0.830, -1.284e-8
-0.820, -1.266e-8
-0.810, -1.247e-8
-0.800, -1.229e-8
-0.790, -1.211e-8
-0.780, -1.193e-8
-0.770, -1.175e-8
-0.760, -1.157e-8
-0.750, -1.139e-8
-0.740, -1.122e-8
-0.730, -1.104e-8
-0.720, -1.088e-8
-0.710, -1.070e-8
-0.700, -1.053e-8
-0.690, -1.035e-8
-0.680, -1.017e-8
-0.670, -9.998e-9
-0.660, -9.829e-9
-0.650, -9.660e-9
-0.640, -9.488e-9
-0.630, -9.312e-9
-0.620, -9.152e-9
-0.610, -8.977e-9
-0.600, -8.805e-9
-0.590, -8.623e-9
-0.580, -8.463e-9
-0.570, -8.285e-9
-0.560, -8.110e-9
-0.550, -7.931e-9
-0.540, -7.759e-9
-0.530, -7.581e-9
-0.520, -7.408e-9
-0.510, -7.245e-9
-0.500, -7.070e-9
-0.490, -6.892e-9
-0.480, -6.729e-9
-0.470, -6.556e-9
-0.460, -6.384e-9
-0.450, -6.218e-9
-0.440, -6.049e-9
-0.430, -5.889e-9
-0.420, -5.723e-9
-0.410, -5.563e-9
-0.400, -5.403e-9
-0.390, -5.231e-9
-0.380, -5.074e-9
-0.370, -4.917e-9
-0.360, -4.757e-9
-0.350, -4.597e-9
-0.340, -4.446e-9
-0.330, -4.283e-9
-0.320, -4.102e-9
-0.310, -3.948e-9
-0.300, -3.800e-9
-0.290, -3.641e-9
-0.280, -3.484e-9
-0.270, -3.330e-9
-0.260, -3.170e-9
-0.250, -3.035e-9
-0.240, -2.896e-9
-0.230, -2.764e-9
-0.220, -2.647e-9
-0.210, -2.512e-9
-0.200, -2.370e-9
-0.190, -2.244e-9
-0.180, -2.109e-9
-0.170, -1.970e-9
-0.160, -1.844e-9
-0.150, -1.700e-9
-0.140, -1.564e-9
-0.130, -1.429e-9
-0.120, -1.291e-9
-0.110, -1.161e-9
-0.100, -1.032e-9
-0.090, -9.000e-10
-0.080, -7.985e-10
-0.070, -6.786e-10
-0.060, -5.802e-10
-0.050, -4.818e-10
-0.040, -3.679e-10
-0.030, -2.602e-10
-0.020, -1.618e-10
-0.010, -5.729e-11
-0.000, 3.499e-11
0.010, 1.180e-10
0.020, 2.011e-10
0.030, 2.749e-10
0.040, 3.641e-10
0.050, 4.441e-10
0.060, 5.425e-10
0.070, 6.625e-10
0.080, 7.424e-10
0.090, 7.947e-10
0.100, 8.408e-10
0.110, 8.932e-10
0.120, 9.577e-10
0.130, 1.019e-9
0.140, 1.090e-9
0.150, 1.167e-9
0.160, 1.232e-9
0.170, 1.302e-9
0.180, 1.367e-9
0.190, 1.431e-9
0.200, 1.496e-9
0.210, 1.561e-9
0.220, 1.631e-9
0.230, 1.708e-9
0.240, 1.788e-9
0.250, 1.837e-9
0.260, 1.896e-9
0.270, 1.957e-9
0.280, 2.025e-9
0.290, 2.096e-9
0.300, 2.154e-9
0.310, 2.216e-9
0.320, 2.283e-9
0.330, 2.342e-9
0.340, 2.419e-9
0.350, 2.493e-9
0.360, 2.554e-9
0.370, 2.622e-9
0.380, 2.671e-9
0.390, 2.736e-9
0.400, 2.794e-9
0.410, 2.840e-9
0.420, 2.886e-9
0.430, 2.951e-9
0.440, 3.003e-9
0.450, 3.052e-9
0.460, 3.095e-9
0.470, 3.138e-9
0.480, 3.182e-9
0.490, 3.231e-9
0.500, 3.271e-9
0.510, 3.329e-9
0.520, 3.375e-9
0.530, 3.412e-9
0.540, 3.449e-9
0.550, 3.504e-9
0.560, 3.560e-9
0.570, 3.615e-9
0.580, 3.668e-9
0.590, 3.723e-9
0.600, 3.766e-9
0.610, 3.803e-9
0.620, 3.837e-9
0.630, 3.867e-9
0.640, 3.914e-9
0.650, 3.960e-9
0.660, 3.993e-9
0.670, 4.030e-9
0.680, 4.083e-9
0.690, 4.135e-9
0.700, 4.172e-9
0.710, 4.215e-9
0.720, 4.255e-9
0.730, 4.295e-9
0.740, 4.326e-9
0.750, 4.323e-9
0.760, 4.326e-9
0.770, 4.439e-9
0.780, 4.541e-9
0.790, 4.581e-9
0.800, 4.729e-9
0.810, 4.846e-9
0.820, 4.855e-9
0.830, 4.830e-9
0.840, 4.858e-9
0.850, 4.812e-9
0.860, 4.796e-9
0.870, 4.809e-9
0.880, 4.830e-9
0.890, 4.876e-9
0.900, 4.935e-9
0.910, 5.002e-9
0.920, 5.018e-9
0.930, 5.061e-9
0.940, 5.113e-9
0.950, 5.199e-9
0.960, 5.295e-9
0.970, 5.319e-9
0.980, 5.368e-9
0.990, 5.362e-9
1.000, 5.282e-9
1.010, 5.233e-9
1.020, 5.242e-9
1.030, 5.371e-9
1.040, 5.467e-9
1.050, 5.504e-9
1.060, 5.544e-9
1.070, 5.553e-9
1.080, 5.494e-9
1.090, 5.519e-9
1.100, 5.528e-9
1.110, 5.544e-9
1.120, 5.593e-9
1.130, 5.642e-9
1.140, 5.661e-9
1.150, 5.694e-9
1.160, 5.741e-9
1.170, 5.802e-9
1.180, 5.845e-9
1.190, 5.879e-9
1.200, 5.916e-9
1.210, 5.931e-9
1.220, 5.940e-9
1.230, 5.956e-9
1.240, 5.980e-9
1.250, 6.030e-9
1.260, 6.073e-9
1.270, 6.107e-9
1.280, 6.156e-9
1.290, 6.165e-9
1.300, 6.171e-9
1.310, 6.193e-9
1.320, 6.211e-9
1.330, 6.208e-9
1.340, 6.217e-9
1.350, 6.220e-9
1.360, 6.239e-9
1.370, 6.303e-9
1.380, 6.353e-9
1.390, 6.377e-9
1.400, 6.411e-9
1.410, 6.439e-9
1.420, 6.476e-9
1.430, 6.479e-9
1.440, 6.503e-9
1.450, 6.528e-9
1.460, 6.531e-9
1.470, 6.562e-9
1.480, 6.602e-9
1.490, 6.602e-9
1.500, 6.602e-9
1.510, 6.580e-9
1.520, 6.592e-9
1.530, 6.642e-9
1.540, 6.663e-9
1.550, 6.700e-9
1.560, 6.734e-9
1.570, 6.756e-9
1.580, 6.774e-9
1.590, 6.780e-9
1.600, 6.802e-9
1.610, 6.842e-9
1.620, 6.915e-9
1.630, 6.974e-9
1.640, 7.011e-9
1.650, 7.032e-9
1.660, 7.029e-9
1.670, 7.069e-9
1.680, 7.122e-9
1.690, 7.161e-9
1.700, 7.201e-9
1.710, 7.214e-9
1.720, 7.245e-9
1.730, 7.285e-9
1.740, 7.322e-9
1.750, 7.343e-9
1.760, 7.355e-9
1.770, 7.374e-9
1.780, 7.392e-9
1.790, 7.398e-9
1.800, 7.577e-9
1.810, 7.629e-9
1.820, 7.617e-9
1.830, 7.592e-9
1.840, 7.635e-9
1.850, 7.712e-9
1.860, 7.771e-9
1.870, 7.814e-9
1.880, 7.866e-9
1.890, 7.884e-9
1.900, 7.860e-9
1.910, 7.869e-9
1.920, 7.891e-9
1.930, 7.912e-9
1.940, 7.946e-9
1.950, 7.974e-9
1.960, 7.992e-9
1.970, 8.010e-9
1.980, 8.026e-9
1.990, 8.050e-9
