# Supplementary material for: An Insulin-Modified pH-Responsive Nanopipette Based on Ion Current Rectification
Source: Sensors (Basel). 2024 Jun 30;24(13):4264. doi: 10.3390/s24134264 (PMC11244478; doi:10.3390/s24134264)
Supplement: Supplementary file 1 [file sensors-24-04264-s001.zip › Selectivity/5 cys.txt]

Aug. 5, 2023   13:30:33
Linear Sweep Voltammetry
File: s:\Data Source:  Experiment
Instrument Model:  CHI830D
Header: 
Note: 

Init E (V) = -2
Final E (V) = 2
Scan Rate (V/s) = 0.5
Sample Interval (V) = 0.01
Quiet Time (sec) = 2
Sensitivity (A/V) = 1e-7

Ep = 1.640V
ip = 6.094e-10A
Ah = 1.464e-10C

Potential/V, Current/A

-2.000, -3.670e-8
-1.990, -3.650e-8
-1.980, -3.632e-8
-1.970, -3.606e-8
-1.960, -3.596e-8
-1.950, -3.578e-8
-1.940, -3.559e-8
-1.930, -3.543e-8
-1.920, -3.524e-8
-1.910, -3.505e-8
-1.900, -3.489e-8
-1.890, -3.468e-8
-1.880, -3.446e-8
-1.870, -3.421e-8
-1.860, -3.403e-8
-1.850, -3.389e-8
-1.840, -3.371e-8
-1.830, -3.352e-8
-1.820, -3.333e-8
-1.810, -3.324e-8
-1.800, -3.297e-8
-1.790, -3.274e-8
-1.780, -3.260e-8
-1.770, -3.245e-8
-1.760, -3.227e-8
-1.750, -3.209e-8
-1.740, -3.189e-8
-1.730, -3.169e-8
-1.720, -3.153e-8
-1.710, -3.137e-8
-1.700, -3.117e-8
-1.690, -3.096e-8
-1.680, -3.080e-8
-1.670, -3.062e-8
-1.660, -3.043e-8
-1.650, -3.015e-8
-1.640, -2.991e-8
-1.630, -2.971e-8
-1.620, -2.951e-8
-1.610, -2.931e-8
-1.600, -2.908e-8
-1.590, -2.890e-8
-1.580, -2.870e-8
-1.570, -2.851e-8
-1.560, -2.830e-8
-1.550, -2.815e-8
-1.540, -2.795e-8
-1.530, -2.776e-8
-1.520, -2.755e-8
-1.510, -2.734e-8
-1.500, -2.712e-8
-1.490, -2.698e-8
-1.480, -2.678e-8
-1.470, -2.657e-8
-1.460, -2.643e-8
-1.450, -2.624e-8
-1.440, -2.605e-8
-1.430, -2.585e-8
-1.420, -2.565e-8
-1.410, -2.549e-8
-1.400, -2.528e-8
-1.390, -2.510e-8
-1.380, -2.491e-8
-1.370, -2.472e-8
-1.360, -2.454e-8
-1.350, -2.438e-8
-1.340, -2.420e-8
-1.330, -2.399e-8
-1.320, -2.379e-8
-1.310, -2.361e-8
-1.300, -2.341e-8
-1.290, -2.322e-8
-1.280, -2.300e-8
-1.270, -2.281e-8
-1.260, -2.262e-8
-1.250, -2.244e-8
-1.240, -2.224e-8
-1.230, -2.204e-8
-1.220, -2.183e-8
-1.210, -2.164e-8
-1.200, -2.145e-8
-1.190, -2.126e-8
-1.180, -2.106e-8
-1.170, -2.088e-8
-1.160, -2.065e-8
-1.150, -2.046e-8
-1.140, -2.026e-8
-1.130, -2.008e-8
-1.120, -1.987e-8
-1.110, -1.968e-8
-1.100, -1.948e-8
-1.090, -1.927e-8
-1.080, -1.907e-8
-1.070, -1.886e-8
-1.060, -1.866e-8
-1.050, -1.847e-8
-1.040, -1.828e-8
-1.030, -1.808e-8
-1.020, -1.789e-8
-1.010, -1.769e-8
-1.000, -1.750e-8
-0.990, -1.730e-8
-0.980, -1.711e-8
-0.970, -1.690e-8
-0.960, -1.671e-8
-0.950, -1.650e-8
-0.940, -1.628e-8
-0.930, -1.608e-8
-0.920, -1.587e-8
-0.910, -1.569e-8
-0.900, -1.549e-8
-0.890, -1.528e-8
-0.880, -1.509e-8
-0.870, -1.488e-8
-0.860, -1.467e-8
-0.850, -1.451e-8
-0.840, -1.432e-8
-0.830, -1.413e-8
-0.820, -1.393e-8
-0.810, -1.373e-8
-0.800, -1.355e-8
-0.790, -1.336e-8
-0.780, -1.316e-8
-0.770, -1.297e-8
-0.760, -1.276e-8
-0.750, -1.257e-8
-0.740, -1.237e-8
-0.730, -1.216e-8
-0.720, -1.196e-8
-0.710, -1.176e-8
-0.700, -1.157e-8
-0.690, -1.138e-8
-0.680, -1.119e-8
-0.670, -1.100e-8
-0.660, -1.080e-8
-0.650, -1.062e-8
-0.640, -1.042e-8
-0.630, -1.022e-8
-0.620, -1.004e-8
-0.610, -9.847e-9
-0.600, -9.663e-9
-0.590, -9.469e-9
-0.580, -9.300e-9
-0.570, -9.109e-9
-0.560, -8.943e-9
-0.550, -8.749e-9
-0.540, -8.531e-9
-0.530, -8.350e-9
-0.520, -8.162e-9
-0.510, -7.974e-9
-0.500, -7.787e-9
-0.490, -7.602e-9
-0.480, -7.439e-9
-0.470, -7.267e-9
-0.460, -7.082e-9
-0.450, -6.898e-9
-0.440, -6.732e-9
-0.430, -6.556e-9
-0.420, -6.378e-9
-0.410, -6.203e-9
-0.400, -6.027e-9
-0.390, -5.846e-9
-0.380, -5.680e-9
-0.370, -5.504e-9
-0.360, -5.320e-9
-0.350, -5.148e-9
-0.340, -4.969e-9
-0.330, -4.800e-9
-0.320, -4.628e-9
-0.310, -4.456e-9
-0.300, -4.283e-9
-0.290, -4.105e-9
-0.280, -3.942e-9
-0.270, -3.773e-9
-0.260, -3.616e-9
-0.250, -3.450e-9
-0.240, -3.290e-9
-0.230, -3.127e-9
-0.220, -2.979e-9
-0.210, -2.822e-9
-0.200, -2.678e-9
-0.190, -2.530e-9
-0.180, -2.389e-9
-0.170, -2.250e-9
-0.160, -2.106e-9
-0.150, -1.949e-9
-0.140, -1.801e-9
-0.130, -1.647e-9
-0.120, -1.491e-9
-0.110, -1.361e-9
-0.100, -1.232e-9
-0.090, -1.091e-9
-0.080, -9.676e-10
-0.070, -8.477e-10
-0.060, -7.308e-10
-0.050, -6.171e-10
-0.040, -4.971e-10
-0.030, -3.802e-10
-0.020, -2.726e-10
-0.010, -1.526e-10
-0.000, -3.578e-11
0.010, 7.812e-11
0.020, 1.795e-10
0.030, 2.934e-10
0.040, 3.918e-10
0.050, 4.902e-10
0.060, 5.886e-10
0.070, 6.901e-10
0.080, 7.793e-10
0.090, 8.747e-10
0.100, 9.638e-10
0.110, 1.053e-9
0.120, 1.145e-9
0.130, 1.232e-9
0.140, 1.315e-9
0.150, 1.404e-9
0.160, 1.484e-9
0.170, 1.567e-9
0.180, 1.644e-9
0.190, 1.724e-9
0.200, 1.801e-9
0.210, 1.884e-9
0.220, 1.957e-9
0.230, 2.037e-9
0.240, 2.108e-9
0.250, 2.179e-9
0.260, 2.253e-9
0.270, 2.323e-9
0.280, 2.397e-9
0.290, 2.465e-9
0.300, 2.542e-9
0.310, 2.609e-9
0.320, 2.677e-9
0.330, 2.745e-9
0.340, 2.806e-9
0.350, 2.874e-9
0.360, 2.945e-9
0.370, 3.018e-9
0.380, 3.083e-9
0.390, 3.151e-9
0.400, 3.218e-9
0.410, 3.280e-9
0.420, 3.341e-9
0.430, 3.394e-9
0.440, 3.446e-9
0.450, 3.508e-9
0.460, 3.581e-9
0.470, 3.658e-9
0.480, 3.757e-9
0.490, 3.760e-9
0.500, 3.784e-9
0.510, 3.831e-9
0.520, 3.883e-9
0.530, 3.938e-9
0.540, 4.000e-9
0.550, 4.061e-9
0.560, 4.123e-9
0.570, 4.172e-9
0.580, 4.230e-9
0.590, 4.280e-9
0.600, 4.347e-9
0.610, 4.396e-9
0.620, 4.458e-9
0.630, 4.507e-9
0.640, 4.559e-9
0.650, 4.615e-9
0.660, 4.664e-9
0.670, 4.695e-9
0.680, 4.756e-9
0.690, 4.796e-9
0.700, 4.827e-9
0.710, 4.864e-9
0.720, 4.904e-9
0.730, 4.935e-9
0.740, 5.002e-9
0.750, 5.042e-9
0.760, 5.076e-9
0.770, 5.119e-9
0.780, 5.147e-9
0.790, 5.187e-9
0.800, 5.224e-9
0.810, 5.261e-9
0.820, 5.298e-9
0.830, 5.341e-9
0.840, 5.375e-9
0.850, 5.402e-9
0.860, 5.411e-9
0.870, 5.458e-9
0.880, 5.501e-9
0.890, 5.531e-9
0.900, 5.571e-9
0.910, 5.617e-9
0.920, 5.642e-9
0.930, 5.670e-9
0.940, 5.691e-9
0.950, 5.719e-9
0.960, 5.691e-9
0.970, 5.691e-9
0.980, 5.704e-9
0.990, 5.750e-9
1.000, 5.796e-9
1.010, 5.848e-9
1.020, 5.857e-9
1.030, 5.907e-9
1.040, 5.944e-9
1.050, 5.956e-9
1.060, 5.956e-9
1.070, 5.977e-9
1.080, 5.953e-9
1.090, 5.971e-9
1.100, 6.027e-9
1.110, 6.030e-9
1.120, 6.063e-9
1.130, 6.017e-9
1.140, 5.864e-9
1.150, 5.879e-9
1.160, 5.931e-9
1.170, 6.005e-9
1.180, 6.100e-9
1.190, 6.202e-9
1.200, 6.402e-9
1.210, 6.442e-9
1.220, 6.513e-9
1.230, 6.571e-9
1.240, 6.632e-9
1.250, 6.691e-9
1.260, 6.737e-9
1.270, 6.799e-9
1.280, 6.839e-9
1.290, 6.869e-9
1.300, 6.891e-9
1.310, 6.848e-9
1.320, 6.876e-9
1.330, 6.863e-9
1.340, 6.872e-9
1.350, 6.903e-9
1.360, 6.922e-9
1.370, 6.962e-9
1.380, 6.965e-9
1.390, 7.005e-9
1.400, 7.038e-9
1.410, 7.017e-9
1.420, 7.002e-9
1.430, 7.054e-9
1.440, 7.112e-9
1.450, 7.174e-9
1.460, 7.198e-9
1.470, 7.232e-9
1.480, 7.257e-9
1.490, 7.266e-9
1.500, 7.291e-9
1.510, 7.315e-9
1.520, 7.349e-9
1.530, 7.374e-9
1.540, 7.411e-9
1.550, 7.512e-9
1.560, 7.586e-9
1.570, 7.611e-9
1.580, 7.647e-9
1.590, 7.666e-9
1.600, 7.626e-9
1.610, 7.568e-9
1.620, 7.641e-9
1.630, 7.724e-9
1.640, 7.768e-9
1.650, 7.804e-9
1.660, 7.851e-9
1.670, 7.897e-9
1.680, 7.943e-9
1.690, 7.937e-9
1.700, 7.961e-9
1.710, 7.961e-9
1.720, 7.980e-9
1.730, 7.989e-9
1.740, 7.946e-9
1.750, 7.964e-9
1.760, 8.004e-9
1.770, 8.041e-9
1.780, 8.063e-9
1.790, 8.084e-9
1.800, 8.121e-9
1.810, 8.137e-9
1.820, 8.133e-9
1.830, 8.213e-9
1.840, 8.306e-9
1.850, 8.266e-9
1.860, 8.226e-9
1.870, 8.315e-9
1.880, 8.358e-9
1.890, 8.376e-9
1.900, 8.450e-9
1.910, 8.466e-9
1.920, 8.493e-9
1.930, 8.506e-9
1.940, 8.552e-9
1.950, 8.619e-9
1.960, 8.607e-9
1.970, 8.635e-9
1.980, 8.666e-9
1.990, 8.699e-9
