# Supplementary material for: An Insulin-Modified pH-Responsive Nanopipette Based on Ion Current Rectification
Source: Sensors (Basel). 2024 Jun 30;24(13):4264. doi: 10.3390/s24134264 (PMC11244478; doi:10.3390/s24134264)
Supplement: Supplementary file 1 [file sensors-24-04264-s001.zip › Selectivity/5 fe.txt]

Aug. 5, 2023   13:30:57
Linear Sweep Voltammetry
File: s:\Data Source:  Experiment
Instrument Model:  CHI830D
Header: 
Note: 

Init E (V) = -2
Final E (V) = 2
Scan Rate (V/s) = 0.5
Sample Interval (V) = 0.01
Quiet Time (sec) = 2
Sensitivity (A/V) = 1e-7

Ep = 0.680V
ip = 1.834e-10A
Ah = 4.008e-12C

Potential/V, Current/A

-2.000, -3.646e-8
-1.990, -3.630e-8
-1.980, -3.612e-8
-1.970, -3.599e-8
-1.960, -3.586e-8
-1.950, -3.568e-8
-1.940, -3.553e-8
-1.930, -3.537e-8
-1.920, -3.531e-8
-1.910, -3.531e-8
-1.900, -3.519e-8
-1.890, -3.501e-8
-1.880, -3.486e-8
-1.870, -3.466e-8
-1.860, -3.451e-8
-1.850, -3.429e-8
-1.840, -3.410e-8
-1.830, -3.397e-8
-1.820, -3.380e-8
-1.810, -3.362e-8
-1.800, -3.346e-8
-1.790, -3.325e-8
-1.780, -3.303e-8
-1.770, -3.288e-8
-1.760, -3.274e-8
-1.750, -3.255e-8
-1.740, -3.238e-8
-1.730, -3.221e-8
-1.720, -3.204e-8
-1.710, -3.185e-8
-1.700, -3.182e-8
-1.690, -3.158e-8
-1.680, -3.140e-8
-1.670, -3.128e-8
-1.660, -3.111e-8
-1.650, -3.093e-8
-1.640, -3.071e-8
-1.630, -3.047e-8
-1.620, -3.032e-8
-1.610, -3.014e-8
-1.600, -2.995e-8
-1.590, -2.972e-8
-1.580, -2.948e-8
-1.570, -2.917e-8
-1.560, -2.897e-8
-1.550, -2.881e-8
-1.540, -2.863e-8
-1.530, -2.848e-8
-1.520, -2.826e-8
-1.510, -2.801e-8
-1.500, -2.786e-8
-1.490, -2.776e-8
-1.480, -2.760e-8
-1.470, -2.740e-8
-1.460, -2.714e-8
-1.450, -2.694e-8
-1.440, -2.676e-8
-1.430, -2.658e-8
-1.420, -2.639e-8
-1.410, -2.618e-8
-1.400, -2.594e-8
-1.390, -2.569e-8
-1.380, -2.545e-8
-1.370, -2.527e-8
-1.360, -2.509e-8
-1.350, -2.491e-8
-1.340, -2.469e-8
-1.330, -2.454e-8
-1.320, -2.435e-8
-1.310, -2.412e-8
-1.300, -2.391e-8
-1.290, -2.368e-8
-1.280, -2.349e-8
-1.270, -2.334e-8
-1.260, -2.314e-8
-1.250, -2.295e-8
-1.240, -2.277e-8
-1.230, -2.258e-8
-1.220, -2.235e-8
-1.210, -2.214e-8
-1.200, -2.195e-8
-1.190, -2.178e-8
-1.180, -2.158e-8
-1.170, -2.138e-8
-1.160, -2.120e-8
-1.150, -2.100e-8
-1.140, -2.080e-8
-1.130, -2.063e-8
-1.120, -2.046e-8
-1.110, -2.027e-8
-1.100, -2.007e-8
-1.090, -1.993e-8
-1.080, -1.976e-8
-1.070, -1.956e-8
-1.060, -1.934e-8
-1.050, -1.915e-8
-1.040, -1.890e-8
-1.030, -1.869e-8
-1.020, -1.851e-8
-1.010, -1.831e-8
-1.000, -1.812e-8
-0.990, -1.793e-8
-0.980, -1.772e-8
-0.970, -1.752e-8
-0.960, -1.732e-8
-0.950, -1.715e-8
-0.940, -1.696e-8
-0.930, -1.674e-8
-0.920, -1.652e-8
-0.910, -1.632e-8
-0.900, -1.614e-8
-0.890, -1.595e-8
-0.880, -1.576e-8
-0.870, -1.559e-8
-0.860, -1.537e-8
-0.850, -1.517e-8
-0.840, -1.499e-8
-0.830, -1.479e-8
-0.820, -1.458e-8
-0.810, -1.434e-8
-0.800, -1.415e-8
-0.790, -1.394e-8
-0.780, -1.377e-8
-0.770, -1.356e-8
-0.760, -1.339e-8
-0.750, -1.319e-8
-0.740, -1.299e-8
-0.730, -1.280e-8
-0.720, -1.260e-8
-0.710, -1.240e-8
-0.700, -1.219e-8
-0.690, -1.201e-8
-0.680, -1.183e-8
-0.670, -1.161e-8
-0.660, -1.141e-8
-0.650, -1.124e-8
-0.640, -1.104e-8
-0.630, -1.082e-8
-0.620, -1.062e-8
-0.610, -1.042e-8
-0.600, -1.022e-8
-0.590, -1.001e-8
-0.580, -9.829e-9
-0.570, -9.660e-9
-0.560, -9.460e-9
-0.550, -9.272e-9
-0.540, -9.054e-9
-0.530, -8.857e-9
-0.520, -8.682e-9
-0.510, -8.479e-9
-0.500, -8.279e-9
-0.490, -8.073e-9
-0.480, -7.891e-9
-0.470, -7.704e-9
-0.460, -7.513e-9
-0.450, -7.322e-9
-0.440, -7.128e-9
-0.430, -6.947e-9
-0.420, -6.762e-9
-0.410, -6.569e-9
-0.400, -6.384e-9
-0.390, -6.193e-9
-0.380, -6.006e-9
-0.370, -5.821e-9
-0.360, -5.634e-9
-0.350, -5.461e-9
-0.340, -5.277e-9
-0.330, -5.092e-9
-0.320, -4.911e-9
-0.310, -4.729e-9
-0.300, -4.557e-9
-0.290, -4.376e-9
-0.280, -4.200e-9
-0.270, -4.031e-9
-0.260, -3.859e-9
-0.250, -3.687e-9
-0.240, -3.518e-9
-0.230, -3.351e-9
-0.220, -3.185e-9
-0.210, -3.016e-9
-0.200, -2.859e-9
-0.190, -2.693e-9
-0.180, -2.527e-9
-0.170, -2.373e-9
-0.160, -2.220e-9
-0.150, -2.060e-9
-0.140, -1.912e-9
-0.130, -1.764e-9
-0.120, -1.614e-9
-0.110, -1.472e-9
-0.100, -1.331e-9
-0.090, -1.189e-9
-0.080, -1.048e-9
-0.070, -9.154e-10
-0.060, -7.801e-10
-0.050, -6.509e-10
-0.040, -5.248e-10
-0.030, -3.956e-10
-0.020, -2.726e-10
-0.010, -1.526e-10
-0.000, -3.878e-11
0.010, 8.112e-11
0.020, 1.949e-10
0.030, 3.057e-10
0.040, 4.133e-10
0.050, 5.210e-10
0.060, 6.225e-10
0.070, 7.270e-10
0.080, 8.224e-10
0.090, 9.177e-10
0.100, 1.013e-9
0.110, 1.105e-9
0.120, 1.198e-9
0.130, 1.287e-9
0.140, 1.376e-9
0.150, 1.468e-9
0.160, 1.548e-9
0.170, 1.631e-9
0.180, 1.714e-9
0.190, 1.794e-9
0.200, 1.871e-9
0.210, 1.954e-9
0.220, 2.025e-9
0.230, 2.105e-9
0.240, 2.179e-9
0.250, 2.247e-9
0.260, 2.330e-9
0.270, 2.397e-9
0.280, 2.465e-9
0.290, 2.542e-9
0.300, 2.609e-9
0.310, 2.674e-9
0.320, 2.745e-9
0.330, 2.806e-9
0.340, 2.874e-9
0.350, 2.939e-9
0.360, 3.000e-9
0.370, 3.065e-9
0.380, 3.126e-9
0.390, 3.182e-9
0.400, 3.252e-9
0.410, 3.317e-9
0.420, 3.378e-9
0.430, 3.428e-9
0.440, 3.480e-9
0.450, 3.538e-9
0.460, 3.591e-9
0.470, 3.643e-9
0.480, 3.689e-9
0.490, 3.735e-9
0.500, 3.791e-9
0.510, 3.837e-9
0.520, 3.886e-9
0.530, 3.926e-9
0.540, 3.975e-9
0.550, 4.024e-9
0.560, 4.070e-9
0.570, 4.113e-9
0.580, 4.166e-9
0.590, 4.206e-9
0.600, 4.240e-9
0.610, 4.258e-9
0.620, 4.344e-9
0.630, 4.400e-9
0.640, 4.360e-9
0.650, 4.295e-9
0.660, 4.246e-9
0.670, 4.301e-9
0.680, 4.802e-9
0.690, 4.732e-9
0.700, 4.756e-9
0.710, 4.790e-9
0.720, 4.827e-9
0.730, 4.858e-9
0.740, 4.898e-9
0.750, 4.975e-9
0.760, 5.012e-9
0.770, 5.042e-9
0.780, 5.076e-9
0.790, 5.113e-9
0.800, 5.162e-9
0.810, 5.199e-9
0.820, 5.239e-9
0.830, 5.292e-9
0.840, 5.325e-9
0.850, 5.399e-9
0.860, 5.433e-9
0.870, 5.442e-9
0.880, 5.498e-9
0.890, 5.528e-9
0.900, 5.525e-9
0.910, 5.562e-9
0.920, 5.596e-9
0.930, 5.636e-9
0.940, 5.679e-9
0.950, 5.707e-9
0.960, 5.734e-9
0.970, 5.774e-9
0.980, 5.814e-9
0.990, 5.833e-9
1.000, 5.891e-9
1.010, 5.919e-9
1.020, 5.962e-9
1.030, 6.017e-9
1.040, 6.057e-9
1.050, 6.076e-9
1.060, 6.113e-9
1.070, 6.156e-9
1.080, 6.196e-9
1.090, 6.223e-9
1.100, 6.263e-9
1.110, 6.288e-9
1.120, 6.340e-9
1.130, 6.380e-9
1.140, 6.408e-9
1.150, 6.454e-9
1.160, 6.482e-9
1.170, 6.522e-9
1.180, 6.549e-9
1.190, 6.614e-9
1.200, 6.617e-9
1.210, 6.660e-9
1.220, 6.706e-9
1.230, 6.737e-9
1.240, 6.765e-9
1.250, 6.789e-9
1.260, 6.811e-9
1.270, 6.700e-9
1.280, 6.749e-9
1.290, 6.885e-9
1.300, 6.912e-9
1.310, 6.894e-9
1.320, 6.919e-9
1.330, 6.968e-9
1.340, 6.992e-9
1.350, 7.026e-9
1.360, 7.051e-9
1.370, 7.078e-9
1.380, 7.097e-9
1.390, 7.155e-9
1.400, 7.180e-9
1.410, 7.192e-9
1.420, 7.205e-9
1.430, 7.235e-9
1.440, 7.266e-9
1.450, 7.297e-9
1.460, 7.300e-9
1.470, 7.309e-9
1.480, 7.343e-9
1.490, 7.349e-9
1.500, 7.361e-9
1.510, 7.377e-9
1.520, 7.401e-9
1.530, 7.429e-9
1.540, 7.475e-9
1.550, 7.521e-9
1.560, 7.537e-9
1.570, 7.558e-9
1.580, 7.574e-9
1.590, 7.601e-9
1.600, 7.629e-9
1.610, 7.623e-9
1.620, 7.620e-9
1.630, 7.641e-9
1.640, 7.651e-9
1.650, 7.663e-9
1.660, 7.669e-9
1.670, 7.647e-9
1.680, 7.629e-9
1.690, 7.589e-9
1.700, 7.518e-9
1.710, 7.445e-9
1.720, 7.315e-9
1.730, 7.912e-9
1.740, 8.260e-9
1.750, 8.269e-9
1.760, 8.290e-9
1.770, 8.318e-9
1.780, 8.386e-9
1.790, 8.450e-9
1.800, 8.444e-9
1.810, 8.386e-9
1.820, 8.380e-9
1.830, 8.407e-9
1.840, 8.416e-9
1.850, 8.447e-9
1.860, 8.484e-9
1.870, 8.512e-9
1.880, 8.546e-9
1.890, 8.583e-9
1.900, 8.629e-9
1.910, 8.672e-9
1.920, 8.699e-9
1.930, 8.715e-9
1.940, 8.721e-9
1.950, 8.755e-9
1.960, 8.859e-9
1.970, 8.893e-9
1.980, 8.927e-9
1.990, 8.939e-9
