# Supplementary material for: An Insulin-Modified pH-Responsive Nanopipette Based on Ion Current Rectification
Source: Sensors (Basel). 2024 Jun 30;24(13):4264. doi: 10.3390/s24134264 (PMC11244478; doi:10.3390/s24134264)
Supplement: Supplementary file 1 [file sensors-24-04264-s001.zip › Selectivity/5 gln.txt]

Aug. 5, 2023   13:31:14
Linear Sweep Voltammetry
File: s:\Data Source:  Experiment
Instrument Model:  CHI830D
Header: 
Note: 

Init E (V) = -2
Final E (V) = 2
Scan Rate (V/s) = 0.5
Sample Interval (V) = 0.01
Quiet Time (sec) = 2
Sensitivity (A/V) = 1e-7

Ep = 1.680V
ip = 1.125e-10A
Ah = 9.772e-12C

Ep = 1.960V
ip = 5.104e-10A
Ah = 1.189e-10C

Potential/V, Current/A

-2.000, -3.801e-8
-1.990, -3.782e-8
-1.980, -3.765e-8
-1.970, -3.730e-8
-1.960, -3.708e-8
-1.950, -3.687e-8
-1.940, -3.659e-8
-1.930, -3.643e-8
-1.920, -3.614e-8
-1.910, -3.575e-8
-1.900, -3.573e-8
-1.890, -3.560e-8
-1.880, -3.534e-8
-1.870, -3.514e-8
-1.860, -3.496e-8
-1.850, -3.478e-8
-1.840, -3.459e-8
-1.830, -3.440e-8
-1.820, -3.423e-8
-1.810, -3.405e-8
-1.800, -3.387e-8
-1.790, -3.366e-8
-1.780, -3.349e-8
-1.770, -3.333e-8
-1.760, -3.314e-8
-1.750, -3.295e-8
-1.740, -3.279e-8
-1.730, -3.263e-8
-1.720, -3.243e-8
-1.710, -3.227e-8
-1.700, -3.209e-8
-1.690, -3.185e-8
-1.680, -3.163e-8
-1.670, -3.144e-8
-1.660, -3.122e-8
-1.650, -3.104e-8
-1.640, -3.081e-8
-1.630, -3.063e-8
-1.620, -3.045e-8
-1.610, -3.026e-8
-1.600, -3.006e-8
-1.590, -2.986e-8
-1.580, -2.964e-8
-1.570, -2.946e-8
-1.560, -2.925e-8
-1.550, -2.910e-8
-1.540, -2.890e-8
-1.530, -2.871e-8
-1.520, -2.853e-8
-1.510, -2.833e-8
-1.500, -2.814e-8
-1.490, -2.796e-8
-1.480, -2.779e-8
-1.470, -2.759e-8
-1.460, -2.738e-8
-1.450, -2.716e-8
-1.440, -2.698e-8
-1.430, -2.676e-8
-1.420, -2.660e-8
-1.410, -2.639e-8
-1.400, -2.622e-8
-1.390, -2.603e-8
-1.380, -2.581e-8
-1.370, -2.562e-8
-1.360, -2.538e-8
-1.350, -2.518e-8
-1.340, -2.500e-8
-1.330, -2.481e-8
-1.320, -2.462e-8
-1.310, -2.442e-8
-1.300, -2.424e-8
-1.290, -2.411e-8
-1.280, -2.391e-8
-1.270, -2.368e-8
-1.260, -2.351e-8
-1.250, -2.332e-8
-1.240, -2.313e-8
-1.230, -2.293e-8
-1.220, -2.273e-8
-1.210, -2.252e-8
-1.200, -2.233e-8
-1.190, -2.212e-8
-1.180, -2.194e-8
-1.170, -2.175e-8
-1.160, -2.157e-8
-1.150, -2.137e-8
-1.140, -2.114e-8
-1.130, -2.098e-8
-1.120, -2.074e-8
-1.110, -2.054e-8
-1.100, -2.038e-8
-1.090, -2.019e-8
-1.080, -2.000e-8
-1.070, -1.982e-8
-1.060, -1.963e-8
-1.050, -1.941e-8
-1.040, -1.921e-8
-1.030, -1.900e-8
-1.020, -1.880e-8
-1.010, -1.858e-8
-1.000, -1.839e-8
-0.990, -1.820e-8
-0.980, -1.798e-8
-0.970, -1.780e-8
-0.960, -1.760e-8
-0.950, -1.742e-8
-0.940, -1.722e-8
-0.930, -1.699e-8
-0.920, -1.680e-8
-0.910, -1.660e-8
-0.900, -1.639e-8
-0.890, -1.617e-8
-0.880, -1.600e-8
-0.870, -1.580e-8
-0.860, -1.561e-8
-0.850, -1.541e-8
-0.840, -1.519e-8
-0.830, -1.501e-8
-0.820, -1.478e-8
-0.810, -1.456e-8
-0.800, -1.436e-8
-0.790, -1.415e-8
-0.780, -1.395e-8
-0.770, -1.377e-8
-0.760, -1.358e-8
-0.750, -1.337e-8
-0.740, -1.317e-8
-0.730, -1.298e-8
-0.720, -1.278e-8
-0.710, -1.259e-8
-0.700, -1.236e-8
-0.690, -1.218e-8
-0.680, -1.199e-8
-0.670, -1.180e-8
-0.660, -1.160e-8
-0.650, -1.139e-8
-0.640, -1.121e-8
-0.630, -1.100e-8
-0.620, -1.082e-8
-0.610, -1.061e-8
-0.600, -1.042e-8
-0.590, -1.023e-8
-0.580, -1.002e-8
-0.570, -9.835e-9
-0.560, -9.629e-9
-0.550, -9.417e-9
-0.540, -9.226e-9
-0.530, -9.017e-9
-0.520, -8.826e-9
-0.510, -8.623e-9
-0.500, -8.426e-9
-0.490, -8.245e-9
-0.480, -8.042e-9
-0.470, -7.854e-9
-0.460, -7.661e-9
-0.450, -7.470e-9
-0.440, -7.279e-9
-0.430, -7.079e-9
-0.420, -6.892e-9
-0.410, -6.695e-9
-0.400, -6.507e-9
-0.390, -6.323e-9
-0.380, -6.120e-9
-0.370, -5.932e-9
-0.360, -5.747e-9
-0.350, -5.572e-9
-0.340, -5.381e-9
-0.330, -5.197e-9
-0.320, -5.028e-9
-0.310, -4.843e-9
-0.300, -4.656e-9
-0.290, -4.477e-9
-0.280, -4.296e-9
-0.270, -4.111e-9
-0.260, -3.939e-9
-0.250, -3.764e-9
-0.240, -3.597e-9
-0.230, -3.425e-9
-0.220, -3.247e-9
-0.210, -3.081e-9
-0.200, -2.918e-9
-0.190, -2.755e-9
-0.180, -2.595e-9
-0.170, -2.432e-9
-0.160, -2.278e-9
-0.150, -2.115e-9
-0.140, -1.961e-9
-0.130, -1.807e-9
-0.120, -1.663e-9
-0.110, -1.509e-9
-0.100, -1.368e-9
-0.090, -1.220e-9
-0.080, -1.081e-9
-0.070, -9.461e-10
-0.060, -8.047e-10
-0.050, -6.724e-10
-0.040, -5.402e-10
-0.030, -3.986e-10
-0.020, -2.726e-10
-0.010, -1.496e-10
-0.000, -2.953e-11
0.010, 8.425e-11
0.020, 2.042e-10
0.030, 3.242e-10
0.040, 4.256e-10
0.050, 5.425e-10
0.060, 6.440e-10
0.070, 7.517e-10
0.080, 8.593e-10
0.090, 9.577e-10
0.100, 1.056e-9
0.110, 1.158e-9
0.120, 1.259e-9
0.130, 1.348e-9
0.140, 1.441e-9
0.150, 1.527e-9
0.160, 1.616e-9
0.170, 1.711e-9
0.180, 1.801e-9
0.190, 1.884e-9
0.200, 1.967e-9
0.210, 2.050e-9
0.220, 2.133e-9
0.230, 2.213e-9
0.240, 2.290e-9
0.250, 2.354e-9
0.260, 2.437e-9
0.270, 2.514e-9
0.280, 2.582e-9
0.290, 2.662e-9
0.300, 2.732e-9
0.310, 2.800e-9
0.320, 2.874e-9
0.330, 2.948e-9
0.340, 3.015e-9
0.350, 3.086e-9
0.360, 3.154e-9
0.370, 3.212e-9
0.380, 3.271e-9
0.390, 3.341e-9
0.400, 3.400e-9
0.410, 3.474e-9
0.420, 3.535e-9
0.430, 3.591e-9
0.440, 3.658e-9
0.450, 3.701e-9
0.460, 3.757e-9
0.470, 3.827e-9
0.480, 3.880e-9
0.490, 3.929e-9
0.500, 3.981e-9
0.510, 4.052e-9
0.520, 4.110e-9
0.530, 4.163e-9
0.540, 4.224e-9
0.550, 4.277e-9
0.560, 4.341e-9
0.570, 4.406e-9
0.580, 4.479e-9
0.590, 4.550e-9
0.600, 4.615e-9
0.610, 4.692e-9
0.620, 4.762e-9
0.630, 4.824e-9
0.640, 4.904e-9
0.650, 4.941e-9
0.660, 4.999e-9
0.670, 5.058e-9
0.680, 5.101e-9
0.690, 5.138e-9
0.700, 5.159e-9
0.710, 5.196e-9
0.720, 5.230e-9
0.730, 5.276e-9
0.740, 5.335e-9
0.750, 5.350e-9
0.760, 5.399e-9
0.770, 5.439e-9
0.780, 5.485e-9
0.790, 5.498e-9
0.800, 5.538e-9
0.810, 5.559e-9
0.820, 5.568e-9
0.830, 5.587e-9
0.840, 5.590e-9
0.850, 5.642e-9
0.860, 5.673e-9
0.870, 5.694e-9
0.880, 5.713e-9
0.890, 5.747e-9
0.900, 5.784e-9
0.910, 5.824e-9
0.920, 5.857e-9
0.930, 5.894e-9
0.940, 5.928e-9
0.950, 5.977e-9
0.960, 6.005e-9
0.970, 6.054e-9
0.980, 6.103e-9
0.990, 6.168e-9
1.000, 6.217e-9
1.010, 6.227e-9
1.020, 6.254e-9
1.030, 6.303e-9
1.040, 6.319e-9
1.050, 6.377e-9
1.060, 6.430e-9
1.070, 6.451e-9
1.080, 6.519e-9
1.090, 6.574e-9
1.100, 6.586e-9
1.110, 6.666e-9
1.120, 6.731e-9
1.130, 6.731e-9
1.140, 6.753e-9
1.150, 6.762e-9
1.160, 6.768e-9
1.170, 6.759e-9
1.180, 6.845e-9
1.190, 6.894e-9
1.200, 6.931e-9
1.210, 7.011e-9
1.220, 7.085e-9
1.230, 7.125e-9
1.240, 7.106e-9
1.250, 7.128e-9
1.260, 7.168e-9
1.270, 7.198e-9
1.280, 7.251e-9
1.290, 7.263e-9
1.300, 7.266e-9
1.310, 7.315e-9
1.320, 7.374e-9
1.330, 7.411e-9
1.340, 7.408e-9
1.350, 7.478e-9
1.360, 7.509e-9
1.370, 7.537e-9
1.380, 7.561e-9
1.390, 7.537e-9
1.400, 7.555e-9
1.410, 7.577e-9
1.420, 7.607e-9
1.430, 7.644e-9
1.440, 7.678e-9
1.450, 7.740e-9
1.460, 7.786e-9
1.470, 7.823e-9
1.480, 7.866e-9
1.490, 7.900e-9
1.500, 7.927e-9
1.510, 7.943e-9
1.520, 7.964e-9
1.530, 8.004e-9
1.540, 8.023e-9
1.550, 8.044e-9
1.560, 8.069e-9
1.570, 8.078e-9
1.580, 8.057e-9
1.590, 8.063e-9
1.600, 8.060e-9
1.610, 8.044e-9
1.620, 8.078e-9
1.630, 8.109e-9
1.640, 8.133e-9
1.650, 8.149e-9
1.660, 8.164e-9
1.670, 8.167e-9
1.680, 8.192e-9
1.690, 8.161e-9
1.700, 8.130e-9
1.710, 8.109e-9
1.720, 8.137e-9
1.730, 8.176e-9
1.740, 8.189e-9
1.750, 8.204e-9
1.760, 8.207e-9
1.770, 8.229e-9
1.780, 8.257e-9
1.790, 8.278e-9
1.800, 8.293e-9
1.810, 8.321e-9
1.820, 8.340e-9
1.830, 8.376e-9
1.840, 8.376e-9
1.850, 8.398e-9
1.860, 8.404e-9
1.870, 8.423e-9
1.880, 8.432e-9
1.890, 8.460e-9
1.900, 8.499e-9
1.910, 8.515e-9
1.920, 8.555e-9
1.930, 8.687e-9
1.940, 8.699e-9
1.950, 8.702e-9
1.960, 8.712e-9
1.970, 8.632e-9
1.980, 8.472e-9
1.990, 8.204e-9
