# Supplementary material for: An Insulin-Modified pH-Responsive Nanopipette Based on Ion Current Rectification
Source: Sensors (Basel). 2024 Jun 30;24(13):4264. doi: 10.3390/s24134264 (PMC11244478; doi:10.3390/s24134264)
Supplement: Supplementary file 1 [file sensors-24-04264-s001.zip › Selectivity/5 glu.txt]

Aug. 5, 2023   13:31:38
Linear Sweep Voltammetry
File: s:\Data Source:  Experiment
Instrument Model:  CHI830D
Header: 
Note: 

Init E (V) = -2
Final E (V) = 2
Scan Rate (V/s) = 0.5
Sample Interval (V) = 0.01
Quiet Time (sec) = 2
Sensitivity (A/V) = 1e-7


Potential/V, Current/A

-2.000, -3.762e-8
-1.990, -3.734e-8
-1.980, -3.713e-8
-1.970, -3.693e-8
-1.960, -3.673e-8
-1.950, -3.661e-8
-1.940, -3.639e-8
-1.930, -3.622e-8
-1.920, -3.611e-8
-1.910, -3.585e-8
-1.900, -3.561e-8
-1.890, -3.535e-8
-1.880, -3.522e-8
-1.870, -3.503e-8
-1.860, -3.487e-8
-1.850, -3.480e-8
-1.840, -3.454e-8
-1.830, -3.429e-8
-1.820, -3.410e-8
-1.810, -3.396e-8
-1.800, -3.394e-8
-1.790, -3.387e-8
-1.780, -3.369e-8
-1.770, -3.352e-8
-1.760, -3.332e-8
-1.750, -3.317e-8
-1.740, -3.299e-8
-1.730, -3.279e-8
-1.720, -3.261e-8
-1.710, -3.240e-8
-1.700, -3.218e-8
-1.690, -3.198e-8
-1.680, -3.177e-8
-1.670, -3.156e-8
-1.660, -3.140e-8
-1.650, -3.120e-8
-1.640, -3.102e-8
-1.630, -3.086e-8
-1.620, -3.066e-8
-1.610, -3.045e-8
-1.600, -3.039e-8
-1.590, -3.018e-8
-1.580, -2.999e-8
-1.570, -2.980e-8
-1.560, -2.956e-8
-1.550, -2.935e-8
-1.540, -2.918e-8
-1.530, -2.893e-8
-1.520, -2.871e-8
-1.510, -2.853e-8
-1.500, -2.838e-8
-1.490, -2.820e-8
-1.480, -2.798e-8
-1.470, -2.781e-8
-1.460, -2.763e-8
-1.450, -2.743e-8
-1.440, -2.733e-8
-1.430, -2.715e-8
-1.420, -2.693e-8
-1.410, -2.670e-8
-1.400, -2.640e-8
-1.390, -2.615e-8
-1.380, -2.591e-8
-1.370, -2.573e-8
-1.360, -2.554e-8
-1.350, -2.537e-8
-1.340, -2.517e-8
-1.330, -2.499e-8
-1.320, -2.478e-8
-1.310, -2.456e-8
-1.300, -2.441e-8
-1.290, -2.418e-8
-1.280, -2.394e-8
-1.270, -2.378e-8
-1.260, -2.359e-8
-1.250, -2.342e-8
-1.240, -2.325e-8
-1.230, -2.304e-8
-1.220, -2.282e-8
-1.210, -2.261e-8
-1.200, -2.242e-8
-1.190, -2.225e-8
-1.180, -2.208e-8
-1.170, -2.186e-8
-1.160, -2.165e-8
-1.150, -2.148e-8
-1.140, -2.128e-8
-1.130, -2.106e-8
-1.120, -2.088e-8
-1.110, -2.068e-8
-1.100, -2.048e-8
-1.090, -2.027e-8
-1.080, -2.005e-8
-1.070, -1.986e-8
-1.060, -1.969e-8
-1.050, -1.949e-8
-1.040, -1.929e-8
-1.030, -1.909e-8
-1.020, -1.888e-8
-1.010, -1.867e-8
-1.000, -1.847e-8
-0.990, -1.827e-8
-0.980, -1.804e-8
-0.970, -1.785e-8
-0.960, -1.767e-8
-0.950, -1.748e-8
-0.940, -1.728e-8
-0.930, -1.707e-8
-0.920, -1.686e-8
-0.910, -1.668e-8
-0.900, -1.647e-8
-0.890, -1.627e-8
-0.880, -1.607e-8
-0.870, -1.588e-8
-0.860, -1.568e-8
-0.850, -1.546e-8
-0.840, -1.526e-8
-0.830, -1.506e-8
-0.820, -1.487e-8
-0.810, -1.466e-8
-0.800, -1.446e-8
-0.790, -1.425e-8
-0.780, -1.404e-8
-0.770, -1.384e-8
-0.760, -1.364e-8
-0.750, -1.344e-8
-0.740, -1.325e-8
-0.730, -1.304e-8
-0.720, -1.285e-8
-0.710, -1.265e-8
-0.700, -1.245e-8
-0.690, -1.225e-8
-0.680, -1.205e-8
-0.670, -1.186e-8
-0.660, -1.165e-8
-0.650, -1.146e-8
-0.640, -1.125e-8
-0.630, -1.105e-8
-0.620, -1.085e-8
-0.610, -1.064e-8
-0.600, -1.044e-8
-0.590, -1.024e-8
-0.580, -1.005e-8
-0.570, -9.857e-9
-0.560, -9.651e-9
-0.550, -9.451e-9
-0.540, -9.254e-9
-0.530, -9.057e-9
-0.520, -8.854e-9
-0.510, -8.651e-9
-0.500, -8.454e-9
-0.490, -8.245e-9
-0.480, -8.054e-9
-0.470, -7.860e-9
-0.460, -7.664e-9
-0.450, -7.467e-9
-0.440, -7.279e-9
-0.430, -7.082e-9
-0.420, -6.892e-9
-0.410, -6.698e-9
-0.400, -6.510e-9
-0.390, -6.326e-9
-0.380, -6.138e-9
-0.370, -5.950e-9
-0.360, -5.766e-9
-0.350, -5.572e-9
-0.340, -5.378e-9
-0.330, -5.200e-9
-0.320, -5.015e-9
-0.310, -4.831e-9
-0.300, -4.649e-9
-0.290, -4.468e-9
-0.280, -4.296e-9
-0.270, -4.114e-9
-0.260, -3.939e-9
-0.250, -3.767e-9
-0.240, -3.591e-9
-0.230, -3.422e-9
-0.220, -3.259e-9
-0.210, -3.090e-9
-0.200, -2.927e-9
-0.190, -2.761e-9
-0.180, -2.598e-9
-0.170, -2.438e-9
-0.160, -2.281e-9
-0.150, -2.124e-9
-0.140, -1.964e-9
-0.130, -1.817e-9
-0.120, -1.663e-9
-0.110, -1.518e-9
-0.100, -1.371e-9
-0.090, -1.217e-9
-0.080, -1.078e-9
-0.070, -9.431e-10
-0.060, -8.077e-10
-0.050, -6.663e-10
-0.040, -5.340e-10
-0.030, -4.079e-10
-0.020, -2.787e-10
-0.010, -1.496e-10
-0.000, -2.653e-11
0.010, 9.037e-11
0.020, 2.073e-10
0.030, 3.211e-10
0.040, 4.348e-10
0.050, 5.456e-10
0.060, 6.471e-10
0.070, 7.517e-10
0.080, 8.624e-10
0.090, 9.608e-10
0.100, 1.065e-9
0.110, 1.167e-9
0.120, 1.250e-9
0.130, 1.342e-9
0.140, 1.438e-9
0.150, 1.530e-9
0.160, 1.619e-9
0.170, 1.711e-9
0.180, 1.797e-9
0.190, 1.880e-9
0.200, 1.960e-9
0.210, 2.043e-9
0.220, 2.120e-9
0.230, 2.203e-9
0.240, 2.277e-9
0.250, 2.360e-9
0.260, 2.434e-9
0.270, 2.511e-9
0.280, 2.585e-9
0.290, 2.662e-9
0.300, 2.726e-9
0.310, 2.800e-9
0.320, 2.871e-9
0.330, 2.939e-9
0.340, 3.003e-9
0.350, 3.080e-9
0.360, 3.142e-9
0.370, 3.206e-9
0.380, 3.271e-9
0.390, 3.326e-9
0.400, 3.394e-9
0.410, 3.455e-9
0.420, 3.517e-9
0.430, 3.572e-9
0.440, 3.634e-9
0.450, 3.686e-9
0.460, 3.747e-9
0.470, 3.803e-9
0.480, 3.880e-9
0.490, 3.938e-9
0.500, 4.000e-9
0.510, 4.043e-9
0.520, 4.095e-9
0.530, 4.156e-9
0.540, 4.206e-9
0.550, 4.264e-9
0.560, 4.350e-9
0.570, 4.403e-9
0.580, 4.486e-9
0.590, 4.553e-9
0.600, 4.612e-9
0.610, 4.683e-9
0.620, 4.732e-9
0.630, 4.769e-9
0.640, 4.830e-9
0.650, 4.889e-9
0.660, 4.910e-9
0.670, 4.932e-9
0.680, 4.993e-9
0.690, 5.055e-9
0.700, 5.088e-9
0.710, 5.171e-9
0.720, 5.218e-9
0.730, 5.279e-9
0.740, 5.347e-9
0.750, 5.344e-9
0.760, 5.322e-9
0.770, 5.491e-9
0.780, 5.534e-9
0.790, 5.559e-9
0.800, 5.611e-9
0.810, 5.624e-9
0.820, 5.676e-9
0.830, 5.722e-9
0.840, 5.787e-9
0.850, 5.796e-9
0.860, 5.805e-9
0.870, 5.833e-9
0.880, 5.848e-9
0.890, 5.916e-9
0.900, 5.962e-9
0.910, 5.996e-9
0.920, 6.020e-9
0.930, 6.054e-9
0.940, 6.088e-9
0.950, 6.113e-9
0.960, 6.146e-9
0.970, 6.146e-9
0.980, 6.174e-9
0.990, 6.214e-9
1.000, 6.245e-9
1.010, 6.279e-9
1.020, 6.310e-9
1.030, 6.346e-9
1.040, 6.380e-9
1.050, 6.402e-9
1.060, 6.420e-9
1.070, 6.445e-9
1.080, 6.463e-9
1.090, 6.476e-9
1.100, 6.522e-9
1.110, 6.519e-9
1.120, 6.531e-9
1.130, 6.525e-9
1.140, 6.553e-9
1.150, 6.617e-9
1.160, 6.623e-9
1.170, 6.666e-9
1.180, 6.706e-9
1.190, 6.731e-9
1.200, 6.768e-9
1.210, 6.808e-9
1.220, 6.845e-9
1.230, 6.832e-9
1.240, 6.872e-9
1.250, 6.912e-9
1.260, 6.940e-9
1.270, 6.977e-9
1.280, 6.999e-9
1.290, 7.078e-9
1.300, 7.100e-9
1.310, 7.140e-9
1.320, 7.177e-9
1.330, 7.205e-9
1.340, 7.245e-9
1.350, 7.263e-9
1.360, 7.266e-9
1.370, 7.297e-9
1.380, 7.337e-9
1.390, 7.377e-9
1.400, 7.408e-9
1.410, 7.420e-9
1.420, 7.441e-9
1.430, 7.475e-9
1.440, 7.500e-9
1.450, 7.528e-9
1.460, 7.561e-9
1.470, 7.571e-9
1.480, 7.592e-9
1.490, 7.611e-9
1.500, 7.657e-9
1.510, 7.687e-9
1.520, 7.718e-9
1.530, 7.755e-9
1.540, 7.786e-9
1.550, 7.814e-9
1.560, 7.826e-9
1.570, 7.857e-9
1.580, 7.894e-9
1.590, 7.900e-9
1.600, 7.894e-9
1.610, 7.918e-9
1.620, 7.949e-9
1.630, 7.952e-9
1.640, 7.967e-9
1.650, 7.998e-9
1.660, 8.026e-9
1.670, 8.060e-9
1.680, 8.072e-9
1.690, 8.078e-9
1.700, 8.097e-9
1.710, 8.103e-9
1.720, 8.026e-9
1.730, 8.044e-9
1.740, 8.130e-9
1.750, 8.158e-9
1.760, 8.266e-9
1.770, 8.266e-9
1.780, 8.257e-9
1.790, 8.337e-9
1.800, 8.370e-9
1.810, 8.383e-9
1.820, 8.410e-9
1.830, 8.450e-9
1.840, 8.475e-9
1.850, 8.530e-9
1.860, 8.558e-9
1.870, 8.604e-9
1.880, 8.622e-9
1.890, 8.656e-9
1.900, 8.678e-9
1.910, 8.699e-9
1.920, 8.715e-9
1.930, 8.730e-9
1.940, 8.761e-9
1.950, 8.813e-9
1.960, 8.841e-9
1.970, 8.696e-9
1.980, 8.770e-9
1.990, 8.813e-9
