# Supplementary material for: An Insulin-Modified pH-Responsive Nanopipette Based on Ion Current Rectification
Source: Sensors (Basel). 2024 Jun 30;24(13):4264. doi: 10.3390/s24134264 (PMC11244478; doi:10.3390/s24134264)
Supplement: Supplementary file 1 [file sensors-24-04264-s001.zip › Selectivity/5 gsh.txt]

Aug. 5, 2023   13:32:09
Linear Sweep Voltammetry
File: s:\Data Source:  Experiment
Instrument Model:  CHI830D
Header: 
Note: 

Init E (V) = -2
Final E (V) = 2
Scan Rate (V/s) = 0.5
Sample Interval (V) = 0.01
Quiet Time (sec) = 2
Sensitivity (A/V) = 1e-7

Ep = 1.200V
ip = 1.736e-10A
Ah = 2.649e-11C

Ep = 1.860V
ip = 4.073e-11A
Ah = 2.583e-12C

Potential/V, Current/A

-2.000, -3.770e-8
-1.990, -3.751e-8
-1.980, -3.737e-8
-1.970, -3.722e-8
-1.960, -3.704e-8
-1.950, -3.692e-8
-1.940, -3.672e-8
-1.930, -3.647e-8
-1.920, -3.627e-8
-1.910, -3.606e-8
-1.900, -3.593e-8
-1.890, -3.587e-8
-1.880, -3.568e-8
-1.870, -3.546e-8
-1.860, -3.535e-8
-1.850, -3.517e-8
-1.840, -3.492e-8
-1.830, -3.467e-8
-1.820, -3.450e-8
-1.810, -3.422e-8
-1.800, -3.404e-8
-1.790, -3.387e-8
-1.780, -3.376e-8
-1.770, -3.357e-8
-1.760, -3.336e-8
-1.750, -3.318e-8
-1.740, -3.298e-8
-1.730, -3.278e-8
-1.720, -3.262e-8
-1.710, -3.239e-8
-1.700, -3.223e-8
-1.690, -3.181e-8
-1.680, -3.156e-8
-1.670, -3.134e-8
-1.660, -3.110e-8
-1.650, -3.092e-8
-1.640, -3.075e-8
-1.630, -3.061e-8
-1.620, -3.043e-8
-1.610, -3.026e-8
-1.600, -2.995e-8
-1.590, -2.978e-8
-1.580, -2.957e-8
-1.570, -2.943e-8
-1.560, -2.923e-8
-1.550, -2.905e-8
-1.540, -2.886e-8
-1.530, -2.867e-8
-1.520, -2.846e-8
-1.510, -2.830e-8
-1.500, -2.816e-8
-1.490, -2.792e-8
-1.480, -2.767e-8
-1.470, -2.750e-8
-1.460, -2.732e-8
-1.450, -2.714e-8
-1.440, -2.696e-8
-1.430, -2.675e-8
-1.420, -2.655e-8
-1.410, -2.636e-8
-1.400, -2.616e-8
-1.390, -2.597e-8
-1.380, -2.575e-8
-1.370, -2.552e-8
-1.360, -2.538e-8
-1.350, -2.528e-8
-1.340, -2.507e-8
-1.330, -2.484e-8
-1.320, -2.458e-8
-1.310, -2.436e-8
-1.300, -2.419e-8
-1.290, -2.395e-8
-1.280, -2.376e-8
-1.270, -2.355e-8
-1.260, -2.339e-8
-1.250, -2.322e-8
-1.240, -2.305e-8
-1.230, -2.285e-8
-1.220, -2.266e-8
-1.210, -2.248e-8
-1.200, -2.224e-8
-1.190, -2.204e-8
-1.180, -2.183e-8
-1.170, -2.163e-8
-1.160, -2.142e-8
-1.150, -2.125e-8
-1.140, -2.108e-8
-1.130, -2.089e-8
-1.120, -2.074e-8
-1.110, -2.055e-8
-1.100, -2.037e-8
-1.090, -2.014e-8
-1.080, -1.991e-8
-1.070, -1.970e-8
-1.060, -1.951e-8
-1.050, -1.939e-8
-1.040, -1.923e-8
-1.030, -1.902e-8
-1.020, -1.881e-8
-1.010, -1.859e-8
-1.000, -1.835e-8
-0.990, -1.816e-8
-0.980, -1.795e-8
-0.970, -1.780e-8
-0.960, -1.758e-8
-0.950, -1.737e-8
-0.940, -1.718e-8
-0.930, -1.700e-8
-0.920, -1.682e-8
-0.910, -1.658e-8
-0.900, -1.638e-8
-0.890, -1.620e-8
-0.880, -1.598e-8
-0.870, -1.585e-8
-0.860, -1.561e-8
-0.850, -1.535e-8
-0.840, -1.521e-8
-0.830, -1.501e-8
-0.820, -1.482e-8
-0.810, -1.461e-8
-0.800, -1.439e-8
-0.790, -1.421e-8
-0.780, -1.404e-8
-0.770, -1.383e-8
-0.760, -1.362e-8
-0.750, -1.342e-8
-0.740, -1.323e-8
-0.730, -1.303e-8
-0.720, -1.283e-8
-0.710, -1.262e-8
-0.700, -1.242e-8
-0.690, -1.222e-8
-0.680, -1.206e-8
-0.670, -1.187e-8
-0.660, -1.167e-8
-0.650, -1.146e-8
-0.640, -1.125e-8
-0.630, -1.105e-8
-0.620, -1.084e-8
-0.610, -1.068e-8
-0.600, -1.048e-8
-0.590, -1.031e-8
-0.580, -1.016e-8
-0.570, -9.890e-9
-0.560, -9.684e-9
-0.550, -9.488e-9
-0.540, -9.278e-9
-0.530, -9.072e-9
-0.520, -8.882e-9
-0.510, -8.694e-9
-0.500, -8.497e-9
-0.490, -8.297e-9
-0.480, -8.110e-9
-0.470, -7.910e-9
-0.460, -7.710e-9
-0.450, -7.510e-9
-0.440, -7.313e-9
-0.430, -7.132e-9
-0.420, -6.941e-9
-0.410, -6.747e-9
-0.400, -6.550e-9
-0.390, -6.356e-9
-0.380, -6.172e-9
-0.370, -5.981e-9
-0.360, -5.794e-9
-0.350, -5.597e-9
-0.340, -5.415e-9
-0.330, -5.231e-9
-0.320, -5.049e-9
-0.310, -4.868e-9
-0.300, -4.680e-9
-0.290, -4.502e-9
-0.280, -4.329e-9
-0.270, -4.142e-9
-0.260, -3.967e-9
-0.250, -3.794e-9
-0.240, -3.619e-9
-0.230, -3.441e-9
-0.220, -3.275e-9
-0.210, -3.105e-9
-0.200, -2.936e-9
-0.190, -2.776e-9
-0.180, -2.598e-9
-0.170, -2.401e-9
-0.160, -2.269e-9
-0.150, -2.143e-9
-0.140, -1.983e-9
-0.130, -1.820e-9
-0.120, -1.691e-9
-0.110, -1.555e-9
-0.100, -1.401e-9
-0.090, -1.251e-9
-0.080, -1.106e-9
-0.070, -9.585e-10
-0.060, -8.292e-10
-0.050, -6.971e-10
-0.040, -5.370e-10
-0.030, -4.017e-10
-0.020, -2.665e-10
-0.010, -1.434e-10
-0.000, -2.341e-11
0.010, 9.962e-11
0.020, 2.134e-10
0.030, 3.303e-10
0.040, 4.410e-10
0.050, 5.486e-10
0.060, 6.563e-10
0.070, 7.670e-10
0.080, 9.362e-10
0.090, 1.004e-9
0.100, 1.044e-9
0.110, 1.108e-9
0.120, 1.182e-9
0.130, 1.290e-9
0.140, 1.385e-9
0.150, 1.493e-9
0.160, 1.625e-9
0.170, 1.727e-9
0.180, 1.804e-9
0.190, 1.880e-9
0.200, 1.970e-9
0.210, 2.047e-9
0.220, 2.117e-9
0.230, 2.194e-9
0.240, 2.265e-9
0.250, 2.339e-9
0.260, 2.419e-9
0.270, 2.489e-9
0.280, 2.563e-9
0.290, 2.640e-9
0.300, 2.714e-9
0.310, 2.776e-9
0.320, 2.849e-9
0.330, 2.914e-9
0.340, 2.982e-9
0.350, 3.049e-9
0.360, 3.117e-9
0.370, 3.182e-9
0.380, 3.243e-9
0.390, 3.305e-9
0.400, 3.369e-9
0.410, 3.428e-9
0.420, 3.489e-9
0.430, 3.532e-9
0.440, 3.575e-9
0.450, 3.624e-9
0.460, 3.686e-9
0.470, 3.735e-9
0.480, 3.778e-9
0.490, 3.837e-9
0.500, 3.892e-9
0.510, 3.950e-9
0.520, 4.033e-9
0.530, 4.095e-9
0.540, 4.098e-9
0.550, 4.132e-9
0.560, 4.184e-9
0.570, 4.224e-9
0.580, 4.230e-9
0.590, 4.261e-9
0.600, 4.400e-9
0.610, 4.507e-9
0.620, 4.559e-9
0.630, 4.624e-9
0.640, 4.692e-9
0.650, 4.741e-9
0.660, 4.802e-9
0.670, 4.882e-9
0.680, 4.922e-9
0.690, 4.978e-9
0.700, 5.061e-9
0.710, 5.082e-9
0.720, 5.178e-9
0.730, 5.202e-9
0.740, 5.205e-9
0.750, 5.264e-9
0.760, 5.341e-9
0.770, 5.390e-9
0.780, 5.424e-9
0.790, 5.473e-9
0.800, 5.507e-9
0.810, 5.547e-9
0.820, 5.584e-9
0.830, 5.602e-9
0.840, 5.574e-9
0.850, 5.636e-9
0.860, 5.676e-9
0.870, 5.713e-9
0.880, 5.753e-9
0.890, 5.734e-9
0.900, 5.768e-9
0.910, 5.805e-9
0.920, 5.827e-9
0.930, 5.836e-9
0.940, 5.879e-9
0.950, 5.904e-9
0.960, 5.977e-9
0.970, 5.990e-9
0.980, 6.033e-9
0.990, 6.070e-9
1.000, 6.119e-9
1.010, 6.153e-9
1.020, 6.193e-9
1.030, 6.193e-9
1.040, 6.242e-9
1.050, 6.245e-9
1.060, 6.248e-9
1.070, 6.257e-9
1.080, 6.303e-9
1.090, 6.334e-9
1.100, 6.377e-9
1.110, 6.463e-9
1.120, 6.454e-9
1.130, 6.460e-9
1.140, 6.488e-9
1.150, 6.476e-9
1.160, 6.466e-9
1.170, 6.430e-9
1.180, 6.506e-9
1.190, 6.586e-9
1.200, 6.611e-9
1.210, 6.626e-9
1.220, 6.685e-9
1.230, 6.713e-9
1.240, 6.713e-9
1.250, 6.740e-9
1.260, 6.765e-9
1.270, 6.786e-9
1.280, 6.814e-9
1.290, 6.848e-9
1.300, 6.872e-9
1.310, 6.903e-9
1.320, 6.943e-9
1.330, 6.971e-9
1.340, 6.992e-9
1.350, 7.026e-9
1.360, 7.075e-9
1.370, 7.100e-9
1.380, 7.137e-9
1.390, 7.195e-9
1.400, 7.177e-9
1.410, 7.103e-9
1.420, 7.155e-9
1.430, 7.223e-9
1.440, 7.266e-9
1.450, 7.303e-9
1.460, 7.285e-9
1.470, 7.309e-9
1.480, 7.340e-9
1.490, 7.374e-9
1.500, 7.435e-9
1.510, 7.484e-9
1.520, 7.537e-9
1.530, 7.546e-9
1.540, 7.604e-9
1.550, 7.635e-9
1.560, 7.660e-9
1.570, 7.681e-9
1.580, 7.700e-9
1.590, 7.715e-9
1.600, 7.774e-9
1.610, 7.844e-9
1.620, 7.851e-9
1.630, 7.887e-9
1.640, 7.924e-9
1.650, 7.952e-9
1.660, 7.983e-9
1.670, 7.995e-9
1.680, 7.998e-9
1.690, 8.066e-9
1.700, 8.124e-9
1.710, 8.158e-9
1.720, 8.192e-9
1.730, 8.198e-9
1.740, 8.232e-9
1.750, 8.238e-9
1.760, 8.263e-9
1.770, 8.293e-9
1.780, 8.306e-9
1.790, 8.330e-9
1.800, 8.367e-9
1.810, 8.367e-9
1.820, 8.370e-9
1.830, 8.392e-9
1.840, 8.413e-9
1.850, 8.469e-9
1.860, 8.490e-9
1.870, 8.487e-9
1.880, 8.469e-9
1.890, 8.475e-9
1.900, 8.484e-9
1.910, 8.493e-9
1.920, 8.506e-9
1.930, 8.512e-9
1.940, 8.515e-9
1.950, 8.543e-9
1.960, 8.549e-9
1.970, 8.530e-9
1.980, 8.512e-9
1.990, 8.472e-9
