# Supplementary material for: An Insulin-Modified pH-Responsive Nanopipette Based on Ion Current Rectification
Source: Sensors (Basel). 2024 Jun 30;24(13):4264. doi: 10.3390/s24134264 (PMC11244478; doi:10.3390/s24134264)
Supplement: Supplementary file 1 [file sensors-24-04264-s001.zip › Selectivity/5 H+.txt]

Aug. 5, 2023   13:38:32
Linear Sweep Voltammetry
File: s:\Data Source:  Experiment
Instrument Model:  CHI830D
Header: 
Note: 

Init E (V) = -2
Final E (V) = 2
Scan Rate (V/s) = 0.5
Sample Interval (V) = 0.01
Quiet Time (sec) = 2
Sensitivity (A/V) = 1e-7


Potential/V, Current/A

-2.000, -7.432e-8
-1.990, -7.400e-8
-1.980, -7.374e-8
-1.970, -7.342e-8
-1.960, -7.297e-8
-1.950, -7.262e-8
-1.940, -7.233e-8
-1.930, -7.201e-8
-1.920, -7.169e-8
-1.910, -7.132e-8
-1.900, -7.083e-8
-1.890, -7.049e-8
-1.880, -7.014e-8
-1.870, -6.972e-8
-1.860, -6.924e-8
-1.850, -6.907e-8
-1.840, -6.855e-8
-1.830, -6.825e-8
-1.820, -6.785e-8
-1.810, -6.749e-8
-1.800, -6.680e-8
-1.790, -6.620e-8
-1.780, -6.594e-8
-1.770, -6.582e-8
-1.760, -6.541e-8
-1.750, -6.501e-8
-1.740, -6.452e-8
-1.730, -6.416e-8
-1.720, -6.379e-8
-1.710, -6.340e-8
-1.700, -6.300e-8
-1.690, -6.250e-8
-1.680, -6.202e-8
-1.670, -6.162e-8
-1.660, -6.120e-8
-1.650, -6.087e-8
-1.640, -6.046e-8
-1.630, -6.011e-8
-1.620, -5.972e-8
-1.610, -5.932e-8
-1.600, -5.895e-8
-1.590, -5.858e-8
-1.580, -5.818e-8
-1.570, -5.784e-8
-1.560, -5.749e-8
-1.550, -5.714e-8
-1.540, -5.673e-8
-1.530, -5.630e-8
-1.520, -5.594e-8
-1.510, -5.556e-8
-1.500, -5.520e-8
-1.490, -5.483e-8
-1.480, -5.443e-8
-1.470, -5.405e-8
-1.460, -5.368e-8
-1.450, -5.323e-8
-1.440, -5.278e-8
-1.430, -5.241e-8
-1.420, -5.208e-8
-1.410, -5.169e-8
-1.400, -5.120e-8
-1.390, -5.080e-8
-1.380, -5.041e-8
-1.370, -5.003e-8
-1.360, -4.967e-8
-1.350, -4.930e-8
-1.340, -4.894e-8
-1.330, -4.860e-8
-1.320, -4.821e-8
-1.310, -4.785e-8
-1.300, -4.744e-8
-1.290, -4.702e-8
-1.280, -4.658e-8
-1.270, -4.618e-8
-1.260, -4.580e-8
-1.250, -4.536e-8
-1.240, -4.499e-8
-1.230, -4.460e-8
-1.220, -4.416e-8
-1.210, -4.373e-8
-1.200, -4.337e-8
-1.190, -4.301e-8
-1.180, -4.265e-8
-1.170, -4.226e-8
-1.160, -4.191e-8
-1.150, -4.147e-8
-1.140, -4.110e-8
-1.130, -4.075e-8
-1.120, -4.022e-8
-1.110, -3.984e-8
-1.100, -3.945e-8
-1.090, -3.906e-8
-1.080, -3.865e-8
-1.070, -3.835e-8
-1.060, -3.802e-8
-1.050, -3.767e-8
-1.040, -3.731e-8
-1.030, -3.692e-8
-1.020, -3.653e-8
-1.010, -3.614e-8
-1.000, -3.577e-8
-0.990, -3.542e-8
-0.980, -3.507e-8
-0.970, -3.470e-8
-0.960, -3.437e-8
-0.950, -3.397e-8
-0.940, -3.360e-8
-0.930, -3.320e-8
-0.920, -3.284e-8
-0.910, -3.250e-8
-0.900, -3.216e-8
-0.890, -3.181e-8
-0.880, -3.144e-8
-0.870, -3.107e-8
-0.860, -3.073e-8
-0.850, -3.035e-8
-0.840, -2.996e-8
-0.830, -2.957e-8
-0.820, -2.918e-8
-0.810, -2.878e-8
-0.800, -2.836e-8
-0.790, -2.802e-8
-0.780, -2.768e-8
-0.770, -2.732e-8
-0.760, -2.697e-8
-0.750, -2.655e-8
-0.740, -2.621e-8
-0.730, -2.584e-8
-0.720, -2.548e-8
-0.710, -2.510e-8
-0.700, -2.475e-8
-0.690, -2.437e-8
-0.680, -2.400e-8
-0.670, -2.361e-8
-0.660, -2.325e-8
-0.650, -2.287e-8
-0.640, -2.253e-8
-0.630, -2.218e-8
-0.620, -2.182e-8
-0.610, -2.146e-8
-0.600, -2.110e-8
-0.590, -2.074e-8
-0.580, -2.038e-8
-0.570, -2.002e-8
-0.560, -1.966e-8
-0.550, -1.931e-8
-0.540, -1.894e-8
-0.530, -1.855e-8
-0.520, -1.822e-8
-0.510, -1.786e-8
-0.500, -1.749e-8
-0.490, -1.713e-8
-0.480, -1.678e-8
-0.470, -1.643e-8
-0.460, -1.607e-8
-0.450, -1.573e-8
-0.440, -1.537e-8
-0.430, -1.502e-8
-0.420, -1.465e-8
-0.410, -1.428e-8
-0.400, -1.392e-8
-0.390, -1.358e-8
-0.380, -1.323e-8
-0.370, -1.287e-8
-0.360, -1.252e-8
-0.350, -1.216e-8
-0.340, -1.181e-8
-0.330, -1.147e-8
-0.320, -1.111e-8
-0.310, -1.075e-8
-0.300, -1.041e-8
-0.290, -1.005e-8
-0.280, -9.694e-9
-0.270, -9.352e-9
-0.260, -9.005e-9
-0.250, -8.651e-9
-0.240, -8.306e-9
-0.230, -7.956e-9
-0.220, -7.608e-9
-0.210, -7.261e-9
-0.200, -6.919e-9
-0.190, -6.575e-9
-0.180, -6.221e-9
-0.170, -5.877e-9
-0.160, -5.526e-9
-0.150, -5.175e-9
-0.140, -4.834e-9
-0.130, -4.493e-9
-0.120, -4.145e-9
-0.110, -3.797e-9
-0.100, -3.459e-9
-0.090, -3.115e-9
-0.080, -2.779e-9
-0.070, -2.435e-9
-0.060, -2.100e-9
-0.050, -1.758e-9
-0.040, -1.414e-9
-0.030, -1.075e-9
-0.020, -7.401e-10
-0.010, -4.017e-10
-0.000, -6.341e-11
0.010, 2.718e-10
0.020, 6.010e-10
0.030, 9.270e-10
0.040, 1.262e-9
0.050, 1.591e-9
0.060, 1.920e-9
0.070, 2.250e-9
0.080, 2.582e-9
0.090, 2.908e-9
0.100, 3.228e-9
0.110, 3.551e-9
0.120, 3.877e-9
0.130, 4.193e-9
0.140, 4.516e-9
0.150, 4.839e-9
0.160, 5.165e-9
0.170, 5.485e-9
0.180, 5.802e-9
0.190, 6.122e-9
0.200, 6.436e-9
0.210, 6.753e-9
0.220, 7.072e-9
0.230, 7.386e-9
0.240, 7.700e-9
0.250, 8.010e-9
0.260, 8.321e-9
0.270, 8.635e-9
0.280, 8.949e-9
0.290, 9.253e-9
0.300, 9.573e-9
0.310, 9.877e-9
0.320, 1.019e-8
0.330, 1.050e-8
0.340, 1.081e-8
0.350, 1.113e-8
0.360, 1.144e-8
0.370, 1.175e-8
0.380, 1.206e-8
0.390, 1.236e-8
0.400, 1.266e-8
0.410, 1.297e-8
0.420, 1.327e-8
0.430, 1.356e-8
0.440, 1.387e-8
0.450, 1.417e-8
0.460, 1.448e-8
0.470, 1.477e-8
0.480, 1.506e-8
0.490, 1.531e-8
0.500, 1.552e-8
0.510, 1.578e-8
0.520, 1.608e-8
0.530, 1.638e-8
0.540, 1.667e-8
0.550, 1.696e-8
0.560, 1.724e-8
0.570, 1.753e-8
0.580, 1.782e-8
0.590, 1.812e-8
0.600, 1.839e-8
0.610, 1.870e-8
0.620, 1.900e-8
0.630, 1.929e-8
0.640, 1.957e-8
0.650, 1.985e-8
0.660, 2.014e-8
0.670, 2.043e-8
0.680, 2.072e-8
0.690, 2.101e-8
0.700, 2.131e-8
0.710, 2.160e-8
0.720, 2.188e-8
0.730, 2.216e-8
0.740, 2.245e-8
0.750, 2.273e-8
0.760, 2.301e-8
0.770, 2.329e-8
0.780, 2.357e-8
0.790, 2.384e-8
0.800, 2.414e-8
0.810, 2.442e-8
0.820, 2.470e-8
0.830, 2.497e-8
0.840, 2.524e-8
0.850, 2.552e-8
0.860, 2.582e-8
0.870, 2.609e-8
0.880, 2.639e-8
0.890, 2.666e-8
0.900, 2.692e-8
0.910, 2.719e-8
0.920, 2.744e-8
0.930, 2.770e-8
0.940, 2.796e-8
0.950, 2.822e-8
0.960, 2.851e-8
0.970, 2.877e-8
0.980, 2.905e-8
0.990, 2.934e-8
1.000, 2.963e-8
1.010, 2.990e-8
1.020, 3.023e-8
1.030, 3.059e-8
1.040, 3.093e-8
1.050, 3.120e-8
1.060, 3.147e-8
1.070, 3.176e-8
1.080, 3.204e-8
1.090, 3.231e-8
1.100, 3.260e-8
1.110, 3.290e-8
1.120, 3.316e-8
1.130, 3.348e-8
1.140, 3.376e-8
1.150, 3.402e-8
1.160, 3.428e-8
1.170, 3.453e-8
1.180, 3.480e-8
1.190, 3.509e-8
1.200, 3.538e-8
1.210, 3.564e-8
1.220, 3.592e-8
1.230, 3.621e-8
1.240, 3.648e-8
1.250, 3.672e-8
1.260, 3.695e-8
1.270, 3.724e-8
1.280, 3.749e-8
1.290, 3.778e-8
1.300, 3.809e-8
1.310, 3.833e-8
1.320, 3.860e-8
1.330, 3.883e-8
1.340, 3.906e-8
1.350, 3.931e-8
1.360, 3.961e-8
1.370, 3.989e-8
1.380, 4.015e-8
1.390, 4.041e-8
1.400, 4.069e-8
1.410, 4.099e-8
1.420, 4.135e-8
1.430, 4.165e-8
1.440, 4.197e-8
1.450, 4.220e-8
1.460, 4.245e-8
1.470, 4.272e-8
1.480, 4.296e-8
1.490, 4.327e-8
1.500, 4.360e-8
1.510, 4.390e-8
1.520, 4.427e-8
1.530, 4.435e-8
1.540, 4.458e-8
1.550, 4.487e-8
1.560, 4.512e-8
1.570, 4.547e-8
1.580, 4.565e-8
1.590, 4.579e-8
1.600, 4.608e-8
1.610, 4.640e-8
1.620, 4.670e-8
1.630, 4.697e-8
1.640, 4.722e-8
1.650, 4.760e-8
1.660, 4.791e-8
1.670, 4.824e-8
1.680, 4.843e-8
1.690, 4.848e-8
1.700, 4.867e-8
1.710, 4.888e-8
1.720, 4.911e-8
1.730, 4.939e-8
1.740, 4.966e-8
1.750, 4.991e-8
1.760, 5.007e-8
1.770, 5.030e-8
1.780, 5.050e-8
1.790, 5.077e-8
1.800, 5.104e-8
1.810, 5.135e-8
1.820, 5.169e-8
1.830, 5.184e-8
1.840, 5.212e-8
1.850, 5.225e-8
1.860, 5.245e-8
1.870, 5.283e-8
1.880, 5.322e-8
1.890, 5.323e-8
1.900, 5.335e-8
1.910, 5.355e-8
1.920, 5.376e-8
1.930, 5.406e-8
1.940, 5.414e-8
1.950, 5.435e-8
1.960, 5.462e-8
1.970, 5.499e-8
1.980, 5.547e-8
1.990, 5.581e-8
