# Supplementary material for: An Insulin-Modified pH-Responsive Nanopipette Based on Ion Current Rectification
Source: Sensors (Basel). 2024 Jun 30;24(13):4264. doi: 10.3390/s24134264 (PMC11244478; doi:10.3390/s24134264)
Supplement: Supplementary file 1 [file sensors-24-04264-s001.zip › Selectivity/5 kcl.txt]

Aug. 5, 2023   13:32:34
Linear Sweep Voltammetry
File: s:\Data Source:  Experiment
Instrument Model:  CHI830D
Header: 
Note: 

Init E (V) = -2
Final E (V) = 2
Scan Rate (V/s) = 0.5
Sample Interval (V) = 0.01
Quiet Time (sec) = 2
Sensitivity (A/V) = 1e-7


Potential/V, Current/A

-2.000, -3.743e-8
-1.990, -3.729e-8
-1.980, -3.721e-8
-1.970, -3.709e-8
-1.960, -3.687e-8
-1.950, -3.660e-8
-1.940, -3.641e-8
-1.930, -3.624e-8
-1.920, -3.600e-8
-1.910, -3.585e-8
-1.900, -3.568e-8
-1.890, -3.551e-8
-1.880, -3.541e-8
-1.870, -3.524e-8
-1.860, -3.504e-8
-1.850, -3.484e-8
-1.840, -3.463e-8
-1.830, -3.440e-8
-1.820, -3.420e-8
-1.810, -3.399e-8
-1.800, -3.385e-8
-1.790, -3.374e-8
-1.780, -3.358e-8
-1.770, -3.342e-8
-1.760, -3.323e-8
-1.750, -3.306e-8
-1.740, -3.291e-8
-1.730, -3.269e-8
-1.720, -3.250e-8
-1.710, -3.227e-8
-1.700, -3.207e-8
-1.690, -3.187e-8
-1.680, -3.165e-8
-1.670, -3.147e-8
-1.660, -3.129e-8
-1.650, -3.110e-8
-1.640, -3.095e-8
-1.630, -3.071e-8
-1.620, -3.051e-8
-1.610, -3.035e-8
-1.600, -3.011e-8
-1.590, -2.991e-8
-1.580, -2.973e-8
-1.570, -2.952e-8
-1.560, -2.925e-8
-1.550, -2.915e-8
-1.540, -2.898e-8
-1.530, -2.877e-8
-1.520, -2.858e-8
-1.510, -2.839e-8
-1.500, -2.814e-8
-1.490, -2.792e-8
-1.480, -2.772e-8
-1.470, -2.755e-8
-1.460, -2.736e-8
-1.450, -2.716e-8
-1.440, -2.699e-8
-1.430, -2.677e-8
-1.420, -2.661e-8
-1.410, -2.641e-8
-1.400, -2.617e-8
-1.390, -2.590e-8
-1.380, -2.566e-8
-1.370, -2.545e-8
-1.360, -2.524e-8
-1.350, -2.496e-8
-1.340, -2.472e-8
-1.330, -2.453e-8
-1.320, -2.437e-8
-1.310, -2.422e-8
-1.300, -2.406e-8
-1.290, -2.381e-8
-1.280, -2.365e-8
-1.270, -2.348e-8
-1.260, -2.334e-8
-1.250, -2.318e-8
-1.240, -2.300e-8
-1.230, -2.284e-8
-1.220, -2.267e-8
-1.210, -2.244e-8
-1.200, -2.215e-8
-1.190, -2.187e-8
-1.180, -2.156e-8
-1.170, -2.109e-8
-1.160, -2.098e-8
-1.150, -2.105e-8
-1.140, -2.093e-8
-1.130, -2.100e-8
-1.120, -2.078e-8
-1.110, -2.052e-8
-1.100, -2.022e-8
-1.090, -2.000e-8
-1.080, -1.979e-8
-1.070, -1.959e-8
-1.060, -1.942e-8
-1.050, -1.926e-8
-1.040, -1.911e-8
-1.030, -1.892e-8
-1.020, -1.871e-8
-1.010, -1.851e-8
-1.000, -1.830e-8
-0.990, -1.809e-8
-0.980, -1.788e-8
-0.970, -1.772e-8
-0.960, -1.751e-8
-0.950, -1.731e-8
-0.940, -1.712e-8
-0.930, -1.696e-8
-0.920, -1.677e-8
-0.910, -1.659e-8
-0.900, -1.639e-8
-0.890, -1.621e-8
-0.880, -1.598e-8
-0.870, -1.577e-8
-0.860, -1.559e-8
-0.850, -1.538e-8
-0.840, -1.520e-8
-0.830, -1.505e-8
-0.820, -1.487e-8
-0.810, -1.467e-8
-0.800, -1.446e-8
-0.790, -1.428e-8
-0.780, -1.409e-8
-0.770, -1.388e-8
-0.760, -1.364e-8
-0.750, -1.344e-8
-0.740, -1.325e-8
-0.730, -1.306e-8
-0.720, -1.286e-8
-0.710, -1.266e-8
-0.700, -1.243e-8
-0.690, -1.223e-8
-0.680, -1.202e-8
-0.670, -1.181e-8
-0.660, -1.161e-8
-0.650, -1.141e-8
-0.640, -1.121e-8
-0.630, -1.101e-8
-0.620, -1.082e-8
-0.610, -1.063e-8
-0.600, -1.044e-8
-0.590, -1.023e-8
-0.580, -1.004e-8
-0.570, -9.844e-9
-0.560, -9.647e-9
-0.550, -9.441e-9
-0.540, -9.254e-9
-0.530, -9.066e-9
-0.520, -8.872e-9
-0.510, -8.682e-9
-0.500, -8.500e-9
-0.490, -8.297e-9
-0.480, -8.097e-9
-0.470, -7.907e-9
-0.460, -7.707e-9
-0.450, -7.507e-9
-0.440, -7.316e-9
-0.430, -7.113e-9
-0.420, -6.941e-9
-0.410, -6.766e-9
-0.400, -6.593e-9
-0.390, -6.406e-9
-0.380, -6.209e-9
-0.370, -6.003e-9
-0.360, -5.815e-9
-0.350, -5.621e-9
-0.340, -5.418e-9
-0.330, -5.221e-9
-0.320, -5.031e-9
-0.310, -4.862e-9
-0.300, -4.668e-9
-0.290, -4.474e-9
-0.280, -4.305e-9
-0.270, -4.148e-9
-0.260, -3.979e-9
-0.250, -3.816e-9
-0.240, -3.647e-9
-0.230, -3.478e-9
-0.220, -3.311e-9
-0.210, -3.145e-9
-0.200, -2.979e-9
-0.190, -2.801e-9
-0.180, -2.635e-9
-0.170, -2.481e-9
-0.160, -2.318e-9
-0.150, -2.158e-9
-0.140, -2.001e-9
-0.130, -1.844e-9
-0.120, -1.687e-9
-0.110, -1.540e-9
-0.100, -1.395e-9
-0.090, -1.248e-9
-0.080, -1.103e-9
-0.070, -9.585e-10
-0.060, -8.201e-10
-0.050, -6.878e-10
-0.040, -5.463e-10
-0.030, -4.140e-10
-0.020, -2.941e-10
-0.010, -1.679e-10
-0.000, -4.491e-11
0.010, 7.499e-11
0.020, 1.888e-10
0.030, 3.057e-10
0.040, 4.165e-10
0.050, 5.332e-10
0.060, 6.440e-10
0.070, 7.455e-10
0.080, 8.471e-10
0.090, 9.485e-10
0.100, 1.047e-9
0.110, 1.145e-9
0.120, 1.238e-9
0.130, 1.333e-9
0.140, 1.425e-9
0.150, 1.511e-9
0.160, 1.601e-9
0.170, 1.690e-9
0.180, 1.776e-9
0.190, 1.850e-9
0.200, 1.933e-9
0.210, 2.013e-9
0.220, 2.090e-9
0.230, 2.167e-9
0.240, 2.247e-9
0.250, 2.317e-9
0.260, 2.391e-9
0.270, 2.459e-9
0.280, 2.523e-9
0.290, 2.597e-9
0.300, 2.668e-9
0.310, 2.732e-9
0.320, 2.794e-9
0.330, 2.855e-9
0.340, 2.920e-9
0.350, 2.982e-9
0.360, 3.040e-9
0.370, 3.092e-9
0.380, 3.145e-9
0.390, 3.197e-9
0.400, 3.255e-9
0.410, 3.308e-9
0.420, 3.363e-9
0.430, 3.409e-9
0.440, 3.434e-9
0.450, 3.471e-9
0.460, 3.508e-9
0.470, 3.551e-9
0.480, 3.587e-9
0.490, 3.631e-9
0.500, 3.658e-9
0.510, 3.680e-9
0.520, 3.704e-9
0.530, 3.729e-9
0.540, 3.763e-9
0.550, 3.800e-9
0.560, 3.837e-9
0.570, 3.864e-9
0.580, 3.914e-9
0.590, 3.954e-9
0.600, 4.003e-9
0.610, 4.061e-9
0.620, 4.123e-9
0.630, 4.178e-9
0.640, 4.246e-9
0.650, 4.320e-9
0.660, 4.403e-9
0.670, 4.455e-9
0.680, 4.523e-9
0.690, 4.655e-9
0.700, 4.729e-9
0.710, 4.759e-9
0.720, 4.750e-9
0.730, 4.781e-9
0.740, 4.864e-9
0.750, 4.885e-9
0.760, 4.922e-9
0.770, 4.941e-9
0.780, 4.953e-9
0.790, 4.981e-9
0.800, 4.990e-9
0.810, 5.039e-9
0.820, 5.110e-9
0.830, 5.052e-9
0.840, 5.190e-9
0.850, 5.233e-9
0.860, 5.261e-9
0.870, 5.310e-9
0.880, 5.338e-9
0.890, 5.341e-9
0.900, 5.338e-9
0.910, 5.381e-9
0.920, 5.411e-9
0.930, 5.513e-9
0.940, 5.494e-9
0.950, 5.593e-9
0.960, 5.673e-9
0.970, 5.682e-9
0.980, 5.738e-9
0.990, 5.738e-9
1.000, 5.774e-9
1.010, 5.805e-9
1.020, 5.873e-9
1.030, 5.937e-9
1.040, 5.959e-9
1.050, 5.990e-9
1.060, 6.033e-9
1.070, 6.054e-9
1.080, 6.073e-9
1.090, 6.051e-9
1.100, 6.100e-9
1.110, 6.119e-9
1.120, 6.168e-9
1.130, 6.208e-9
1.140, 6.260e-9
1.150, 6.300e-9
1.160, 6.313e-9
1.170, 6.331e-9
1.180, 6.362e-9
1.190, 6.405e-9
1.200, 6.451e-9
1.210, 6.485e-9
1.220, 6.546e-9
1.230, 6.574e-9
1.240, 6.611e-9
1.250, 6.614e-9
1.260, 6.654e-9
1.270, 6.700e-9
1.280, 6.734e-9
1.290, 6.786e-9
1.300, 6.832e-9
1.310, 6.857e-9
1.320, 6.869e-9
1.330, 6.885e-9
1.340, 6.925e-9
1.350, 6.995e-9
1.360, 7.026e-9
1.370, 7.060e-9
1.380, 7.106e-9
1.390, 7.177e-9
1.400, 7.192e-9
1.410, 7.226e-9
1.420, 7.291e-9
1.430, 7.334e-9
1.440, 7.365e-9
1.450, 7.389e-9
1.460, 7.441e-9
1.470, 7.484e-9
1.480, 7.515e-9
1.490, 7.540e-9
1.500, 7.537e-9
1.510, 7.571e-9
1.520, 7.611e-9
1.530, 7.647e-9
1.540, 7.678e-9
1.550, 7.706e-9
1.560, 7.731e-9
1.570, 7.771e-9
1.580, 7.814e-9
1.590, 7.829e-9
1.600, 7.863e-9
1.610, 7.869e-9
1.620, 7.881e-9
1.630, 7.884e-9
1.640, 7.887e-9
1.650, 7.918e-9
1.660, 7.934e-9
1.670, 7.943e-9
1.680, 7.977e-9
1.690, 7.989e-9
1.700, 8.026e-9
1.710, 8.014e-9
1.720, 8.029e-9
1.730, 8.072e-9
1.740, 8.121e-9
1.750, 8.269e-9
1.760, 8.284e-9
1.770, 8.297e-9
1.780, 8.306e-9
1.790, 8.333e-9
1.800, 8.376e-9
1.810, 8.401e-9
1.820, 8.438e-9
1.830, 8.460e-9
1.840, 8.475e-9
1.850, 8.484e-9
1.860, 8.521e-9
1.870, 8.558e-9
1.880, 8.564e-9
1.890, 8.564e-9
1.900, 8.604e-9
1.910, 8.616e-9
1.920, 8.662e-9
1.930, 8.702e-9
1.940, 8.699e-9
1.950, 8.721e-9
1.960, 8.727e-9
1.970, 8.810e-9
1.980, 8.832e-9
1.990, 8.884e-9
