# Supplementary material for: An Insulin-Modified pH-Responsive Nanopipette Based on Ion Current Rectification
Source: Sensors (Basel). 2024 Jun 30;24(13):4264. doi: 10.3390/s24134264 (PMC11244478; doi:10.3390/s24134264)
Supplement: Supplementary file 1 [file sensors-24-04264-s001.zip › Selectivity/5 mgcl2.txt]

Aug. 5, 2023   13:32:55
Linear Sweep Voltammetry
File: s:\Data Source:  Experiment
Instrument Model:  CHI830D
Header: 
Note: 

Init E (V) = -2
Final E (V) = 2
Scan Rate (V/s) = 0.5
Sample Interval (V) = 0.01
Quiet Time (sec) = 2
Sensitivity (A/V) = 1e-7


Potential/V, Current/A

-2.000, -3.809e-8
-1.990, -3.793e-8
-1.980, -3.777e-8
-1.970, -3.754e-8
-1.960, -3.742e-8
-1.950, -3.722e-8
-1.940, -3.703e-8
-1.930, -3.682e-8
-1.920, -3.664e-8
-1.910, -3.643e-8
-1.900, -3.626e-8
-1.890, -3.608e-8
-1.880, -3.590e-8
-1.870, -3.570e-8
-1.860, -3.550e-8
-1.850, -3.531e-8
-1.840, -3.520e-8
-1.830, -3.501e-8
-1.820, -3.482e-8
-1.810, -3.463e-8
-1.800, -3.443e-8
-1.790, -3.423e-8
-1.780, -3.396e-8
-1.770, -3.358e-8
-1.760, -3.340e-8
-1.750, -3.325e-8
-1.740, -3.303e-8
-1.730, -3.285e-8
-1.720, -3.267e-8
-1.710, -3.246e-8
-1.700, -3.244e-8
-1.690, -3.227e-8
-1.680, -3.198e-8
-1.670, -3.200e-8
-1.660, -3.185e-8
-1.650, -3.160e-8
-1.640, -3.127e-8
-1.630, -3.116e-8
-1.620, -3.092e-8
-1.610, -3.071e-8
-1.600, -3.052e-8
-1.590, -3.035e-8
-1.580, -3.018e-8
-1.570, -3.003e-8
-1.560, -2.985e-8
-1.550, -2.965e-8
-1.540, -2.941e-8
-1.530, -2.914e-8
-1.520, -2.905e-8
-1.510, -2.870e-8
-1.500, -2.840e-8
-1.490, -2.823e-8
-1.480, -2.804e-8
-1.470, -2.783e-8
-1.460, -2.763e-8
-1.450, -2.748e-8
-1.440, -2.727e-8
-1.430, -2.708e-8
-1.420, -2.689e-8
-1.410, -2.664e-8
-1.400, -2.646e-8
-1.390, -2.628e-8
-1.380, -2.612e-8
-1.370, -2.593e-8
-1.360, -2.569e-8
-1.350, -2.549e-8
-1.340, -2.528e-8
-1.330, -2.509e-8
-1.320, -2.489e-8
-1.310, -2.467e-8
-1.300, -2.450e-8
-1.290, -2.431e-8
-1.280, -2.409e-8
-1.270, -2.391e-8
-1.260, -2.370e-8
-1.250, -2.348e-8
-1.240, -2.327e-8
-1.230, -2.304e-8
-1.220, -2.306e-8
-1.210, -2.300e-8
-1.200, -2.266e-8
-1.190, -2.237e-8
-1.180, -2.216e-8
-1.170, -2.196e-8
-1.160, -2.181e-8
-1.150, -2.175e-8
-1.140, -2.156e-8
-1.130, -2.136e-8
-1.120, -2.113e-8
-1.110, -2.092e-8
-1.100, -2.072e-8
-1.090, -2.052e-8
-1.080, -2.031e-8
-1.070, -2.011e-8
-1.060, -1.991e-8
-1.050, -1.962e-8
-1.040, -1.947e-8
-1.030, -1.931e-8
-1.020, -1.912e-8
-1.010, -1.891e-8
-1.000, -1.871e-8
-0.990, -1.840e-8
-0.980, -1.818e-8
-0.970, -1.798e-8
-0.960, -1.779e-8
-0.950, -1.760e-8
-0.940, -1.740e-8
-0.930, -1.718e-8
-0.920, -1.699e-8
-0.910, -1.677e-8
-0.900, -1.656e-8
-0.890, -1.636e-8
-0.880, -1.617e-8
-0.870, -1.596e-8
-0.860, -1.574e-8
-0.850, -1.553e-8
-0.840, -1.532e-8
-0.830, -1.513e-8
-0.820, -1.496e-8
-0.810, -1.478e-8
-0.800, -1.457e-8
-0.790, -1.435e-8
-0.780, -1.414e-8
-0.770, -1.395e-8
-0.760, -1.375e-8
-0.750, -1.354e-8
-0.740, -1.334e-8
-0.730, -1.315e-8
-0.720, -1.294e-8
-0.710, -1.275e-8
-0.700, -1.254e-8
-0.690, -1.234e-8
-0.680, -1.216e-8
-0.670, -1.195e-8
-0.660, -1.176e-8
-0.650, -1.157e-8
-0.640, -1.136e-8
-0.630, -1.115e-8
-0.620, -1.095e-8
-0.610, -1.076e-8
-0.600, -1.055e-8
-0.590, -1.035e-8
-0.580, -1.014e-8
-0.570, -9.943e-9
-0.560, -9.740e-9
-0.550, -9.552e-9
-0.540, -9.346e-9
-0.530, -9.137e-9
-0.520, -8.934e-9
-0.510, -8.737e-9
-0.500, -8.546e-9
-0.490, -8.340e-9
-0.480, -8.143e-9
-0.470, -7.943e-9
-0.460, -7.753e-9
-0.450, -7.553e-9
-0.440, -7.356e-9
-0.430, -7.159e-9
-0.420, -6.975e-9
-0.410, -6.772e-9
-0.400, -6.602e-9
-0.390, -6.403e-9
-0.380, -6.215e-9
-0.370, -6.030e-9
-0.360, -5.830e-9
-0.350, -5.646e-9
-0.340, -5.458e-9
-0.330, -5.271e-9
-0.320, -5.092e-9
-0.310, -4.905e-9
-0.300, -4.708e-9
-0.290, -4.529e-9
-0.280, -4.342e-9
-0.270, -4.160e-9
-0.260, -3.982e-9
-0.250, -3.804e-9
-0.240, -3.628e-9
-0.230, -3.462e-9
-0.220, -3.293e-9
-0.210, -3.118e-9
-0.200, -2.952e-9
-0.190, -2.789e-9
-0.180, -2.622e-9
-0.170, -2.456e-9
-0.160, -2.299e-9
-0.150, -2.136e-9
-0.140, -1.983e-9
-0.130, -1.838e-9
-0.120, -1.684e-9
-0.110, -1.537e-9
-0.100, -1.383e-9
-0.090, -1.241e-9
-0.080, -1.097e-9
-0.070, -9.461e-10
-0.060, -8.139e-10
-0.050, -6.724e-10
-0.040, -5.370e-10
-0.030, -4.079e-10
-0.020, -2.848e-10
-0.010, -1.588e-10
-0.000, -3.578e-11
0.010, 8.725e-11
0.020, 2.073e-10
0.030, 3.242e-10
0.040, 4.287e-10
0.050, 5.425e-10
0.060, 6.501e-10
0.070, 7.517e-10
0.080, 8.532e-10
0.090, 9.547e-10
0.100, 1.053e-9
0.110, 1.152e-9
0.120, 1.247e-9
0.130, 1.342e-9
0.140, 1.431e-9
0.150, 1.521e-9
0.160, 1.607e-9
0.170, 1.696e-9
0.180, 1.779e-9
0.190, 1.862e-9
0.200, 1.945e-9
0.210, 2.022e-9
0.220, 2.099e-9
0.230, 2.176e-9
0.240, 2.256e-9
0.250, 2.323e-9
0.260, 2.406e-9
0.270, 2.477e-9
0.280, 2.554e-9
0.290, 2.619e-9
0.300, 2.693e-9
0.310, 2.757e-9
0.320, 2.816e-9
0.330, 2.880e-9
0.340, 2.935e-9
0.350, 2.997e-9
0.360, 3.077e-9
0.370, 3.132e-9
0.380, 3.194e-9
0.390, 3.252e-9
0.400, 3.308e-9
0.410, 3.360e-9
0.420, 3.409e-9
0.430, 3.468e-9
0.440, 3.526e-9
0.450, 3.572e-9
0.460, 3.615e-9
0.470, 3.674e-9
0.480, 3.717e-9
0.490, 3.747e-9
0.500, 3.766e-9
0.510, 3.812e-9
0.520, 3.852e-9
0.530, 3.895e-9
0.540, 3.941e-9
0.550, 3.984e-9
0.560, 4.037e-9
0.570, 4.080e-9
0.580, 4.153e-9
0.590, 4.215e-9
0.600, 4.283e-9
0.610, 4.338e-9
0.620, 4.403e-9
0.630, 4.430e-9
0.640, 4.492e-9
0.650, 4.584e-9
0.660, 4.615e-9
0.670, 4.658e-9
0.680, 4.723e-9
0.690, 4.833e-9
0.700, 4.898e-9
0.710, 4.950e-9
0.720, 4.981e-9
0.730, 5.042e-9
0.740, 5.107e-9
0.750, 5.141e-9
0.760, 5.202e-9
0.770, 5.252e-9
0.780, 5.288e-9
0.790, 5.319e-9
0.800, 5.359e-9
0.810, 5.436e-9
0.820, 5.473e-9
0.830, 5.494e-9
0.840, 5.531e-9
0.850, 5.556e-9
0.860, 5.587e-9
0.870, 5.624e-9
0.880, 5.667e-9
0.890, 5.701e-9
0.900, 5.741e-9
0.910, 5.753e-9
0.920, 5.805e-9
0.930, 5.836e-9
0.940, 5.854e-9
0.950, 5.870e-9
0.960, 5.913e-9
0.970, 5.947e-9
0.980, 5.990e-9
0.990, 6.020e-9
1.000, 6.067e-9
1.010, 6.110e-9
1.020, 6.140e-9
1.030, 6.180e-9
1.040, 6.220e-9
1.050, 6.260e-9
1.060, 6.291e-9
1.070, 6.346e-9
1.080, 6.368e-9
1.090, 6.396e-9
1.100, 6.420e-9
1.110, 6.451e-9
1.120, 6.485e-9
1.130, 6.476e-9
1.140, 6.433e-9
1.150, 6.426e-9
1.160, 6.402e-9
1.170, 6.442e-9
1.180, 6.442e-9
1.190, 6.509e-9
1.200, 6.549e-9
1.210, 6.577e-9
1.220, 6.620e-9
1.230, 6.703e-9
1.240, 6.688e-9
1.250, 6.719e-9
1.260, 6.753e-9
1.270, 6.768e-9
1.280, 6.799e-9
1.290, 6.805e-9
1.300, 6.799e-9
1.310, 6.845e-9
1.320, 6.866e-9
1.330, 6.903e-9
1.340, 6.934e-9
1.350, 6.968e-9
1.360, 6.983e-9
1.370, 6.989e-9
1.380, 7.029e-9
1.390, 7.072e-9
1.400, 7.100e-9
1.410, 7.146e-9
1.420, 7.158e-9
1.430, 7.180e-9
1.440, 7.238e-9
1.450, 7.269e-9
1.460, 7.303e-9
1.470, 7.328e-9
1.480, 7.349e-9
1.490, 7.386e-9
1.500, 7.429e-9
1.510, 7.441e-9
1.520, 7.445e-9
1.530, 7.478e-9
1.540, 7.435e-9
1.550, 7.386e-9
1.560, 7.386e-9
1.570, 7.488e-9
1.580, 7.534e-9
1.590, 7.568e-9
1.600, 7.604e-9
1.610, 7.672e-9
1.620, 7.681e-9
1.630, 7.728e-9
1.640, 7.761e-9
1.650, 7.804e-9
1.660, 7.823e-9
1.670, 7.841e-9
1.680, 7.863e-9
1.690, 7.903e-9
1.700, 7.934e-9
1.710, 7.974e-9
1.720, 7.983e-9
1.730, 8.032e-9
1.740, 8.072e-9
1.750, 8.115e-9
1.760, 8.158e-9
1.770, 8.192e-9
1.780, 8.257e-9
1.790, 8.269e-9
1.800, 8.275e-9
1.810, 8.266e-9
1.820, 8.306e-9
1.830, 8.349e-9
1.840, 8.398e-9
1.850, 8.456e-9
1.860, 8.463e-9
1.870, 8.420e-9
1.880, 8.435e-9
1.890, 8.447e-9
1.900, 8.447e-9
1.910, 8.499e-9
1.920, 8.552e-9
1.930, 8.564e-9
1.940, 8.552e-9
1.950, 8.583e-9
1.960, 8.619e-9
1.970, 8.610e-9
1.980, 8.616e-9
1.990, 8.687e-9
