# Supplementary material for: An Insulin-Modified pH-Responsive Nanopipette Based on Ion Current Rectification
Source: Sensors (Basel). 2024 Jun 30;24(13):4264. doi: 10.3390/s24134264 (PMC11244478; doi:10.3390/s24134264)
Supplement: Supplementary file 1 [file sensors-24-04264-s001.zip › Selectivity/5 nacl.txt]

Aug. 5, 2023   13:33:45
Linear Sweep Voltammetry
File: s:\Data Source:  Experiment
Instrument Model:  CHI830D
Header: 
Note: 

Init E (V) = -2
Final E (V) = 2
Scan Rate (V/s) = 0.5
Sample Interval (V) = 0.01
Quiet Time (sec) = 2
Sensitivity (A/V) = 1e-7


Potential/V, Current/A

-2.000, -3.839e-8
-1.990, -3.816e-8
-1.980, -3.799e-8
-1.970, -3.781e-8
-1.960, -3.762e-8
-1.950, -3.742e-8
-1.940, -3.727e-8
-1.930, -3.714e-8
-1.920, -3.696e-8
-1.910, -3.677e-8
-1.900, -3.654e-8
-1.890, -3.632e-8
-1.880, -3.613e-8
-1.870, -3.592e-8
-1.860, -3.570e-8
-1.850, -3.552e-8
-1.840, -3.532e-8
-1.830, -3.518e-8
-1.820, -3.505e-8
-1.810, -3.488e-8
-1.800, -3.471e-8
-1.790, -3.445e-8
-1.780, -3.425e-8
-1.770, -3.405e-8
-1.760, -3.388e-8
-1.750, -3.375e-8
-1.740, -3.350e-8
-1.730, -3.335e-8
-1.720, -3.312e-8
-1.710, -3.290e-8
-1.700, -3.266e-8
-1.690, -3.241e-8
-1.680, -3.218e-8
-1.670, -3.197e-8
-1.660, -3.181e-8
-1.650, -3.163e-8
-1.640, -3.145e-8
-1.630, -3.122e-8
-1.620, -3.108e-8
-1.610, -3.095e-8
-1.600, -3.080e-8
-1.590, -3.052e-8
-1.580, -3.028e-8
-1.570, -3.009e-8
-1.560, -2.985e-8
-1.550, -2.963e-8
-1.540, -2.935e-8
-1.530, -2.912e-8
-1.520, -2.895e-8
-1.510, -2.882e-8
-1.500, -2.868e-8
-1.490, -2.847e-8
-1.480, -2.826e-8
-1.470, -2.808e-8
-1.460, -2.791e-8
-1.450, -2.770e-8
-1.440, -2.749e-8
-1.430, -2.725e-8
-1.420, -2.700e-8
-1.410, -2.678e-8
-1.400, -2.664e-8
-1.390, -2.646e-8
-1.380, -2.629e-8
-1.370, -2.607e-8
-1.360, -2.590e-8
-1.350, -2.571e-8
-1.340, -2.550e-8
-1.330, -2.529e-8
-1.320, -2.510e-8
-1.310, -2.485e-8
-1.300, -2.468e-8
-1.290, -2.447e-8
-1.280, -2.427e-8
-1.270, -2.408e-8
-1.260, -2.385e-8
-1.250, -2.364e-8
-1.240, -2.342e-8
-1.230, -2.321e-8
-1.220, -2.307e-8
-1.210, -2.293e-8
-1.200, -2.278e-8
-1.190, -2.257e-8
-1.180, -2.236e-8
-1.170, -2.218e-8
-1.160, -2.198e-8
-1.150, -2.178e-8
-1.140, -2.154e-8
-1.130, -2.131e-8
-1.120, -2.104e-8
-1.110, -2.088e-8
-1.100, -2.070e-8
-1.090, -2.051e-8
-1.080, -2.035e-8
-1.070, -2.015e-8
-1.060, -1.995e-8
-1.050, -1.977e-8
-1.040, -1.958e-8
-1.030, -1.937e-8
-1.020, -1.920e-8
-1.010, -1.891e-8
-1.000, -1.872e-8
-0.990, -1.849e-8
-0.980, -1.838e-8
-0.970, -1.830e-8
-0.960, -1.809e-8
-0.950, -1.787e-8
-0.940, -1.763e-8
-0.930, -1.744e-8
-0.920, -1.723e-8
-0.910, -1.699e-8
-0.900, -1.680e-8
-0.890, -1.655e-8
-0.880, -1.633e-8
-0.870, -1.607e-8
-0.860, -1.584e-8
-0.850, -1.566e-8
-0.840, -1.548e-8
-0.830, -1.530e-8
-0.820, -1.511e-8
-0.810, -1.491e-8
-0.800, -1.471e-8
-0.790, -1.450e-8
-0.780, -1.429e-8
-0.770, -1.407e-8
-0.760, -1.384e-8
-0.750, -1.364e-8
-0.740, -1.342e-8
-0.730, -1.323e-8
-0.720, -1.303e-8
-0.710, -1.283e-8
-0.700, -1.262e-8
-0.690, -1.240e-8
-0.680, -1.220e-8
-0.670, -1.204e-8
-0.660, -1.182e-8
-0.650, -1.162e-8
-0.640, -1.141e-8
-0.630, -1.119e-8
-0.620, -1.100e-8
-0.610, -1.079e-8
-0.600, -1.059e-8
-0.590, -1.040e-8
-0.580, -1.019e-8
-0.570, -9.995e-9
-0.560, -9.774e-9
-0.550, -9.580e-9
-0.540, -9.380e-9
-0.530, -9.162e-9
-0.520, -8.962e-9
-0.510, -8.755e-9
-0.500, -8.565e-9
-0.490, -8.377e-9
-0.480, -8.190e-9
-0.470, -7.993e-9
-0.460, -7.796e-9
-0.450, -7.608e-9
-0.440, -7.408e-9
-0.430, -7.215e-9
-0.420, -7.012e-9
-0.410, -6.821e-9
-0.400, -6.621e-9
-0.390, -6.436e-9
-0.380, -6.243e-9
-0.370, -6.046e-9
-0.360, -5.849e-9
-0.350, -5.649e-9
-0.340, -5.461e-9
-0.330, -5.274e-9
-0.320, -5.083e-9
-0.310, -4.898e-9
-0.300, -4.717e-9
-0.290, -4.533e-9
-0.280, -4.348e-9
-0.270, -4.173e-9
-0.260, -3.988e-9
-0.250, -3.822e-9
-0.240, -3.641e-9
-0.230, -3.462e-9
-0.220, -3.287e-9
-0.210, -3.121e-9
-0.200, -2.942e-9
-0.190, -2.782e-9
-0.180, -2.616e-9
-0.170, -2.459e-9
-0.160, -2.303e-9
-0.150, -2.140e-9
-0.140, -1.983e-9
-0.130, -1.820e-9
-0.120, -1.660e-9
-0.110, -1.515e-9
-0.100, -1.368e-9
-0.090, -1.223e-9
-0.080, -1.081e-9
-0.070, -9.431e-10
-0.060, -7.985e-10
-0.050, -6.693e-10
-0.040, -5.402e-10
-0.030, -4.140e-10
-0.020, -2.880e-10
-0.010, -1.711e-10
-0.000, -5.116e-11
0.010, 7.499e-11
0.020, 1.980e-10
0.030, 3.118e-10
0.040, 4.287e-10
0.050, 5.395e-10
0.060, 6.533e-10
0.070, 7.517e-10
0.080, 8.532e-10
0.090, 9.577e-10
0.100, 1.053e-9
0.110, 1.145e-9
0.120, 1.241e-9
0.130, 1.330e-9
0.140, 1.419e-9
0.150, 1.502e-9
0.160, 1.591e-9
0.170, 1.678e-9
0.180, 1.754e-9
0.190, 1.847e-9
0.200, 1.914e-9
0.210, 2.000e-9
0.220, 2.074e-9
0.230, 2.148e-9
0.240, 2.216e-9
0.250, 2.290e-9
0.260, 2.360e-9
0.270, 2.425e-9
0.280, 2.489e-9
0.290, 2.557e-9
0.300, 2.616e-9
0.310, 2.674e-9
0.320, 2.736e-9
0.330, 2.797e-9
0.340, 2.855e-9
0.350, 2.914e-9
0.360, 2.960e-9
0.370, 3.018e-9
0.380, 3.062e-9
0.390, 3.120e-9
0.400, 3.166e-9
0.410, 3.212e-9
0.420, 3.274e-9
0.430, 3.314e-9
0.440, 3.363e-9
0.450, 3.400e-9
0.460, 3.446e-9
0.470, 3.483e-9
0.480, 3.514e-9
0.490, 3.560e-9
0.500, 3.612e-9
0.510, 3.668e-9
0.520, 3.723e-9
0.530, 3.766e-9
0.540, 3.818e-9
0.550, 3.858e-9
0.560, 3.886e-9
0.570, 3.935e-9
0.580, 4.021e-9
0.590, 4.064e-9
0.600, 4.113e-9
0.610, 4.169e-9
0.620, 4.261e-9
0.630, 4.307e-9
0.640, 4.347e-9
0.650, 4.400e-9
0.660, 4.449e-9
0.670, 4.467e-9
0.680, 4.513e-9
0.690, 4.596e-9
0.700, 4.639e-9
0.710, 4.683e-9
0.720, 4.726e-9
0.730, 4.790e-9
0.740, 4.830e-9
0.750, 4.879e-9
0.760, 4.953e-9
0.770, 4.944e-9
0.780, 5.008e-9
0.790, 5.045e-9
0.800, 5.070e-9
0.810, 5.082e-9
0.820, 5.107e-9
0.830, 5.162e-9
0.840, 5.171e-9
0.850, 5.270e-9
0.860, 5.356e-9
0.870, 5.384e-9
0.880, 5.433e-9
0.890, 5.507e-9
0.900, 5.516e-9
0.910, 5.531e-9
0.920, 5.596e-9
0.930, 5.651e-9
0.940, 5.685e-9
0.950, 5.731e-9
0.960, 5.774e-9
0.970, 5.821e-9
0.980, 5.845e-9
0.990, 5.885e-9
1.000, 5.919e-9
1.010, 5.907e-9
1.020, 5.910e-9
1.030, 5.974e-9
1.040, 6.017e-9
1.050, 6.063e-9
1.060, 6.110e-9
1.070, 6.162e-9
1.080, 6.202e-9
1.090, 6.242e-9
1.100, 6.257e-9
1.110, 6.257e-9
1.120, 6.288e-9
1.130, 6.316e-9
1.140, 6.368e-9
1.150, 6.417e-9
1.160, 6.439e-9
1.170, 6.479e-9
1.180, 6.525e-9
1.190, 6.519e-9
1.200, 6.549e-9
1.210, 6.580e-9
1.220, 6.626e-9
1.230, 6.669e-9
1.240, 6.706e-9
1.250, 6.746e-9
1.260, 6.774e-9
1.270, 6.792e-9
1.280, 6.848e-9
1.290, 6.879e-9
1.300, 6.909e-9
1.310, 6.931e-9
1.320, 6.971e-9
1.330, 7.008e-9
1.340, 7.035e-9
1.350, 7.085e-9
1.360, 7.100e-9
1.370, 7.134e-9
1.380, 7.158e-9
1.390, 7.214e-9
1.400, 7.220e-9
1.410, 7.238e-9
1.420, 7.235e-9
1.430, 7.266e-9
1.440, 7.312e-9
1.450, 7.368e-9
1.460, 7.401e-9
1.470, 7.441e-9
1.480, 7.469e-9
1.490, 7.484e-9
1.500, 7.521e-9
1.510, 7.564e-9
1.520, 7.577e-9
1.530, 7.687e-9
1.540, 7.706e-9
1.550, 7.715e-9
1.560, 7.746e-9
1.570, 7.764e-9
1.580, 7.764e-9
1.590, 7.807e-9
1.600, 7.740e-9
1.610, 7.780e-9
1.620, 7.826e-9
1.630, 7.863e-9
1.640, 7.860e-9
1.650, 7.887e-9
1.660, 7.921e-9
1.670, 7.946e-9
1.680, 8.001e-9
1.690, 8.026e-9
1.700, 8.044e-9
1.710, 8.020e-9
1.720, 8.007e-9
1.730, 8.020e-9
1.740, 8.023e-9
1.750, 8.069e-9
1.760, 8.109e-9
1.770, 8.133e-9
1.780, 8.189e-9
1.790, 8.275e-9
1.800, 8.281e-9
1.810, 8.281e-9
1.820, 8.309e-9
1.830, 8.327e-9
1.840, 8.383e-9
1.850, 8.401e-9
1.860, 8.438e-9
1.870, 8.466e-9
1.880, 8.472e-9
1.890, 8.521e-9
1.900, 8.527e-9
1.910, 8.518e-9
1.920, 8.561e-9
1.930, 8.601e-9
1.940, 8.641e-9
1.950, 8.666e-9
1.960, 8.681e-9
1.970, 8.650e-9
1.980, 8.687e-9
1.990, 8.715e-9
