# Supplementary material for: An Insulin-Modified pH-Responsive Nanopipette Based on Ion Current Rectification
Source: Sensors (Basel). 2024 Jun 30;24(13):4264. doi: 10.3390/s24134264 (PMC11244478; doi:10.3390/s24134264)
Supplement: Supplementary file 1 [file sensors-24-04264-s001.zip › Selectivity/5 nahco3.txt]

Aug. 5, 2023   13:34:05
Linear Sweep Voltammetry
File: s:\Data Source:  Experiment
Instrument Model:  CHI830D
Header: 
Note: 

Init E (V) = -2
Final E (V) = 2
Scan Rate (V/s) = 0.5
Sample Interval (V) = 0.01
Quiet Time (sec) = 2
Sensitivity (A/V) = 1e-7

Ep = 1.870V
ip = 1.205e-10A
Ah = 3.504e-11C

Potential/V, Current/A

-2.000, -3.850e-8
-1.990, -3.837e-8
-1.980, -3.812e-8
-1.970, -3.797e-8
-1.960, -3.792e-8
-1.950, -3.784e-8
-1.940, -3.776e-8
-1.930, -3.755e-8
-1.920, -3.732e-8
-1.910, -3.710e-8
-1.900, -3.688e-8
-1.890, -3.663e-8
-1.880, -3.644e-8
-1.870, -3.631e-8
-1.860, -3.600e-8
-1.850, -3.591e-8
-1.840, -3.573e-8
-1.830, -3.551e-8
-1.820, -3.522e-8
-1.810, -3.495e-8
-1.800, -3.472e-8
-1.790, -3.450e-8
-1.780, -3.428e-8
-1.770, -3.405e-8
-1.760, -3.394e-8
-1.750, -3.376e-8
-1.740, -3.367e-8
-1.730, -3.344e-8
-1.720, -3.322e-8
-1.710, -3.287e-8
-1.700, -3.253e-8
-1.690, -3.234e-8
-1.680, -3.209e-8
-1.670, -3.188e-8
-1.660, -3.172e-8
-1.650, -3.151e-8
-1.640, -3.131e-8
-1.630, -3.113e-8
-1.620, -3.093e-8
-1.610, -3.070e-8
-1.600, -3.052e-8
-1.590, -3.035e-8
-1.580, -3.014e-8
-1.570, -2.996e-8
-1.560, -2.978e-8
-1.550, -2.958e-8
-1.540, -2.937e-8
-1.530, -2.912e-8
-1.520, -2.896e-8
-1.510, -2.876e-8
-1.500, -2.856e-8
-1.490, -2.838e-8
-1.480, -2.819e-8
-1.470, -2.804e-8
-1.460, -2.786e-8
-1.450, -2.771e-8
-1.440, -2.751e-8
-1.430, -2.729e-8
-1.420, -2.707e-8
-1.410, -2.686e-8
-1.400, -2.657e-8
-1.390, -2.635e-8
-1.380, -2.612e-8
-1.370, -2.593e-8
-1.360, -2.577e-8
-1.350, -2.558e-8
-1.340, -2.541e-8
-1.330, -2.522e-8
-1.320, -2.502e-8
-1.310, -2.482e-8
-1.300, -2.458e-8
-1.290, -2.432e-8
-1.280, -2.408e-8
-1.270, -2.390e-8
-1.260, -2.381e-8
-1.250, -2.367e-8
-1.240, -2.353e-8
-1.230, -2.336e-8
-1.220, -2.318e-8
-1.210, -2.296e-8
-1.200, -2.270e-8
-1.190, -2.246e-8
-1.180, -2.225e-8
-1.170, -2.202e-8
-1.160, -2.184e-8
-1.150, -2.165e-8
-1.140, -2.139e-8
-1.130, -2.121e-8
-1.120, -2.102e-8
-1.110, -2.085e-8
-1.100, -2.067e-8
-1.090, -2.040e-8
-1.080, -2.020e-8
-1.070, -1.997e-8
-1.060, -1.975e-8
-1.050, -1.961e-8
-1.040, -1.949e-8
-1.030, -1.925e-8
-1.020, -1.901e-8
-1.010, -1.879e-8
-1.000, -1.857e-8
-0.990, -1.836e-8
-0.980, -1.811e-8
-0.970, -1.789e-8
-0.960, -1.769e-8
-0.950, -1.751e-8
-0.940, -1.730e-8
-0.930, -1.708e-8
-0.920, -1.691e-8
-0.910, -1.672e-8
-0.900, -1.652e-8
-0.890, -1.628e-8
-0.880, -1.605e-8
-0.870, -1.583e-8
-0.860, -1.563e-8
-0.850, -1.545e-8
-0.840, -1.527e-8
-0.830, -1.506e-8
-0.820, -1.486e-8
-0.810, -1.464e-8
-0.800, -1.441e-8
-0.790, -1.420e-8
-0.780, -1.400e-8
-0.770, -1.379e-8
-0.760, -1.359e-8
-0.750, -1.338e-8
-0.740, -1.322e-8
-0.730, -1.301e-8
-0.720, -1.281e-8
-0.710, -1.262e-8
-0.700, -1.242e-8
-0.690, -1.223e-8
-0.680, -1.202e-8
-0.670, -1.181e-8
-0.660, -1.161e-8
-0.650, -1.141e-8
-0.640, -1.122e-8
-0.630, -1.101e-8
-0.620, -1.082e-8
-0.610, -1.063e-8
-0.600, -1.043e-8
-0.590, -1.024e-8
-0.580, -1.004e-8
-0.570, -9.844e-9
-0.560, -9.626e-9
-0.550, -9.429e-9
-0.540, -9.232e-9
-0.530, -9.032e-9
-0.520, -8.842e-9
-0.510, -8.660e-9
-0.500, -8.463e-9
-0.490, -8.263e-9
-0.480, -8.067e-9
-0.470, -7.879e-9
-0.460, -7.682e-9
-0.450, -7.473e-9
-0.440, -7.282e-9
-0.430, -7.095e-9
-0.420, -6.901e-9
-0.410, -6.713e-9
-0.400, -6.519e-9
-0.390, -6.329e-9
-0.380, -6.144e-9
-0.370, -5.957e-9
-0.360, -5.769e-9
-0.350, -5.572e-9
-0.340, -5.384e-9
-0.330, -5.206e-9
-0.320, -5.022e-9
-0.310, -4.837e-9
-0.300, -4.659e-9
-0.290, -4.480e-9
-0.280, -4.299e-9
-0.270, -4.123e-9
-0.260, -3.951e-9
-0.250, -3.773e-9
-0.240, -3.597e-9
-0.230, -3.428e-9
-0.220, -3.262e-9
-0.210, -3.084e-9
-0.200, -2.915e-9
-0.190, -2.758e-9
-0.180, -2.589e-9
-0.170, -2.429e-9
-0.160, -2.272e-9
-0.150, -2.112e-9
-0.140, -1.955e-9
-0.130, -1.798e-9
-0.120, -1.638e-9
-0.110, -1.488e-9
-0.100, -1.340e-9
-0.090, -1.201e-9
-0.080, -1.042e-9
-0.070, -9.061e-10
-0.060, -7.831e-10
-0.050, -6.509e-10
-0.040, -5.155e-10
-0.030, -3.986e-10
-0.020, -2.818e-10
-0.010, -1.711e-10
-0.000, -4.491e-11
0.010, 8.112e-11
0.020, 1.980e-10
0.030, 2.964e-10
0.040, 4.011e-10
0.050, 5.210e-10
0.060, 6.501e-10
0.070, 7.455e-10
0.080, 8.378e-10
0.090, 9.362e-10
0.100, 1.019e-9
0.110, 1.124e-9
0.120, 1.265e-9
0.130, 1.318e-9
0.140, 1.394e-9
0.150, 1.490e-9
0.160, 1.576e-9
0.170, 1.656e-9
0.180, 1.742e-9
0.190, 1.822e-9
0.200, 1.902e-9
0.210, 1.994e-9
0.220, 2.080e-9
0.230, 2.160e-9
0.240, 2.228e-9
0.250, 2.299e-9
0.260, 2.373e-9
0.270, 2.437e-9
0.280, 2.489e-9
0.290, 2.554e-9
0.300, 2.609e-9
0.310, 2.668e-9
0.320, 2.748e-9
0.330, 2.831e-9
0.340, 2.914e-9
0.350, 2.982e-9
0.360, 3.052e-9
0.370, 3.114e-9
0.380, 3.178e-9
0.390, 3.222e-9
0.400, 3.277e-9
0.410, 3.335e-9
0.420, 3.388e-9
0.430, 3.446e-9
0.440, 3.483e-9
0.450, 3.538e-9
0.460, 3.594e-9
0.470, 3.643e-9
0.480, 3.677e-9
0.490, 3.732e-9
0.500, 3.787e-9
0.510, 3.834e-9
0.520, 3.874e-9
0.530, 3.929e-9
0.540, 4.015e-9
0.550, 4.181e-9
0.560, 4.332e-9
0.570, 4.403e-9
0.580, 4.353e-9
0.590, 4.387e-9
0.600, 4.381e-9
0.610, 4.387e-9
0.620, 4.406e-9
0.630, 4.446e-9
0.640, 4.467e-9
0.650, 4.510e-9
0.660, 4.569e-9
0.670, 4.639e-9
0.680, 4.698e-9
0.690, 4.759e-9
0.700, 4.799e-9
0.710, 4.827e-9
0.720, 4.879e-9
0.730, 4.929e-9
0.740, 4.996e-9
0.750, 5.024e-9
0.760, 5.027e-9
0.770, 5.073e-9
0.780, 5.122e-9
0.790, 5.162e-9
0.800, 5.196e-9
0.810, 5.205e-9
0.820, 5.264e-9
0.830, 5.304e-9
0.840, 5.405e-9
0.850, 5.415e-9
0.860, 5.427e-9
0.870, 5.476e-9
0.880, 5.504e-9
0.890, 5.534e-9
0.900, 5.577e-9
0.910, 5.630e-9
0.920, 5.664e-9
0.930, 5.694e-9
0.940, 5.725e-9
0.950, 5.765e-9
0.960, 5.814e-9
0.970, 5.833e-9
0.980, 5.876e-9
0.990, 5.907e-9
1.000, 5.965e-9
1.010, 6.036e-9
1.020, 6.094e-9
1.030, 6.122e-9
1.040, 6.128e-9
1.050, 6.146e-9
1.060, 6.186e-9
1.070, 6.156e-9
1.080, 6.180e-9
1.090, 6.248e-9
1.100, 6.270e-9
1.110, 6.343e-9
1.120, 6.405e-9
1.130, 6.430e-9
1.140, 6.473e-9
1.150, 6.509e-9
1.160, 6.513e-9
1.170, 6.546e-9
1.180, 6.559e-9
1.190, 6.602e-9
1.200, 6.654e-9
1.210, 6.713e-9
1.220, 6.716e-9
1.230, 6.768e-9
1.240, 6.820e-9
1.250, 6.848e-9
1.260, 6.894e-9
1.270, 6.912e-9
1.280, 6.925e-9
1.290, 6.946e-9
1.300, 6.983e-9
1.310, 7.005e-9
1.320, 7.045e-9
1.330, 7.078e-9
1.340, 7.082e-9
1.350, 7.097e-9
1.360, 7.180e-9
1.370, 7.211e-9
1.380, 7.288e-9
1.390, 7.300e-9
1.400, 7.315e-9
1.410, 7.322e-9
1.420, 7.325e-9
1.430, 7.251e-9
1.440, 7.201e-9
1.450, 7.208e-9
1.460, 7.217e-9
1.470, 7.254e-9
1.480, 7.331e-9
1.490, 7.408e-9
1.500, 7.466e-9
1.510, 7.494e-9
1.520, 7.521e-9
1.530, 7.546e-9
1.540, 7.432e-9
1.550, 7.383e-9
1.560, 7.475e-9
1.570, 7.558e-9
1.580, 7.589e-9
1.590, 7.598e-9
1.600, 7.666e-9
1.610, 7.691e-9
1.620, 7.731e-9
1.630, 7.795e-9
1.640, 7.878e-9
1.650, 7.955e-9
1.660, 7.995e-9
1.670, 7.958e-9
1.680, 7.924e-9
1.690, 7.961e-9
1.700, 8.026e-9
1.710, 8.053e-9
1.720, 8.060e-9
1.730, 8.066e-9
1.740, 8.069e-9
1.750, 8.081e-9
1.760, 8.075e-9
1.770, 8.063e-9
1.780, 8.081e-9
1.790, 8.072e-9
1.800, 8.097e-9
1.810, 8.133e-9
1.820, 8.112e-9
1.830, 8.100e-9
1.840, 8.093e-9
1.850, 8.106e-9
1.860, 8.124e-9
1.870, 8.167e-9
1.880, 8.213e-9
1.890, 8.253e-9
1.900, 8.281e-9
1.910, 8.290e-9
1.920, 8.318e-9
1.930, 8.324e-9
1.940, 8.290e-9
1.950, 8.318e-9
1.960, 8.315e-9
1.970, 8.349e-9
1.980, 8.367e-9
1.990, 8.386e-9
