# Supplementary material for: An Insulin-Modified pH-Responsive Nanopipette Based on Ion Current Rectification
Source: Sensors (Basel). 2024 Jun 30;24(13):4264. doi: 10.3390/s24134264 (PMC11244478; doi:10.3390/s24134264)
Supplement: Supplementary file 1 [file sensors-24-04264-s001.zip › Selectivity/5 nh4cl.txt]

Aug. 5, 2023   13:34:39
Linear Sweep Voltammetry
File: s:\Data Source:  Experiment
Instrument Model:  CHI830D
Header: 
Note: 

Init E (V) = -2
Final E (V) = 2
Scan Rate (V/s) = 0.5
Sample Interval (V) = 0.01
Quiet Time (sec) = 2
Sensitivity (A/V) = 1e-7

Ep = 1.410V
ip = 2.092e-10A
Ah = 4.980e-11C

Potential/V, Current/A

-2.000, -3.892e-8
-1.990, -3.866e-8
-1.980, -3.855e-8
-1.970, -3.839e-8
-1.960, -3.823e-8
-1.950, -3.805e-8
-1.940, -3.787e-8
-1.930, -3.770e-8
-1.920, -3.756e-8
-1.910, -3.738e-8
-1.900, -3.717e-8
-1.890, -3.691e-8
-1.880, -3.675e-8
-1.870, -3.660e-8
-1.860, -3.643e-8
-1.850, -3.624e-8
-1.840, -3.605e-8
-1.830, -3.582e-8
-1.820, -3.567e-8
-1.810, -3.542e-8
-1.800, -3.525e-8
-1.790, -3.503e-8
-1.780, -3.488e-8
-1.770, -3.463e-8
-1.760, -3.444e-8
-1.750, -3.426e-8
-1.740, -3.405e-8
-1.730, -3.384e-8
-1.720, -3.362e-8
-1.710, -3.346e-8
-1.700, -3.323e-8
-1.690, -3.307e-8
-1.680, -3.288e-8
-1.670, -3.265e-8
-1.660, -3.242e-8
-1.650, -3.228e-8
-1.640, -3.206e-8
-1.630, -3.181e-8
-1.620, -3.158e-8
-1.610, -3.143e-8
-1.600, -3.121e-8
-1.590, -3.105e-8
-1.580, -3.084e-8
-1.570, -3.064e-8
-1.560, -3.042e-8
-1.550, -3.026e-8
-1.540, -3.006e-8
-1.530, -2.985e-8
-1.520, -2.962e-8
-1.510, -2.942e-8
-1.500, -2.922e-8
-1.490, -2.903e-8
-1.480, -2.884e-8
-1.470, -2.862e-8
-1.460, -2.838e-8
-1.450, -2.817e-8
-1.440, -2.800e-8
-1.430, -2.782e-8
-1.420, -2.763e-8
-1.410, -2.740e-8
-1.400, -2.722e-8
-1.390, -2.702e-8
-1.380, -2.678e-8
-1.370, -2.654e-8
-1.360, -2.639e-8
-1.350, -2.617e-8
-1.340, -2.596e-8
-1.330, -2.575e-8
-1.320, -2.556e-8
-1.310, -2.534e-8
-1.300, -2.516e-8
-1.290, -2.494e-8
-1.280, -2.474e-8
-1.270, -2.453e-8
-1.260, -2.432e-8
-1.250, -2.412e-8
-1.240, -2.390e-8
-1.230, -2.367e-8
-1.220, -2.346e-8
-1.210, -2.326e-8
-1.200, -2.307e-8
-1.190, -2.287e-8
-1.180, -2.265e-8
-1.170, -2.241e-8
-1.160, -2.223e-8
-1.150, -2.202e-8
-1.140, -2.181e-8
-1.130, -2.159e-8
-1.120, -2.140e-8
-1.110, -2.121e-8
-1.100, -2.101e-8
-1.090, -2.080e-8
-1.080, -2.058e-8
-1.070, -2.037e-8
-1.060, -2.016e-8
-1.050, -1.994e-8
-1.040, -1.972e-8
-1.030, -1.952e-8
-1.020, -1.931e-8
-1.010, -1.910e-8
-1.000, -1.890e-8
-0.990, -1.869e-8
-0.980, -1.847e-8
-0.970, -1.827e-8
-0.960, -1.808e-8
-0.950, -1.788e-8
-0.940, -1.767e-8
-0.930, -1.746e-8
-0.920, -1.724e-8
-0.910, -1.705e-8
-0.900, -1.684e-8
-0.890, -1.659e-8
-0.880, -1.638e-8
-0.870, -1.620e-8
-0.860, -1.598e-8
-0.850, -1.578e-8
-0.840, -1.557e-8
-0.830, -1.537e-8
-0.820, -1.515e-8
-0.810, -1.490e-8
-0.800, -1.467e-8
-0.790, -1.445e-8
-0.780, -1.427e-8
-0.770, -1.407e-8
-0.760, -1.388e-8
-0.750, -1.368e-8
-0.740, -1.346e-8
-0.730, -1.325e-8
-0.720, -1.306e-8
-0.710, -1.286e-8
-0.700, -1.265e-8
-0.690, -1.246e-8
-0.680, -1.225e-8
-0.670, -1.204e-8
-0.660, -1.183e-8
-0.650, -1.163e-8
-0.640, -1.142e-8
-0.630, -1.122e-8
-0.620, -1.103e-8
-0.610, -1.081e-8
-0.600, -1.061e-8
-0.590, -1.040e-8
-0.580, -1.020e-8
-0.570, -1.000e-8
-0.560, -9.798e-9
-0.550, -9.595e-9
-0.540, -9.398e-9
-0.530, -9.198e-9
-0.520, -9.011e-9
-0.510, -8.814e-9
-0.500, -8.614e-9
-0.490, -8.408e-9
-0.480, -8.217e-9
-0.470, -8.008e-9
-0.460, -7.820e-9
-0.450, -7.599e-9
-0.440, -7.390e-9
-0.430, -7.196e-9
-0.420, -7.002e-9
-0.410, -6.827e-9
-0.400, -6.658e-9
-0.390, -6.486e-9
-0.380, -6.295e-9
-0.370, -6.117e-9
-0.360, -5.923e-9
-0.350, -5.744e-9
-0.340, -5.514e-9
-0.330, -5.301e-9
-0.320, -5.105e-9
-0.310, -4.917e-9
-0.300, -4.726e-9
-0.290, -4.517e-9
-0.280, -4.329e-9
-0.270, -4.151e-9
-0.260, -3.970e-9
-0.250, -3.797e-9
-0.240, -3.619e-9
-0.230, -3.447e-9
-0.220, -3.275e-9
-0.210, -3.105e-9
-0.200, -2.939e-9
-0.190, -2.742e-9
-0.180, -2.586e-9
-0.170, -2.401e-9
-0.160, -2.244e-9
-0.150, -2.186e-9
-0.140, -1.992e-9
-0.130, -1.853e-9
-0.120, -1.724e-9
-0.110, -1.549e-9
-0.100, -1.349e-9
-0.090, -1.201e-9
-0.080, -1.069e-9
-0.070, -9.278e-10
-0.060, -7.955e-10
-0.050, -6.601e-10
-0.040, -5.187e-10
-0.030, -3.895e-10
-0.020, -2.602e-10
-0.010, -1.342e-10
-0.000, -1.728e-11
0.010, 8.725e-11
0.020, 1.858e-10
0.030, 3.026e-10
0.040, 4.195e-10
0.050, 5.332e-10
0.060, 6.533e-10
0.070, 7.609e-10
0.080, 8.654e-10
0.090, 9.670e-10
0.100, 1.068e-9
0.110, 1.170e-9
0.120, 1.259e-9
0.130, 1.367e-9
0.140, 1.471e-9
0.150, 1.564e-9
0.160, 1.638e-9
0.170, 1.711e-9
0.180, 1.776e-9
0.190, 1.816e-9
0.200, 1.847e-9
0.210, 1.930e-9
0.220, 2.083e-9
0.230, 2.160e-9
0.240, 2.240e-9
0.250, 2.308e-9
0.260, 2.360e-9
0.270, 2.434e-9
0.280, 2.517e-9
0.290, 2.582e-9
0.300, 2.637e-9
0.310, 2.693e-9
0.320, 2.754e-9
0.330, 2.822e-9
0.340, 2.889e-9
0.350, 2.945e-9
0.360, 2.997e-9
0.370, 3.052e-9
0.380, 3.114e-9
0.390, 3.166e-9
0.400, 3.215e-9
0.410, 3.265e-9
0.420, 3.317e-9
0.430, 3.369e-9
0.440, 3.415e-9
0.450, 3.452e-9
0.460, 3.492e-9
0.470, 3.538e-9
0.480, 3.572e-9
0.490, 3.621e-9
0.500, 3.658e-9
0.510, 3.695e-9
0.520, 3.732e-9
0.530, 3.784e-9
0.540, 3.824e-9
0.550, 3.877e-9
0.560, 3.926e-9
0.570, 3.993e-9
0.580, 4.018e-9
0.590, 4.058e-9
0.600, 4.098e-9
0.610, 4.147e-9
0.620, 4.212e-9
0.630, 4.338e-9
0.640, 4.412e-9
0.650, 4.455e-9
0.660, 4.507e-9
0.670, 4.566e-9
0.680, 4.652e-9
0.690, 4.723e-9
0.700, 4.753e-9
0.710, 4.799e-9
0.720, 4.824e-9
0.730, 4.858e-9
0.740, 4.898e-9
0.750, 4.916e-9
0.760, 4.969e-9
0.770, 5.005e-9
0.780, 5.036e-9
0.790, 5.067e-9
0.800, 5.128e-9
0.810, 5.156e-9
0.820, 5.168e-9
0.830, 5.199e-9
0.840, 5.236e-9
0.850, 5.267e-9
0.860, 5.292e-9
0.870, 5.341e-9
0.880, 5.381e-9
0.890, 5.405e-9
0.900, 5.436e-9
0.910, 5.498e-9
0.920, 5.538e-9
0.930, 5.574e-9
0.940, 5.614e-9
0.950, 5.642e-9
0.960, 5.673e-9
0.970, 5.698e-9
0.980, 5.716e-9
0.990, 5.738e-9
1.000, 5.762e-9
1.010, 5.802e-9
1.020, 5.817e-9
1.030, 5.876e-9
1.040, 5.931e-9
1.050, 5.974e-9
1.060, 6.020e-9
1.070, 6.027e-9
1.080, 6.057e-9
1.090, 6.088e-9
1.100, 6.063e-9
1.110, 6.156e-9
1.120, 6.193e-9
1.130, 6.220e-9
1.140, 6.279e-9
1.150, 6.307e-9
1.160, 6.316e-9
1.170, 6.343e-9
1.180, 6.356e-9
1.190, 6.383e-9
1.200, 6.423e-9
1.210, 6.448e-9
1.220, 6.473e-9
1.230, 6.509e-9
1.240, 6.559e-9
1.250, 6.577e-9
1.260, 6.599e-9
1.270, 6.620e-9
1.280, 6.663e-9
1.290, 6.660e-9
1.300, 6.694e-9
1.310, 6.716e-9
1.320, 6.749e-9
1.330, 6.753e-9
1.340, 6.786e-9
1.350, 6.906e-9
1.360, 6.839e-9
1.370, 6.832e-9
1.380, 6.811e-9
1.390, 6.915e-9
1.400, 6.962e-9
1.410, 7.002e-9
1.420, 7.042e-9
1.430, 7.072e-9
1.440, 7.097e-9
1.450, 7.097e-9
1.460, 7.115e-9
1.470, 7.149e-9
1.480, 7.180e-9
1.490, 7.205e-9
1.500, 7.235e-9
1.510, 7.260e-9
1.520, 7.303e-9
1.530, 7.343e-9
1.540, 7.371e-9
1.550, 7.420e-9
1.560, 7.494e-9
1.570, 7.506e-9
1.580, 7.509e-9
1.590, 7.537e-9
1.600, 7.574e-9
1.610, 7.583e-9
1.620, 7.598e-9
1.630, 7.632e-9
1.640, 7.660e-9
1.650, 7.712e-9
1.660, 7.731e-9
1.670, 7.768e-9
1.680, 7.792e-9
1.690, 7.851e-9
1.700, 7.887e-9
1.710, 7.930e-9
1.720, 7.958e-9
1.730, 7.992e-9
1.740, 8.014e-9
1.750, 8.026e-9
1.760, 8.069e-9
1.770, 8.084e-9
1.780, 8.093e-9
1.790, 8.127e-9
1.800, 8.173e-9
1.810, 8.223e-9
1.820, 8.260e-9
1.830, 8.297e-9
1.840, 8.306e-9
1.850, 8.340e-9
1.860, 8.346e-9
1.870, 8.395e-9
1.880, 8.407e-9
1.890, 8.435e-9
1.900, 8.469e-9
1.910, 8.493e-9
1.920, 8.509e-9
1.930, 8.549e-9
1.940, 8.592e-9
1.950, 8.629e-9
1.960, 8.647e-9
1.970, 8.690e-9
1.980, 8.706e-9
1.990, 8.727e-9
