# Supplementary material for: An Insulin-Modified pH-Responsive Nanopipette Based on Ion Current Rectification
Source: Sensors (Basel). 2024 Jun 30;24(13):4264. doi: 10.3390/s24134264 (PMC11244478; doi:10.3390/s24134264)
Supplement: Supplementary file 1 [file sensors-24-04264-s001.zip › Selectivity/6 7.txt]

Aug. 5, 2023   14:03:31
Linear Sweep Voltammetry
File: s:\Data Source:  Experiment
Instrument Model:  CHI830D
Header: 
Note: 

Init E (V) = -2
Final E (V) = 2
Scan Rate (V/s) = 0.5
Sample Interval (V) = 0.01
Quiet Time (sec) = 2
Sensitivity (A/V) = 1e-7


Potential/V, Current/A

-2.000, -1.821e-7
-1.990, -1.811e-7
-1.980, -1.800e-7
-1.970, -1.789e-7
-1.960, -1.778e-7
-1.950, -1.768e-7
-1.940, -1.756e-7
-1.930, -1.745e-7
-1.920, -1.735e-7
-1.910, -1.724e-7
-1.900, -1.712e-7
-1.890, -1.701e-7
-1.880, -1.690e-7
-1.870, -1.680e-7
-1.860, -1.668e-7
-1.850, -1.656e-7
-1.840, -1.645e-7
-1.830, -1.633e-7
-1.820, -1.621e-7
-1.810, -1.610e-7
-1.800, -1.599e-7
-1.790, -1.587e-7
-1.780, -1.576e-7
-1.770, -1.565e-7
-1.760, -1.554e-7
-1.750, -1.542e-7
-1.740, -1.530e-7
-1.730, -1.519e-7
-1.720, -1.507e-7
-1.710, -1.495e-7
-1.700, -1.484e-7
-1.690, -1.472e-7
-1.680, -1.461e-7
-1.670, -1.450e-7
-1.660, -1.440e-7
-1.650, -1.428e-7
-1.640, -1.416e-7
-1.630, -1.405e-7
-1.620, -1.394e-7
-1.610, -1.383e-7
-1.600, -1.372e-7
-1.590, -1.361e-7
-1.580, -1.349e-7
-1.570, -1.338e-7
-1.560, -1.327e-7
-1.550, -1.316e-7
-1.540, -1.305e-7
-1.530, -1.294e-7
-1.520, -1.283e-7
-1.510, -1.273e-7
-1.500, -1.262e-7
-1.490, -1.251e-7
-1.480, -1.240e-7
-1.470, -1.229e-7
-1.460, -1.219e-7
-1.450, -1.208e-7
-1.440, -1.197e-7
-1.430, -1.186e-7
-1.420, -1.176e-7
-1.410, -1.166e-7
-1.400, -1.155e-7
-1.390, -1.145e-7
-1.380, -1.134e-7
-1.370, -1.123e-7
-1.360, -1.112e-7
-1.350, -1.102e-7
-1.340, -1.091e-7
-1.330, -1.081e-7
-1.320, -1.070e-7
-1.310, -1.060e-7
-1.300, -1.050e-7
-1.290, -1.040e-7
-1.280, -1.029e-7
-1.270, -1.019e-7
-1.260, -1.008e-7
-1.250, -9.981e-8
-1.240, -9.877e-8
-1.230, -9.776e-8
-1.220, -9.673e-8
-1.210, -9.569e-8
-1.200, -9.466e-8
-1.190, -9.367e-8
-1.180, -9.268e-8
-1.170, -9.168e-8
-1.160, -9.068e-8
-1.150, -8.969e-8
-1.140, -8.864e-8
-1.130, -8.764e-8
-1.120, -8.667e-8
-1.110, -8.571e-8
-1.100, -8.471e-8
-1.090, -8.373e-8
-1.080, -8.272e-8
-1.070, -8.176e-8
-1.060, -8.083e-8
-1.050, -7.988e-8
-1.040, -7.889e-8
-1.030, -7.794e-8
-1.020, -7.699e-8
-1.010, -7.603e-8
-1.000, -7.508e-8
-0.990, -7.414e-8
-0.980, -7.318e-8
-0.970, -7.224e-8
-0.960, -7.132e-8
-0.950, -7.039e-8
-0.940, -6.946e-8
-0.930, -6.855e-8
-0.920, -6.761e-8
-0.910, -6.669e-8
-0.900, -6.578e-8
-0.890, -6.488e-8
-0.880, -6.397e-8
-0.870, -6.305e-8
-0.860, -6.214e-8
-0.850, -6.124e-8
-0.840, -6.034e-8
-0.830, -5.948e-8
-0.820, -5.864e-8
-0.810, -5.774e-8
-0.800, -5.685e-8
-0.790, -5.598e-8
-0.780, -5.510e-8
-0.770, -5.423e-8
-0.760, -5.336e-8
-0.750, -5.249e-8
-0.740, -5.164e-8
-0.730, -5.078e-8
-0.720, -4.993e-8
-0.710, -4.910e-8
-0.700, -4.826e-8
-0.690, -4.742e-8
-0.680, -4.659e-8
-0.670, -4.576e-8
-0.660, -4.494e-8
-0.650, -4.412e-8
-0.640, -4.330e-8
-0.630, -4.248e-8
-0.620, -4.167e-8
-0.610, -4.088e-8
-0.600, -4.008e-8
-0.590, -3.927e-8
-0.580, -3.849e-8
-0.570, -3.770e-8
-0.560, -3.692e-8
-0.550, -3.614e-8
-0.540, -3.535e-8
-0.530, -3.458e-8
-0.520, -3.381e-8
-0.510, -3.304e-8
-0.500, -3.228e-8
-0.490, -3.152e-8
-0.480, -3.076e-8
-0.470, -3.002e-8
-0.460, -2.928e-8
-0.450, -2.854e-8
-0.440, -2.780e-8
-0.430, -2.707e-8
-0.420, -2.634e-8
-0.410, -2.562e-8
-0.400, -2.489e-8
-0.390, -2.418e-8
-0.380, -2.347e-8
-0.370, -2.276e-8
-0.360, -2.207e-8
-0.350, -2.138e-8
-0.340, -2.068e-8
-0.330, -1.999e-8
-0.320, -1.931e-8
-0.310, -1.863e-8
-0.300, -1.796e-8
-0.290, -1.729e-8
-0.280, -1.662e-8
-0.270, -1.597e-8
-0.260, -1.531e-8
-0.250, -1.466e-8
-0.240, -1.401e-8
-0.230, -1.337e-8
-0.220, -1.275e-8
-0.210, -1.212e-8
-0.200, -1.150e-8
-0.190, -1.088e-8
-0.180, -1.026e-8
-0.170, -9.654e-9
-0.160, -9.042e-9
-0.150, -8.442e-9
-0.140, -7.839e-9
-0.130, -7.248e-9
-0.120, -6.664e-9
-0.110, -6.092e-9
-0.100, -5.514e-9
-0.090, -4.938e-9
-0.080, -4.376e-9
-0.070, -3.816e-9
-0.060, -3.262e-9
-0.050, -2.712e-9
-0.040, -2.173e-9
-0.030, -1.632e-9
-0.020, -1.106e-9
-0.010, -5.802e-10
-0.000, -6.029e-11
0.010, 4.626e-10
0.020, 9.638e-10
0.030, 1.471e-9
0.040, 1.967e-9
0.050, 2.453e-9
0.060, 2.939e-9
0.070, 3.415e-9
0.080, 3.880e-9
0.090, 4.341e-9
0.100, 4.784e-9
0.110, 5.221e-9
0.120, 5.596e-9
0.130, 5.987e-9
0.140, 6.359e-9
0.150, 6.731e-9
0.160, 7.122e-9
0.170, 7.518e-9
0.180, 7.909e-9
0.190, 8.290e-9
0.200, 8.672e-9
0.210, 9.038e-9
0.220, 9.404e-9
0.230, 9.770e-9
0.240, 1.014e-8
0.250, 1.051e-8
0.260, 1.086e-8
0.270, 1.122e-8
0.280, 1.157e-8
0.290, 1.190e-8
0.300, 1.222e-8
0.310, 1.254e-8
0.320, 1.282e-8
0.330, 1.311e-8
0.340, 1.341e-8
0.350, 1.370e-8
0.360, 1.400e-8
0.370, 1.430e-8
0.380, 1.460e-8
0.390, 1.488e-8
0.400, 1.518e-8
0.410, 1.547e-8
0.420, 1.575e-8
0.430, 1.603e-8
0.440, 1.630e-8
0.450, 1.657e-8
0.460, 1.682e-8
0.470, 1.708e-8
0.480, 1.734e-8
0.490, 1.759e-8
0.500, 1.784e-8
0.510, 1.806e-8
0.520, 1.815e-8
0.530, 1.832e-8
0.540, 1.853e-8
0.550, 1.875e-8
0.560, 1.895e-8
0.570, 1.917e-8
0.580, 1.937e-8
0.590, 1.959e-8
0.600, 1.980e-8
0.610, 2.000e-8
0.620, 2.021e-8
0.630, 2.042e-8
0.640, 2.063e-8
0.650, 2.085e-8
0.660, 2.104e-8
0.670, 2.124e-8
0.680, 2.143e-8
0.690, 2.161e-8
0.700, 2.180e-8
0.710, 2.199e-8
0.720, 2.217e-8
0.730, 2.235e-8
0.740, 2.251e-8
0.750, 2.268e-8
0.760, 2.286e-8
0.770, 2.303e-8
0.780, 2.320e-8
0.790, 2.336e-8
0.800, 2.352e-8
0.810, 2.367e-8
0.820, 2.382e-8
0.830, 2.397e-8
0.840, 2.413e-8
0.850, 2.428e-8
0.860, 2.443e-8
0.870, 2.456e-8
0.880, 2.469e-8
0.890, 2.484e-8
0.900, 2.498e-8
0.910, 2.513e-8
0.920, 2.527e-8
0.930, 2.542e-8
0.940, 2.555e-8
0.950, 2.571e-8
0.960, 2.591e-8
0.970, 2.619e-8
0.980, 2.657e-8
0.990, 2.696e-8
1.000, 2.726e-8
1.010, 2.751e-8
1.020, 2.774e-8
1.030, 2.791e-8
1.040, 2.810e-8
1.050, 2.827e-8
1.060, 2.842e-8
1.070, 2.857e-8
1.080, 2.873e-8
1.090, 2.887e-8
1.100, 2.903e-8
1.110, 2.919e-8
1.120, 2.932e-8
1.130, 2.944e-8
1.140, 2.958e-8
1.150, 2.971e-8
1.160, 2.983e-8
1.170, 2.994e-8
1.180, 3.006e-8
1.190, 3.018e-8
1.200, 3.029e-8
1.210, 3.040e-8
1.220, 3.052e-8
1.230, 3.063e-8
1.240, 3.076e-8
1.250, 3.088e-8
1.260, 3.096e-8
1.270, 3.105e-8
1.280, 3.113e-8
1.290, 3.124e-8
1.300, 3.131e-8
1.310, 3.140e-8
1.320, 3.150e-8
1.330, 3.159e-8
1.340, 3.168e-8
1.350, 3.178e-8
1.360, 3.186e-8
1.370, 3.193e-8
1.380, 3.202e-8
1.390, 3.210e-8
1.400, 3.220e-8
1.410, 3.226e-8
1.420, 3.235e-8
1.430, 3.244e-8
1.440, 3.246e-8
1.450, 3.253e-8
1.460, 3.262e-8
1.470, 3.271e-8
1.480, 3.275e-8
1.490, 3.279e-8
1.500, 3.289e-8
1.510, 3.298e-8
1.520, 3.304e-8
1.530, 3.311e-8
1.540, 3.316e-8
1.550, 3.323e-8
1.560, 3.327e-8
1.570, 3.333e-8
1.580, 3.339e-8
1.590, 3.344e-8
1.600, 3.350e-8
1.610, 3.355e-8
1.620, 3.361e-8
1.630, 3.366e-8
1.640, 3.373e-8
1.650, 3.376e-8
1.660, 3.384e-8
1.670, 3.389e-8
1.680, 3.396e-8
1.690, 3.401e-8
1.700, 3.403e-8
1.710, 3.409e-8
1.720, 3.414e-8
1.730, 3.423e-8
1.740, 3.420e-8
1.750, 3.414e-8
1.760, 3.413e-8
1.770, 3.424e-8
1.780, 3.428e-8
1.790, 3.432e-8
1.800, 3.430e-8
1.810, 3.434e-8
1.820, 3.440e-8
1.830, 3.444e-8
1.840, 3.444e-8
1.850, 3.448e-8
1.860, 3.450e-8
1.870, 3.454e-8
1.880, 3.458e-8
1.890, 3.455e-8
1.900, 3.456e-8
1.910, 3.459e-8
1.920, 3.463e-8
1.930, 3.463e-8
1.940, 3.470e-8
1.950, 3.470e-8
1.960, 3.475e-8
1.970, 3.480e-8
1.980, 3.482e-8
1.990, 3.482e-8
