# Supplementary material for: An Insulin-Modified pH-Responsive Nanopipette Based on Ion Current Rectification
Source: Sensors (Basel). 2024 Jun 30;24(13):4264. doi: 10.3390/s24134264 (PMC11244478; doi:10.3390/s24134264)
Supplement: Supplementary file 1 [file sensors-24-04264-s001.zip › Selectivity/6 aa.txt]

Aug. 5, 2023   14:02:44
Linear Sweep Voltammetry
File: s:\Data Source:  Experiment
Instrument Model:  CHI830D
Header: 
Note: 

Init E (V) = -2
Final E (V) = 2
Scan Rate (V/s) = 0.5
Sample Interval (V) = 0.01
Quiet Time (sec) = 2
Sensitivity (A/V) = 1e-7

Ep = 1.920V
ip = 5.594e-10A
Ah = 2.765e-11C

Potential/V, Current/A

-2.000, -1.721e-7
-1.990, -1.712e-7
-1.980, -1.703e-7
-1.970, -1.693e-7
-1.960, -1.682e-7
-1.950, -1.671e-7
-1.940, -1.660e-7
-1.930, -1.649e-7
-1.920, -1.641e-7
-1.910, -1.631e-7
-1.900, -1.620e-7
-1.890, -1.611e-7
-1.880, -1.603e-7
-1.870, -1.594e-7
-1.860, -1.583e-7
-1.850, -1.569e-7
-1.840, -1.561e-7
-1.830, -1.552e-7
-1.820, -1.541e-7
-1.810, -1.528e-7
-1.800, -1.517e-7
-1.790, -1.506e-7
-1.780, -1.496e-7
-1.770, -1.485e-7
-1.760, -1.474e-7
-1.750, -1.464e-7
-1.740, -1.452e-7
-1.730, -1.442e-7
-1.720, -1.431e-7
-1.710, -1.420e-7
-1.700, -1.410e-7
-1.690, -1.399e-7
-1.680, -1.389e-7
-1.670, -1.378e-7
-1.660, -1.366e-7
-1.650, -1.356e-7
-1.640, -1.344e-7
-1.630, -1.334e-7
-1.620, -1.324e-7
-1.610, -1.313e-7
-1.600, -1.303e-7
-1.590, -1.293e-7
-1.580, -1.282e-7
-1.570, -1.271e-7
-1.560, -1.260e-7
-1.550, -1.249e-7
-1.540, -1.239e-7
-1.530, -1.229e-7
-1.520, -1.219e-7
-1.510, -1.208e-7
-1.500, -1.198e-7
-1.490, -1.187e-7
-1.480, -1.177e-7
-1.470, -1.167e-7
-1.460, -1.157e-7
-1.450, -1.147e-7
-1.440, -1.136e-7
-1.430, -1.125e-7
-1.420, -1.115e-7
-1.410, -1.104e-7
-1.400, -1.093e-7
-1.390, -1.083e-7
-1.380, -1.073e-7
-1.370, -1.063e-7
-1.360, -1.053e-7
-1.350, -1.043e-7
-1.340, -1.033e-7
-1.330, -1.023e-7
-1.320, -1.013e-7
-1.310, -1.003e-7
-1.300, -9.938e-8
-1.290, -9.837e-8
-1.280, -9.737e-8
-1.270, -9.642e-8
-1.260, -9.546e-8
-1.250, -9.445e-8
-1.240, -9.344e-8
-1.230, -9.247e-8
-1.220, -9.146e-8
-1.210, -9.052e-8
-1.200, -8.956e-8
-1.190, -8.860e-8
-1.180, -8.760e-8
-1.170, -8.663e-8
-1.160, -8.570e-8
-1.150, -8.478e-8
-1.140, -8.382e-8
-1.130, -8.288e-8
-1.120, -8.192e-8
-1.110, -8.100e-8
-1.100, -8.005e-8
-1.090, -7.912e-8
-1.080, -7.822e-8
-1.070, -7.728e-8
-1.060, -7.628e-8
-1.050, -7.537e-8
-1.040, -7.443e-8
-1.030, -7.353e-8
-1.020, -7.262e-8
-1.010, -7.170e-8
-1.000, -7.081e-8
-0.990, -6.989e-8
-0.980, -6.899e-8
-0.970, -6.811e-8
-0.960, -6.724e-8
-0.950, -6.635e-8
-0.940, -6.549e-8
-0.930, -6.461e-8
-0.920, -6.373e-8
-0.910, -6.285e-8
-0.900, -6.207e-8
-0.890, -6.127e-8
-0.880, -6.036e-8
-0.870, -5.951e-8
-0.860, -5.864e-8
-0.850, -5.778e-8
-0.840, -5.691e-8
-0.830, -5.605e-8
-0.820, -5.521e-8
-0.810, -5.438e-8
-0.800, -5.355e-8
-0.790, -5.273e-8
-0.780, -5.191e-8
-0.770, -5.108e-8
-0.760, -5.027e-8
-0.750, -4.946e-8
-0.740, -4.865e-8
-0.730, -4.784e-8
-0.720, -4.705e-8
-0.710, -4.625e-8
-0.700, -4.544e-8
-0.690, -4.462e-8
-0.680, -4.383e-8
-0.670, -4.305e-8
-0.660, -4.227e-8
-0.650, -4.148e-8
-0.640, -4.072e-8
-0.630, -3.996e-8
-0.620, -3.919e-8
-0.610, -3.843e-8
-0.600, -3.768e-8
-0.590, -3.694e-8
-0.580, -3.619e-8
-0.570, -3.544e-8
-0.560, -3.470e-8
-0.550, -3.397e-8
-0.540, -3.322e-8
-0.530, -3.248e-8
-0.520, -3.176e-8
-0.510, -3.106e-8
-0.500, -3.030e-8
-0.490, -2.959e-8
-0.480, -2.888e-8
-0.470, -2.818e-8
-0.460, -2.747e-8
-0.450, -2.679e-8
-0.440, -2.609e-8
-0.430, -2.541e-8
-0.420, -2.472e-8
-0.410, -2.404e-8
-0.400, -2.337e-8
-0.390, -2.269e-8
-0.380, -2.203e-8
-0.370, -2.137e-8
-0.360, -2.070e-8
-0.350, -2.004e-8
-0.340, -1.938e-8
-0.330, -1.875e-8
-0.320, -1.812e-8
-0.310, -1.745e-8
-0.300, -1.682e-8
-0.290, -1.619e-8
-0.280, -1.557e-8
-0.270, -1.495e-8
-0.260, -1.435e-8
-0.250, -1.375e-8
-0.240, -1.315e-8
-0.230, -1.255e-8
-0.220, -1.196e-8
-0.210, -1.138e-8
-0.200, -1.079e-8
-0.190, -1.022e-8
-0.180, -9.626e-9
-0.170, -9.051e-9
-0.160, -8.491e-9
-0.150, -7.956e-9
-0.140, -7.390e-9
-0.130, -6.818e-9
-0.120, -6.264e-9
-0.110, -5.717e-9
-0.100, -5.181e-9
-0.090, -4.637e-9
-0.080, -4.111e-9
-0.070, -3.591e-9
-0.060, -3.087e-9
-0.050, -2.567e-9
-0.040, -2.063e-9
-0.030, -1.564e-9
-0.020, -1.069e-9
-0.010, -5.678e-10
-0.000, -6.954e-11
0.010, 4.165e-10
0.020, 8.962e-10
0.030, 1.361e-9
0.040, 1.804e-9
0.050, 2.283e-9
0.060, 2.751e-9
0.070, 3.203e-9
0.080, 3.643e-9
0.090, 4.077e-9
0.100, 4.492e-9
0.110, 4.895e-9
0.120, 5.288e-9
0.130, 5.648e-9
0.140, 5.993e-9
0.150, 6.276e-9
0.160, 6.571e-9
0.170, 6.922e-9
0.180, 7.278e-9
0.190, 7.641e-9
0.200, 7.998e-9
0.210, 8.337e-9
0.220, 8.662e-9
0.230, 9.007e-9
0.240, 9.355e-9
0.250, 9.671e-9
0.260, 1.000e-8
0.270, 1.033e-8
0.280, 1.064e-8
0.290, 1.094e-8
0.300, 1.124e-8
0.310, 1.155e-8
0.320, 1.184e-8
0.330, 1.213e-8
0.340, 1.241e-8
0.350, 1.269e-8
0.360, 1.295e-8
0.370, 1.318e-8
0.380, 1.344e-8
0.390, 1.370e-8
0.400, 1.395e-8
0.410, 1.421e-8
0.420, 1.448e-8
0.430, 1.475e-8
0.440, 1.500e-8
0.450, 1.524e-8
0.460, 1.550e-8
0.470, 1.574e-8
0.480, 1.598e-8
0.490, 1.628e-8
0.500, 1.653e-8
0.510, 1.675e-8
0.520, 1.696e-8
0.530, 1.721e-8
0.540, 1.743e-8
0.550, 1.767e-8
0.560, 1.791e-8
0.570, 1.814e-8
0.580, 1.838e-8
0.590, 1.860e-8
0.600, 1.883e-8
0.610, 1.906e-8
0.620, 1.926e-8
0.630, 1.947e-8
0.640, 1.966e-8
0.650, 1.984e-8
0.660, 2.003e-8
0.670, 2.022e-8
0.680, 2.041e-8
0.690, 2.059e-8
0.700, 2.078e-8
0.710, 2.095e-8
0.720, 2.116e-8
0.730, 2.132e-8
0.740, 2.148e-8
0.750, 2.164e-8
0.760, 2.181e-8
0.770, 2.199e-8
0.780, 2.215e-8
0.790, 2.231e-8
0.800, 2.245e-8
0.810, 2.259e-8
0.820, 2.274e-8
0.830, 2.287e-8
0.840, 2.300e-8
0.850, 2.315e-8
0.860, 2.328e-8
0.870, 2.341e-8
0.880, 2.354e-8
0.890, 2.367e-8
0.900, 2.380e-8
0.910, 2.392e-8
0.920, 2.404e-8
0.930, 2.416e-8
0.940, 2.427e-8
0.950, 2.437e-8
0.960, 2.448e-8
0.970, 2.459e-8
0.980, 2.471e-8
0.990, 2.481e-8
1.000, 2.490e-8
1.010, 2.499e-8
1.020, 2.508e-8
1.030, 2.518e-8
1.040, 2.527e-8
1.050, 2.534e-8
1.060, 2.544e-8
1.070, 2.553e-8
1.080, 2.561e-8
1.090, 2.570e-8
1.100, 2.579e-8
1.110, 2.586e-8
1.120, 2.593e-8
1.130, 2.603e-8
1.140, 2.611e-8
1.150, 2.618e-8
1.160, 2.625e-8
1.170, 2.631e-8
1.180, 2.638e-8
1.190, 2.646e-8
1.200, 2.653e-8
1.210, 2.658e-8
1.220, 2.664e-8
1.230, 2.670e-8
1.240, 2.676e-8
1.250, 2.683e-8
1.260, 2.692e-8
1.270, 2.701e-8
1.280, 2.710e-8
1.290, 2.716e-8
1.300, 2.723e-8
1.310, 2.731e-8
1.320, 2.738e-8
1.330, 2.742e-8
1.340, 2.747e-8
1.350, 2.751e-8
1.360, 2.758e-8
1.370, 2.763e-8
1.380, 2.770e-8
1.390, 2.775e-8
1.400, 2.779e-8
1.410, 2.782e-8
1.420, 2.787e-8
1.430, 2.792e-8
1.440, 2.796e-8
1.450, 2.797e-8
1.460, 2.798e-8
1.470, 2.804e-8
1.480, 2.809e-8
1.490, 2.812e-8
1.500, 2.813e-8
1.510, 2.814e-8
1.520, 2.817e-8
1.530, 2.832e-8
1.540, 2.887e-8
1.550, 2.979e-8
1.560, 3.025e-8
1.570, 3.058e-8
1.580, 3.080e-8
1.590, 3.101e-8
1.600, 3.120e-8
1.610, 3.134e-8
1.620, 3.147e-8
1.630, 3.163e-8
1.640, 3.173e-8
1.650, 3.185e-8
1.660, 3.193e-8
1.670, 3.202e-8
1.680, 3.210e-8
1.690, 3.222e-8
1.700, 3.230e-8
1.710, 3.234e-8
1.720, 3.238e-8
1.730, 3.244e-8
1.740, 3.251e-8
1.750, 3.259e-8
1.760, 3.268e-8
1.770, 3.273e-8
1.780, 3.280e-8
1.790, 3.287e-8
1.800, 3.295e-8
1.810, 3.302e-8
1.820, 3.305e-8
1.830, 3.306e-8
1.840, 3.310e-8
1.850, 3.313e-8
1.860, 3.318e-8
1.870, 3.322e-8
1.880, 3.325e-8
1.890, 3.330e-8
1.900, 3.332e-8
1.910, 3.381e-8
1.920, 3.387e-8
1.930, 3.369e-8
1.940, 3.362e-8
1.950, 3.357e-8
1.960, 3.358e-8
1.970, 3.357e-8
1.980, 3.354e-8
1.990, 3.353e-8
