# Supplementary material for: An Insulin-Modified pH-Responsive Nanopipette Based on Ion Current Rectification
Source: Sensors (Basel). 2024 Jun 30;24(13):4264. doi: 10.3390/s24134264 (PMC11244478; doi:10.3390/s24134264)
Supplement: Supplementary file 1 [file sensors-24-04264-s001.zip › Selectivity/6 alcl3.txt]

Aug. 5, 2023   14:09:34
Linear Sweep Voltammetry
File: s:\Data Source:  Experiment
Instrument Model:  CHI830D
Header: 
Note: 

Init E (V) = -2
Final E (V) = 2
Scan Rate (V/s) = 0.5
Sample Interval (V) = 0.01
Quiet Time (sec) = 2
Sensitivity (A/V) = 1e-7

Ep = 1.390V
ip = 3.006e-12A
Ah = 6.057e-13C

Potential/V, Current/A

-2.000, -1.859e-7
-1.990, -1.848e-7
-1.980, -1.837e-7
-1.970, -1.827e-7
-1.960, -1.817e-7
-1.950, -1.806e-7
-1.940, -1.794e-7
-1.930, -1.783e-7
-1.920, -1.772e-7
-1.910, -1.761e-7
-1.900, -1.750e-7
-1.890, -1.738e-7
-1.880, -1.726e-7
-1.870, -1.715e-7
-1.860, -1.704e-7
-1.850, -1.692e-7
-1.840, -1.681e-7
-1.830, -1.669e-7
-1.820, -1.658e-7
-1.810, -1.647e-7
-1.800, -1.636e-7
-1.790, -1.624e-7
-1.780, -1.612e-7
-1.770, -1.600e-7
-1.760, -1.589e-7
-1.750, -1.578e-7
-1.740, -1.567e-7
-1.730, -1.555e-7
-1.720, -1.544e-7
-1.710, -1.532e-7
-1.700, -1.520e-7
-1.690, -1.509e-7
-1.680, -1.498e-7
-1.670, -1.486e-7
-1.660, -1.475e-7
-1.650, -1.463e-7
-1.640, -1.452e-7
-1.630, -1.440e-7
-1.620, -1.428e-7
-1.610, -1.417e-7
-1.600, -1.406e-7
-1.590, -1.394e-7
-1.580, -1.382e-7
-1.570, -1.371e-7
-1.560, -1.359e-7
-1.550, -1.348e-7
-1.540, -1.338e-7
-1.530, -1.326e-7
-1.520, -1.314e-7
-1.510, -1.303e-7
-1.500, -1.292e-7
-1.490, -1.281e-7
-1.480, -1.270e-7
-1.470, -1.258e-7
-1.460, -1.247e-7
-1.450, -1.236e-7
-1.440, -1.225e-7
-1.430, -1.214e-7
-1.420, -1.203e-7
-1.410, -1.192e-7
-1.400, -1.181e-7
-1.390, -1.170e-7
-1.380, -1.159e-7
-1.370, -1.148e-7
-1.360, -1.137e-7
-1.350, -1.127e-7
-1.340, -1.116e-7
-1.330, -1.105e-7
-1.320, -1.095e-7
-1.310, -1.086e-7
-1.300, -1.075e-7
-1.290, -1.064e-7
-1.280, -1.054e-7
-1.270, -1.043e-7
-1.260, -1.032e-7
-1.250, -1.022e-7
-1.240, -1.011e-7
-1.230, -1.001e-7
-1.220, -9.906e-8
-1.210, -9.800e-8
-1.200, -9.694e-8
-1.190, -9.590e-8
-1.180, -9.489e-8
-1.170, -9.385e-8
-1.160, -9.284e-8
-1.150, -9.179e-8
-1.140, -9.077e-8
-1.130, -8.976e-8
-1.120, -8.875e-8
-1.110, -8.775e-8
-1.100, -8.673e-8
-1.090, -8.573e-8
-1.080, -8.471e-8
-1.070, -8.371e-8
-1.060, -8.271e-8
-1.050, -8.169e-8
-1.040, -8.071e-8
-1.030, -7.975e-8
-1.020, -7.876e-8
-1.010, -7.778e-8
-1.000, -7.684e-8
-0.990, -7.586e-8
-0.980, -7.489e-8
-0.970, -7.392e-8
-0.960, -7.294e-8
-0.950, -7.198e-8
-0.940, -7.103e-8
-0.930, -7.005e-8
-0.920, -6.910e-8
-0.910, -6.815e-8
-0.900, -6.721e-8
-0.890, -6.626e-8
-0.880, -6.533e-8
-0.870, -6.440e-8
-0.860, -6.346e-8
-0.850, -6.253e-8
-0.840, -6.162e-8
-0.830, -6.070e-8
-0.820, -5.979e-8
-0.810, -5.899e-8
-0.800, -5.812e-8
-0.790, -5.722e-8
-0.780, -5.632e-8
-0.770, -5.541e-8
-0.760, -5.452e-8
-0.750, -5.364e-8
-0.740, -5.276e-8
-0.730, -5.188e-8
-0.720, -5.101e-8
-0.710, -5.013e-8
-0.700, -4.926e-8
-0.690, -4.840e-8
-0.680, -4.754e-8
-0.670, -4.669e-8
-0.660, -4.585e-8
-0.650, -4.500e-8
-0.640, -4.415e-8
-0.630, -4.332e-8
-0.620, -4.249e-8
-0.610, -4.166e-8
-0.600, -4.084e-8
-0.590, -4.001e-8
-0.580, -3.919e-8
-0.570, -3.838e-8
-0.560, -3.758e-8
-0.550, -3.677e-8
-0.540, -3.597e-8
-0.530, -3.516e-8
-0.520, -3.438e-8
-0.510, -3.360e-8
-0.500, -3.281e-8
-0.490, -3.203e-8
-0.480, -3.125e-8
-0.470, -3.049e-8
-0.460, -2.973e-8
-0.450, -2.898e-8
-0.440, -2.823e-8
-0.430, -2.747e-8
-0.420, -2.673e-8
-0.410, -2.600e-8
-0.400, -2.526e-8
-0.390, -2.452e-8
-0.380, -2.380e-8
-0.370, -2.308e-8
-0.360, -2.236e-8
-0.350, -2.166e-8
-0.340, -2.094e-8
-0.330, -2.024e-8
-0.320, -1.955e-8
-0.310, -1.886e-8
-0.300, -1.818e-8
-0.290, -1.750e-8
-0.280, -1.682e-8
-0.270, -1.616e-8
-0.260, -1.548e-8
-0.250, -1.482e-8
-0.240, -1.416e-8
-0.230, -1.352e-8
-0.220, -1.288e-8
-0.210, -1.223e-8
-0.200, -1.161e-8
-0.190, -1.098e-8
-0.180, -1.036e-8
-0.170, -9.740e-9
-0.160, -9.125e-9
-0.150, -8.516e-9
-0.140, -7.907e-9
-0.130, -7.307e-9
-0.120, -6.716e-9
-0.110, -6.132e-9
-0.100, -5.548e-9
-0.090, -4.975e-9
-0.080, -4.406e-9
-0.070, -3.844e-9
-0.060, -3.284e-9
-0.050, -2.739e-9
-0.040, -2.189e-9
-0.030, -1.654e-9
-0.020, -1.118e-9
-0.010, -5.894e-10
-0.000, -6.654e-11
0.010, 4.502e-10
0.020, 9.547e-10
0.030, 1.456e-9
0.040, 1.951e-9
0.050, 2.443e-9
0.060, 2.929e-9
0.070, 3.403e-9
0.080, 3.864e-9
0.090, 4.307e-9
0.100, 4.704e-9
0.110, 5.033e-9
0.120, 5.359e-9
0.130, 5.734e-9
0.140, 6.110e-9
0.150, 6.485e-9
0.160, 6.845e-9
0.170, 7.214e-9
0.180, 7.543e-9
0.190, 7.863e-9
0.200, 8.204e-9
0.210, 8.555e-9
0.220, 8.890e-9
0.230, 9.241e-9
0.240, 9.582e-9
0.250, 9.908e-9
0.260, 1.024e-8
0.270, 1.056e-8
0.280, 1.087e-8
0.290, 1.119e-8
0.300, 1.150e-8
0.310, 1.181e-8
0.320, 1.211e-8
0.330, 1.239e-8
0.340, 1.268e-8
0.350, 1.297e-8
0.360, 1.325e-8
0.370, 1.352e-8
0.380, 1.379e-8
0.390, 1.406e-8
0.400, 1.432e-8
0.410, 1.457e-8
0.420, 1.482e-8
0.430, 1.507e-8
0.440, 1.532e-8
0.450, 1.555e-8
0.460, 1.579e-8
0.470, 1.603e-8
0.480, 1.626e-8
0.490, 1.650e-8
0.500, 1.673e-8
0.510, 1.694e-8
0.520, 1.715e-8
0.530, 1.739e-8
0.540, 1.762e-8
0.550, 1.786e-8
0.560, 1.810e-8
0.570, 1.833e-8
0.580, 1.854e-8
0.590, 1.874e-8
0.600, 1.892e-8
0.610, 1.911e-8
0.620, 1.929e-8
0.630, 1.947e-8
0.640, 1.964e-8
0.650, 1.981e-8
0.660, 1.999e-8
0.670, 2.016e-8
0.680, 2.033e-8
0.690, 2.050e-8
0.700, 2.066e-8
0.710, 2.083e-8
0.720, 2.097e-8
0.730, 2.110e-8
0.740, 2.124e-8
0.750, 2.138e-8
0.760, 2.152e-8
0.770, 2.165e-8
0.780, 2.176e-8
0.790, 2.189e-8
0.800, 2.201e-8
0.810, 2.213e-8
0.820, 2.223e-8
0.830, 2.235e-8
0.840, 2.245e-8
0.850, 2.256e-8
0.860, 2.266e-8
0.870, 2.276e-8
0.880, 2.285e-8
0.890, 2.295e-8
0.900, 2.304e-8
0.910, 2.312e-8
0.920, 2.322e-8
0.930, 2.330e-8
0.940, 2.338e-8
0.950, 2.345e-8
0.960, 2.352e-8
0.970, 2.360e-8
0.980, 2.366e-8
0.990, 2.373e-8
1.000, 2.379e-8
1.010, 2.385e-8
1.020, 2.389e-8
1.030, 2.394e-8
1.040, 2.398e-8
1.050, 2.403e-8
1.060, 2.408e-8
1.070, 2.412e-8
1.080, 2.415e-8
1.090, 2.419e-8
1.100, 2.422e-8
1.110, 2.426e-8
1.120, 2.428e-8
1.130, 2.431e-8
1.140, 2.432e-8
1.150, 2.435e-8
1.160, 2.437e-8
1.170, 2.439e-8
1.180, 2.442e-8
1.190, 2.443e-8
1.200, 2.443e-8
1.210, 2.443e-8
1.220, 2.444e-8
1.230, 2.445e-8
1.240, 2.447e-8
1.250, 2.448e-8
1.260, 2.448e-8
1.270, 2.449e-8
1.280, 2.450e-8
1.290, 2.451e-8
1.300, 2.450e-8
1.310, 2.452e-8
1.320, 2.452e-8
1.330, 2.453e-8
1.340, 2.454e-8
1.350, 2.455e-8
1.360, 2.455e-8
1.370, 2.454e-8
1.380, 2.455e-8
1.390, 2.456e-8
1.400, 2.456e-8
1.410, 2.456e-8
1.420, 2.455e-8
1.430, 2.455e-8
1.440, 2.456e-8
1.450, 2.455e-8
1.460, 2.455e-8
1.470, 2.457e-8
1.480, 2.457e-8
1.490, 2.457e-8
1.500, 2.457e-8
1.510, 2.459e-8
1.520, 2.458e-8
1.530, 2.458e-8
1.540, 2.459e-8
1.550, 2.459e-8
1.560, 2.460e-8
1.570, 2.461e-8
1.580, 2.462e-8
1.590, 2.463e-8
1.600, 2.463e-8
1.610, 2.459e-8
1.620, 2.458e-8
1.630, 2.458e-8
1.640, 2.459e-8
1.650, 2.460e-8
1.660, 2.461e-8
1.670, 2.462e-8
1.680, 2.464e-8
1.690, 2.465e-8
1.700, 2.467e-8
1.710, 2.467e-8
1.720, 2.468e-8
1.730, 2.470e-8
1.740, 2.470e-8
1.750, 2.471e-8
1.760, 2.473e-8
1.770, 2.473e-8
1.780, 2.474e-8
1.790, 2.474e-8
1.800, 2.476e-8
1.810, 2.476e-8
1.820, 2.478e-8
1.830, 2.478e-8
1.840, 2.479e-8
1.850, 2.480e-8
1.860, 2.481e-8
1.870, 2.483e-8
1.880, 2.483e-8
1.890, 2.483e-8
1.900, 2.485e-8
1.910, 2.485e-8
1.920, 2.486e-8
1.930, 2.488e-8
1.940, 2.489e-8
1.950, 2.490e-8
1.960, 2.492e-8
1.970, 2.492e-8
1.980, 2.494e-8
1.990, 2.495e-8
