# Supplementary material for: An Insulin-Modified pH-Responsive Nanopipette Based on Ion Current Rectification
Source: Sensors (Basel). 2024 Jun 30;24(13):4264. doi: 10.3390/s24134264 (PMC11244478; doi:10.3390/s24134264)
Supplement: Supplementary file 1 [file sensors-24-04264-s001.zip › Selectivity/6 atp.txt]

Aug. 5, 2023   14:03:11
Linear Sweep Voltammetry
File: s:\Data Source:  Experiment
Instrument Model:  CHI830D
Header: 
Note: 

Init E (V) = -2
Final E (V) = 2
Scan Rate (V/s) = 0.5
Sample Interval (V) = 0.01
Quiet Time (sec) = 2
Sensitivity (A/V) = 1e-7


Potential/V, Current/A

-2.000, -1.829e-7
-1.990, -1.818e-7
-1.980, -1.809e-7
-1.970, -1.798e-7
-1.960, -1.787e-7
-1.950, -1.776e-7
-1.940, -1.764e-7
-1.930, -1.753e-7
-1.920, -1.743e-7
-1.910, -1.731e-7
-1.900, -1.719e-7
-1.890, -1.707e-7
-1.880, -1.697e-7
-1.870, -1.685e-7
-1.860, -1.673e-7
-1.850, -1.661e-7
-1.840, -1.649e-7
-1.830, -1.638e-7
-1.820, -1.627e-7
-1.810, -1.615e-7
-1.800, -1.605e-7
-1.790, -1.593e-7
-1.780, -1.582e-7
-1.770, -1.571e-7
-1.760, -1.559e-7
-1.750, -1.546e-7
-1.740, -1.534e-7
-1.730, -1.523e-7
-1.720, -1.511e-7
-1.710, -1.499e-7
-1.700, -1.487e-7
-1.690, -1.475e-7
-1.680, -1.464e-7
-1.670, -1.453e-7
-1.660, -1.442e-7
-1.650, -1.431e-7
-1.640, -1.419e-7
-1.630, -1.408e-7
-1.620, -1.396e-7
-1.610, -1.386e-7
-1.600, -1.375e-7
-1.590, -1.364e-7
-1.580, -1.352e-7
-1.570, -1.342e-7
-1.560, -1.331e-7
-1.550, -1.320e-7
-1.540, -1.308e-7
-1.530, -1.298e-7
-1.520, -1.287e-7
-1.510, -1.276e-7
-1.500, -1.265e-7
-1.490, -1.254e-7
-1.480, -1.243e-7
-1.470, -1.232e-7
-1.460, -1.221e-7
-1.450, -1.211e-7
-1.440, -1.200e-7
-1.430, -1.189e-7
-1.420, -1.178e-7
-1.410, -1.168e-7
-1.400, -1.157e-7
-1.390, -1.146e-7
-1.380, -1.135e-7
-1.370, -1.125e-7
-1.360, -1.114e-7
-1.350, -1.103e-7
-1.340, -1.093e-7
-1.330, -1.082e-7
-1.320, -1.072e-7
-1.310, -1.062e-7
-1.300, -1.052e-7
-1.290, -1.041e-7
-1.280, -1.031e-7
-1.270, -1.021e-7
-1.260, -1.010e-7
-1.250, -9.999e-8
-1.240, -9.897e-8
-1.230, -9.797e-8
-1.220, -9.697e-8
-1.210, -9.595e-8
-1.200, -9.498e-8
-1.190, -9.398e-8
-1.180, -9.298e-8
-1.170, -9.201e-8
-1.160, -9.101e-8
-1.150, -9.000e-8
-1.140, -8.897e-8
-1.130, -8.797e-8
-1.120, -8.698e-8
-1.110, -8.598e-8
-1.100, -8.501e-8
-1.090, -8.403e-8
-1.080, -8.306e-8
-1.070, -8.209e-8
-1.060, -8.115e-8
-1.050, -8.017e-8
-1.040, -7.921e-8
-1.030, -7.824e-8
-1.020, -7.727e-8
-1.010, -7.632e-8
-1.000, -7.538e-8
-0.990, -7.444e-8
-0.980, -7.352e-8
-0.970, -7.259e-8
-0.960, -7.162e-8
-0.950, -7.067e-8
-0.940, -6.974e-8
-0.930, -6.881e-8
-0.920, -6.789e-8
-0.910, -6.698e-8
-0.900, -6.605e-8
-0.890, -6.516e-8
-0.880, -6.424e-8
-0.870, -6.333e-8
-0.860, -6.241e-8
-0.850, -6.152e-8
-0.840, -6.064e-8
-0.830, -5.978e-8
-0.820, -5.890e-8
-0.810, -5.800e-8
-0.800, -5.712e-8
-0.790, -5.624e-8
-0.780, -5.535e-8
-0.770, -5.449e-8
-0.760, -5.361e-8
-0.750, -5.274e-8
-0.740, -5.189e-8
-0.730, -5.105e-8
-0.720, -5.020e-8
-0.710, -4.934e-8
-0.700, -4.849e-8
-0.690, -4.765e-8
-0.680, -4.681e-8
-0.670, -4.598e-8
-0.660, -4.515e-8
-0.650, -4.434e-8
-0.640, -4.351e-8
-0.630, -4.269e-8
-0.620, -4.188e-8
-0.610, -4.106e-8
-0.600, -4.026e-8
-0.590, -3.945e-8
-0.580, -3.865e-8
-0.570, -3.787e-8
-0.560, -3.707e-8
-0.550, -3.628e-8
-0.540, -3.549e-8
-0.530, -3.472e-8
-0.520, -3.395e-8
-0.510, -3.317e-8
-0.500, -3.242e-8
-0.490, -3.165e-8
-0.480, -3.089e-8
-0.470, -3.014e-8
-0.460, -2.938e-8
-0.450, -2.865e-8
-0.440, -2.791e-8
-0.430, -2.717e-8
-0.420, -2.643e-8
-0.410, -2.571e-8
-0.400, -2.499e-8
-0.390, -2.427e-8
-0.380, -2.356e-8
-0.370, -2.285e-8
-0.360, -2.215e-8
-0.350, -2.144e-8
-0.340, -2.074e-8
-0.330, -2.005e-8
-0.320, -1.937e-8
-0.310, -1.869e-8
-0.300, -1.802e-8
-0.290, -1.734e-8
-0.280, -1.668e-8
-0.270, -1.601e-8
-0.260, -1.536e-8
-0.250, -1.470e-8
-0.240, -1.406e-8
-0.230, -1.341e-8
-0.220, -1.278e-8
-0.210, -1.215e-8
-0.200, -1.152e-8
-0.190, -1.090e-8
-0.180, -1.028e-8
-0.170, -9.663e-9
-0.160, -9.057e-9
-0.150, -8.451e-9
-0.140, -7.854e-9
-0.130, -7.261e-9
-0.120, -6.676e-9
-0.110, -6.095e-9
-0.100, -5.523e-9
-0.090, -4.945e-9
-0.080, -4.382e-9
-0.070, -3.822e-9
-0.060, -3.265e-9
-0.050, -2.718e-9
-0.040, -2.176e-9
-0.030, -1.638e-9
-0.020, -1.109e-9
-0.010, -5.770e-10
-0.000, -5.729e-11
0.010, 4.563e-10
0.020, 9.670e-10
0.030, 1.465e-9
0.040, 1.963e-9
0.050, 2.453e-9
0.060, 2.939e-9
0.070, 3.412e-9
0.080, 3.883e-9
0.090, 4.332e-9
0.100, 4.778e-9
0.110, 5.218e-9
0.120, 5.642e-9
0.130, 6.054e-9
0.140, 6.426e-9
0.150, 6.722e-9
0.160, 7.014e-9
0.170, 7.371e-9
0.180, 7.749e-9
0.190, 8.133e-9
0.200, 8.515e-9
0.210, 8.887e-9
0.220, 9.244e-9
0.230, 9.585e-9
0.240, 9.908e-9
0.250, 1.025e-8
0.260, 1.057e-8
0.270, 1.088e-8
0.280, 1.120e-8
0.290, 1.152e-8
0.300, 1.184e-8
0.310, 1.216e-8
0.320, 1.248e-8
0.330, 1.279e-8
0.340, 1.310e-8
0.350, 1.340e-8
0.360, 1.369e-8
0.370, 1.399e-8
0.380, 1.428e-8
0.390, 1.456e-8
0.400, 1.484e-8
0.410, 1.511e-8
0.420, 1.538e-8
0.430, 1.563e-8
0.440, 1.587e-8
0.450, 1.609e-8
0.460, 1.630e-8
0.470, 1.658e-8
0.480, 1.684e-8
0.490, 1.711e-8
0.500, 1.735e-8
0.510, 1.759e-8
0.520, 1.784e-8
0.530, 1.806e-8
0.540, 1.827e-8
0.550, 1.849e-8
0.560, 1.869e-8
0.570, 1.887e-8
0.580, 1.900e-8
0.590, 1.913e-8
0.600, 1.936e-8
0.610, 1.949e-8
0.620, 1.969e-8
0.630, 2.010e-8
0.640, 2.042e-8
0.650, 2.063e-8
0.660, 2.080e-8
0.670, 2.097e-8
0.680, 2.113e-8
0.690, 2.128e-8
0.700, 2.147e-8
0.710, 2.173e-8
0.720, 2.193e-8
0.730, 2.211e-8
0.740, 2.230e-8
0.750, 2.252e-8
0.760, 2.275e-8
0.770, 2.297e-8
0.780, 2.310e-8
0.790, 2.322e-8
0.800, 2.335e-8
0.810, 2.348e-8
0.820, 2.362e-8
0.830, 2.375e-8
0.840, 2.387e-8
0.850, 2.399e-8
0.860, 2.410e-8
0.870, 2.422e-8
0.880, 2.431e-8
0.890, 2.443e-8
0.900, 2.458e-8
0.910, 2.472e-8
0.920, 2.486e-8
0.930, 2.497e-8
0.940, 2.508e-8
0.950, 2.520e-8
0.960, 2.533e-8
0.970, 2.548e-8
0.980, 2.564e-8
0.990, 2.577e-8
1.000, 2.587e-8
1.010, 2.599e-8
1.020, 2.610e-8
1.030, 2.625e-8
1.040, 2.638e-8
1.050, 2.651e-8
1.060, 2.662e-8
1.070, 2.672e-8
1.080, 2.683e-8
1.090, 2.697e-8
1.100, 2.713e-8
1.110, 2.739e-8
1.120, 2.777e-8
1.130, 2.815e-8
1.140, 2.845e-8
1.150, 2.869e-8
1.160, 2.891e-8
1.170, 2.909e-8
1.180, 2.926e-8
1.190, 2.942e-8
1.200, 2.961e-8
1.210, 2.974e-8
1.220, 2.988e-8
1.230, 3.003e-8
1.240, 3.015e-8
1.250, 3.025e-8
1.260, 3.035e-8
1.270, 3.049e-8
1.280, 3.063e-8
1.290, 3.075e-8
1.300, 3.086e-8
1.310, 3.096e-8
1.320, 3.107e-8
1.330, 3.116e-8
1.340, 3.127e-8
1.350, 3.137e-8
1.360, 3.148e-8
1.370, 3.154e-8
1.380, 3.161e-8
1.390, 3.171e-8
1.400, 3.178e-8
1.410, 3.188e-8
1.420, 3.198e-8
1.430, 3.217e-8
1.440, 3.234e-8
1.450, 3.246e-8
1.460, 3.256e-8
1.470, 3.264e-8
1.480, 3.269e-8
1.490, 3.279e-8
1.500, 3.285e-8
1.510, 3.291e-8
1.520, 3.299e-8
1.530, 3.307e-8
1.540, 3.311e-8
1.550, 3.318e-8
1.560, 3.323e-8
1.570, 3.330e-8
1.580, 3.338e-8
1.590, 3.342e-8
1.600, 3.346e-8
1.610, 3.350e-8
1.620, 3.355e-8
1.630, 3.363e-8
1.640, 3.367e-8
1.650, 3.371e-8
1.660, 3.376e-8
1.670, 3.378e-8
1.680, 3.386e-8
1.690, 3.390e-8
1.700, 3.393e-8
1.710, 3.401e-8
1.720, 3.404e-8
1.730, 3.408e-8
1.740, 3.414e-8
1.750, 3.418e-8
1.760, 3.423e-8
1.770, 3.423e-8
1.780, 3.426e-8
1.790, 3.427e-8
1.800, 3.425e-8
1.810, 3.426e-8
1.820, 3.429e-8
1.830, 3.433e-8
1.840, 3.441e-8
1.850, 3.445e-8
1.860, 3.439e-8
1.870, 3.437e-8
1.880, 3.433e-8
1.890, 3.434e-8
1.900, 3.441e-8
1.910, 3.446e-8
1.920, 3.445e-8
1.930, 3.446e-8
1.940, 3.448e-8
1.950, 3.450e-8
1.960, 3.450e-8
1.970, 3.450e-8
1.980, 3.455e-8
1.990, 3.457e-8
