# Supplementary material for: An Insulin-Modified pH-Responsive Nanopipette Based on Ion Current Rectification
Source: Sensors (Basel). 2024 Jun 30;24(13):4264. doi: 10.3390/s24134264 (PMC11244478; doi:10.3390/s24134264)
Supplement: Supplementary file 1 [file sensors-24-04264-s001.zip › Selectivity/6 cacl2.txt]

Aug. 5, 2023   14:03:56
Linear Sweep Voltammetry
File: s:\Data Source:  Experiment
Instrument Model:  CHI830D
Header: 
Note: 

Init E (V) = -2
Final E (V) = 2
Scan Rate (V/s) = 0.5
Sample Interval (V) = 0.01
Quiet Time (sec) = 2
Sensitivity (A/V) = 1e-7


Potential/V, Current/A

-2.000, -1.807e-7
-1.990, -1.796e-7
-1.980, -1.786e-7
-1.970, -1.775e-7
-1.960, -1.764e-7
-1.950, -1.754e-7
-1.940, -1.744e-7
-1.930, -1.732e-7
-1.920, -1.721e-7
-1.910, -1.709e-7
-1.900, -1.697e-7
-1.890, -1.685e-7
-1.880, -1.674e-7
-1.870, -1.662e-7
-1.860, -1.651e-7
-1.850, -1.639e-7
-1.840, -1.628e-7
-1.830, -1.616e-7
-1.820, -1.605e-7
-1.810, -1.593e-7
-1.800, -1.582e-7
-1.790, -1.570e-7
-1.780, -1.558e-7
-1.770, -1.547e-7
-1.760, -1.535e-7
-1.750, -1.524e-7
-1.740, -1.512e-7
-1.730, -1.500e-7
-1.720, -1.489e-7
-1.710, -1.478e-7
-1.700, -1.466e-7
-1.690, -1.454e-7
-1.680, -1.443e-7
-1.670, -1.431e-7
-1.660, -1.420e-7
-1.650, -1.409e-7
-1.640, -1.398e-7
-1.630, -1.387e-7
-1.620, -1.376e-7
-1.610, -1.364e-7
-1.600, -1.353e-7
-1.590, -1.342e-7
-1.580, -1.332e-7
-1.570, -1.321e-7
-1.560, -1.310e-7
-1.550, -1.299e-7
-1.540, -1.288e-7
-1.530, -1.276e-7
-1.520, -1.266e-7
-1.510, -1.255e-7
-1.500, -1.244e-7
-1.490, -1.233e-7
-1.480, -1.222e-7
-1.470, -1.212e-7
-1.460, -1.201e-7
-1.450, -1.191e-7
-1.440, -1.180e-7
-1.430, -1.169e-7
-1.420, -1.159e-7
-1.410, -1.148e-7
-1.400, -1.137e-7
-1.390, -1.126e-7
-1.380, -1.116e-7
-1.370, -1.105e-7
-1.360, -1.095e-7
-1.350, -1.085e-7
-1.340, -1.075e-7
-1.330, -1.065e-7
-1.320, -1.054e-7
-1.310, -1.044e-7
-1.300, -1.034e-7
-1.290, -1.024e-7
-1.280, -1.014e-7
-1.270, -1.004e-7
-1.260, -9.935e-8
-1.250, -9.831e-8
-1.240, -9.730e-8
-1.230, -9.631e-8
-1.220, -9.527e-8
-1.210, -9.424e-8
-1.200, -9.326e-8
-1.190, -9.232e-8
-1.180, -9.129e-8
-1.170, -9.029e-8
-1.160, -8.933e-8
-1.150, -8.834e-8
-1.140, -8.738e-8
-1.130, -8.642e-8
-1.120, -8.545e-8
-1.110, -8.449e-8
-1.100, -8.352e-8
-1.090, -8.257e-8
-1.080, -8.163e-8
-1.070, -8.065e-8
-1.060, -7.966e-8
-1.050, -7.870e-8
-1.040, -7.776e-8
-1.030, -7.682e-8
-1.020, -7.588e-8
-1.010, -7.496e-8
-1.000, -7.400e-8
-0.990, -7.308e-8
-0.980, -7.215e-8
-0.970, -7.123e-8
-0.960, -7.030e-8
-0.950, -6.938e-8
-0.940, -6.847e-8
-0.930, -6.755e-8
-0.920, -6.664e-8
-0.910, -6.573e-8
-0.900, -6.481e-8
-0.890, -6.388e-8
-0.880, -6.299e-8
-0.870, -6.208e-8
-0.860, -6.118e-8
-0.850, -6.029e-8
-0.840, -5.943e-8
-0.830, -5.857e-8
-0.820, -5.774e-8
-0.810, -5.690e-8
-0.800, -5.601e-8
-0.790, -5.513e-8
-0.780, -5.427e-8
-0.770, -5.342e-8
-0.760, -5.256e-8
-0.750, -5.171e-8
-0.740, -5.086e-8
-0.730, -5.001e-8
-0.720, -4.917e-8
-0.710, -4.834e-8
-0.700, -4.750e-8
-0.690, -4.666e-8
-0.680, -4.584e-8
-0.670, -4.502e-8
-0.660, -4.422e-8
-0.650, -4.341e-8
-0.640, -4.261e-8
-0.630, -4.181e-8
-0.620, -4.105e-8
-0.610, -4.026e-8
-0.600, -3.945e-8
-0.590, -3.866e-8
-0.580, -3.787e-8
-0.570, -3.710e-8
-0.560, -3.631e-8
-0.550, -3.554e-8
-0.540, -3.477e-8
-0.530, -3.401e-8
-0.520, -3.326e-8
-0.510, -3.250e-8
-0.500, -3.175e-8
-0.490, -3.100e-8
-0.480, -3.027e-8
-0.470, -2.953e-8
-0.460, -2.879e-8
-0.450, -2.806e-8
-0.440, -2.734e-8
-0.430, -2.663e-8
-0.420, -2.591e-8
-0.410, -2.520e-8
-0.400, -2.449e-8
-0.390, -2.379e-8
-0.380, -2.309e-8
-0.370, -2.240e-8
-0.360, -2.171e-8
-0.350, -2.102e-8
-0.340, -2.035e-8
-0.330, -1.967e-8
-0.320, -1.900e-8
-0.310, -1.834e-8
-0.300, -1.767e-8
-0.290, -1.701e-8
-0.280, -1.636e-8
-0.270, -1.571e-8
-0.260, -1.507e-8
-0.250, -1.442e-8
-0.240, -1.380e-8
-0.230, -1.317e-8
-0.220, -1.254e-8
-0.210, -1.193e-8
-0.200, -1.132e-8
-0.190, -1.071e-8
-0.180, -1.011e-8
-0.170, -9.497e-9
-0.160, -8.906e-9
-0.150, -8.313e-9
-0.140, -7.728e-9
-0.130, -7.147e-9
-0.120, -6.569e-9
-0.110, -6.006e-9
-0.100, -5.464e-9
-0.090, -4.905e-9
-0.080, -4.348e-9
-0.070, -3.791e-9
-0.060, -3.241e-9
-0.050, -2.696e-9
-0.040, -2.164e-9
-0.030, -1.638e-9
-0.020, -1.109e-9
-0.010, -5.924e-10
-0.000, -6.954e-11
0.010, 4.348e-10
0.020, 9.455e-10
0.030, 1.438e-9
0.040, 1.933e-9
0.050, 2.403e-9
0.060, 2.892e-9
0.070, 3.357e-9
0.080, 3.815e-9
0.090, 4.270e-9
0.100, 4.707e-9
0.110, 5.138e-9
0.120, 5.556e-9
0.130, 5.990e-9
0.140, 6.402e-9
0.150, 6.823e-9
0.160, 7.217e-9
0.170, 7.620e-9
0.180, 8.029e-9
0.190, 8.426e-9
0.200, 8.819e-9
0.210, 9.210e-9
0.220, 9.594e-9
0.230, 9.988e-9
0.240, 1.036e-8
0.250, 1.073e-8
0.260, 1.110e-8
0.270, 1.147e-8
0.280, 1.183e-8
0.290, 1.219e-8
0.300, 1.252e-8
0.310, 1.274e-8
0.320, 1.299e-8
0.330, 1.303e-8
0.340, 1.318e-8
0.350, 1.339e-8
0.360, 1.363e-8
0.370, 1.391e-8
0.380, 1.419e-8
0.390, 1.446e-8
0.400, 1.474e-8
0.410, 1.500e-8
0.420, 1.526e-8
0.430, 1.554e-8
0.440, 1.579e-8
0.450, 1.605e-8
0.460, 1.631e-8
0.470, 1.657e-8
0.480, 1.682e-8
0.490, 1.706e-8
0.500, 1.730e-8
0.510, 1.755e-8
0.520, 1.779e-8
0.530, 1.803e-8
0.540, 1.826e-8
0.550, 1.850e-8
0.560, 1.872e-8
0.570, 1.894e-8
0.580, 1.916e-8
0.590, 1.937e-8
0.600, 1.959e-8
0.610, 1.979e-8
0.620, 2.002e-8
0.630, 2.024e-8
0.640, 2.048e-8
0.650, 2.071e-8
0.660, 2.093e-8
0.670, 2.116e-8
0.680, 2.136e-8
0.690, 2.155e-8
0.700, 2.175e-8
0.710, 2.193e-8
0.720, 2.211e-8
0.730, 2.229e-8
0.740, 2.247e-8
0.750, 2.264e-8
0.760, 2.282e-8
0.770, 2.300e-8
0.780, 2.316e-8
0.790, 2.332e-8
0.800, 2.349e-8
0.810, 2.365e-8
0.820, 2.381e-8
0.830, 2.397e-8
0.840, 2.412e-8
0.850, 2.428e-8
0.860, 2.442e-8
0.870, 2.457e-8
0.880, 2.473e-8
0.890, 2.489e-8
0.900, 2.507e-8
0.910, 2.527e-8
0.920, 2.545e-8
0.930, 2.575e-8
0.940, 2.610e-8
0.950, 2.643e-8
0.960, 2.670e-8
0.970, 2.694e-8
0.980, 2.715e-8
0.990, 2.735e-8
1.000, 2.755e-8
1.010, 2.774e-8
1.020, 2.789e-8
1.030, 2.808e-8
1.040, 2.824e-8
1.050, 2.840e-8
1.060, 2.856e-8
1.070, 2.870e-8
1.080, 2.885e-8
1.090, 2.900e-8
1.100, 2.915e-8
1.110, 2.929e-8
1.120, 2.943e-8
1.130, 2.955e-8
1.140, 2.968e-8
1.150, 2.980e-8
1.160, 2.993e-8
1.170, 3.007e-8
1.180, 3.018e-8
1.190, 3.030e-8
1.200, 3.043e-8
1.210, 3.055e-8
1.220, 3.067e-8
1.230, 3.079e-8
1.240, 3.091e-8
1.250, 3.100e-8
1.260, 3.110e-8
1.270, 3.120e-8
1.280, 3.130e-8
1.290, 3.140e-8
1.300, 3.149e-8
1.310, 3.159e-8
1.320, 3.168e-8
1.330, 3.179e-8
1.340, 3.189e-8
1.350, 3.198e-8
1.360, 3.209e-8
1.370, 3.219e-8
1.380, 3.226e-8
1.390, 3.234e-8
1.400, 3.241e-8
1.410, 3.250e-8
1.420, 3.259e-8
1.430, 3.267e-8
1.440, 3.276e-8
1.450, 3.283e-8
1.460, 3.290e-8
1.470, 3.299e-8
1.480, 3.303e-8
1.490, 3.311e-8
1.500, 3.320e-8
1.510, 3.327e-8
1.520, 3.334e-8
1.530, 3.341e-8
1.540, 3.346e-8
1.550, 3.352e-8
1.560, 3.358e-8
1.570, 3.366e-8
1.580, 3.369e-8
1.590, 3.376e-8
1.600, 3.383e-8
1.610, 3.386e-8
1.620, 3.391e-8
1.630, 3.395e-8
1.640, 3.402e-8
1.650, 3.408e-8
1.660, 3.412e-8
1.670, 3.419e-8
1.680, 3.422e-8
1.690, 3.428e-8
1.700, 3.428e-8
1.710, 3.433e-8
1.720, 3.439e-8
1.730, 3.443e-8
1.740, 3.447e-8
1.750, 3.450e-8
1.760, 3.451e-8
1.770, 3.456e-8
1.780, 3.459e-8
1.790, 3.462e-8
1.800, 3.467e-8
1.810, 3.473e-8
1.820, 3.473e-8
1.830, 3.476e-8
1.840, 3.479e-8
1.850, 3.483e-8
1.860, 3.483e-8
1.870, 3.488e-8
1.880, 3.489e-8
1.890, 3.490e-8
1.900, 3.493e-8
1.910, 3.496e-8
1.920, 3.497e-8
1.930, 3.499e-8
1.940, 3.503e-8
1.950, 3.505e-8
1.960, 3.504e-8
1.970, 3.508e-8
1.980, 3.513e-8
1.990, 3.514e-8
