# Supplementary material for: An Insulin-Modified pH-Responsive Nanopipette Based on Ion Current Rectification
Source: Sensors (Basel). 2024 Jun 30;24(13):4264. doi: 10.3390/s24134264 (PMC11244478; doi:10.3390/s24134264)
Supplement: Supplementary file 1 [file sensors-24-04264-s001.zip › Selectivity/6 cucl2.txt]

Aug. 5, 2023   14:04:23
Linear Sweep Voltammetry
File: s:\Data Source:  Experiment
Instrument Model:  CHI830D
Header: 
Note: 

Init E (V) = -2
Final E (V) = 2
Scan Rate (V/s) = 0.5
Sample Interval (V) = 0.01
Quiet Time (sec) = 2
Sensitivity (A/V) = 1e-7


Potential/V, Current/A

-2.000, -1.806e-7
-1.990, -1.796e-7
-1.980, -1.786e-7
-1.970, -1.775e-7
-1.960, -1.764e-7
-1.950, -1.753e-7
-1.940, -1.743e-7
-1.930, -1.732e-7
-1.920, -1.721e-7
-1.910, -1.710e-7
-1.900, -1.698e-7
-1.890, -1.688e-7
-1.880, -1.676e-7
-1.870, -1.665e-7
-1.860, -1.654e-7
-1.850, -1.642e-7
-1.840, -1.631e-7
-1.830, -1.619e-7
-1.820, -1.608e-7
-1.810, -1.598e-7
-1.800, -1.586e-7
-1.790, -1.575e-7
-1.780, -1.563e-7
-1.770, -1.553e-7
-1.760, -1.542e-7
-1.750, -1.530e-7
-1.740, -1.520e-7
-1.730, -1.508e-7
-1.720, -1.496e-7
-1.710, -1.485e-7
-1.700, -1.474e-7
-1.690, -1.463e-7
-1.680, -1.452e-7
-1.670, -1.441e-7
-1.660, -1.430e-7
-1.650, -1.419e-7
-1.640, -1.408e-7
-1.630, -1.397e-7
-1.620, -1.387e-7
-1.610, -1.376e-7
-1.600, -1.363e-7
-1.590, -1.351e-7
-1.580, -1.339e-7
-1.570, -1.329e-7
-1.560, -1.318e-7
-1.550, -1.307e-7
-1.540, -1.297e-7
-1.530, -1.286e-7
-1.520, -1.275e-7
-1.510, -1.265e-7
-1.500, -1.254e-7
-1.490, -1.243e-7
-1.480, -1.232e-7
-1.470, -1.221e-7
-1.460, -1.211e-7
-1.450, -1.200e-7
-1.440, -1.189e-7
-1.430, -1.179e-7
-1.420, -1.167e-7
-1.410, -1.157e-7
-1.400, -1.146e-7
-1.390, -1.136e-7
-1.380, -1.125e-7
-1.370, -1.114e-7
-1.360, -1.104e-7
-1.350, -1.093e-7
-1.340, -1.083e-7
-1.330, -1.072e-7
-1.320, -1.063e-7
-1.310, -1.052e-7
-1.300, -1.042e-7
-1.290, -1.032e-7
-1.280, -1.021e-7
-1.270, -1.011e-7
-1.260, -1.001e-7
-1.250, -9.906e-8
-1.240, -9.805e-8
-1.230, -9.704e-8
-1.220, -9.604e-8
-1.210, -9.504e-8
-1.200, -9.402e-8
-1.190, -9.303e-8
-1.180, -9.202e-8
-1.170, -9.103e-8
-1.160, -9.003e-8
-1.150, -8.904e-8
-1.140, -8.806e-8
-1.130, -8.707e-8
-1.120, -8.610e-8
-1.110, -8.513e-8
-1.100, -8.415e-8
-1.090, -8.319e-8
-1.080, -8.224e-8
-1.070, -8.128e-8
-1.060, -8.030e-8
-1.050, -7.932e-8
-1.040, -7.836e-8
-1.030, -7.740e-8
-1.020, -7.643e-8
-1.010, -7.550e-8
-1.000, -7.460e-8
-0.990, -7.366e-8
-0.980, -7.272e-8
-0.970, -7.180e-8
-0.960, -7.085e-8
-0.950, -6.991e-8
-0.940, -6.899e-8
-0.930, -6.807e-8
-0.920, -6.716e-8
-0.910, -6.626e-8
-0.900, -6.536e-8
-0.890, -6.445e-8
-0.880, -6.354e-8
-0.870, -6.264e-8
-0.860, -6.175e-8
-0.850, -6.086e-8
-0.840, -5.995e-8
-0.830, -5.908e-8
-0.820, -5.820e-8
-0.810, -5.733e-8
-0.800, -5.645e-8
-0.790, -5.559e-8
-0.780, -5.472e-8
-0.770, -5.386e-8
-0.760, -5.299e-8
-0.750, -5.215e-8
-0.740, -5.128e-8
-0.730, -5.042e-8
-0.720, -4.959e-8
-0.710, -4.874e-8
-0.700, -4.789e-8
-0.690, -4.706e-8
-0.680, -4.625e-8
-0.670, -4.542e-8
-0.660, -4.460e-8
-0.650, -4.379e-8
-0.640, -4.298e-8
-0.630, -4.217e-8
-0.620, -4.136e-8
-0.610, -4.055e-8
-0.600, -3.976e-8
-0.590, -3.896e-8
-0.580, -3.817e-8
-0.570, -3.738e-8
-0.560, -3.660e-8
-0.550, -3.582e-8
-0.540, -3.505e-8
-0.530, -3.429e-8
-0.520, -3.352e-8
-0.510, -3.276e-8
-0.500, -3.200e-8
-0.490, -3.125e-8
-0.480, -3.050e-8
-0.470, -2.975e-8
-0.460, -2.901e-8
-0.450, -2.829e-8
-0.440, -2.755e-8
-0.430, -2.683e-8
-0.420, -2.611e-8
-0.410, -2.539e-8
-0.400, -2.468e-8
-0.390, -2.397e-8
-0.380, -2.326e-8
-0.370, -2.256e-8
-0.360, -2.187e-8
-0.350, -2.118e-8
-0.340, -2.049e-8
-0.330, -1.982e-8
-0.320, -1.914e-8
-0.310, -1.847e-8
-0.300, -1.780e-8
-0.290, -1.713e-8
-0.280, -1.648e-8
-0.270, -1.582e-8
-0.260, -1.517e-8
-0.250, -1.453e-8
-0.240, -1.390e-8
-0.230, -1.326e-8
-0.220, -1.264e-8
-0.210, -1.202e-8
-0.200, -1.140e-8
-0.190, -1.079e-8
-0.180, -1.017e-8
-0.170, -9.564e-9
-0.160, -8.971e-9
-0.150, -8.374e-9
-0.140, -7.781e-9
-0.130, -7.196e-9
-0.120, -6.615e-9
-0.110, -6.040e-9
-0.100, -5.474e-9
-0.090, -4.911e-9
-0.080, -4.348e-9
-0.070, -3.797e-9
-0.060, -3.244e-9
-0.050, -2.706e-9
-0.040, -2.170e-9
-0.030, -1.635e-9
-0.020, -1.106e-9
-0.010, -5.894e-10
-0.000, -7.267e-11
0.010, 4.318e-10
0.020, 9.423e-10
0.030, 1.431e-9
0.040, 1.920e-9
0.050, 2.406e-9
0.060, 2.883e-9
0.070, 3.351e-9
0.080, 3.809e-9
0.090, 4.267e-9
0.100, 4.713e-9
0.110, 5.156e-9
0.120, 5.574e-9
0.130, 5.999e-9
0.140, 6.399e-9
0.150, 6.796e-9
0.160, 7.134e-9
0.170, 7.457e-9
0.180, 7.777e-9
0.190, 8.124e-9
0.200, 8.435e-9
0.210, 8.776e-9
0.220, 9.152e-9
0.230, 9.505e-9
0.240, 9.859e-9
0.250, 1.020e-8
0.260, 1.051e-8
0.270, 1.078e-8
0.280, 1.106e-8
0.290, 1.136e-8
0.300, 1.166e-8
0.310, 1.197e-8
0.320, 1.229e-8
0.330, 1.262e-8
0.340, 1.293e-8
0.350, 1.323e-8
0.360, 1.351e-8
0.370, 1.381e-8
0.380, 1.408e-8
0.390, 1.436e-8
0.400, 1.464e-8
0.410, 1.491e-8
0.420, 1.517e-8
0.430, 1.544e-8
0.440, 1.572e-8
0.450, 1.597e-8
0.460, 1.623e-8
0.470, 1.649e-8
0.480, 1.674e-8
0.490, 1.699e-8
0.500, 1.724e-8
0.510, 1.748e-8
0.520, 1.772e-8
0.530, 1.795e-8
0.540, 1.818e-8
0.550, 1.842e-8
0.560, 1.864e-8
0.570, 1.886e-8
0.580, 1.907e-8
0.590, 1.930e-8
0.600, 1.953e-8
0.610, 1.977e-8
0.620, 2.000e-8
0.630, 2.023e-8
0.640, 2.043e-8
0.650, 2.064e-8
0.660, 2.085e-8
0.670, 2.104e-8
0.680, 2.122e-8
0.690, 2.139e-8
0.700, 2.160e-8
0.710, 2.177e-8
0.720, 2.196e-8
0.730, 2.213e-8
0.740, 2.231e-8
0.750, 2.249e-8
0.760, 2.266e-8
0.770, 2.282e-8
0.780, 2.299e-8
0.790, 2.315e-8
0.800, 2.331e-8
0.810, 2.346e-8
0.820, 2.361e-8
0.830, 2.373e-8
0.840, 2.386e-8
0.850, 2.399e-8
0.860, 2.413e-8
0.870, 2.426e-8
0.880, 2.439e-8
0.890, 2.452e-8
0.900, 2.465e-8
0.910, 2.478e-8
0.920, 2.490e-8
0.930, 2.503e-8
0.940, 2.515e-8
0.950, 2.527e-8
0.960, 2.538e-8
0.970, 2.549e-8
0.980, 2.561e-8
0.990, 2.573e-8
1.000, 2.584e-8
1.010, 2.596e-8
1.020, 2.607e-8
1.030, 2.623e-8
1.040, 2.638e-8
1.050, 2.652e-8
1.060, 2.670e-8
1.070, 2.710e-8
1.080, 2.752e-8
1.090, 2.787e-8
1.100, 2.814e-8
1.110, 2.838e-8
1.120, 2.858e-8
1.130, 2.873e-8
1.140, 2.890e-8
1.150, 2.908e-8
1.160, 2.924e-8
1.170, 2.938e-8
1.180, 2.953e-8
1.190, 2.967e-8
1.200, 2.981e-8
1.210, 2.993e-8
1.220, 3.007e-8
1.230, 3.019e-8
1.240, 3.029e-8
1.250, 3.041e-8
1.260, 3.052e-8
1.270, 3.063e-8
1.280, 3.073e-8
1.290, 3.083e-8
1.300, 3.095e-8
1.310, 3.105e-8
1.320, 3.116e-8
1.330, 3.124e-8
1.340, 3.131e-8
1.350, 3.140e-8
1.360, 3.151e-8
1.370, 3.160e-8
1.380, 3.168e-8
1.390, 3.179e-8
1.400, 3.186e-8
1.410, 3.194e-8
1.420, 3.204e-8
1.430, 3.212e-8
1.440, 3.219e-8
1.450, 3.227e-8
1.460, 3.233e-8
1.470, 3.239e-8
1.480, 3.247e-8
1.490, 3.254e-8
1.500, 3.258e-8
1.510, 3.266e-8
1.520, 3.272e-8
1.530, 3.279e-8
1.540, 3.285e-8
1.550, 3.290e-8
1.560, 3.299e-8
1.570, 3.306e-8
1.580, 3.307e-8
1.590, 3.313e-8
1.600, 3.319e-8
1.610, 3.322e-8
1.620, 3.331e-8
1.630, 3.338e-8
1.640, 3.342e-8
1.650, 3.346e-8
1.660, 3.347e-8
1.670, 3.353e-8
1.680, 3.357e-8
1.690, 3.364e-8
1.700, 3.367e-8
1.710, 3.370e-8
1.720, 3.372e-8
1.730, 3.382e-8
1.740, 3.385e-8
1.750, 3.386e-8
1.760, 3.390e-8
1.770, 3.393e-8
1.780, 3.397e-8
1.790, 3.404e-8
1.800, 3.404e-8
1.810, 3.406e-8
1.820, 3.411e-8
1.830, 3.414e-8
1.840, 3.414e-8
1.850, 3.415e-8
1.860, 3.422e-8
1.870, 3.423e-8
1.880, 3.424e-8
1.890, 3.425e-8
1.900, 3.426e-8
1.910, 3.428e-8
1.920, 3.429e-8
1.930, 3.433e-8
1.940, 3.435e-8
1.950, 3.436e-8
1.960, 3.439e-8
1.970, 3.441e-8
1.980, 3.442e-8
1.990, 3.447e-8
