# Supplementary material for: An Insulin-Modified pH-Responsive Nanopipette Based on Ion Current Rectification
Source: Sensors (Basel). 2024 Jun 30;24(13):4264. doi: 10.3390/s24134264 (PMC11244478; doi:10.3390/s24134264)
Supplement: Supplementary file 1 [file sensors-24-04264-s001.zip › Selectivity/6 cys.txt]

Aug. 5, 2023   14:04:42
Linear Sweep Voltammetry
File: s:\Data Source:  Experiment
Instrument Model:  CHI830D
Header: 
Note: 

Init E (V) = -2
Final E (V) = 2
Scan Rate (V/s) = 0.5
Sample Interval (V) = 0.01
Quiet Time (sec) = 2
Sensitivity (A/V) = 1e-7


Potential/V, Current/A

-2.000, -1.805e-7
-1.990, -1.795e-7
-1.980, -1.784e-7
-1.970, -1.774e-7
-1.960, -1.763e-7
-1.950, -1.752e-7
-1.940, -1.742e-7
-1.930, -1.731e-7
-1.920, -1.719e-7
-1.910, -1.708e-7
-1.900, -1.697e-7
-1.890, -1.686e-7
-1.880, -1.675e-7
-1.870, -1.664e-7
-1.860, -1.653e-7
-1.850, -1.641e-7
-1.840, -1.630e-7
-1.830, -1.618e-7
-1.820, -1.607e-7
-1.810, -1.596e-7
-1.800, -1.584e-7
-1.790, -1.573e-7
-1.780, -1.561e-7
-1.770, -1.550e-7
-1.760, -1.539e-7
-1.750, -1.527e-7
-1.740, -1.516e-7
-1.730, -1.504e-7
-1.720, -1.493e-7
-1.710, -1.482e-7
-1.700, -1.471e-7
-1.690, -1.460e-7
-1.680, -1.448e-7
-1.670, -1.437e-7
-1.660, -1.426e-7
-1.650, -1.416e-7
-1.640, -1.405e-7
-1.630, -1.393e-7
-1.620, -1.382e-7
-1.610, -1.370e-7
-1.600, -1.359e-7
-1.590, -1.348e-7
-1.580, -1.338e-7
-1.570, -1.327e-7
-1.560, -1.315e-7
-1.550, -1.304e-7
-1.540, -1.293e-7
-1.530, -1.282e-7
-1.520, -1.271e-7
-1.510, -1.261e-7
-1.500, -1.249e-7
-1.490, -1.239e-7
-1.480, -1.228e-7
-1.470, -1.218e-7
-1.460, -1.207e-7
-1.450, -1.195e-7
-1.440, -1.184e-7
-1.430, -1.174e-7
-1.420, -1.163e-7
-1.410, -1.152e-7
-1.400, -1.142e-7
-1.390, -1.131e-7
-1.380, -1.121e-7
-1.370, -1.110e-7
-1.360, -1.100e-7
-1.350, -1.089e-7
-1.340, -1.078e-7
-1.330, -1.068e-7
-1.320, -1.058e-7
-1.310, -1.048e-7
-1.300, -1.037e-7
-1.290, -1.027e-7
-1.280, -1.016e-7
-1.270, -1.006e-7
-1.260, -9.958e-8
-1.250, -9.858e-8
-1.240, -9.756e-8
-1.230, -9.656e-8
-1.220, -9.557e-8
-1.210, -9.454e-8
-1.200, -9.356e-8
-1.190, -9.257e-8
-1.180, -9.161e-8
-1.170, -9.060e-8
-1.160, -8.960e-8
-1.150, -8.883e-8
-1.140, -8.809e-8
-1.130, -8.713e-8
-1.120, -8.615e-8
-1.110, -8.520e-8
-1.100, -8.422e-8
-1.090, -8.327e-8
-1.080, -8.230e-8
-1.070, -8.132e-8
-1.060, -8.037e-8
-1.050, -7.941e-8
-1.040, -7.847e-8
-1.030, -7.753e-8
-1.020, -7.656e-8
-1.010, -7.556e-8
-1.000, -7.461e-8
-0.990, -7.368e-8
-0.980, -7.272e-8
-0.970, -7.178e-8
-0.960, -7.085e-8
-0.950, -6.995e-8
-0.940, -6.902e-8
-0.930, -6.812e-8
-0.920, -6.722e-8
-0.910, -6.630e-8
-0.900, -6.541e-8
-0.890, -6.451e-8
-0.880, -6.363e-8
-0.870, -6.276e-8
-0.860, -6.184e-8
-0.850, -6.091e-8
-0.840, -6.000e-8
-0.830, -5.911e-8
-0.820, -5.824e-8
-0.810, -5.738e-8
-0.800, -5.652e-8
-0.790, -5.565e-8
-0.780, -5.479e-8
-0.770, -5.393e-8
-0.760, -5.307e-8
-0.750, -5.221e-8
-0.740, -5.140e-8
-0.730, -5.066e-8
-0.720, -4.980e-8
-0.710, -4.894e-8
-0.700, -4.809e-8
-0.690, -4.724e-8
-0.680, -4.642e-8
-0.670, -4.559e-8
-0.660, -4.478e-8
-0.650, -4.396e-8
-0.640, -4.316e-8
-0.630, -4.236e-8
-0.620, -4.157e-8
-0.610, -4.076e-8
-0.600, -3.998e-8
-0.590, -3.919e-8
-0.580, -3.842e-8
-0.570, -3.762e-8
-0.560, -3.680e-8
-0.550, -3.600e-8
-0.540, -3.522e-8
-0.530, -3.446e-8
-0.520, -3.371e-8
-0.510, -3.294e-8
-0.500, -3.221e-8
-0.490, -3.144e-8
-0.480, -3.067e-8
-0.470, -2.993e-8
-0.460, -2.921e-8
-0.450, -2.849e-8
-0.440, -2.776e-8
-0.430, -2.703e-8
-0.420, -2.627e-8
-0.410, -2.552e-8
-0.400, -2.482e-8
-0.390, -2.411e-8
-0.380, -2.337e-8
-0.370, -2.269e-8
-0.360, -2.201e-8
-0.350, -2.133e-8
-0.340, -2.066e-8
-0.330, -1.999e-8
-0.320, -1.932e-8
-0.310, -1.867e-8
-0.300, -1.802e-8
-0.290, -1.733e-8
-0.280, -1.662e-8
-0.270, -1.587e-8
-0.260, -1.519e-8
-0.250, -1.457e-8
-0.240, -1.398e-8
-0.230, -1.337e-8
-0.220, -1.277e-8
-0.210, -1.217e-8
-0.200, -1.153e-8
-0.190, -1.089e-8
-0.180, -1.026e-8
-0.170, -9.647e-9
-0.160, -9.063e-9
-0.150, -8.494e-9
-0.140, -7.910e-9
-0.130, -7.288e-9
-0.120, -6.676e-9
-0.110, -6.077e-9
-0.100, -5.467e-9
-0.090, -4.883e-9
-0.080, -4.329e-9
-0.070, -3.800e-9
-0.060, -3.281e-9
-0.050, -2.782e-9
-0.040, -2.253e-9
-0.030, -1.694e-9
-0.020, -1.143e-9
-0.010, -6.171e-10
-0.000, -1.096e-10
0.010, 4.226e-10
0.020, 1.001e-9
0.030, 1.551e-9
0.040, 2.031e-9
0.050, 2.471e-9
0.060, 2.908e-9
0.070, 3.400e-9
0.080, 3.861e-9
0.090, 4.295e-9
0.100, 4.713e-9
0.110, 5.147e-9
0.120, 5.553e-9
0.130, 5.950e-9
0.140, 6.337e-9
0.150, 6.749e-9
0.160, 7.201e-9
0.170, 7.663e-9
0.180, 8.090e-9
0.190, 8.398e-9
0.200, 8.539e-9
0.210, 8.844e-9
0.220, 9.167e-9
0.230, 9.514e-9
0.240, 9.856e-9
0.250, 1.020e-8
0.260, 1.053e-8
0.270, 1.086e-8
0.280, 1.117e-8
0.290, 1.149e-8
0.300, 1.185e-8
0.310, 1.219e-8
0.320, 1.250e-8
0.330, 1.278e-8
0.340, 1.306e-8
0.350, 1.334e-8
0.360, 1.361e-8
0.370, 1.387e-8
0.380, 1.416e-8
0.390, 1.444e-8
0.400, 1.470e-8
0.410, 1.497e-8
0.420, 1.524e-8
0.430, 1.552e-8
0.440, 1.583e-8
0.450, 1.611e-8
0.460, 1.635e-8
0.470, 1.659e-8
0.480, 1.682e-8
0.490, 1.706e-8
0.500, 1.731e-8
0.510, 1.756e-8
0.520, 1.779e-8
0.530, 1.803e-8
0.540, 1.825e-8
0.550, 1.847e-8
0.560, 1.869e-8
0.570, 1.894e-8
0.580, 1.919e-8
0.590, 1.944e-8
0.600, 1.967e-8
0.610, 1.989e-8
0.620, 2.012e-8
0.630, 2.031e-8
0.640, 2.051e-8
0.650, 2.070e-8
0.660, 2.089e-8
0.670, 2.107e-8
0.680, 2.127e-8
0.690, 2.146e-8
0.700, 2.165e-8
0.710, 2.188e-8
0.720, 2.208e-8
0.730, 2.225e-8
0.740, 2.242e-8
0.750, 2.256e-8
0.760, 2.271e-8
0.770, 2.285e-8
0.780, 2.300e-8
0.790, 2.317e-8
0.800, 2.332e-8
0.810, 2.345e-8
0.820, 2.360e-8
0.830, 2.376e-8
0.840, 2.392e-8
0.850, 2.409e-8
0.860, 2.424e-8
0.870, 2.436e-8
0.880, 2.447e-8
0.890, 2.459e-8
0.900, 2.471e-8
0.910, 2.484e-8
0.920, 2.494e-8
0.930, 2.505e-8
0.940, 2.516e-8
0.950, 2.530e-8
0.960, 2.542e-8
0.970, 2.555e-8
0.980, 2.571e-8
0.990, 2.583e-8
1.000, 2.594e-8
1.010, 2.605e-8
1.020, 2.616e-8
1.030, 2.626e-8
1.040, 2.633e-8
1.050, 2.643e-8
1.060, 2.651e-8
1.070, 2.662e-8
1.080, 2.672e-8
1.090, 2.680e-8
1.100, 2.690e-8
1.110, 2.702e-8
1.120, 2.717e-8
1.130, 2.727e-8
1.140, 2.736e-8
1.150, 2.745e-8
1.160, 2.754e-8
1.170, 2.761e-8
1.180, 2.771e-8
1.190, 2.779e-8
1.200, 2.787e-8
1.210, 2.794e-8
1.220, 2.802e-8
1.230, 2.810e-8
1.240, 2.819e-8
1.250, 2.830e-8
1.260, 2.838e-8
1.270, 2.845e-8
1.280, 2.852e-8
1.290, 2.861e-8
1.300, 2.885e-8
1.310, 2.929e-8
1.320, 2.975e-8
1.330, 3.007e-8
1.340, 3.032e-8
1.350, 3.052e-8
1.360, 3.070e-8
1.370, 3.093e-8
1.380, 3.118e-8
1.390, 3.133e-8
1.400, 3.141e-8
1.410, 3.151e-8
1.420, 3.160e-8
1.430, 3.170e-8
1.440, 3.180e-8
1.450, 3.190e-8
1.460, 3.197e-8
1.470, 3.207e-8
1.480, 3.214e-8
1.490, 3.224e-8
1.500, 3.237e-8
1.510, 3.250e-8
1.520, 3.257e-8
1.530, 3.266e-8
1.540, 3.275e-8
1.550, 3.283e-8
1.560, 3.287e-8
1.570, 3.287e-8
1.580, 3.294e-8
1.590, 3.303e-8
1.600, 3.309e-8
1.610, 3.314e-8
1.620, 3.323e-8
1.630, 3.331e-8
1.640, 3.342e-8
1.650, 3.351e-8
1.660, 3.354e-8
1.670, 3.351e-8
1.680, 3.354e-8
1.690, 3.357e-8
1.700, 3.358e-8
1.710, 3.363e-8
1.720, 3.368e-8
1.730, 3.375e-8
1.740, 3.380e-8
1.750, 3.386e-8
1.760, 3.391e-8
1.770, 3.400e-8
1.780, 3.409e-8
1.790, 3.410e-8
1.800, 3.407e-8
1.810, 3.410e-8
1.820, 3.413e-8
1.830, 3.415e-8
1.840, 3.418e-8
1.850, 3.420e-8
1.860, 3.428e-8
1.870, 3.427e-8
1.880, 3.431e-8
1.890, 3.440e-8
1.900, 3.447e-8
1.910, 3.453e-8
1.920, 3.454e-8
1.930, 3.452e-8
1.940, 3.452e-8
1.950, 3.453e-8
1.960, 3.459e-8
1.970, 3.458e-8
1.980, 3.462e-8
1.990, 3.462e-8
