# Supplementary material for: An Insulin-Modified pH-Responsive Nanopipette Based on Ion Current Rectification
Source: Sensors (Basel). 2024 Jun 30;24(13):4264. doi: 10.3390/s24134264 (PMC11244478; doi:10.3390/s24134264)
Supplement: Supplementary file 1 [file sensors-24-04264-s001.zip › Selectivity/6 fe.txt]

Aug. 5, 2023   14:05:13
Linear Sweep Voltammetry
File: s:\Data Source:  Experiment
Instrument Model:  CHI830D
Header: 
Note: 

Init E (V) = -2
Final E (V) = 2
Scan Rate (V/s) = 0.5
Sample Interval (V) = 0.01
Quiet Time (sec) = 2
Sensitivity (A/V) = 1e-7

Ep = 1.820V
ip = 3.446e-10A
Ah = 3.434e-11C

Potential/V, Current/A

-2.000, -1.802e-7
-1.990, -1.792e-7
-1.980, -1.782e-7
-1.970, -1.771e-7
-1.960, -1.759e-7
-1.950, -1.749e-7
-1.940, -1.738e-7
-1.930, -1.728e-7
-1.920, -1.717e-7
-1.910, -1.706e-7
-1.900, -1.695e-7
-1.890, -1.684e-7
-1.880, -1.673e-7
-1.870, -1.662e-7
-1.860, -1.651e-7
-1.850, -1.640e-7
-1.840, -1.629e-7
-1.830, -1.617e-7
-1.820, -1.605e-7
-1.810, -1.594e-7
-1.800, -1.583e-7
-1.790, -1.572e-7
-1.780, -1.560e-7
-1.770, -1.548e-7
-1.760, -1.537e-7
-1.750, -1.525e-7
-1.740, -1.514e-7
-1.730, -1.503e-7
-1.720, -1.493e-7
-1.710, -1.481e-7
-1.700, -1.469e-7
-1.690, -1.458e-7
-1.680, -1.447e-7
-1.670, -1.437e-7
-1.660, -1.425e-7
-1.650, -1.415e-7
-1.640, -1.403e-7
-1.630, -1.392e-7
-1.620, -1.382e-7
-1.610, -1.370e-7
-1.600, -1.359e-7
-1.590, -1.348e-7
-1.580, -1.336e-7
-1.570, -1.325e-7
-1.560, -1.314e-7
-1.550, -1.303e-7
-1.540, -1.292e-7
-1.530, -1.281e-7
-1.520, -1.270e-7
-1.510, -1.259e-7
-1.500, -1.249e-7
-1.490, -1.238e-7
-1.480, -1.228e-7
-1.470, -1.217e-7
-1.460, -1.206e-7
-1.450, -1.195e-7
-1.440, -1.184e-7
-1.430, -1.174e-7
-1.420, -1.163e-7
-1.410, -1.152e-7
-1.400, -1.143e-7
-1.390, -1.132e-7
-1.380, -1.121e-7
-1.370, -1.110e-7
-1.360, -1.100e-7
-1.350, -1.090e-7
-1.340, -1.079e-7
-1.330, -1.070e-7
-1.320, -1.059e-7
-1.310, -1.048e-7
-1.300, -1.038e-7
-1.290, -1.028e-7
-1.280, -1.017e-7
-1.270, -1.007e-7
-1.260, -9.963e-8
-1.250, -9.861e-8
-1.240, -9.759e-8
-1.230, -9.658e-8
-1.220, -9.558e-8
-1.210, -9.457e-8
-1.200, -9.358e-8
-1.190, -9.257e-8
-1.180, -9.160e-8
-1.170, -9.062e-8
-1.160, -8.965e-8
-1.150, -8.868e-8
-1.140, -8.774e-8
-1.130, -8.678e-8
-1.120, -8.578e-8
-1.110, -8.479e-8
-1.100, -8.384e-8
-1.090, -8.288e-8
-1.080, -8.192e-8
-1.070, -8.097e-8
-1.060, -8.002e-8
-1.050, -7.903e-8
-1.040, -7.810e-8
-1.030, -7.715e-8
-1.020, -7.624e-8
-1.010, -7.533e-8
-1.000, -7.438e-8
-0.990, -7.344e-8
-0.980, -7.249e-8
-0.970, -7.155e-8
-0.960, -7.061e-8
-0.950, -6.968e-8
-0.940, -6.876e-8
-0.930, -6.784e-8
-0.920, -6.693e-8
-0.910, -6.600e-8
-0.900, -6.510e-8
-0.890, -6.418e-8
-0.880, -6.329e-8
-0.870, -6.240e-8
-0.860, -6.152e-8
-0.850, -6.066e-8
-0.840, -5.978e-8
-0.830, -5.889e-8
-0.820, -5.799e-8
-0.810, -5.712e-8
-0.800, -5.627e-8
-0.790, -5.539e-8
-0.780, -5.452e-8
-0.770, -5.366e-8
-0.760, -5.281e-8
-0.750, -5.196e-8
-0.740, -5.111e-8
-0.730, -5.027e-8
-0.720, -4.942e-8
-0.710, -4.858e-8
-0.700, -4.775e-8
-0.690, -4.693e-8
-0.680, -4.610e-8
-0.670, -4.528e-8
-0.660, -4.447e-8
-0.650, -4.366e-8
-0.640, -4.286e-8
-0.630, -4.205e-8
-0.620, -4.124e-8
-0.610, -4.044e-8
-0.600, -3.965e-8
-0.590, -3.885e-8
-0.580, -3.808e-8
-0.570, -3.730e-8
-0.560, -3.651e-8
-0.550, -3.574e-8
-0.540, -3.497e-8
-0.530, -3.422e-8
-0.520, -3.344e-8
-0.510, -3.267e-8
-0.500, -3.191e-8
-0.490, -3.116e-8
-0.480, -3.041e-8
-0.470, -2.967e-8
-0.460, -2.893e-8
-0.450, -2.821e-8
-0.440, -2.749e-8
-0.430, -2.678e-8
-0.420, -2.608e-8
-0.410, -2.537e-8
-0.400, -2.465e-8
-0.390, -2.394e-8
-0.380, -2.324e-8
-0.370, -2.254e-8
-0.360, -2.184e-8
-0.350, -2.112e-8
-0.340, -2.042e-8
-0.330, -1.974e-8
-0.320, -1.909e-8
-0.310, -1.841e-8
-0.300, -1.774e-8
-0.290, -1.706e-8
-0.280, -1.639e-8
-0.270, -1.574e-8
-0.260, -1.508e-8
-0.250, -1.443e-8
-0.240, -1.379e-8
-0.230, -1.307e-8
-0.220, -1.244e-8
-0.210, -1.187e-8
-0.200, -1.129e-8
-0.190, -1.069e-8
-0.180, -1.011e-8
-0.170, -9.549e-9
-0.160, -9.005e-9
-0.150, -8.423e-9
-0.140, -7.814e-9
-0.130, -7.205e-9
-0.120, -6.621e-9
-0.110, -6.040e-9
-0.100, -5.464e-9
-0.090, -4.889e-9
-0.080, -4.336e-9
-0.070, -3.800e-9
-0.060, -3.250e-9
-0.050, -2.712e-9
-0.040, -2.164e-9
-0.030, -1.635e-9
-0.020, -1.094e-9
-0.010, -5.770e-10
-0.000, -4.491e-11
0.010, 5.056e-10
0.020, 9.547e-10
0.030, 1.450e-9
0.040, 1.933e-9
0.050, 2.413e-9
0.060, 2.871e-9
0.070, 3.335e-9
0.080, 3.787e-9
0.090, 4.221e-9
0.100, 4.630e-9
0.110, 4.999e-9
0.120, 5.402e-9
0.130, 5.867e-9
0.140, 6.282e-9
0.150, 6.672e-9
0.160, 7.045e-9
0.170, 7.420e-9
0.180, 7.804e-9
0.190, 8.235e-9
0.200, 8.662e-9
0.210, 9.044e-9
0.220, 9.425e-9
0.230, 9.724e-9
0.240, 1.008e-8
0.250, 1.061e-8
0.260, 1.083e-8
0.270, 1.116e-8
0.280, 1.153e-8
0.290, 1.186e-8
0.300, 1.188e-8
0.310, 1.204e-8
0.320, 1.231e-8
0.330, 1.259e-8
0.340, 1.289e-8
0.350, 1.316e-8
0.360, 1.343e-8
0.370, 1.368e-8
0.380, 1.394e-8
0.390, 1.420e-8
0.400, 1.447e-8
0.410, 1.477e-8
0.420, 1.507e-8
0.430, 1.535e-8
0.440, 1.559e-8
0.450, 1.584e-8
0.460, 1.608e-8
0.470, 1.633e-8
0.480, 1.657e-8
0.490, 1.684e-8
0.500, 1.708e-8
0.510, 1.733e-8
0.520, 1.758e-8
0.530, 1.782e-8
0.540, 1.804e-8
0.550, 1.825e-8
0.560, 1.848e-8
0.570, 1.872e-8
0.580, 1.896e-8
0.590, 1.919e-8
0.600, 1.942e-8
0.610, 1.964e-8
0.620, 1.985e-8
0.630, 2.005e-8
0.640, 2.025e-8
0.650, 2.044e-8
0.660, 2.062e-8
0.670, 2.081e-8
0.680, 2.100e-8
0.690, 2.118e-8
0.700, 2.136e-8
0.710, 2.155e-8
0.720, 2.176e-8
0.730, 2.194e-8
0.740, 2.211e-8
0.750, 2.228e-8
0.760, 2.246e-8
0.770, 2.262e-8
0.780, 2.278e-8
0.790, 2.293e-8
0.800, 2.309e-8
0.810, 2.324e-8
0.820, 2.339e-8
0.830, 2.354e-8
0.840, 2.368e-8
0.850, 2.382e-8
0.860, 2.396e-8
0.870, 2.409e-8
0.880, 2.423e-8
0.890, 2.437e-8
0.900, 2.449e-8
0.910, 2.460e-8
0.920, 2.475e-8
0.930, 2.487e-8
0.940, 2.500e-8
0.950, 2.511e-8
0.960, 2.522e-8
0.970, 2.534e-8
0.980, 2.545e-8
0.990, 2.555e-8
1.000, 2.566e-8
1.010, 2.576e-8
1.020, 2.586e-8
1.030, 2.607e-8
1.040, 2.621e-8
1.050, 2.632e-8
1.060, 2.642e-8
1.070, 2.654e-8
1.080, 2.668e-8
1.090, 2.682e-8
1.100, 2.710e-8
1.110, 2.748e-8
1.120, 2.792e-8
1.130, 2.819e-8
1.140, 2.839e-8
1.150, 2.860e-8
1.160, 2.873e-8
1.170, 2.888e-8
1.180, 2.904e-8
1.190, 2.920e-8
1.200, 2.936e-8
1.210, 2.950e-8
1.220, 2.961e-8
1.230, 2.974e-8
1.240, 2.989e-8
1.250, 3.001e-8
1.260, 3.009e-8
1.270, 3.021e-8
1.280, 3.032e-8
1.290, 3.043e-8
1.300, 3.057e-8
1.310, 3.068e-8
1.320, 3.074e-8
1.330, 3.083e-8
1.340, 3.091e-8
1.350, 3.103e-8
1.360, 3.112e-8
1.370, 3.121e-8
1.380, 3.132e-8
1.390, 3.140e-8
1.400, 3.147e-8
1.410, 3.155e-8
1.420, 3.162e-8
1.430, 3.170e-8
1.440, 3.179e-8
1.450, 3.187e-8
1.460, 3.193e-8
1.470, 3.199e-8
1.480, 3.205e-8
1.490, 3.211e-8
1.500, 3.217e-8
1.510, 3.226e-8
1.520, 3.232e-8
1.530, 3.237e-8
1.540, 3.241e-8
1.550, 3.248e-8
1.560, 3.252e-8
1.570, 3.260e-8
1.580, 3.267e-8
1.590, 3.276e-8
1.600, 3.284e-8
1.610, 3.291e-8
1.620, 3.295e-8
1.630, 3.301e-8
1.640, 3.305e-8
1.650, 3.313e-8
1.660, 3.317e-8
1.670, 3.317e-8
1.680, 3.322e-8
1.690, 3.325e-8
1.700, 3.327e-8
1.710, 3.325e-8
1.720, 3.328e-8
1.730, 3.329e-8
1.740, 3.333e-8
1.750, 3.335e-8
1.760, 3.339e-8
1.770, 3.341e-8
1.780, 3.348e-8
1.790, 3.354e-8
1.800, 3.362e-8
1.810, 3.366e-8
1.820, 3.369e-8
1.830, 3.365e-8
1.840, 3.360e-8
1.850, 3.367e-8
1.860, 3.368e-8
1.870, 3.369e-8
1.880, 3.374e-8
1.890, 3.379e-8
1.900, 3.380e-8
1.910, 3.380e-8
1.920, 3.378e-8
1.930, 3.377e-8
1.940, 3.381e-8
1.950, 3.384e-8
1.960, 3.387e-8
1.970, 3.389e-8
1.980, 3.390e-8
1.990, 3.391e-8
