# Supplementary material for: An Insulin-Modified pH-Responsive Nanopipette Based on Ion Current Rectification
Source: Sensors (Basel). 2024 Jun 30;24(13):4264. doi: 10.3390/s24134264 (PMC11244478; doi:10.3390/s24134264)
Supplement: Supplementary file 1 [file sensors-24-04264-s001.zip › Selectivity/6 gln.txt]

Aug. 5, 2023   14:05:44
Linear Sweep Voltammetry
File: s:\Data Source:  Experiment
Instrument Model:  CHI830D
Header: 
Note: 

Init E (V) = -2
Final E (V) = 2
Scan Rate (V/s) = 0.5
Sample Interval (V) = 0.01
Quiet Time (sec) = 2
Sensitivity (A/V) = 1e-7

Ep = 1.830V
ip = 2.725e-10A
Ah = 2.019e-11C

Potential/V, Current/A

-2.000, -1.854e-7
-1.990, -1.844e-7
-1.980, -1.833e-7
-1.970, -1.822e-7
-1.960, -1.811e-7
-1.950, -1.798e-7
-1.940, -1.787e-7
-1.930, -1.776e-7
-1.920, -1.764e-7
-1.910, -1.752e-7
-1.900, -1.741e-7
-1.890, -1.729e-7
-1.880, -1.717e-7
-1.870, -1.705e-7
-1.860, -1.694e-7
-1.850, -1.683e-7
-1.840, -1.672e-7
-1.830, -1.660e-7
-1.820, -1.648e-7
-1.810, -1.637e-7
-1.800, -1.625e-7
-1.790, -1.614e-7
-1.780, -1.603e-7
-1.770, -1.591e-7
-1.760, -1.579e-7
-1.750, -1.568e-7
-1.740, -1.557e-7
-1.730, -1.545e-7
-1.720, -1.535e-7
-1.710, -1.523e-7
-1.700, -1.511e-7
-1.690, -1.500e-7
-1.680, -1.488e-7
-1.670, -1.476e-7
-1.660, -1.465e-7
-1.650, -1.453e-7
-1.640, -1.442e-7
-1.630, -1.430e-7
-1.620, -1.420e-7
-1.610, -1.409e-7
-1.600, -1.397e-7
-1.590, -1.385e-7
-1.580, -1.374e-7
-1.570, -1.362e-7
-1.560, -1.351e-7
-1.550, -1.339e-7
-1.540, -1.328e-7
-1.530, -1.318e-7
-1.520, -1.306e-7
-1.510, -1.295e-7
-1.500, -1.284e-7
-1.490, -1.272e-7
-1.480, -1.261e-7
-1.470, -1.250e-7
-1.460, -1.239e-7
-1.450, -1.227e-7
-1.440, -1.217e-7
-1.430, -1.206e-7
-1.420, -1.195e-7
-1.410, -1.184e-7
-1.400, -1.173e-7
-1.390, -1.161e-7
-1.380, -1.151e-7
-1.370, -1.140e-7
-1.360, -1.129e-7
-1.350, -1.118e-7
-1.340, -1.107e-7
-1.330, -1.096e-7
-1.320, -1.085e-7
-1.310, -1.075e-7
-1.300, -1.064e-7
-1.290, -1.054e-7
-1.280, -1.043e-7
-1.270, -1.033e-7
-1.260, -1.023e-7
-1.250, -1.012e-7
-1.240, -1.002e-7
-1.230, -9.915e-8
-1.220, -9.809e-8
-1.210, -9.705e-8
-1.200, -9.606e-8
-1.190, -9.501e-8
-1.180, -9.398e-8
-1.170, -9.292e-8
-1.160, -9.191e-8
-1.150, -9.090e-8
-1.140, -8.993e-8
-1.130, -8.892e-8
-1.120, -8.794e-8
-1.110, -8.699e-8
-1.100, -8.598e-8
-1.090, -8.497e-8
-1.080, -8.399e-8
-1.070, -8.300e-8
-1.060, -8.203e-8
-1.050, -8.102e-8
-1.040, -8.002e-8
-1.030, -7.906e-8
-1.020, -7.806e-8
-1.010, -7.710e-8
-1.000, -7.619e-8
-0.990, -7.522e-8
-0.980, -7.430e-8
-0.970, -7.333e-8
-0.960, -7.239e-8
-0.950, -7.143e-8
-0.940, -7.048e-8
-0.930, -6.954e-8
-0.920, -6.860e-8
-0.910, -6.765e-8
-0.900, -6.673e-8
-0.890, -6.582e-8
-0.880, -6.489e-8
-0.870, -6.400e-8
-0.860, -6.316e-8
-0.850, -6.226e-8
-0.840, -6.130e-8
-0.830, -6.035e-8
-0.820, -5.942e-8
-0.810, -5.853e-8
-0.800, -5.763e-8
-0.790, -5.674e-8
-0.780, -5.586e-8
-0.770, -5.498e-8
-0.760, -5.411e-8
-0.750, -5.324e-8
-0.740, -5.236e-8
-0.730, -5.149e-8
-0.720, -5.063e-8
-0.710, -4.978e-8
-0.700, -4.892e-8
-0.690, -4.806e-8
-0.680, -4.723e-8
-0.670, -4.638e-8
-0.660, -4.554e-8
-0.650, -4.473e-8
-0.640, -4.394e-8
-0.630, -4.310e-8
-0.620, -4.229e-8
-0.610, -4.147e-8
-0.600, -4.065e-8
-0.590, -3.983e-8
-0.580, -3.906e-8
-0.570, -3.835e-8
-0.560, -3.750e-8
-0.550, -3.666e-8
-0.540, -3.583e-8
-0.530, -3.503e-8
-0.520, -3.425e-8
-0.510, -3.348e-8
-0.500, -3.270e-8
-0.490, -3.194e-8
-0.480, -3.117e-8
-0.470, -3.041e-8
-0.460, -2.966e-8
-0.450, -2.891e-8
-0.440, -2.816e-8
-0.430, -2.744e-8
-0.420, -2.675e-8
-0.410, -2.607e-8
-0.400, -2.529e-8
-0.390, -2.455e-8
-0.380, -2.381e-8
-0.370, -2.309e-8
-0.360, -2.237e-8
-0.350, -2.167e-8
-0.340, -2.097e-8
-0.330, -2.027e-8
-0.320, -1.957e-8
-0.310, -1.888e-8
-0.300, -1.820e-8
-0.290, -1.754e-8
-0.280, -1.696e-8
-0.270, -1.628e-8
-0.260, -1.556e-8
-0.250, -1.488e-8
-0.240, -1.422e-8
-0.230, -1.356e-8
-0.220, -1.292e-8
-0.210, -1.228e-8
-0.200, -1.163e-8
-0.190, -1.104e-8
-0.180, -1.051e-8
-0.170, -9.890e-9
-0.160, -9.208e-9
-0.150, -8.580e-9
-0.140, -7.953e-9
-0.130, -7.341e-9
-0.120, -6.732e-9
-0.110, -6.126e-9
-0.100, -5.600e-9
-0.090, -5.102e-9
-0.080, -4.514e-9
-0.070, -3.893e-9
-0.060, -3.299e-9
-0.050, -2.724e-9
-0.040, -2.136e-9
-0.030, -1.607e-9
-0.020, -1.118e-9
-0.010, -6.293e-10
-0.000, -8.492e-11
0.010, 4.563e-10
0.020, 1.007e-9
0.030, 1.533e-9
0.040, 2.074e-9
0.050, 2.542e-9
0.060, 2.991e-9
0.070, 3.446e-9
0.080, 3.901e-9
0.090, 4.378e-9
0.100, 4.876e-9
0.110, 5.362e-9
0.120, 5.851e-9
0.130, 6.285e-9
0.140, 6.657e-9
0.150, 7.042e-9
0.160, 7.426e-9
0.170, 7.841e-9
0.180, 8.284e-9
0.190, 8.712e-9
0.200, 9.130e-9
0.210, 9.561e-9
0.220, 9.967e-9
0.230, 1.037e-8
0.240, 1.077e-8
0.250, 1.115e-8
0.260, 1.154e-8
0.270, 1.191e-8
0.280, 1.228e-8
0.290, 1.265e-8
0.300, 1.301e-8
0.310, 1.336e-8
0.320, 1.370e-8
0.330, 1.405e-8
0.340, 1.439e-8
0.350, 1.475e-8
0.360, 1.507e-8
0.370, 1.540e-8
0.380, 1.574e-8
0.390, 1.606e-8
0.400, 1.639e-8
0.410, 1.672e-8
0.420, 1.699e-8
0.430, 1.722e-8
0.440, 1.752e-8
0.450, 1.779e-8
0.460, 1.809e-8
0.470, 1.837e-8
0.480, 1.865e-8
0.490, 1.892e-8
0.500, 1.901e-8
0.510, 1.911e-8
0.520, 1.926e-8
0.530, 1.945e-8
0.540, 1.966e-8
0.550, 1.975e-8
0.560, 1.982e-8
0.570, 1.996e-8
0.580, 2.007e-8
0.590, 2.022e-8
0.600, 2.039e-8
0.610, 2.058e-8
0.620, 2.078e-8
0.630, 2.097e-8
0.640, 2.117e-8
0.650, 2.141e-8
0.660, 2.166e-8
0.670, 2.183e-8
0.680, 2.202e-8
0.690, 2.220e-8
0.700, 2.239e-8
0.710, 2.256e-8
0.720, 2.274e-8
0.730, 2.291e-8
0.740, 2.307e-8
0.750, 2.322e-8
0.760, 2.338e-8
0.770, 2.355e-8
0.780, 2.372e-8
0.790, 2.388e-8
0.800, 2.404e-8
0.810, 2.420e-8
0.820, 2.435e-8
0.830, 2.450e-8
0.840, 2.464e-8
0.850, 2.476e-8
0.860, 2.489e-8
0.870, 2.502e-8
0.880, 2.514e-8
0.890, 2.528e-8
0.900, 2.539e-8
0.910, 2.553e-8
0.920, 2.566e-8
0.930, 2.578e-8
0.940, 2.590e-8
0.950, 2.600e-8
0.960, 2.612e-8
0.970, 2.620e-8
0.980, 2.631e-8
0.990, 2.642e-8
1.000, 2.655e-8
1.010, 2.666e-8
1.020, 2.677e-8
1.030, 2.690e-8
1.040, 2.700e-8
1.050, 2.710e-8
1.060, 2.720e-8
1.070, 2.731e-8
1.080, 2.744e-8
1.090, 2.754e-8
1.100, 2.766e-8
1.110, 2.780e-8
1.120, 2.790e-8
1.130, 2.805e-8
1.140, 2.844e-8
1.150, 2.891e-8
1.160, 2.935e-8
1.170, 2.968e-8
1.180, 2.999e-8
1.190, 3.024e-8
1.200, 3.043e-8
1.210, 3.058e-8
1.220, 3.072e-8
1.230, 3.087e-8
1.240, 3.098e-8
1.250, 3.106e-8
1.260, 3.114e-8
1.270, 3.126e-8
1.280, 3.138e-8
1.290, 3.152e-8
1.300, 3.167e-8
1.310, 3.181e-8
1.320, 3.183e-8
1.330, 3.188e-8
1.340, 3.197e-8
1.350, 3.208e-8
1.360, 3.222e-8
1.370, 3.228e-8
1.380, 3.238e-8
1.390, 3.255e-8
1.400, 3.219e-8
1.410, 3.180e-8
1.420, 3.156e-8
1.430, 3.140e-8
1.440, 3.128e-8
1.450, 3.119e-8
1.460, 3.113e-8
1.470, 3.110e-8
1.480, 3.105e-8
1.490, 3.102e-8
1.500, 3.099e-8
1.510, 3.097e-8
1.520, 3.098e-8
1.530, 3.094e-8
1.540, 3.094e-8
1.550, 3.094e-8
1.560, 3.091e-8
1.570, 3.091e-8
1.580, 3.091e-8
1.590, 3.086e-8
1.600, 3.087e-8
1.610, 3.089e-8
1.620, 3.090e-8
1.630, 3.094e-8
1.640, 3.093e-8
1.650, 3.091e-8
1.660, 3.092e-8
1.670, 3.093e-8
1.680, 3.095e-8
1.690, 3.095e-8
1.700, 3.095e-8
1.710, 3.094e-8
1.720, 3.097e-8
1.730, 3.100e-8
1.740, 3.100e-8
1.750, 3.103e-8
1.760, 3.107e-8
1.770, 3.106e-8
1.780, 3.106e-8
1.790, 3.111e-8
1.800, 3.093e-8
1.810, 3.057e-8
1.820, 3.111e-8
1.830, 3.127e-8
1.840, 3.130e-8
1.850, 3.127e-8
1.860, 3.121e-8
1.870, 3.099e-8
1.880, 3.047e-8
1.890, 3.076e-8
1.900, 3.117e-8
1.910, 3.124e-8
1.920, 3.126e-8
1.930, 3.128e-8
1.940, 3.130e-8
1.950, 3.136e-8
1.960, 3.135e-8
1.970, 3.135e-8
1.980, 3.133e-8
1.990, 3.132e-8
