# Supplementary material for: An Insulin-Modified pH-Responsive Nanopipette Based on Ion Current Rectification
Source: Sensors (Basel). 2024 Jun 30;24(13):4264. doi: 10.3390/s24134264 (PMC11244478; doi:10.3390/s24134264)
Supplement: Supplementary file 1 [file sensors-24-04264-s001.zip › Selectivity/6 glu.txt]

Aug. 5, 2023   14:06:10
Linear Sweep Voltammetry
File: s:\Data Source:  Experiment
Instrument Model:  CHI830D
Header: 
Note: 

Init E (V) = -2
Final E (V) = 2
Scan Rate (V/s) = 0.5
Sample Interval (V) = 0.01
Quiet Time (sec) = 2
Sensitivity (A/V) = 1e-7


Potential/V, Current/A

-2.000, -1.835e-7
-1.990, -1.825e-7
-1.980, -1.814e-7
-1.970, -1.803e-7
-1.960, -1.791e-7
-1.950, -1.780e-7
-1.940, -1.770e-7
-1.930, -1.759e-7
-1.920, -1.748e-7
-1.910, -1.736e-7
-1.900, -1.724e-7
-1.890, -1.713e-7
-1.880, -1.703e-7
-1.870, -1.692e-7
-1.860, -1.680e-7
-1.850, -1.669e-7
-1.840, -1.656e-7
-1.830, -1.646e-7
-1.820, -1.636e-7
-1.810, -1.624e-7
-1.800, -1.613e-7
-1.790, -1.601e-7
-1.780, -1.590e-7
-1.770, -1.578e-7
-1.760, -1.565e-7
-1.750, -1.553e-7
-1.740, -1.542e-7
-1.730, -1.530e-7
-1.720, -1.519e-7
-1.710, -1.508e-7
-1.700, -1.496e-7
-1.690, -1.484e-7
-1.680, -1.474e-7
-1.670, -1.462e-7
-1.660, -1.452e-7
-1.650, -1.440e-7
-1.640, -1.428e-7
-1.630, -1.417e-7
-1.620, -1.406e-7
-1.610, -1.394e-7
-1.600, -1.383e-7
-1.590, -1.371e-7
-1.580, -1.360e-7
-1.570, -1.349e-7
-1.560, -1.338e-7
-1.550, -1.327e-7
-1.540, -1.315e-7
-1.530, -1.304e-7
-1.520, -1.294e-7
-1.510, -1.282e-7
-1.500, -1.271e-7
-1.490, -1.260e-7
-1.480, -1.249e-7
-1.470, -1.238e-7
-1.460, -1.227e-7
-1.450, -1.216e-7
-1.440, -1.205e-7
-1.430, -1.194e-7
-1.420, -1.182e-7
-1.410, -1.172e-7
-1.400, -1.161e-7
-1.390, -1.150e-7
-1.380, -1.139e-7
-1.370, -1.129e-7
-1.360, -1.118e-7
-1.350, -1.108e-7
-1.340, -1.097e-7
-1.330, -1.087e-7
-1.320, -1.075e-7
-1.310, -1.064e-7
-1.300, -1.054e-7
-1.290, -1.043e-7
-1.280, -1.033e-7
-1.270, -1.023e-7
-1.260, -1.012e-7
-1.250, -1.002e-7
-1.240, -9.914e-8
-1.230, -9.811e-8
-1.220, -9.710e-8
-1.210, -9.609e-8
-1.200, -9.507e-8
-1.190, -9.407e-8
-1.180, -9.305e-8
-1.170, -9.203e-8
-1.160, -9.101e-8
-1.150, -8.997e-8
-1.140, -8.899e-8
-1.130, -8.800e-8
-1.120, -8.700e-8
-1.110, -8.601e-8
-1.100, -8.503e-8
-1.090, -8.404e-8
-1.080, -8.308e-8
-1.070, -8.212e-8
-1.060, -8.119e-8
-1.050, -8.022e-8
-1.040, -7.926e-8
-1.030, -7.827e-8
-1.020, -7.731e-8
-1.010, -7.637e-8
-1.000, -7.539e-8
-0.990, -7.443e-8
-0.980, -7.346e-8
-0.970, -7.253e-8
-0.960, -7.161e-8
-0.950, -7.070e-8
-0.940, -6.979e-8
-0.930, -6.887e-8
-0.920, -6.793e-8
-0.910, -6.701e-8
-0.900, -6.611e-8
-0.890, -6.522e-8
-0.880, -6.431e-8
-0.870, -6.340e-8
-0.860, -6.251e-8
-0.850, -6.162e-8
-0.840, -6.070e-8
-0.830, -5.976e-8
-0.820, -5.887e-8
-0.810, -5.799e-8
-0.800, -5.716e-8
-0.790, -5.629e-8
-0.780, -5.541e-8
-0.770, -5.455e-8
-0.760, -5.369e-8
-0.750, -5.283e-8
-0.740, -5.198e-8
-0.730, -5.113e-8
-0.720, -5.026e-8
-0.710, -4.941e-8
-0.700, -4.857e-8
-0.690, -4.772e-8
-0.680, -4.684e-8
-0.670, -4.600e-8
-0.660, -4.517e-8
-0.650, -4.435e-8
-0.640, -4.352e-8
-0.630, -4.272e-8
-0.620, -4.192e-8
-0.610, -4.112e-8
-0.600, -4.033e-8
-0.590, -3.952e-8
-0.580, -3.872e-8
-0.570, -3.793e-8
-0.560, -3.711e-8
-0.550, -3.633e-8
-0.540, -3.554e-8
-0.530, -3.477e-8
-0.520, -3.398e-8
-0.510, -3.320e-8
-0.500, -3.243e-8
-0.490, -3.166e-8
-0.480, -3.091e-8
-0.470, -3.017e-8
-0.460, -2.944e-8
-0.450, -2.870e-8
-0.440, -2.797e-8
-0.430, -2.724e-8
-0.420, -2.651e-8
-0.410, -2.579e-8
-0.400, -2.505e-8
-0.390, -2.433e-8
-0.380, -2.362e-8
-0.370, -2.291e-8
-0.360, -2.218e-8
-0.350, -2.147e-8
-0.340, -2.078e-8
-0.330, -2.009e-8
-0.320, -1.940e-8
-0.310, -1.874e-8
-0.300, -1.808e-8
-0.290, -1.741e-8
-0.280, -1.675e-8
-0.270, -1.610e-8
-0.260, -1.544e-8
-0.250, -1.480e-8
-0.240, -1.413e-8
-0.230, -1.347e-8
-0.220, -1.285e-8
-0.210, -1.221e-8
-0.200, -1.154e-8
-0.190, -1.090e-8
-0.180, -1.027e-8
-0.170, -9.647e-9
-0.160, -9.042e-9
-0.150, -8.445e-9
-0.140, -7.857e-9
-0.130, -7.279e-9
-0.120, -6.695e-9
-0.110, -6.110e-9
-0.100, -5.548e-9
-0.090, -4.982e-9
-0.080, -4.422e-9
-0.070, -3.862e-9
-0.060, -3.302e-9
-0.050, -2.749e-9
-0.040, -2.201e-9
-0.030, -1.654e-9
-0.020, -1.121e-9
-0.010, -5.924e-10
-0.000, -6.029e-11
0.010, 4.626e-10
0.020, 9.792e-10
0.030, 1.496e-9
0.040, 1.991e-9
0.050, 2.496e-9
0.060, 2.985e-9
0.070, 3.461e-9
0.080, 3.938e-9
0.090, 4.393e-9
0.100, 4.839e-9
0.110, 5.276e-9
0.120, 5.676e-9
0.130, 6.042e-9
0.140, 6.436e-9
0.150, 6.792e-9
0.160, 7.094e-9
0.170, 7.441e-9
0.180, 7.823e-9
0.190, 8.192e-9
0.200, 8.573e-9
0.210, 8.961e-9
0.220, 9.327e-9
0.230, 9.677e-9
0.240, 1.002e-8
0.250, 1.037e-8
0.260, 1.070e-8
0.270, 1.103e-8
0.280, 1.136e-8
0.290, 1.168e-8
0.300, 1.199e-8
0.310, 1.230e-8
0.320, 1.261e-8
0.330, 1.292e-8
0.340, 1.323e-8
0.350, 1.353e-8
0.360, 1.382e-8
0.370, 1.409e-8
0.380, 1.438e-8
0.390, 1.467e-8
0.400, 1.494e-8
0.410, 1.521e-8
0.420, 1.550e-8
0.430, 1.576e-8
0.440, 1.604e-8
0.450, 1.630e-8
0.460, 1.656e-8
0.470, 1.683e-8
0.480, 1.707e-8
0.490, 1.733e-8
0.500, 1.758e-8
0.510, 1.782e-8
0.520, 1.804e-8
0.530, 1.825e-8
0.540, 1.848e-8
0.550, 1.872e-8
0.560, 1.894e-8
0.570, 1.918e-8
0.580, 1.938e-8
0.590, 1.960e-8
0.600, 1.982e-8
0.610, 2.004e-8
0.620, 2.026e-8
0.630, 2.046e-8
0.640, 2.066e-8
0.650, 2.087e-8
0.660, 2.108e-8
0.670, 2.127e-8
0.680, 2.148e-8
0.690, 2.177e-8
0.700, 2.200e-8
0.710, 2.219e-8
0.720, 2.236e-8
0.730, 2.254e-8
0.740, 2.273e-8
0.750, 2.290e-8
0.760, 2.307e-8
0.770, 2.324e-8
0.780, 2.343e-8
0.790, 2.360e-8
0.800, 2.377e-8
0.810, 2.394e-8
0.820, 2.410e-8
0.830, 2.424e-8
0.840, 2.441e-8
0.850, 2.455e-8
0.860, 2.469e-8
0.870, 2.484e-8
0.880, 2.499e-8
0.890, 2.513e-8
0.900, 2.527e-8
0.910, 2.542e-8
0.920, 2.555e-8
0.930, 2.570e-8
0.940, 2.585e-8
0.950, 2.597e-8
0.960, 2.607e-8
0.970, 2.616e-8
0.980, 2.626e-8
0.990, 2.638e-8
1.000, 2.650e-8
1.010, 2.660e-8
1.020, 2.670e-8
1.030, 2.681e-8
1.040, 2.691e-8
1.050, 2.703e-8
1.060, 2.714e-8
1.070, 2.726e-8
1.080, 2.738e-8
1.090, 2.750e-8
1.100, 2.761e-8
1.110, 2.773e-8
1.120, 2.782e-8
1.130, 2.792e-8
1.140, 2.800e-8
1.150, 2.811e-8
1.160, 2.822e-8
1.170, 2.833e-8
1.180, 2.841e-8
1.190, 2.849e-8
1.200, 2.857e-8
1.210, 2.865e-8
1.220, 2.872e-8
1.230, 2.879e-8
1.240, 2.886e-8
1.250, 2.892e-8
1.260, 2.899e-8
1.270, 2.906e-8
1.280, 2.910e-8
1.290, 2.915e-8
1.300, 2.920e-8
1.310, 2.926e-8
1.320, 2.931e-8
1.330, 2.934e-8
1.340, 2.938e-8
1.350, 2.944e-8
1.360, 2.951e-8
1.370, 2.957e-8
1.380, 2.964e-8
1.390, 2.968e-8
1.400, 2.972e-8
1.410, 2.976e-8
1.420, 2.980e-8
1.430, 2.985e-8
1.440, 2.990e-8
1.450, 2.994e-8
1.460, 2.997e-8
1.470, 3.002e-8
1.480, 3.009e-8
1.490, 3.015e-8
1.500, 3.022e-8
1.510, 3.031e-8
1.520, 3.070e-8
1.530, 3.145e-8
1.540, 3.191e-8
1.550, 3.216e-8
1.560, 3.242e-8
1.570, 3.264e-8
1.580, 3.277e-8
1.590, 3.295e-8
1.600, 3.307e-8
1.610, 3.320e-8
1.620, 3.330e-8
1.630, 3.341e-8
1.640, 3.352e-8
1.650, 3.359e-8
1.660, 3.368e-8
1.670, 3.376e-8
1.680, 3.385e-8
1.690, 3.391e-8
1.700, 3.401e-8
1.710, 3.407e-8
1.720, 3.415e-8
1.730, 3.422e-8
1.740, 3.428e-8
1.750, 3.431e-8
1.760, 3.438e-8
1.770, 3.446e-8
1.780, 3.453e-8
1.790, 3.457e-8
1.800, 3.460e-8
1.810, 3.465e-8
1.820, 3.468e-8
1.830, 3.473e-8
1.840, 3.475e-8
1.850, 3.482e-8
1.860, 3.488e-8
1.870, 3.490e-8
1.880, 3.493e-8
1.890, 3.506e-8
1.900, 3.505e-8
1.910, 3.506e-8
1.920, 3.511e-8
1.930, 3.513e-8
1.940, 3.518e-8
1.950, 3.526e-8
1.960, 3.526e-8
1.970, 3.528e-8
1.980, 3.531e-8
1.990, 3.534e-8
