# Supplementary material for: An Insulin-Modified pH-Responsive Nanopipette Based on Ion Current Rectification
Source: Sensors (Basel). 2024 Jun 30;24(13):4264. doi: 10.3390/s24134264 (PMC11244478; doi:10.3390/s24134264)
Supplement: Supplementary file 1 [file sensors-24-04264-s001.zip › Selectivity/6 gsh.txt]

Aug. 5, 2023   14:06:29
Linear Sweep Voltammetry
File: s:\Data Source:  Experiment
Instrument Model:  CHI830D
Header: 
Note: 

Init E (V) = -2
Final E (V) = 2
Scan Rate (V/s) = 0.5
Sample Interval (V) = 0.01
Quiet Time (sec) = 2
Sensitivity (A/V) = 1e-7


Potential/V, Current/A

-2.000, -1.848e-7
-1.990, -1.837e-7
-1.980, -1.826e-7
-1.970, -1.815e-7
-1.960, -1.804e-7
-1.950, -1.793e-7
-1.940, -1.781e-7
-1.930, -1.769e-7
-1.920, -1.758e-7
-1.910, -1.747e-7
-1.900, -1.735e-7
-1.890, -1.722e-7
-1.880, -1.711e-7
-1.870, -1.700e-7
-1.860, -1.688e-7
-1.850, -1.676e-7
-1.840, -1.664e-7
-1.830, -1.652e-7
-1.820, -1.640e-7
-1.810, -1.628e-7
-1.800, -1.616e-7
-1.790, -1.605e-7
-1.780, -1.593e-7
-1.770, -1.581e-7
-1.760, -1.569e-7
-1.750, -1.557e-7
-1.740, -1.546e-7
-1.730, -1.535e-7
-1.720, -1.524e-7
-1.710, -1.512e-7
-1.700, -1.500e-7
-1.690, -1.489e-7
-1.680, -1.478e-7
-1.670, -1.466e-7
-1.660, -1.454e-7
-1.650, -1.442e-7
-1.640, -1.431e-7
-1.630, -1.419e-7
-1.620, -1.408e-7
-1.610, -1.397e-7
-1.600, -1.385e-7
-1.590, -1.374e-7
-1.580, -1.363e-7
-1.570, -1.352e-7
-1.560, -1.341e-7
-1.550, -1.330e-7
-1.540, -1.318e-7
-1.530, -1.307e-7
-1.520, -1.295e-7
-1.510, -1.284e-7
-1.500, -1.273e-7
-1.490, -1.261e-7
-1.480, -1.249e-7
-1.470, -1.238e-7
-1.460, -1.227e-7
-1.450, -1.217e-7
-1.440, -1.206e-7
-1.430, -1.194e-7
-1.420, -1.183e-7
-1.410, -1.172e-7
-1.400, -1.162e-7
-1.390, -1.151e-7
-1.380, -1.141e-7
-1.370, -1.130e-7
-1.360, -1.119e-7
-1.350, -1.108e-7
-1.340, -1.098e-7
-1.330, -1.088e-7
-1.320, -1.077e-7
-1.310, -1.067e-7
-1.300, -1.056e-7
-1.290, -1.046e-7
-1.280, -1.036e-7
-1.270, -1.026e-7
-1.260, -1.016e-7
-1.250, -1.005e-7
-1.240, -9.939e-8
-1.230, -9.836e-8
-1.220, -9.733e-8
-1.210, -9.630e-8
-1.200, -9.529e-8
-1.190, -9.429e-8
-1.180, -9.325e-8
-1.170, -9.229e-8
-1.160, -9.129e-8
-1.150, -9.027e-8
-1.140, -8.927e-8
-1.130, -8.825e-8
-1.120, -8.726e-8
-1.110, -8.627e-8
-1.100, -8.525e-8
-1.090, -8.428e-8
-1.080, -8.334e-8
-1.070, -8.236e-8
-1.060, -8.140e-8
-1.050, -8.045e-8
-1.040, -7.949e-8
-1.030, -7.853e-8
-1.020, -7.754e-8
-1.010, -7.661e-8
-1.000, -7.566e-8
-0.990, -7.474e-8
-0.980, -7.382e-8
-0.970, -7.290e-8
-0.960, -7.196e-8
-0.950, -7.100e-8
-0.940, -7.005e-8
-0.930, -6.910e-8
-0.920, -6.815e-8
-0.910, -6.719e-8
-0.900, -6.626e-8
-0.890, -6.533e-8
-0.880, -6.442e-8
-0.870, -6.351e-8
-0.860, -6.258e-8
-0.850, -6.166e-8
-0.840, -6.075e-8
-0.830, -5.989e-8
-0.820, -5.902e-8
-0.810, -5.814e-8
-0.800, -5.725e-8
-0.790, -5.637e-8
-0.780, -5.549e-8
-0.770, -5.462e-8
-0.760, -5.376e-8
-0.750, -5.287e-8
-0.740, -5.202e-8
-0.730, -5.117e-8
-0.720, -5.032e-8
-0.710, -4.947e-8
-0.700, -4.862e-8
-0.690, -4.778e-8
-0.680, -4.693e-8
-0.670, -4.610e-8
-0.660, -4.526e-8
-0.650, -4.444e-8
-0.640, -4.361e-8
-0.630, -4.281e-8
-0.620, -4.201e-8
-0.610, -4.119e-8
-0.600, -4.038e-8
-0.590, -3.957e-8
-0.580, -3.876e-8
-0.570, -3.796e-8
-0.560, -3.718e-8
-0.550, -3.640e-8
-0.540, -3.562e-8
-0.530, -3.480e-8
-0.520, -3.402e-8
-0.510, -3.325e-8
-0.500, -3.248e-8
-0.490, -3.172e-8
-0.480, -3.097e-8
-0.470, -3.023e-8
-0.460, -2.948e-8
-0.450, -2.873e-8
-0.440, -2.799e-8
-0.430, -2.726e-8
-0.420, -2.653e-8
-0.410, -2.581e-8
-0.400, -2.508e-8
-0.390, -2.436e-8
-0.380, -2.365e-8
-0.370, -2.294e-8
-0.360, -2.224e-8
-0.350, -2.154e-8
-0.340, -2.084e-8
-0.330, -2.017e-8
-0.320, -1.952e-8
-0.310, -1.885e-8
-0.300, -1.817e-8
-0.290, -1.750e-8
-0.280, -1.683e-8
-0.270, -1.616e-8
-0.260, -1.549e-8
-0.250, -1.484e-8
-0.240, -1.418e-8
-0.230, -1.354e-8
-0.220, -1.290e-8
-0.210, -1.228e-8
-0.200, -1.168e-8
-0.190, -1.105e-8
-0.180, -1.043e-8
-0.170, -9.820e-9
-0.160, -9.186e-9
-0.150, -8.580e-9
-0.140, -7.968e-9
-0.130, -7.371e-9
-0.120, -6.772e-9
-0.110, -6.172e-9
-0.100, -5.600e-9
-0.090, -5.025e-9
-0.080, -4.449e-9
-0.070, -3.887e-9
-0.060, -3.321e-9
-0.050, -2.733e-9
-0.040, -2.189e-9
-0.030, -1.641e-9
-0.020, -1.103e-9
-0.010, -5.709e-10
-0.000, -3.266e-11
0.010, 4.902e-10
0.020, 1.007e-9
0.030, 1.517e-9
0.040, 2.019e-9
0.050, 2.523e-9
0.060, 3.031e-9
0.070, 3.498e-9
0.080, 3.960e-9
0.090, 4.412e-9
0.100, 4.824e-9
0.110, 5.224e-9
0.120, 5.599e-9
0.130, 5.965e-9
0.140, 6.322e-9
0.150, 6.685e-9
0.160, 7.085e-9
0.170, 7.472e-9
0.180, 7.857e-9
0.190, 8.241e-9
0.200, 8.622e-9
0.210, 8.989e-9
0.220, 9.364e-9
0.230, 9.711e-9
0.240, 1.007e-8
0.250, 1.042e-8
0.260, 1.080e-8
0.270, 1.116e-8
0.280, 1.148e-8
0.290, 1.182e-8
0.300, 1.212e-8
0.310, 1.242e-8
0.320, 1.271e-8
0.330, 1.298e-8
0.340, 1.327e-8
0.350, 1.357e-8
0.360, 1.386e-8
0.370, 1.419e-8
0.380, 1.445e-8
0.390, 1.474e-8
0.400, 1.501e-8
0.410, 1.529e-8
0.420, 1.557e-8
0.430, 1.586e-8
0.440, 1.612e-8
0.450, 1.638e-8
0.460, 1.664e-8
0.470, 1.689e-8
0.480, 1.713e-8
0.490, 1.739e-8
0.500, 1.764e-8
0.510, 1.788e-8
0.520, 1.811e-8
0.530, 1.837e-8
0.540, 1.861e-8
0.550, 1.883e-8
0.560, 1.906e-8
0.570, 1.929e-8
0.580, 1.951e-8
0.590, 1.973e-8
0.600, 1.993e-8
0.610, 2.015e-8
0.620, 2.037e-8
0.630, 2.059e-8
0.640, 2.081e-8
0.650, 2.102e-8
0.660, 2.125e-8
0.670, 2.145e-8
0.680, 2.164e-8
0.690, 2.182e-8
0.700, 2.201e-8
0.710, 2.218e-8
0.720, 2.236e-8
0.730, 2.253e-8
0.740, 2.270e-8
0.750, 2.292e-8
0.760, 2.311e-8
0.770, 2.328e-8
0.780, 2.346e-8
0.790, 2.361e-8
0.800, 2.376e-8
0.810, 2.391e-8
0.820, 2.412e-8
0.830, 2.423e-8
0.840, 2.429e-8
0.850, 2.445e-8
0.860, 2.459e-8
0.870, 2.473e-8
0.880, 2.487e-8
0.890, 2.499e-8
0.900, 2.512e-8
0.910, 2.525e-8
0.920, 2.539e-8
0.930, 2.550e-8
0.940, 2.561e-8
0.950, 2.573e-8
0.960, 2.583e-8
0.970, 2.594e-8
0.980, 2.608e-8
0.990, 2.619e-8
1.000, 2.631e-8
1.010, 2.640e-8
1.020, 2.650e-8
1.030, 2.660e-8
1.040, 2.669e-8
1.050, 2.678e-8
1.060, 2.686e-8
1.070, 2.695e-8
1.080, 2.705e-8
1.090, 2.714e-8
1.100, 2.721e-8
1.110, 2.730e-8
1.120, 2.738e-8
1.130, 2.744e-8
1.140, 2.751e-8
1.150, 2.758e-8
1.160, 2.766e-8
1.170, 2.772e-8
1.180, 2.778e-8
1.190, 2.784e-8
1.200, 2.790e-8
1.210, 2.795e-8
1.220, 2.802e-8
1.230, 2.808e-8
1.240, 2.813e-8
1.250, 2.819e-8
1.260, 2.823e-8
1.270, 2.827e-8
1.280, 2.830e-8
1.290, 2.833e-8
1.300, 2.838e-8
1.310, 2.842e-8
1.320, 2.845e-8
1.330, 2.848e-8
1.340, 2.851e-8
1.350, 2.852e-8
1.360, 2.855e-8
1.370, 2.860e-8
1.380, 2.863e-8
1.390, 2.865e-8
1.400, 2.868e-8
1.410, 2.868e-8
1.420, 2.869e-8
1.430, 2.872e-8
1.440, 2.875e-8
1.450, 2.879e-8
1.460, 2.876e-8
1.470, 2.876e-8
1.480, 2.879e-8
1.490, 2.881e-8
1.500, 2.882e-8
1.510, 2.884e-8
1.520, 2.884e-8
1.530, 2.886e-8
1.540, 2.889e-8
1.550, 2.888e-8
1.560, 2.889e-8
1.570, 2.889e-8
1.580, 2.888e-8
1.590, 2.890e-8
1.600, 2.890e-8
1.610, 2.887e-8
1.620, 2.820e-8
1.630, 2.796e-8
1.640, 2.800e-8
1.650, 2.796e-8
1.660, 2.789e-8
1.670, 2.785e-8
1.680, 2.781e-8
1.690, 2.779e-8
1.700, 2.775e-8
1.710, 2.769e-8
1.720, 2.768e-8
1.730, 2.765e-8
1.740, 2.764e-8
1.750, 2.764e-8
1.760, 2.761e-8
1.770, 2.759e-8
1.780, 2.759e-8
1.790, 2.761e-8
1.800, 2.755e-8
1.810, 2.753e-8
1.820, 2.755e-8
1.830, 2.754e-8
1.840, 2.752e-8
1.850, 2.750e-8
1.860, 2.748e-8
1.870, 2.748e-8
1.880, 2.747e-8
1.890, 2.748e-8
1.900, 2.747e-8
1.910, 2.748e-8
1.920, 2.749e-8
1.930, 2.749e-8
1.940, 2.749e-8
1.950, 2.749e-8
1.960, 2.750e-8
1.970, 2.751e-8
1.980, 2.753e-8
1.990, 2.755e-8
