# Supplementary material for: An Insulin-Modified pH-Responsive Nanopipette Based on Ion Current Rectification
Source: Sensors (Basel). 2024 Jun 30;24(13):4264. doi: 10.3390/s24134264 (PMC11244478; doi:10.3390/s24134264)
Supplement: Supplementary file 1 [file sensors-24-04264-s001.zip › Selectivity/6 H+.txt]

Aug. 5, 2023   14:00:29
Linear Sweep Voltammetry
File: s:\Data Source:  Experiment
Instrument Model:  CHI830D
Header: 
Note: 

Init E (V) = -2
Final E (V) = 2
Scan Rate (V/s) = 0.5
Sample Interval (V) = 0.01
Quiet Time (sec) = 2
Sensitivity (A/V) = 1e-7


Potential/V, Current/A

-2.000, -6.205e-8
-1.990, -6.170e-8
-1.980, -6.129e-8
-1.970, -6.098e-8
-1.960, -6.063e-8
-1.950, -6.023e-8
-1.940, -5.992e-8
-1.930, -5.960e-8
-1.920, -5.931e-8
-1.910, -5.897e-8
-1.900, -5.864e-8
-1.890, -5.824e-8
-1.880, -5.785e-8
-1.870, -5.751e-8
-1.860, -5.706e-8
-1.850, -5.674e-8
-1.840, -5.644e-8
-1.830, -5.613e-8
-1.820, -5.584e-8
-1.810, -5.553e-8
-1.800, -5.516e-8
-1.790, -5.486e-8
-1.780, -5.459e-8
-1.770, -5.425e-8
-1.760, -5.397e-8
-1.750, -5.367e-8
-1.740, -5.332e-8
-1.730, -5.302e-8
-1.720, -5.277e-8
-1.710, -5.247e-8
-1.700, -5.218e-8
-1.690, -5.186e-8
-1.680, -5.166e-8
-1.670, -5.135e-8
-1.660, -5.111e-8
-1.650, -5.082e-8
-1.640, -5.051e-8
-1.630, -5.022e-8
-1.620, -4.993e-8
-1.610, -4.965e-8
-1.600, -4.932e-8
-1.590, -4.905e-8
-1.580, -4.874e-8
-1.570, -4.844e-8
-1.560, -4.812e-8
-1.550, -4.788e-8
-1.540, -4.762e-8
-1.530, -4.729e-8
-1.520, -4.702e-8
-1.510, -4.671e-8
-1.500, -4.642e-8
-1.490, -4.613e-8
-1.480, -4.590e-8
-1.470, -4.569e-8
-1.460, -4.541e-8
-1.450, -4.511e-8
-1.440, -4.481e-8
-1.430, -4.451e-8
-1.420, -4.421e-8
-1.410, -4.393e-8
-1.400, -4.360e-8
-1.390, -4.333e-8
-1.380, -4.306e-8
-1.370, -4.274e-8
-1.360, -4.244e-8
-1.350, -4.213e-8
-1.340, -4.185e-8
-1.330, -4.156e-8
-1.320, -4.127e-8
-1.310, -4.096e-8
-1.300, -4.067e-8
-1.290, -4.040e-8
-1.280, -4.012e-8
-1.270, -3.981e-8
-1.260, -3.949e-8
-1.250, -3.918e-8
-1.240, -3.891e-8
-1.230, -3.861e-8
-1.220, -3.831e-8
-1.210, -3.800e-8
-1.200, -3.771e-8
-1.190, -3.740e-8
-1.180, -3.708e-8
-1.170, -3.679e-8
-1.160, -3.651e-8
-1.150, -3.618e-8
-1.140, -3.590e-8
-1.130, -3.559e-8
-1.120, -3.529e-8
-1.110, -3.501e-8
-1.100, -3.470e-8
-1.090, -3.441e-8
-1.080, -3.411e-8
-1.070, -3.381e-8
-1.060, -3.352e-8
-1.050, -3.323e-8
-1.040, -3.293e-8
-1.030, -3.264e-8
-1.020, -3.232e-8
-1.010, -3.202e-8
-1.000, -3.174e-8
-0.990, -3.143e-8
-0.980, -3.113e-8
-0.970, -3.085e-8
-0.960, -3.055e-8
-0.950, -3.025e-8
-0.940, -2.995e-8
-0.930, -2.966e-8
-0.920, -2.935e-8
-0.910, -2.906e-8
-0.900, -2.876e-8
-0.890, -2.845e-8
-0.880, -2.813e-8
-0.870, -2.787e-8
-0.860, -2.760e-8
-0.850, -2.727e-8
-0.840, -2.694e-8
-0.830, -2.663e-8
-0.820, -2.632e-8
-0.810, -2.602e-8
-0.800, -2.572e-8
-0.790, -2.543e-8
-0.780, -2.512e-8
-0.770, -2.482e-8
-0.760, -2.452e-8
-0.750, -2.422e-8
-0.740, -2.392e-8
-0.730, -2.362e-8
-0.720, -2.331e-8
-0.710, -2.301e-8
-0.700, -2.269e-8
-0.690, -2.238e-8
-0.680, -2.207e-8
-0.670, -2.176e-8
-0.660, -2.146e-8
-0.650, -2.114e-8
-0.640, -2.082e-8
-0.630, -2.050e-8
-0.620, -2.021e-8
-0.610, -1.990e-8
-0.600, -1.959e-8
-0.590, -1.928e-8
-0.580, -1.897e-8
-0.570, -1.867e-8
-0.560, -1.835e-8
-0.550, -1.804e-8
-0.540, -1.773e-8
-0.530, -1.742e-8
-0.520, -1.710e-8
-0.510, -1.679e-8
-0.500, -1.648e-8
-0.490, -1.617e-8
-0.480, -1.585e-8
-0.470, -1.553e-8
-0.460, -1.522e-8
-0.450, -1.491e-8
-0.440, -1.458e-8
-0.430, -1.427e-8
-0.420, -1.394e-8
-0.410, -1.362e-8
-0.400, -1.330e-8
-0.390, -1.299e-8
-0.380, -1.266e-8
-0.370, -1.234e-8
-0.360, -1.201e-8
-0.350, -1.169e-8
-0.340, -1.137e-8
-0.330, -1.104e-8
-0.320, -1.072e-8
-0.310, -1.039e-8
-0.300, -1.007e-8
-0.290, -9.743e-9
-0.280, -9.414e-9
-0.270, -9.082e-9
-0.260, -8.743e-9
-0.250, -8.414e-9
-0.240, -8.091e-9
-0.230, -7.756e-9
-0.220, -7.427e-9
-0.210, -7.095e-9
-0.200, -6.766e-9
-0.190, -6.436e-9
-0.180, -6.107e-9
-0.170, -5.772e-9
-0.160, -5.443e-9
-0.150, -5.105e-9
-0.140, -4.769e-9
-0.130, -4.437e-9
-0.120, -4.111e-9
-0.110, -3.776e-9
-0.100, -3.437e-9
-0.090, -3.093e-9
-0.080, -2.752e-9
-0.070, -2.444e-9
-0.060, -2.121e-9
-0.050, -1.786e-9
-0.040, -1.451e-9
-0.030, -1.109e-9
-0.020, -7.708e-10
-0.010, -4.325e-10
-0.000, -9.730e-11
0.010, 2.349e-10
0.020, 5.732e-10
0.030, 9.023e-10
0.040, 1.241e-9
0.050, 1.570e-9
0.060, 1.911e-9
0.070, 2.240e-9
0.080, 2.545e-9
0.090, 2.899e-9
0.100, 3.243e-9
0.110, 3.572e-9
0.120, 3.910e-9
0.130, 4.246e-9
0.140, 4.572e-9
0.150, 4.904e-9
0.160, 5.233e-9
0.170, 5.568e-9
0.180, 5.907e-9
0.190, 6.233e-9
0.200, 6.559e-9
0.210, 6.897e-9
0.220, 7.248e-9
0.230, 7.592e-9
0.240, 7.921e-9
0.250, 8.266e-9
0.260, 8.598e-9
0.270, 8.939e-9
0.280, 9.278e-9
0.290, 9.625e-9
0.300, 9.957e-9
0.310, 1.029e-8
0.320, 1.064e-8
0.330, 1.098e-8
0.340, 1.133e-8
0.350, 1.166e-8
0.360, 1.201e-8
0.370, 1.234e-8
0.380, 1.268e-8
0.390, 1.302e-8
0.400, 1.336e-8
0.410, 1.368e-8
0.420, 1.402e-8
0.430, 1.437e-8
0.440, 1.471e-8
0.450, 1.505e-8
0.460, 1.539e-8
0.470, 1.572e-8
0.480, 1.606e-8
0.490, 1.641e-8
0.500, 1.674e-8
0.510, 1.707e-8
0.520, 1.742e-8
0.530, 1.774e-8
0.540, 1.808e-8
0.550, 1.842e-8
0.560, 1.875e-8
0.570, 1.909e-8
0.580, 1.943e-8
0.590, 1.976e-8
0.600, 2.009e-8
0.610, 2.044e-8
0.620, 2.077e-8
0.630, 2.111e-8
0.640, 2.145e-8
0.650, 2.179e-8
0.660, 2.213e-8
0.670, 2.248e-8
0.680, 2.281e-8
0.690, 2.316e-8
0.700, 2.349e-8
0.710, 2.383e-8
0.720, 2.416e-8
0.730, 2.450e-8
0.740, 2.484e-8
0.750, 2.517e-8
0.760, 2.551e-8
0.770, 2.584e-8
0.780, 2.619e-8
0.790, 2.652e-8
0.800, 2.687e-8
0.810, 2.721e-8
0.820, 2.755e-8
0.830, 2.788e-8
0.840, 2.821e-8
0.850, 2.854e-8
0.860, 2.887e-8
0.870, 2.922e-8
0.880, 2.953e-8
0.890, 2.986e-8
0.900, 3.018e-8
0.910, 3.050e-8
0.920, 3.083e-8
0.930, 3.115e-8
0.940, 3.148e-8
0.950, 3.182e-8
0.960, 3.216e-8
0.970, 3.248e-8
0.980, 3.278e-8
0.990, 3.309e-8
1.000, 3.344e-8
1.010, 3.374e-8
1.020, 3.408e-8
1.030, 3.441e-8
1.040, 3.472e-8
1.050, 3.503e-8
1.060, 3.530e-8
1.070, 3.559e-8
1.080, 3.593e-8
1.090, 3.625e-8
1.100, 3.665e-8
1.110, 3.697e-8
1.120, 3.727e-8
1.130, 3.759e-8
1.140, 3.793e-8
1.150, 3.825e-8
1.160, 3.855e-8
1.170, 3.888e-8
1.180, 3.918e-8
1.190, 3.950e-8
1.200, 3.979e-8
1.210, 4.010e-8
1.220, 4.043e-8
1.230, 4.074e-8
1.240, 4.105e-8
1.250, 4.136e-8
1.260, 4.167e-8
1.270, 4.197e-8
1.280, 4.226e-8
1.290, 4.259e-8
1.300, 4.287e-8
1.310, 4.317e-8
1.320, 4.343e-8
1.330, 4.374e-8
1.340, 4.408e-8
1.350, 4.435e-8
1.360, 4.463e-8
1.370, 4.492e-8
1.380, 4.522e-8
1.390, 4.549e-8
1.400, 4.579e-8
1.410, 4.609e-8
1.420, 4.638e-8
1.430, 4.663e-8
1.440, 4.693e-8
1.450, 4.719e-8
1.460, 4.745e-8
1.470, 4.768e-8
1.480, 4.794e-8
1.490, 4.816e-8
1.500, 4.841e-8
1.510, 4.866e-8
1.520, 4.891e-8
1.530, 4.912e-8
1.540, 4.929e-8
1.550, 4.937e-8
1.560, 4.953e-8
1.570, 4.978e-8
1.580, 4.995e-8
1.590, 5.016e-8
1.600, 5.039e-8
1.610, 5.057e-8
1.620, 5.079e-8
1.630, 5.098e-8
1.640, 5.117e-8
1.650, 5.134e-8
1.660, 5.153e-8
1.670, 5.165e-8
1.680, 5.183e-8
1.690, 5.199e-8
1.700, 5.208e-8
1.710, 5.248e-8
1.720, 5.293e-8
1.730, 5.318e-8
1.740, 5.336e-8
1.750, 5.371e-8
1.760, 5.391e-8
1.770, 5.413e-8
1.780, 5.440e-8
1.790, 5.464e-8
1.800, 5.487e-8
1.810, 5.511e-8
1.820, 5.529e-8
1.830, 5.548e-8
1.840, 5.569e-8
1.850, 5.589e-8
1.860, 5.602e-8
1.870, 5.617e-8
1.880, 5.634e-8
1.890, 5.650e-8
1.900, 5.660e-8
1.910, 5.676e-8
1.920, 5.681e-8
1.930, 5.687e-8
1.940, 5.691e-8
1.950, 5.694e-8
1.960, 5.693e-8
1.970, 5.694e-8
1.980, 5.694e-8
1.990, 5.694e-8
