# Supplementary material for: An Insulin-Modified pH-Responsive Nanopipette Based on Ion Current Rectification
Source: Sensors (Basel). 2024 Jun 30;24(13):4264. doi: 10.3390/s24134264 (PMC11244478; doi:10.3390/s24134264)
Supplement: Supplementary file 1 [file sensors-24-04264-s001.zip › Selectivity/6 kcl.txt]

Aug. 5, 2023   14:07:23
Linear Sweep Voltammetry
File: s:\Data Source:  Experiment
Instrument Model:  CHI830D
Header: 
Note: 

Init E (V) = -2
Final E (V) = 2
Scan Rate (V/s) = 0.5
Sample Interval (V) = 0.01
Quiet Time (sec) = 2
Sensitivity (A/V) = 1e-7

Ep = 1.460V
ip = 1.106e-10A
Ah = 1.960e-11C

Ep = 1.960V
ip = 1.770e-10A
Ah = 3.864e-11C

Potential/V, Current/A

-2.000, -1.841e-7
-1.990, -1.830e-7
-1.980, -1.819e-7
-1.970, -1.808e-7
-1.960, -1.798e-7
-1.950, -1.786e-7
-1.940, -1.775e-7
-1.930, -1.764e-7
-1.920, -1.755e-7
-1.910, -1.744e-7
-1.900, -1.733e-7
-1.890, -1.722e-7
-1.880, -1.710e-7
-1.870, -1.699e-7
-1.860, -1.687e-7
-1.850, -1.676e-7
-1.840, -1.665e-7
-1.830, -1.653e-7
-1.820, -1.642e-7
-1.810, -1.631e-7
-1.800, -1.620e-7
-1.790, -1.608e-7
-1.780, -1.595e-7
-1.770, -1.584e-7
-1.760, -1.572e-7
-1.750, -1.561e-7
-1.740, -1.549e-7
-1.730, -1.537e-7
-1.720, -1.526e-7
-1.710, -1.515e-7
-1.700, -1.504e-7
-1.690, -1.492e-7
-1.680, -1.481e-7
-1.670, -1.470e-7
-1.660, -1.459e-7
-1.650, -1.448e-7
-1.640, -1.437e-7
-1.630, -1.426e-7
-1.620, -1.414e-7
-1.610, -1.402e-7
-1.600, -1.391e-7
-1.590, -1.379e-7
-1.580, -1.368e-7
-1.570, -1.357e-7
-1.560, -1.346e-7
-1.550, -1.334e-7
-1.540, -1.323e-7
-1.530, -1.312e-7
-1.520, -1.301e-7
-1.510, -1.289e-7
-1.500, -1.279e-7
-1.490, -1.268e-7
-1.480, -1.257e-7
-1.470, -1.246e-7
-1.460, -1.234e-7
-1.450, -1.223e-7
-1.440, -1.213e-7
-1.430, -1.202e-7
-1.420, -1.191e-7
-1.410, -1.180e-7
-1.400, -1.170e-7
-1.390, -1.159e-7
-1.380, -1.148e-7
-1.370, -1.137e-7
-1.360, -1.126e-7
-1.350, -1.115e-7
-1.340, -1.105e-7
-1.330, -1.095e-7
-1.320, -1.084e-7
-1.310, -1.072e-7
-1.300, -1.062e-7
-1.290, -1.051e-7
-1.280, -1.041e-7
-1.270, -1.031e-7
-1.260, -1.020e-7
-1.250, -1.010e-7
-1.240, -9.993e-8
-1.230, -9.890e-8
-1.220, -9.780e-8
-1.210, -9.675e-8
-1.200, -9.582e-8
-1.190, -9.479e-8
-1.180, -9.374e-8
-1.170, -9.275e-8
-1.160, -9.175e-8
-1.150, -9.079e-8
-1.140, -8.978e-8
-1.130, -8.877e-8
-1.120, -8.778e-8
-1.110, -8.675e-8
-1.100, -8.576e-8
-1.090, -8.478e-8
-1.080, -8.376e-8
-1.070, -8.279e-8
-1.060, -8.179e-8
-1.050, -8.081e-8
-1.040, -7.985e-8
-1.030, -7.887e-8
-1.020, -7.789e-8
-1.010, -7.695e-8
-1.000, -7.598e-8
-0.990, -7.505e-8
-0.980, -7.411e-8
-0.970, -7.316e-8
-0.960, -7.222e-8
-0.950, -7.125e-8
-0.940, -7.029e-8
-0.930, -6.936e-8
-0.920, -6.843e-8
-0.910, -6.751e-8
-0.900, -6.658e-8
-0.890, -6.563e-8
-0.880, -6.469e-8
-0.870, -6.378e-8
-0.860, -6.285e-8
-0.850, -6.193e-8
-0.840, -6.103e-8
-0.830, -6.012e-8
-0.820, -5.922e-8
-0.810, -5.834e-8
-0.800, -5.746e-8
-0.790, -5.657e-8
-0.780, -5.568e-8
-0.770, -5.480e-8
-0.760, -5.392e-8
-0.750, -5.305e-8
-0.740, -5.218e-8
-0.730, -5.132e-8
-0.720, -5.045e-8
-0.710, -4.960e-8
-0.700, -4.874e-8
-0.690, -4.787e-8
-0.680, -4.701e-8
-0.670, -4.617e-8
-0.660, -4.534e-8
-0.650, -4.451e-8
-0.640, -4.369e-8
-0.630, -4.286e-8
-0.620, -4.204e-8
-0.610, -4.121e-8
-0.600, -4.040e-8
-0.590, -3.960e-8
-0.580, -3.879e-8
-0.570, -3.799e-8
-0.560, -3.718e-8
-0.550, -3.639e-8
-0.540, -3.560e-8
-0.530, -3.482e-8
-0.520, -3.404e-8
-0.510, -3.326e-8
-0.500, -3.249e-8
-0.490, -3.172e-8
-0.480, -3.095e-8
-0.470, -3.025e-8
-0.460, -2.954e-8
-0.450, -2.878e-8
-0.440, -2.805e-8
-0.430, -2.730e-8
-0.420, -2.656e-8
-0.410, -2.583e-8
-0.400, -2.510e-8
-0.390, -2.437e-8
-0.380, -2.366e-8
-0.370, -2.294e-8
-0.360, -2.223e-8
-0.350, -2.153e-8
-0.340, -2.082e-8
-0.330, -2.013e-8
-0.320, -1.943e-8
-0.310, -1.875e-8
-0.300, -1.808e-8
-0.290, -1.740e-8
-0.280, -1.672e-8
-0.270, -1.606e-8
-0.260, -1.540e-8
-0.250, -1.474e-8
-0.240, -1.409e-8
-0.230, -1.345e-8
-0.220, -1.282e-8
-0.210, -1.217e-8
-0.200, -1.155e-8
-0.190, -1.093e-8
-0.180, -1.031e-8
-0.170, -9.697e-9
-0.160, -9.082e-9
-0.150, -8.473e-9
-0.140, -7.876e-9
-0.130, -7.282e-9
-0.120, -6.689e-9
-0.110, -6.113e-9
-0.100, -5.532e-9
-0.090, -4.963e-9
-0.080, -4.394e-9
-0.070, -3.831e-9
-0.060, -3.275e-9
-0.050, -2.724e-9
-0.040, -2.180e-9
-0.030, -1.641e-9
-0.020, -1.112e-9
-0.010, -5.802e-10
-0.000, -5.729e-11
0.010, 4.533e-10
0.020, 9.638e-10
0.030, 1.471e-9
0.040, 1.963e-9
0.050, 2.456e-9
0.060, 2.932e-9
0.070, 3.406e-9
0.080, 3.870e-9
0.090, 4.329e-9
0.100, 4.769e-9
0.110, 5.178e-9
0.120, 5.541e-9
0.130, 5.845e-9
0.140, 6.162e-9
0.150, 6.516e-9
0.160, 6.891e-9
0.170, 7.266e-9
0.180, 7.641e-9
0.190, 8.017e-9
0.200, 8.370e-9
0.210, 8.721e-9
0.220, 9.078e-9
0.230, 9.431e-9
0.240, 9.770e-9
0.250, 1.009e-8
0.260, 1.039e-8
0.270, 1.072e-8
0.280, 1.102e-8
0.290, 1.133e-8
0.300, 1.163e-8
0.310, 1.192e-8
0.320, 1.221e-8
0.330, 1.248e-8
0.340, 1.276e-8
0.350, 1.305e-8
0.360, 1.333e-8
0.370, 1.361e-8
0.380, 1.388e-8
0.390, 1.416e-8
0.400, 1.441e-8
0.410, 1.467e-8
0.420, 1.492e-8
0.430, 1.516e-8
0.440, 1.540e-8
0.450, 1.564e-8
0.460, 1.587e-8
0.470, 1.610e-8
0.480, 1.633e-8
0.490, 1.654e-8
0.500, 1.674e-8
0.510, 1.695e-8
0.520, 1.715e-8
0.530, 1.736e-8
0.540, 1.757e-8
0.550, 1.779e-8
0.560, 1.799e-8
0.570, 1.820e-8
0.580, 1.842e-8
0.590, 1.863e-8
0.600, 1.886e-8
0.610, 1.906e-8
0.620, 1.926e-8
0.630, 1.942e-8
0.640, 1.958e-8
0.650, 1.977e-8
0.660, 1.994e-8
0.670, 2.009e-8
0.680, 2.026e-8
0.690, 2.042e-8
0.700, 2.057e-8
0.710, 2.074e-8
0.720, 2.090e-8
0.730, 2.104e-8
0.740, 2.117e-8
0.750, 2.130e-8
0.760, 2.143e-8
0.770, 2.157e-8
0.780, 2.170e-8
0.790, 2.183e-8
0.800, 2.193e-8
0.810, 2.205e-8
0.820, 2.218e-8
0.830, 2.229e-8
0.840, 2.240e-8
0.850, 2.252e-8
0.860, 2.262e-8
0.870, 2.272e-8
0.880, 2.281e-8
0.890, 2.291e-8
0.900, 2.302e-8
0.910, 2.310e-8
0.920, 2.319e-8
0.930, 2.326e-8
0.940, 2.334e-8
0.950, 2.343e-8
0.960, 2.350e-8
0.970, 2.359e-8
0.980, 2.364e-8
0.990, 2.374e-8
1.000, 2.378e-8
1.010, 2.379e-8
1.020, 2.384e-8
1.030, 2.389e-8
1.040, 2.394e-8
1.050, 2.401e-8
1.060, 2.404e-8
1.070, 2.409e-8
1.080, 2.413e-8
1.090, 2.417e-8
1.100, 2.421e-8
1.110, 2.424e-8
1.120, 2.424e-8
1.130, 2.427e-8
1.140, 2.428e-8
1.150, 2.431e-8
1.160, 2.434e-8
1.170, 2.436e-8
1.180, 2.438e-8
1.190, 2.440e-8
1.200, 2.441e-8
1.210, 2.442e-8
1.220, 2.443e-8
1.230, 2.444e-8
1.240, 2.445e-8
1.250, 2.445e-8
1.260, 2.446e-8
1.270, 2.444e-8
1.280, 2.444e-8
1.290, 2.445e-8
1.300, 2.445e-8
1.310, 2.445e-8
1.320, 2.445e-8
1.330, 2.447e-8
1.340, 2.447e-8
1.350, 2.447e-8
1.360, 2.449e-8
1.370, 2.449e-8
1.380, 2.451e-8
1.390, 2.450e-8
1.400, 2.451e-8
1.410, 2.452e-8
1.420, 2.453e-8
1.430, 2.453e-8
1.440, 2.453e-8
1.450, 2.454e-8
1.460, 2.455e-8
1.470, 2.451e-8
1.480, 2.451e-8
1.490, 2.452e-8
1.500, 2.454e-8
1.510, 2.453e-8
1.520, 2.454e-8
1.530, 2.454e-8
1.540, 2.455e-8
1.550, 2.455e-8
1.560, 2.454e-8
1.570, 2.455e-8
1.580, 2.454e-8
1.590, 2.454e-8
1.600, 2.454e-8
1.610, 2.455e-8
1.620, 2.458e-8
1.630, 2.459e-8
1.640, 2.461e-8
1.650, 2.462e-8
1.660, 2.463e-8
1.670, 2.463e-8
1.680, 2.464e-8
1.690, 2.467e-8
1.700, 2.469e-8
1.710, 2.471e-8
1.720, 2.473e-8
1.730, 2.474e-8
1.740, 2.476e-8
1.750, 2.478e-8
1.760, 2.480e-8
1.770, 2.482e-8
1.780, 2.485e-8
1.790, 2.487e-8
1.800, 2.489e-8
1.810, 2.491e-8
1.820, 2.495e-8
1.830, 2.497e-8
1.840, 2.499e-8
1.850, 2.504e-8
1.860, 2.505e-8
1.870, 2.507e-8
1.880, 2.509e-8
1.890, 2.512e-8
1.900, 2.516e-8
1.910, 2.520e-8
1.920, 2.525e-8
1.930, 2.530e-8
1.940, 2.529e-8
1.950, 2.531e-8
1.960, 2.532e-8
1.970, 2.531e-8
1.980, 2.528e-8
1.990, 2.526e-8
