# Supplementary material for: An Insulin-Modified pH-Responsive Nanopipette Based on Ion Current Rectification
Source: Sensors (Basel). 2024 Jun 30;24(13):4264. doi: 10.3390/s24134264 (PMC11244478; doi:10.3390/s24134264)
Supplement: Supplementary file 1 [file sensors-24-04264-s001.zip › Selectivity/6 mgcl2.txt]

Aug. 5, 2023   14:07:44
Linear Sweep Voltammetry
File: s:\Data Source:  Experiment
Instrument Model:  CHI830D
Header: 
Note: 

Init E (V) = -2
Final E (V) = 2
Scan Rate (V/s) = 0.5
Sample Interval (V) = 0.01
Quiet Time (sec) = 2
Sensitivity (A/V) = 1e-7

Ep = 1.940V
ip = 1.829e-10A
Ah = 3.198e-11C

Potential/V, Current/A

-2.000, -1.859e-7
-1.990, -1.849e-7
-1.980, -1.837e-7
-1.970, -1.825e-7
-1.960, -1.814e-7
-1.950, -1.803e-7
-1.940, -1.792e-7
-1.930, -1.781e-7
-1.920, -1.770e-7
-1.910, -1.758e-7
-1.900, -1.748e-7
-1.890, -1.736e-7
-1.880, -1.724e-7
-1.870, -1.713e-7
-1.860, -1.703e-7
-1.850, -1.692e-7
-1.840, -1.680e-7
-1.830, -1.668e-7
-1.820, -1.657e-7
-1.810, -1.645e-7
-1.800, -1.633e-7
-1.790, -1.622e-7
-1.780, -1.609e-7
-1.770, -1.598e-7
-1.760, -1.586e-7
-1.750, -1.575e-7
-1.740, -1.563e-7
-1.730, -1.551e-7
-1.720, -1.540e-7
-1.710, -1.528e-7
-1.700, -1.517e-7
-1.690, -1.505e-7
-1.680, -1.493e-7
-1.670, -1.481e-7
-1.660, -1.470e-7
-1.650, -1.458e-7
-1.640, -1.447e-7
-1.630, -1.435e-7
-1.620, -1.424e-7
-1.610, -1.412e-7
-1.600, -1.400e-7
-1.590, -1.389e-7
-1.580, -1.378e-7
-1.570, -1.366e-7
-1.560, -1.355e-7
-1.550, -1.343e-7
-1.540, -1.331e-7
-1.530, -1.320e-7
-1.520, -1.309e-7
-1.510, -1.298e-7
-1.500, -1.289e-7
-1.490, -1.278e-7
-1.480, -1.267e-7
-1.470, -1.256e-7
-1.460, -1.244e-7
-1.450, -1.233e-7
-1.440, -1.222e-7
-1.430, -1.211e-7
-1.420, -1.200e-7
-1.410, -1.189e-7
-1.400, -1.177e-7
-1.390, -1.167e-7
-1.380, -1.156e-7
-1.370, -1.145e-7
-1.360, -1.134e-7
-1.350, -1.123e-7
-1.340, -1.112e-7
-1.330, -1.102e-7
-1.320, -1.091e-7
-1.310, -1.080e-7
-1.300, -1.069e-7
-1.290, -1.058e-7
-1.280, -1.048e-7
-1.270, -1.038e-7
-1.260, -1.027e-7
-1.250, -1.017e-7
-1.240, -1.006e-7
-1.230, -9.959e-8
-1.220, -9.859e-8
-1.210, -9.757e-8
-1.200, -9.655e-8
-1.190, -9.550e-8
-1.180, -9.446e-8
-1.170, -9.343e-8
-1.160, -9.242e-8
-1.150, -9.141e-8
-1.140, -9.040e-8
-1.130, -8.937e-8
-1.120, -8.835e-8
-1.110, -8.733e-8
-1.100, -8.631e-8
-1.090, -8.532e-8
-1.080, -8.431e-8
-1.070, -8.333e-8
-1.060, -8.232e-8
-1.050, -8.133e-8
-1.040, -8.036e-8
-1.030, -7.938e-8
-1.020, -7.840e-8
-1.010, -7.740e-8
-1.000, -7.642e-8
-0.990, -7.545e-8
-0.980, -7.450e-8
-0.970, -7.354e-8
-0.960, -7.260e-8
-0.950, -7.167e-8
-0.940, -7.070e-8
-0.930, -6.977e-8
-0.920, -6.883e-8
-0.910, -6.790e-8
-0.900, -6.697e-8
-0.890, -6.603e-8
-0.880, -6.509e-8
-0.870, -6.418e-8
-0.860, -6.325e-8
-0.850, -6.234e-8
-0.840, -6.141e-8
-0.830, -6.050e-8
-0.820, -5.961e-8
-0.810, -5.870e-8
-0.800, -5.780e-8
-0.790, -5.691e-8
-0.780, -5.602e-8
-0.770, -5.512e-8
-0.760, -5.424e-8
-0.750, -5.337e-8
-0.740, -5.252e-8
-0.730, -5.163e-8
-0.720, -5.077e-8
-0.710, -4.995e-8
-0.700, -4.910e-8
-0.690, -4.825e-8
-0.680, -4.738e-8
-0.670, -4.653e-8
-0.660, -4.568e-8
-0.650, -4.484e-8
-0.640, -4.400e-8
-0.630, -4.317e-8
-0.620, -4.234e-8
-0.610, -4.152e-8
-0.600, -4.068e-8
-0.590, -3.986e-8
-0.580, -3.905e-8
-0.570, -3.823e-8
-0.560, -3.743e-8
-0.550, -3.663e-8
-0.540, -3.584e-8
-0.530, -3.505e-8
-0.520, -3.428e-8
-0.510, -3.351e-8
-0.500, -3.273e-8
-0.490, -3.196e-8
-0.480, -3.118e-8
-0.470, -3.043e-8
-0.460, -2.966e-8
-0.450, -2.892e-8
-0.440, -2.817e-8
-0.430, -2.743e-8
-0.420, -2.669e-8
-0.410, -2.596e-8
-0.400, -2.522e-8
-0.390, -2.450e-8
-0.380, -2.377e-8
-0.370, -2.306e-8
-0.360, -2.234e-8
-0.350, -2.164e-8
-0.340, -2.093e-8
-0.330, -2.024e-8
-0.320, -1.954e-8
-0.310, -1.886e-8
-0.300, -1.818e-8
-0.290, -1.750e-8
-0.280, -1.682e-8
-0.270, -1.615e-8
-0.260, -1.548e-8
-0.250, -1.483e-8
-0.240, -1.417e-8
-0.230, -1.352e-8
-0.220, -1.288e-8
-0.210, -1.225e-8
-0.200, -1.162e-8
-0.190, -1.099e-8
-0.180, -1.037e-8
-0.170, -9.777e-9
-0.160, -9.158e-9
-0.150, -8.543e-9
-0.140, -7.934e-9
-0.130, -7.338e-9
-0.120, -6.747e-9
-0.110, -6.160e-9
-0.100, -5.575e-9
-0.090, -4.997e-9
-0.080, -4.425e-9
-0.070, -3.865e-9
-0.060, -3.299e-9
-0.050, -2.745e-9
-0.040, -2.201e-9
-0.030, -1.663e-9
-0.020, -1.121e-9
-0.010, -5.832e-10
-0.000, -5.116e-11
0.010, 4.626e-10
0.020, 9.731e-10
0.030, 1.478e-9
0.040, 1.976e-9
0.050, 2.474e-9
0.060, 2.957e-9
0.070, 3.443e-9
0.080, 3.914e-9
0.090, 4.375e-9
0.100, 4.824e-9
0.110, 5.264e-9
0.120, 5.688e-9
0.130, 6.113e-9
0.140, 6.546e-9
0.150, 6.965e-9
0.160, 7.380e-9
0.170, 7.774e-9
0.180, 8.143e-9
0.190, 8.499e-9
0.200, 8.902e-9
0.210, 9.284e-9
0.220, 9.665e-9
0.230, 1.006e-8
0.240, 1.042e-8
0.250, 1.079e-8
0.260, 1.114e-8
0.270, 1.150e-8
0.280, 1.186e-8
0.290, 1.221e-8
0.300, 1.254e-8
0.310, 1.285e-8
0.320, 1.319e-8
0.330, 1.352e-8
0.340, 1.385e-8
0.350, 1.417e-8
0.360, 1.449e-8
0.370, 1.480e-8
0.380, 1.510e-8
0.390, 1.538e-8
0.400, 1.567e-8
0.410, 1.588e-8
0.420, 1.568e-8
0.430, 1.563e-8
0.440, 1.578e-8
0.450, 1.598e-8
0.460, 1.619e-8
0.470, 1.640e-8
0.480, 1.661e-8
0.490, 1.682e-8
0.500, 1.703e-8
0.510, 1.725e-8
0.520, 1.746e-8
0.530, 1.767e-8
0.540, 1.787e-8
0.550, 1.808e-8
0.560, 1.827e-8
0.570, 1.846e-8
0.580, 1.867e-8
0.590, 1.886e-8
0.600, 1.906e-8
0.610, 1.925e-8
0.620, 1.944e-8
0.630, 1.962e-8
0.640, 1.980e-8
0.650, 1.998e-8
0.660, 2.016e-8
0.670, 2.033e-8
0.680, 2.049e-8
0.690, 2.066e-8
0.700, 2.083e-8
0.710, 2.098e-8
0.720, 2.114e-8
0.730, 2.130e-8
0.740, 2.143e-8
0.750, 2.159e-8
0.760, 2.173e-8
0.770, 2.187e-8
0.780, 2.201e-8
0.790, 2.214e-8
0.800, 2.227e-8
0.810, 2.239e-8
0.820, 2.253e-8
0.830, 2.266e-8
0.840, 2.279e-8
0.850, 2.292e-8
0.860, 2.302e-8
0.870, 2.313e-8
0.880, 2.324e-8
0.890, 2.334e-8
0.900, 2.344e-8
0.910, 2.353e-8
0.920, 2.364e-8
0.930, 2.373e-8
0.940, 2.382e-8
0.950, 2.391e-8
0.960, 2.400e-8
0.970, 2.408e-8
0.980, 2.415e-8
0.990, 2.422e-8
1.000, 2.430e-8
1.010, 2.436e-8
1.020, 2.442e-8
1.030, 2.450e-8
1.040, 2.456e-8
1.050, 2.461e-8
1.060, 2.468e-8
1.070, 2.474e-8
1.080, 2.478e-8
1.090, 2.484e-8
1.100, 2.489e-8
1.110, 2.494e-8
1.120, 2.499e-8
1.130, 2.503e-8
1.140, 2.508e-8
1.150, 2.512e-8
1.160, 2.516e-8
1.170, 2.520e-8
1.180, 2.523e-8
1.190, 2.527e-8
1.200, 2.531e-8
1.210, 2.535e-8
1.220, 2.537e-8
1.230, 2.541e-8
1.240, 2.544e-8
1.250, 2.546e-8
1.260, 2.548e-8
1.270, 2.551e-8
1.280, 2.554e-8
1.290, 2.555e-8
1.300, 2.557e-8
1.310, 2.559e-8
1.320, 2.563e-8
1.330, 2.563e-8
1.340, 2.565e-8
1.350, 2.567e-8
1.360, 2.568e-8
1.370, 2.571e-8
1.380, 2.573e-8
1.390, 2.575e-8
1.400, 2.576e-8
1.410, 2.578e-8
1.420, 2.579e-8
1.430, 2.578e-8
1.440, 2.577e-8
1.450, 2.576e-8
1.460, 2.576e-8
1.470, 2.577e-8
1.480, 2.577e-8
1.490, 2.578e-8
1.500, 2.578e-8
1.510, 2.579e-8
1.520, 2.580e-8
1.530, 2.580e-8
1.540, 2.581e-8
1.550, 2.582e-8
1.560, 2.584e-8
1.570, 2.585e-8
1.580, 2.587e-8
1.590, 2.589e-8
1.600, 2.590e-8
1.610, 2.592e-8
1.620, 2.593e-8
1.630, 2.595e-8
1.640, 2.597e-8
1.650, 2.599e-8
1.660, 2.601e-8
1.670, 2.603e-8
1.680, 2.606e-8
1.690, 2.609e-8
1.700, 2.611e-8
1.710, 2.614e-8
1.720, 2.616e-8
1.730, 2.617e-8
1.740, 2.620e-8
1.750, 2.622e-8
1.760, 2.625e-8
1.770, 2.628e-8
1.780, 2.630e-8
1.790, 2.633e-8
1.800, 2.636e-8
1.810, 2.638e-8
1.820, 2.639e-8
1.830, 2.643e-8
1.840, 2.645e-8
1.850, 2.648e-8
1.860, 2.652e-8
1.870, 2.654e-8
1.880, 2.657e-8
1.890, 2.659e-8
1.900, 2.663e-8
1.910, 2.665e-8
1.920, 2.670e-8
1.930, 2.674e-8
1.940, 2.678e-8
1.950, 2.677e-8
1.960, 2.674e-8
1.970, 2.670e-8
1.980, 2.668e-8
1.990, 2.670e-8
