# Supplementary material for: An Insulin-Modified pH-Responsive Nanopipette Based on Ion Current Rectification
Source: Sensors (Basel). 2024 Jun 30;24(13):4264. doi: 10.3390/s24134264 (PMC11244478; doi:10.3390/s24134264)
Supplement: Supplementary file 1 [file sensors-24-04264-s001.zip › Selectivity/6 nacl.txt]

Aug. 5, 2023   14:08:04
Linear Sweep Voltammetry
File: s:\Data Source:  Experiment
Instrument Model:  CHI830D
Header: 
Note: 

Init E (V) = -2
Final E (V) = 2
Scan Rate (V/s) = 0.5
Sample Interval (V) = 0.01
Quiet Time (sec) = 2
Sensitivity (A/V) = 1e-7

Ep = 1.430V
ip = 1.213e-11A
Ah = 3.980e-12C

Potential/V, Current/A

-2.000, -1.866e-7
-1.990, -1.855e-7
-1.980, -1.844e-7
-1.970, -1.832e-7
-1.960, -1.821e-7
-1.950, -1.810e-7
-1.940, -1.798e-7
-1.930, -1.787e-7
-1.920, -1.775e-7
-1.910, -1.764e-7
-1.900, -1.752e-7
-1.890, -1.741e-7
-1.880, -1.729e-7
-1.870, -1.718e-7
-1.860, -1.706e-7
-1.850, -1.695e-7
-1.840, -1.683e-7
-1.830, -1.672e-7
-1.820, -1.660e-7
-1.810, -1.648e-7
-1.800, -1.636e-7
-1.790, -1.625e-7
-1.780, -1.613e-7
-1.770, -1.601e-7
-1.760, -1.589e-7
-1.750, -1.578e-7
-1.740, -1.566e-7
-1.730, -1.554e-7
-1.720, -1.542e-7
-1.710, -1.531e-7
-1.700, -1.520e-7
-1.690, -1.508e-7
-1.680, -1.497e-7
-1.670, -1.485e-7
-1.660, -1.473e-7
-1.650, -1.462e-7
-1.640, -1.450e-7
-1.630, -1.438e-7
-1.620, -1.427e-7
-1.610, -1.416e-7
-1.600, -1.404e-7
-1.590, -1.393e-7
-1.580, -1.381e-7
-1.570, -1.370e-7
-1.560, -1.359e-7
-1.550, -1.347e-7
-1.540, -1.336e-7
-1.530, -1.325e-7
-1.520, -1.313e-7
-1.510, -1.302e-7
-1.500, -1.291e-7
-1.490, -1.280e-7
-1.480, -1.268e-7
-1.470, -1.257e-7
-1.460, -1.246e-7
-1.450, -1.235e-7
-1.440, -1.224e-7
-1.430, -1.213e-7
-1.420, -1.202e-7
-1.410, -1.191e-7
-1.400, -1.180e-7
-1.390, -1.169e-7
-1.380, -1.158e-7
-1.370, -1.147e-7
-1.360, -1.136e-7
-1.350, -1.126e-7
-1.340, -1.115e-7
-1.330, -1.104e-7
-1.320, -1.094e-7
-1.310, -1.083e-7
-1.300, -1.073e-7
-1.290, -1.062e-7
-1.280, -1.051e-7
-1.270, -1.041e-7
-1.260, -1.030e-7
-1.250, -1.019e-7
-1.240, -1.008e-7
-1.230, -9.979e-8
-1.220, -9.876e-8
-1.210, -9.773e-8
-1.200, -9.672e-8
-1.190, -9.569e-8
-1.180, -9.467e-8
-1.170, -9.365e-8
-1.160, -9.262e-8
-1.150, -9.161e-8
-1.140, -9.060e-8
-1.130, -8.959e-8
-1.120, -8.859e-8
-1.110, -8.758e-8
-1.100, -8.658e-8
-1.090, -8.558e-8
-1.080, -8.455e-8
-1.070, -8.355e-8
-1.060, -8.256e-8
-1.050, -8.156e-8
-1.040, -8.059e-8
-1.030, -7.960e-8
-1.020, -7.859e-8
-1.010, -7.762e-8
-1.000, -7.666e-8
-0.990, -7.570e-8
-0.980, -7.475e-8
-0.970, -7.380e-8
-0.960, -7.284e-8
-0.950, -7.188e-8
-0.940, -7.092e-8
-0.930, -6.997e-8
-0.920, -6.902e-8
-0.910, -6.807e-8
-0.900, -6.713e-8
-0.890, -6.619e-8
-0.880, -6.527e-8
-0.870, -6.436e-8
-0.860, -6.344e-8
-0.850, -6.252e-8
-0.840, -6.161e-8
-0.830, -6.069e-8
-0.820, -5.979e-8
-0.810, -5.889e-8
-0.800, -5.799e-8
-0.790, -5.709e-8
-0.780, -5.621e-8
-0.770, -5.531e-8
-0.760, -5.443e-8
-0.750, -5.355e-8
-0.740, -5.270e-8
-0.730, -5.181e-8
-0.720, -5.093e-8
-0.710, -5.008e-8
-0.700, -4.921e-8
-0.690, -4.835e-8
-0.680, -4.750e-8
-0.670, -4.666e-8
-0.660, -4.581e-8
-0.650, -4.496e-8
-0.640, -4.412e-8
-0.630, -4.330e-8
-0.620, -4.247e-8
-0.610, -4.164e-8
-0.600, -4.079e-8
-0.590, -3.998e-8
-0.580, -3.917e-8
-0.570, -3.838e-8
-0.560, -3.758e-8
-0.550, -3.677e-8
-0.540, -3.598e-8
-0.530, -3.519e-8
-0.520, -3.439e-8
-0.510, -3.362e-8
-0.500, -3.285e-8
-0.490, -3.207e-8
-0.480, -3.128e-8
-0.470, -3.052e-8
-0.460, -2.977e-8
-0.450, -2.901e-8
-0.440, -2.826e-8
-0.430, -2.752e-8
-0.420, -2.677e-8
-0.410, -2.603e-8
-0.400, -2.530e-8
-0.390, -2.457e-8
-0.380, -2.384e-8
-0.370, -2.313e-8
-0.360, -2.241e-8
-0.350, -2.171e-8
-0.340, -2.100e-8
-0.330, -2.030e-8
-0.320, -1.960e-8
-0.310, -1.891e-8
-0.300, -1.822e-8
-0.290, -1.755e-8
-0.280, -1.688e-8
-0.270, -1.620e-8
-0.260, -1.554e-8
-0.250, -1.487e-8
-0.240, -1.422e-8
-0.230, -1.357e-8
-0.220, -1.293e-8
-0.210, -1.230e-8
-0.200, -1.167e-8
-0.190, -1.104e-8
-0.180, -1.042e-8
-0.170, -9.786e-9
-0.160, -9.174e-9
-0.150, -8.565e-9
-0.140, -7.965e-9
-0.130, -7.350e-9
-0.120, -6.729e-9
-0.110, -6.123e-9
-0.100, -5.557e-9
-0.090, -4.997e-9
-0.080, -4.428e-9
-0.070, -3.862e-9
-0.060, -3.299e-9
-0.050, -2.745e-9
-0.040, -2.198e-9
-0.030, -1.654e-9
-0.020, -1.106e-9
-0.010, -5.678e-10
-0.000, -4.191e-11
0.010, 4.717e-10
0.020, 9.823e-10
0.030, 1.490e-9
0.040, 1.994e-9
0.050, 2.496e-9
0.060, 2.982e-9
0.070, 3.471e-9
0.080, 3.938e-9
0.090, 4.387e-9
0.100, 4.793e-9
0.110, 5.147e-9
0.120, 5.470e-9
0.130, 5.817e-9
0.140, 6.202e-9
0.150, 6.574e-9
0.160, 6.962e-9
0.170, 7.346e-9
0.180, 7.715e-9
0.190, 8.069e-9
0.200, 8.404e-9
0.210, 8.739e-9
0.220, 9.068e-9
0.230, 9.413e-9
0.240, 9.742e-9
0.250, 1.007e-8
0.260, 1.038e-8
0.270, 1.069e-8
0.280, 1.101e-8
0.290, 1.132e-8
0.300, 1.162e-8
0.310, 1.193e-8
0.320, 1.222e-8
0.330, 1.250e-8
0.340, 1.278e-8
0.350, 1.306e-8
0.360, 1.333e-8
0.370, 1.361e-8
0.380, 1.389e-8
0.390, 1.415e-8
0.400, 1.442e-8
0.410, 1.468e-8
0.420, 1.495e-8
0.430, 1.520e-8
0.440, 1.546e-8
0.450, 1.570e-8
0.460, 1.594e-8
0.470, 1.618e-8
0.480, 1.641e-8
0.490, 1.664e-8
0.500, 1.688e-8
0.510, 1.711e-8
0.520, 1.733e-8
0.530, 1.760e-8
0.540, 1.784e-8
0.550, 1.806e-8
0.560, 1.827e-8
0.570, 1.848e-8
0.580, 1.869e-8
0.590, 1.891e-8
0.600, 1.913e-8
0.610, 1.935e-8
0.620, 1.955e-8
0.630, 1.976e-8
0.640, 1.993e-8
0.650, 2.011e-8
0.660, 2.029e-8
0.670, 2.048e-8
0.680, 2.064e-8
0.690, 2.084e-8
0.700, 2.101e-8
0.710, 2.115e-8
0.720, 2.130e-8
0.730, 2.145e-8
0.740, 2.159e-8
0.750, 2.174e-8
0.760, 2.188e-8
0.770, 2.200e-8
0.780, 2.214e-8
0.790, 2.227e-8
0.800, 2.240e-8
0.810, 2.252e-8
0.820, 2.263e-8
0.830, 2.276e-8
0.840, 2.287e-8
0.850, 2.297e-8
0.860, 2.308e-8
0.870, 2.319e-8
0.880, 2.330e-8
0.890, 2.339e-8
0.900, 2.348e-8
0.910, 2.357e-8
0.920, 2.366e-8
0.930, 2.373e-8
0.940, 2.382e-8
0.950, 2.391e-8
0.960, 2.398e-8
0.970, 2.405e-8
0.980, 2.413e-8
0.990, 2.420e-8
1.000, 2.425e-8
1.010, 2.432e-8
1.020, 2.437e-8
1.030, 2.442e-8
1.040, 2.447e-8
1.050, 2.453e-8
1.060, 2.459e-8
1.070, 2.463e-8
1.080, 2.467e-8
1.090, 2.471e-8
1.100, 2.475e-8
1.110, 2.480e-8
1.120, 2.483e-8
1.130, 2.486e-8
1.140, 2.489e-8
1.150, 2.492e-8
1.160, 2.494e-8
1.170, 2.497e-8
1.180, 2.500e-8
1.190, 2.502e-8
1.200, 2.503e-8
1.210, 2.503e-8
1.220, 2.507e-8
1.230, 2.507e-8
1.240, 2.508e-8
1.250, 2.511e-8
1.260, 2.511e-8
1.270, 2.512e-8
1.280, 2.513e-8
1.290, 2.513e-8
1.300, 2.513e-8
1.310, 2.515e-8
1.320, 2.515e-8
1.330, 2.518e-8
1.340, 2.518e-8
1.350, 2.519e-8
1.360, 2.519e-8
1.370, 2.519e-8
1.380, 2.519e-8
1.390, 2.519e-8
1.400, 2.519e-8
1.410, 2.519e-8
1.420, 2.521e-8
1.430, 2.521e-8
1.440, 2.521e-8
1.450, 2.521e-8
1.460, 2.522e-8
1.470, 2.523e-8
1.480, 2.523e-8
1.490, 2.523e-8
1.500, 2.525e-8
1.510, 2.524e-8
1.520, 2.525e-8
1.530, 2.525e-8
1.540, 2.527e-8
1.550, 2.527e-8
1.560, 2.527e-8
1.570, 2.529e-8
1.580, 2.529e-8
1.590, 2.530e-8
1.600, 2.530e-8
1.610, 2.531e-8
1.620, 2.532e-8
1.630, 2.533e-8
1.640, 2.534e-8
1.650, 2.535e-8
1.660, 2.535e-8
1.670, 2.536e-8
1.680, 2.538e-8
1.690, 2.539e-8
1.700, 2.539e-8
1.710, 2.541e-8
1.720, 2.542e-8
1.730, 2.542e-8
1.740, 2.544e-8
1.750, 2.544e-8
1.760, 2.547e-8
1.770, 2.547e-8
1.780, 2.549e-8
1.790, 2.550e-8
1.800, 2.551e-8
1.810, 2.552e-8
1.820, 2.555e-8
1.830, 2.556e-8
1.840, 2.557e-8
1.850, 2.558e-8
1.860, 2.559e-8
1.870, 2.559e-8
1.880, 2.561e-8
1.890, 2.564e-8
1.900, 2.565e-8
1.910, 2.566e-8
1.920, 2.568e-8
1.930, 2.570e-8
1.940, 2.570e-8
1.950, 2.572e-8
1.960, 2.574e-8
1.970, 2.577e-8
1.980, 2.580e-8
1.990, 2.583e-8
