# Supplementary material for: An Insulin-Modified pH-Responsive Nanopipette Based on Ion Current Rectification
Source: Sensors (Basel). 2024 Jun 30;24(13):4264. doi: 10.3390/s24134264 (PMC11244478; doi:10.3390/s24134264)
Supplement: Supplementary file 1 [file sensors-24-04264-s001.zip › Selectivity/6 nahco3.txt]

Aug. 5, 2023   14:08:24
Linear Sweep Voltammetry
File: s:\Data Source:  Experiment
Instrument Model:  CHI830D
Header: 
Note: 

Init E (V) = -2
Final E (V) = 2
Scan Rate (V/s) = 0.5
Sample Interval (V) = 0.01
Quiet Time (sec) = 2
Sensitivity (A/V) = 1e-7

Ep = 1.420V
ip = 7.686e-12A
Ah = 2.043e-12C

Potential/V, Current/A

-2.000, -1.875e-7
-1.990, -1.864e-7
-1.980, -1.853e-7
-1.970, -1.841e-7
-1.960, -1.831e-7
-1.950, -1.820e-7
-1.940, -1.809e-7
-1.930, -1.799e-7
-1.920, -1.788e-7
-1.910, -1.777e-7
-1.900, -1.765e-7
-1.890, -1.753e-7
-1.880, -1.742e-7
-1.870, -1.730e-7
-1.860, -1.718e-7
-1.850, -1.706e-7
-1.840, -1.695e-7
-1.830, -1.682e-7
-1.820, -1.671e-7
-1.810, -1.660e-7
-1.800, -1.648e-7
-1.790, -1.635e-7
-1.780, -1.623e-7
-1.770, -1.612e-7
-1.760, -1.600e-7
-1.750, -1.588e-7
-1.740, -1.575e-7
-1.730, -1.563e-7
-1.720, -1.552e-7
-1.710, -1.540e-7
-1.700, -1.528e-7
-1.690, -1.518e-7
-1.680, -1.507e-7
-1.670, -1.495e-7
-1.660, -1.483e-7
-1.650, -1.472e-7
-1.640, -1.461e-7
-1.630, -1.449e-7
-1.620, -1.437e-7
-1.610, -1.425e-7
-1.600, -1.414e-7
-1.590, -1.402e-7
-1.580, -1.391e-7
-1.570, -1.380e-7
-1.560, -1.367e-7
-1.550, -1.356e-7
-1.540, -1.344e-7
-1.530, -1.333e-7
-1.520, -1.321e-7
-1.510, -1.310e-7
-1.500, -1.298e-7
-1.490, -1.287e-7
-1.480, -1.276e-7
-1.470, -1.264e-7
-1.460, -1.256e-7
-1.450, -1.246e-7
-1.440, -1.235e-7
-1.430, -1.224e-7
-1.420, -1.213e-7
-1.410, -1.202e-7
-1.400, -1.191e-7
-1.390, -1.180e-7
-1.380, -1.168e-7
-1.370, -1.158e-7
-1.360, -1.147e-7
-1.350, -1.135e-7
-1.340, -1.125e-7
-1.330, -1.114e-7
-1.320, -1.103e-7
-1.310, -1.092e-7
-1.300, -1.081e-7
-1.290, -1.071e-7
-1.280, -1.060e-7
-1.270, -1.049e-7
-1.260, -1.038e-7
-1.250, -1.028e-7
-1.240, -1.017e-7
-1.230, -1.007e-7
-1.220, -9.961e-8
-1.210, -9.857e-8
-1.200, -9.752e-8
-1.190, -9.648e-8
-1.180, -9.545e-8
-1.170, -9.442e-8
-1.160, -9.337e-8
-1.150, -9.234e-8
-1.140, -9.132e-8
-1.130, -9.034e-8
-1.120, -8.933e-8
-1.110, -8.828e-8
-1.100, -8.725e-8
-1.090, -8.622e-8
-1.080, -8.522e-8
-1.070, -8.421e-8
-1.060, -8.322e-8
-1.050, -8.222e-8
-1.040, -8.120e-8
-1.030, -8.023e-8
-1.020, -7.924e-8
-1.010, -7.826e-8
-1.000, -7.727e-8
-0.990, -7.630e-8
-0.980, -7.531e-8
-0.970, -7.433e-8
-0.960, -7.337e-8
-0.950, -7.242e-8
-0.940, -7.147e-8
-0.930, -7.051e-8
-0.920, -6.954e-8
-0.910, -6.859e-8
-0.900, -6.763e-8
-0.890, -6.668e-8
-0.880, -6.574e-8
-0.870, -6.480e-8
-0.860, -6.387e-8
-0.850, -6.295e-8
-0.840, -6.201e-8
-0.830, -6.109e-8
-0.820, -6.019e-8
-0.810, -5.928e-8
-0.800, -5.836e-8
-0.790, -5.746e-8
-0.780, -5.655e-8
-0.770, -5.565e-8
-0.760, -5.476e-8
-0.750, -5.388e-8
-0.740, -5.300e-8
-0.730, -5.212e-8
-0.720, -5.124e-8
-0.710, -5.036e-8
-0.700, -4.950e-8
-0.690, -4.864e-8
-0.680, -4.777e-8
-0.670, -4.691e-8
-0.660, -4.606e-8
-0.650, -4.524e-8
-0.640, -4.438e-8
-0.630, -4.354e-8
-0.620, -4.270e-8
-0.610, -4.187e-8
-0.600, -4.104e-8
-0.590, -4.022e-8
-0.580, -3.940e-8
-0.570, -3.858e-8
-0.560, -3.778e-8
-0.550, -3.698e-8
-0.540, -3.616e-8
-0.530, -3.536e-8
-0.520, -3.457e-8
-0.510, -3.378e-8
-0.500, -3.300e-8
-0.490, -3.222e-8
-0.480, -3.145e-8
-0.470, -3.068e-8
-0.460, -2.992e-8
-0.450, -2.916e-8
-0.440, -2.840e-8
-0.430, -2.765e-8
-0.420, -2.691e-8
-0.410, -2.617e-8
-0.400, -2.543e-8
-0.390, -2.468e-8
-0.380, -2.396e-8
-0.370, -2.324e-8
-0.360, -2.252e-8
-0.350, -2.180e-8
-0.340, -2.110e-8
-0.330, -2.040e-8
-0.320, -1.969e-8
-0.310, -1.900e-8
-0.300, -1.831e-8
-0.290, -1.763e-8
-0.280, -1.695e-8
-0.270, -1.627e-8
-0.260, -1.560e-8
-0.250, -1.493e-8
-0.240, -1.428e-8
-0.230, -1.362e-8
-0.220, -1.298e-8
-0.210, -1.234e-8
-0.200, -1.170e-8
-0.190, -1.107e-8
-0.180, -1.044e-8
-0.170, -9.817e-9
-0.160, -9.192e-9
-0.150, -8.580e-9
-0.140, -7.977e-9
-0.130, -7.368e-9
-0.120, -6.775e-9
-0.110, -6.187e-9
-0.100, -5.597e-9
-0.090, -5.018e-9
-0.080, -4.437e-9
-0.070, -3.871e-9
-0.060, -3.311e-9
-0.050, -2.752e-9
-0.040, -2.198e-9
-0.030, -1.657e-9
-0.020, -1.109e-9
-0.010, -5.802e-10
-0.000, -4.491e-11
0.010, 4.780e-10
0.020, 9.885e-10
0.030, 1.493e-9
0.040, 1.994e-9
0.050, 2.496e-9
0.060, 2.985e-9
0.070, 3.468e-9
0.080, 3.938e-9
0.090, 4.403e-9
0.100, 4.852e-9
0.110, 5.276e-9
0.120, 5.633e-9
0.130, 5.904e-9
0.140, 6.214e-9
0.150, 6.592e-9
0.160, 6.980e-9
0.170, 7.365e-9
0.180, 7.734e-9
0.190, 8.109e-9
0.200, 8.475e-9
0.210, 8.810e-9
0.220, 9.099e-9
0.230, 9.410e-9
0.240, 9.733e-9
0.250, 1.006e-8
0.260, 1.039e-8
0.270, 1.071e-8
0.280, 1.103e-8
0.290, 1.135e-8
0.300, 1.166e-8
0.310, 1.197e-8
0.320, 1.225e-8
0.330, 1.255e-8
0.340, 1.285e-8
0.350, 1.313e-8
0.360, 1.341e-8
0.370, 1.369e-8
0.380, 1.396e-8
0.390, 1.424e-8
0.400, 1.451e-8
0.410, 1.476e-8
0.420, 1.502e-8
0.430, 1.527e-8
0.440, 1.553e-8
0.450, 1.578e-8
0.460, 1.602e-8
0.470, 1.625e-8
0.480, 1.649e-8
0.490, 1.671e-8
0.500, 1.694e-8
0.510, 1.716e-8
0.520, 1.739e-8
0.530, 1.760e-8
0.540, 1.781e-8
0.550, 1.803e-8
0.560, 1.824e-8
0.570, 1.846e-8
0.580, 1.866e-8
0.590, 1.887e-8
0.600, 1.907e-8
0.610, 1.930e-8
0.620, 1.952e-8
0.630, 1.974e-8
0.640, 1.993e-8
0.650, 2.013e-8
0.660, 2.030e-8
0.670, 2.048e-8
0.680, 2.063e-8
0.690, 2.081e-8
0.700, 2.097e-8
0.710, 2.111e-8
0.720, 2.125e-8
0.730, 2.138e-8
0.740, 2.152e-8
0.750, 2.167e-8
0.760, 2.183e-8
0.770, 2.197e-8
0.780, 2.210e-8
0.790, 2.223e-8
0.800, 2.236e-8
0.810, 2.247e-8
0.820, 2.260e-8
0.830, 2.271e-8
0.840, 2.283e-8
0.850, 2.301e-8
0.860, 2.319e-8
0.870, 2.328e-8
0.880, 2.338e-8
0.890, 2.349e-8
0.900, 2.358e-8
0.910, 2.366e-8
0.920, 2.375e-8
0.930, 2.383e-8
0.940, 2.394e-8
0.950, 2.404e-8
0.960, 2.410e-8
0.970, 2.418e-8
0.980, 2.426e-8
0.990, 2.433e-8
1.000, 2.440e-8
1.010, 2.446e-8
1.020, 2.453e-8
1.030, 2.457e-8
1.040, 2.463e-8
1.050, 2.467e-8
1.060, 2.471e-8
1.070, 2.476e-8
1.080, 2.480e-8
1.090, 2.485e-8
1.100, 2.490e-8
1.110, 2.494e-8
1.120, 2.497e-8
1.130, 2.501e-8
1.140, 2.503e-8
1.150, 2.505e-8
1.160, 2.507e-8
1.170, 2.510e-8
1.180, 2.511e-8
1.190, 2.513e-8
1.200, 2.514e-8
1.210, 2.517e-8
1.220, 2.519e-8
1.230, 2.519e-8
1.240, 2.520e-8
1.250, 2.523e-8
1.260, 2.523e-8
1.270, 2.523e-8
1.280, 2.523e-8
1.290, 2.525e-8
1.300, 2.526e-8
1.310, 2.526e-8
1.320, 2.527e-8
1.330, 2.527e-8
1.340, 2.527e-8
1.350, 2.528e-8
1.360, 2.529e-8
1.370, 2.529e-8
1.380, 2.528e-8
1.390, 2.528e-8
1.400, 2.529e-8
1.410, 2.530e-8
1.420, 2.531e-8
1.430, 2.530e-8
1.440, 2.530e-8
1.450, 2.531e-8
1.460, 2.533e-8
1.470, 2.533e-8
1.480, 2.534e-8
1.490, 2.533e-8
1.500, 2.535e-8
1.510, 2.535e-8
1.520, 2.535e-8
1.530, 2.536e-8
1.540, 2.536e-8
1.550, 2.537e-8
1.560, 2.537e-8
1.570, 2.538e-8
1.580, 2.539e-8
1.590, 2.541e-8
1.600, 2.542e-8
1.610, 2.542e-8
1.620, 2.544e-8
1.630, 2.545e-8
1.640, 2.547e-8
1.650, 2.547e-8
1.660, 2.550e-8
1.670, 2.551e-8
1.680, 2.552e-8
1.690, 2.553e-8
1.700, 2.555e-8
1.710, 2.556e-8
1.720, 2.557e-8
1.730, 2.558e-8
1.740, 2.560e-8
1.750, 2.559e-8
1.760, 2.560e-8
1.770, 2.563e-8
1.780, 2.566e-8
1.790, 2.567e-8
1.800, 2.569e-8
1.810, 2.570e-8
1.820, 2.572e-8
1.830, 2.574e-8
1.840, 2.575e-8
1.850, 2.576e-8
1.860, 2.576e-8
1.870, 2.577e-8
1.880, 2.579e-8
1.890, 2.580e-8
1.900, 2.581e-8
1.910, 2.583e-8
1.920, 2.585e-8
1.930, 2.587e-8
1.940, 2.587e-8
1.950, 2.589e-8
1.960, 2.591e-8
1.970, 2.592e-8
1.980, 2.595e-8
1.990, 2.595e-8
