# Supplementary material for: An Insulin-Modified pH-Responsive Nanopipette Based on Ion Current Rectification
Source: Sensors (Basel). 2024 Jun 30;24(13):4264. doi: 10.3390/s24134264 (PMC11244478; doi:10.3390/s24134264)
Supplement: Supplementary file 1 [file sensors-24-04264-s001.zip › Selectivity/6 nh4cl.txt]

Aug. 5, 2023   14:08:46
Linear Sweep Voltammetry
File: s:\Data Source:  Experiment
Instrument Model:  CHI830D
Header: 
Note: 

Init E (V) = -2
Final E (V) = 2
Scan Rate (V/s) = 0.5
Sample Interval (V) = 0.01
Quiet Time (sec) = 2
Sensitivity (A/V) = 1e-7


Potential/V, Current/A

-2.000, -1.881e-7
-1.990, -1.870e-7
-1.980, -1.859e-7
-1.970, -1.852e-7
-1.960, -1.840e-7
-1.950, -1.828e-7
-1.940, -1.816e-7
-1.930, -1.805e-7
-1.920, -1.794e-7
-1.910, -1.783e-7
-1.900, -1.772e-7
-1.890, -1.761e-7
-1.880, -1.751e-7
-1.870, -1.736e-7
-1.860, -1.724e-7
-1.850, -1.713e-7
-1.840, -1.701e-7
-1.830, -1.690e-7
-1.820, -1.679e-7
-1.810, -1.667e-7
-1.800, -1.655e-7
-1.790, -1.644e-7
-1.780, -1.632e-7
-1.770, -1.620e-7
-1.760, -1.609e-7
-1.750, -1.598e-7
-1.740, -1.586e-7
-1.730, -1.574e-7
-1.720, -1.562e-7
-1.710, -1.549e-7
-1.700, -1.538e-7
-1.690, -1.526e-7
-1.680, -1.514e-7
-1.670, -1.503e-7
-1.660, -1.491e-7
-1.650, -1.480e-7
-1.640, -1.469e-7
-1.630, -1.456e-7
-1.620, -1.444e-7
-1.610, -1.433e-7
-1.600, -1.421e-7
-1.590, -1.409e-7
-1.580, -1.398e-7
-1.570, -1.386e-7
-1.560, -1.375e-7
-1.550, -1.363e-7
-1.540, -1.352e-7
-1.530, -1.340e-7
-1.520, -1.329e-7
-1.510, -1.318e-7
-1.500, -1.307e-7
-1.490, -1.295e-7
-1.480, -1.284e-7
-1.470, -1.273e-7
-1.460, -1.262e-7
-1.450, -1.250e-7
-1.440, -1.239e-7
-1.430, -1.228e-7
-1.420, -1.217e-7
-1.410, -1.205e-7
-1.400, -1.193e-7
-1.390, -1.183e-7
-1.380, -1.173e-7
-1.370, -1.162e-7
-1.360, -1.150e-7
-1.350, -1.139e-7
-1.340, -1.128e-7
-1.330, -1.117e-7
-1.320, -1.106e-7
-1.310, -1.096e-7
-1.300, -1.085e-7
-1.290, -1.074e-7
-1.280, -1.063e-7
-1.270, -1.053e-7
-1.260, -1.042e-7
-1.250, -1.031e-7
-1.240, -1.021e-7
-1.230, -1.010e-7
-1.220, -9.995e-8
-1.210, -9.894e-8
-1.200, -9.790e-8
-1.190, -9.687e-8
-1.180, -9.582e-8
-1.170, -9.479e-8
-1.160, -9.380e-8
-1.150, -9.275e-8
-1.140, -9.168e-8
-1.130, -9.062e-8
-1.120, -8.958e-8
-1.110, -8.856e-8
-1.100, -8.753e-8
-1.090, -8.653e-8
-1.080, -8.552e-8
-1.070, -8.452e-8
-1.060, -8.350e-8
-1.050, -8.249e-8
-1.040, -8.151e-8
-1.030, -8.051e-8
-1.020, -7.953e-8
-1.010, -7.854e-8
-1.000, -7.753e-8
-0.990, -7.657e-8
-0.980, -7.559e-8
-0.970, -7.463e-8
-0.960, -7.368e-8
-0.950, -7.275e-8
-0.940, -7.176e-8
-0.930, -7.080e-8
-0.920, -6.986e-8
-0.910, -6.890e-8
-0.900, -6.792e-8
-0.890, -6.702e-8
-0.880, -6.608e-8
-0.870, -6.512e-8
-0.860, -6.420e-8
-0.850, -6.327e-8
-0.840, -6.234e-8
-0.830, -6.142e-8
-0.820, -6.052e-8
-0.810, -5.962e-8
-0.800, -5.869e-8
-0.790, -5.780e-8
-0.780, -5.688e-8
-0.770, -5.596e-8
-0.760, -5.507e-8
-0.750, -5.416e-8
-0.740, -5.329e-8
-0.730, -5.239e-8
-0.720, -5.151e-8
-0.710, -5.063e-8
-0.700, -4.975e-8
-0.690, -4.889e-8
-0.680, -4.802e-8
-0.670, -4.716e-8
-0.660, -4.630e-8
-0.650, -4.545e-8
-0.640, -4.459e-8
-0.630, -4.374e-8
-0.620, -4.289e-8
-0.610, -4.205e-8
-0.600, -4.123e-8
-0.590, -4.041e-8
-0.580, -3.959e-8
-0.570, -3.877e-8
-0.560, -3.796e-8
-0.550, -3.715e-8
-0.540, -3.635e-8
-0.530, -3.557e-8
-0.520, -3.487e-8
-0.510, -3.406e-8
-0.500, -3.316e-8
-0.490, -3.235e-8
-0.480, -3.156e-8
-0.470, -3.078e-8
-0.460, -3.002e-8
-0.450, -2.925e-8
-0.440, -2.849e-8
-0.430, -2.775e-8
-0.420, -2.700e-8
-0.410, -2.627e-8
-0.400, -2.555e-8
-0.390, -2.481e-8
-0.380, -2.408e-8
-0.370, -2.335e-8
-0.360, -2.264e-8
-0.350, -2.192e-8
-0.340, -2.121e-8
-0.330, -2.050e-8
-0.320, -1.980e-8
-0.310, -1.910e-8
-0.300, -1.840e-8
-0.290, -1.772e-8
-0.280, -1.704e-8
-0.270, -1.636e-8
-0.260, -1.569e-8
-0.250, -1.501e-8
-0.240, -1.435e-8
-0.230, -1.369e-8
-0.220, -1.304e-8
-0.210, -1.240e-8
-0.200, -1.175e-8
-0.190, -1.112e-8
-0.180, -1.049e-8
-0.170, -9.869e-9
-0.160, -9.241e-9
-0.150, -8.629e-9
-0.140, -8.020e-9
-0.130, -7.402e-9
-0.120, -6.812e-9
-0.110, -6.218e-9
-0.100, -5.627e-9
-0.090, -5.043e-9
-0.080, -4.474e-9
-0.070, -3.896e-9
-0.060, -3.336e-9
-0.050, -2.776e-9
-0.040, -2.226e-9
-0.030, -1.675e-9
-0.020, -1.137e-9
-0.010, -5.924e-10
-0.000, -5.729e-11
0.010, 4.717e-10
0.020, 9.916e-10
0.030, 1.502e-9
0.040, 2.007e-9
0.050, 2.508e-9
0.060, 3.003e-9
0.070, 3.486e-9
0.080, 3.957e-9
0.090, 4.384e-9
0.100, 4.781e-9
0.110, 5.113e-9
0.120, 5.491e-9
0.130, 5.857e-9
0.140, 6.242e-9
0.150, 6.614e-9
0.160, 7.005e-9
0.170, 7.386e-9
0.180, 7.749e-9
0.190, 8.097e-9
0.200, 8.426e-9
0.210, 8.764e-9
0.220, 9.108e-9
0.230, 9.441e-9
0.240, 9.785e-9
0.250, 1.012e-8
0.260, 1.045e-8
0.270, 1.078e-8
0.280, 1.110e-8
0.290, 1.141e-8
0.300, 1.173e-8
0.310, 1.203e-8
0.320, 1.230e-8
0.330, 1.257e-8
0.340, 1.285e-8
0.350, 1.313e-8
0.360, 1.342e-8
0.370, 1.369e-8
0.380, 1.397e-8
0.390, 1.425e-8
0.400, 1.451e-8
0.410, 1.477e-8
0.420, 1.504e-8
0.430, 1.528e-8
0.440, 1.554e-8
0.450, 1.577e-8
0.460, 1.601e-8
0.470, 1.626e-8
0.480, 1.649e-8
0.490, 1.671e-8
0.500, 1.695e-8
0.510, 1.717e-8
0.520, 1.739e-8
0.530, 1.760e-8
0.540, 1.780e-8
0.550, 1.800e-8
0.560, 1.821e-8
0.570, 1.842e-8
0.580, 1.863e-8
0.590, 1.884e-8
0.600, 1.904e-8
0.610, 1.925e-8
0.620, 1.944e-8
0.630, 1.962e-8
0.640, 1.980e-8
0.650, 1.998e-8
0.660, 2.014e-8
0.670, 2.031e-8
0.680, 2.047e-8
0.690, 2.065e-8
0.700, 2.080e-8
0.710, 2.096e-8
0.720, 2.112e-8
0.730, 2.127e-8
0.740, 2.142e-8
0.750, 2.156e-8
0.760, 2.170e-8
0.770, 2.183e-8
0.780, 2.196e-8
0.790, 2.210e-8
0.800, 2.225e-8
0.810, 2.240e-8
0.820, 2.253e-8
0.830, 2.266e-8
0.840, 2.276e-8
0.850, 2.287e-8
0.860, 2.296e-8
0.870, 2.305e-8
0.880, 2.315e-8
0.890, 2.326e-8
0.900, 2.334e-8
0.910, 2.344e-8
0.920, 2.353e-8
0.930, 2.361e-8
0.940, 2.369e-8
0.950, 2.377e-8
0.960, 2.384e-8
0.970, 2.391e-8
0.980, 2.399e-8
0.990, 2.405e-8
1.000, 2.412e-8
1.010, 2.419e-8
1.020, 2.424e-8
1.030, 2.428e-8
1.040, 2.432e-8
1.050, 2.436e-8
1.060, 2.441e-8
1.070, 2.445e-8
1.080, 2.447e-8
1.090, 2.452e-8
1.100, 2.455e-8
1.110, 2.457e-8
1.120, 2.459e-8
1.130, 2.462e-8
1.140, 2.465e-8
1.150, 2.468e-8
1.160, 2.471e-8
1.170, 2.474e-8
1.180, 2.477e-8
1.190, 2.479e-8
1.200, 2.478e-8
1.210, 2.477e-8
1.220, 2.478e-8
1.230, 2.479e-8
1.240, 2.480e-8
1.250, 2.480e-8
1.260, 2.479e-8
1.270, 2.480e-8
1.280, 2.480e-8
1.290, 2.482e-8
1.300, 2.483e-8
1.310, 2.483e-8
1.320, 2.483e-8
1.330, 2.483e-8
1.340, 2.483e-8
1.350, 2.482e-8
1.360, 2.480e-8
1.370, 2.480e-8
1.380, 2.483e-8
1.390, 2.483e-8
1.400, 2.485e-8
1.410, 2.486e-8
1.420, 2.487e-8
1.430, 2.487e-8
1.440, 2.488e-8
1.450, 2.487e-8
1.460, 2.486e-8
1.470, 2.486e-8
1.480, 2.486e-8
1.490, 2.487e-8
1.500, 2.485e-8
1.510, 2.487e-8
1.520, 2.488e-8
1.530, 2.487e-8
1.540, 2.488e-8
1.550, 2.487e-8
1.560, 2.478e-8
1.570, 2.477e-8
1.580, 2.478e-8
1.590, 2.478e-8
1.600, 2.478e-8
1.610, 2.479e-8
1.620, 2.479e-8
1.630, 2.480e-8
1.640, 2.480e-8
1.650, 2.481e-8
1.660, 2.481e-8
1.670, 2.482e-8
1.680, 2.483e-8
1.690, 2.484e-8
1.700, 2.483e-8
1.710, 2.484e-8
1.720, 2.485e-8
1.730, 2.486e-8
1.740, 2.487e-8
1.750, 2.487e-8
1.760, 2.489e-8
1.770, 2.491e-8
1.780, 2.492e-8
1.790, 2.491e-8
1.800, 2.492e-8
1.810, 2.493e-8
1.820, 2.494e-8
1.830, 2.495e-8
1.840, 2.495e-8
1.850, 2.496e-8
1.860, 2.497e-8
1.870, 2.497e-8
1.880, 2.498e-8
1.890, 2.498e-8
1.900, 2.498e-8
1.910, 2.499e-8
1.920, 2.499e-8
1.930, 2.499e-8
1.940, 2.499e-8
1.950, 2.500e-8
1.960, 2.501e-8
1.970, 2.502e-8
1.980, 2.502e-8
1.990, 2.503e-8
