# Supplementary material for: An Insulin-Modified pH-Responsive Nanopipette Based on Ion Current Rectification
Source: Sensors (Basel). 2024 Jun 30;24(13):4264. doi: 10.3390/s24134264 (PMC11244478; doi:10.3390/s24134264)
Supplement: Supplementary file 1 [file sensors-24-04264-s001.zip › Sensitivity/2.50/1.txt]

July 22, 2023   10:51:41
Linear Sweep Voltammetry
File: s:\Data Source:  Experiment
Instrument Model:  CHI830D
Header: 
Note: 

Init E (V) = -2
Final E (V) = 2
Scan Rate (V/s) = 0.5
Sample Interval (V) = 0.01
Quiet Time (sec) = 2
Sensitivity (A/V) = 1e-8


Potential/V, Current/A

-2.000, -2.768e-8
-1.990, -2.748e-8
-1.980, -2.732e-8
-1.970, -2.715e-8
-1.960, -2.698e-8
-1.950, -2.682e-8
-1.940, -2.665e-8
-1.930, -2.648e-8
-1.920, -2.644e-8
-1.910, -2.639e-8
-1.900, -2.625e-8
-1.890, -2.612e-8
-1.880, -2.597e-8
-1.870, -2.583e-8
-1.860, -2.572e-8
-1.850, -2.557e-8
-1.840, -2.541e-8
-1.830, -2.524e-8
-1.820, -2.507e-8
-1.810, -2.489e-8
-1.800, -2.469e-8
-1.790, -2.449e-8
-1.780, -2.434e-8
-1.770, -2.416e-8
-1.760, -2.397e-8
-1.750, -2.383e-8
-1.740, -2.366e-8
-1.730, -2.351e-8
-1.720, -2.333e-8
-1.710, -2.315e-8
-1.700, -2.300e-8
-1.690, -2.282e-8
-1.680, -2.265e-8
-1.670, -2.249e-8
-1.660, -2.235e-8
-1.650, -2.218e-8
-1.640, -2.203e-8
-1.630, -2.188e-8
-1.620, -2.173e-8
-1.610, -2.158e-8
-1.600, -2.141e-8
-1.590, -2.127e-8
-1.580, -2.112e-8
-1.570, -2.099e-8
-1.560, -2.085e-8
-1.550, -2.071e-8
-1.540, -2.059e-8
-1.530, -2.045e-8
-1.520, -2.033e-8
-1.510, -2.018e-8
-1.500, -2.005e-8
-1.490, -1.990e-8
-1.480, -1.973e-8
-1.470, -1.959e-8
-1.460, -1.943e-8
-1.450, -1.929e-8
-1.440, -1.913e-8
-1.430, -1.899e-8
-1.420, -1.884e-8
-1.410, -1.869e-8
-1.400, -1.857e-8
-1.390, -1.844e-8
-1.380, -1.829e-8
-1.370, -1.817e-8
-1.360, -1.804e-8
-1.350, -1.791e-8
-1.340, -1.774e-8
-1.330, -1.758e-8
-1.320, -1.746e-8
-1.310, -1.731e-8
-1.300, -1.718e-8
-1.290, -1.706e-8
-1.280, -1.693e-8
-1.270, -1.679e-8
-1.260, -1.667e-8
-1.250, -1.655e-8
-1.240, -1.642e-8
-1.230, -1.630e-8
-1.220, -1.618e-8
-1.210, -1.607e-8
-1.200, -1.593e-8
-1.190, -1.580e-8
-1.180, -1.567e-8
-1.170, -1.554e-8
-1.160, -1.543e-8
-1.150, -1.531e-8
-1.140, -1.519e-8
-1.130, -1.509e-8
-1.120, -1.496e-8
-1.110, -1.483e-8
-1.100, -1.469e-8
-1.090, -1.457e-8
-1.080, -1.445e-8
-1.070, -1.432e-8
-1.060, -1.421e-8
-1.050, -1.412e-8
-1.040, -1.401e-8
-1.030, -1.394e-8
-1.020, -1.387e-8
-1.010, -1.378e-8
-1.000, -1.372e-8
-0.990, -1.364e-8
-0.980, -1.361e-8
-0.970, -1.353e-8
-0.960, -1.346e-8
-0.950, -1.323e-8
-0.940, -1.298e-8
-0.930, -1.281e-8
-0.920, -1.269e-8
-0.910, -1.257e-8
-0.900, -1.245e-8
-0.890, -1.232e-8
-0.880, -1.218e-8
-0.870, -1.207e-8
-0.860, -1.193e-8
-0.850, -1.180e-8
-0.840, -1.166e-8
-0.830, -1.155e-8
-0.820, -1.145e-8
-0.810, -1.133e-8
-0.800, -1.122e-8
-0.790, -1.111e-8
-0.780, -1.097e-8
-0.770, -1.083e-8
-0.760, -1.069e-8
-0.750, -1.059e-8
-0.740, -1.043e-8
-0.730, -1.028e-8
-0.720, -1.014e-8
-0.710, -1.001e-8
-0.700, -9.884e-9
-0.690, -9.768e-9
-0.680, -9.659e-9
-0.670, -9.552e-9
-0.660, -9.420e-9
-0.650, -9.262e-9
-0.640, -9.121e-9
-0.630, -8.977e-9
-0.620, -8.854e-9
-0.610, -8.738e-9
-0.600, -8.603e-9
-0.590, -8.481e-9
-0.580, -8.367e-9
-0.570, -8.257e-9
-0.560, -8.148e-9
-0.550, -8.041e-9
-0.540, -7.928e-9
-0.530, -7.806e-9
-0.520, -7.695e-9
-0.510, -7.576e-9
-0.500, -7.446e-9
-0.490, -7.313e-9
-0.480, -7.173e-9
-0.470, -7.046e-9
-0.460, -6.922e-9
-0.450, -6.788e-9
-0.440, -6.661e-9
-0.430, -6.550e-9
-0.420, -6.435e-9
-0.410, -6.317e-9
-0.400, -6.209e-9
-0.390, -6.098e-9
-0.380, -5.983e-9
-0.370, -5.867e-9
-0.360, -5.752e-9
-0.350, -5.640e-9
-0.340, -5.510e-9
-0.330, -5.392e-9
-0.320, -5.274e-9
-0.310, -5.158e-9
-0.300, -5.037e-9
-0.290, -4.912e-9
-0.280, -4.779e-9
-0.270, -4.634e-9
-0.260, -4.488e-9
-0.250, -4.350e-9
-0.240, -4.203e-9
-0.230, -4.055e-9
-0.220, -3.913e-9
-0.210, -3.766e-9
-0.200, -3.610e-9
-0.190, -3.452e-9
-0.180, -3.292e-9
-0.170, -3.123e-9
-0.160, -2.950e-9
-0.150, -2.771e-9
-0.140, -2.588e-9
-0.130, -2.401e-9
-0.120, -2.211e-9
-0.110, -2.017e-9
-0.100, -1.820e-9
-0.090, -1.625e-9
-0.080, -1.424e-9
-0.070, -1.218e-9
-0.060, -1.008e-9
-0.050, -7.959e-10
-0.040, -5.781e-10
-0.030, -3.573e-10
-0.020, -1.349e-10
-0.010, 9.393e-11
-0.000, 3.240e-10
0.010, 5.581e-10
0.020, 7.940e-10
0.030, 1.034e-9
0.040, 1.277e-9
0.050, 1.521e-9
0.060, 1.769e-9
0.070, 2.017e-9
0.080, 2.268e-9
0.090, 2.519e-9
0.100, 2.773e-9
0.110, 3.027e-9
0.120, 3.283e-9
0.130, 3.540e-9
0.140, 3.797e-9
0.150, 4.055e-9
0.160, 4.316e-9
0.170, 4.578e-9
0.180, 4.839e-9
0.190, 5.102e-9
0.200, 5.369e-9
0.210, 5.634e-9
0.220, 5.898e-9
0.230, 6.169e-9
0.240, 6.438e-9
0.250, 6.706e-9
0.260, 6.977e-9
0.270, 7.254e-9
0.280, 7.527e-9
0.290, 7.785e-9
0.300, 8.061e-9
0.310, 8.337e-9
0.320, 8.618e-9
0.330, 8.898e-9
0.340, 9.180e-9
0.350, 9.461e-9
0.360, 9.745e-9
0.370, 1.003e-8
0.380, 1.031e-8
0.390, 1.059e-8
0.400, 1.087e-8
0.410, 1.115e-8
0.420, 1.144e-8
0.430, 1.172e-8
0.440, 1.201e-8
0.450, 1.228e-8
0.460, 1.257e-8
0.470, 1.285e-8
0.480, 1.313e-8
0.490, 1.342e-8
0.500, 1.370e-8
0.510, 1.398e-8
0.520, 1.426e-8
0.530, 1.455e-8
0.540, 1.484e-8
0.550, 1.513e-8
0.560, 1.542e-8
0.570, 1.571e-8
0.580, 1.599e-8
0.590, 1.627e-8
0.600, 1.657e-8
0.610, 1.687e-8
0.620, 1.719e-8
0.630, 1.750e-8
0.640, 1.782e-8
0.650, 1.814e-8
0.660, 1.848e-8
0.670, 1.882e-8
0.680, 1.916e-8
0.690, 1.951e-8
0.700, 1.986e-8
0.710, 2.022e-8
0.720, 2.058e-8
0.730, 2.098e-8
0.740, 2.137e-8
0.750, 2.169e-8
0.760, 2.200e-8
0.770, 2.230e-8
0.780, 2.260e-8
0.790, 2.290e-8
0.800, 2.320e-8
0.810, 2.349e-8
0.820, 2.379e-8
0.830, 2.410e-8
0.840, 2.442e-8
0.850, 2.473e-8
0.860, 2.506e-8
0.870, 2.540e-8
0.880, 2.575e-8
0.890, 2.613e-8
0.900, 2.651e-8
0.910, 2.689e-8
0.920, 2.728e-8
0.930, 2.768e-8
0.940, 2.807e-8
0.950, 2.849e-8
0.960, 2.891e-8
0.970, 2.933e-8
0.980, 2.976e-8
0.990, 3.018e-8
1.000, 3.060e-8
1.010, 3.103e-8
1.020, 3.145e-8
1.030, 3.187e-8
1.040, 3.229e-8
1.050, 3.271e-8
1.060, 3.312e-8
1.070, 3.353e-8
1.080, 3.394e-8
1.090, 3.436e-8
1.100, 3.476e-8
1.110, 3.518e-8
1.120, 3.558e-8
1.130, 3.599e-8
1.140, 3.640e-8
1.150, 3.681e-8
1.160, 3.723e-8
1.170, 3.765e-8
1.180, 3.807e-8
1.190, 3.848e-8
1.200, 3.890e-8
1.210, 3.932e-8
1.220, 3.973e-8
1.230, 4.014e-8
1.240, 4.056e-8
1.250, 4.097e-8
1.260, 4.139e-8
1.270, 4.181e-8
1.280, 4.222e-8
1.290, 4.263e-8
1.300, 4.304e-8
1.310, 4.343e-8
1.320, 4.383e-8
1.330, 4.422e-8
1.340, 4.461e-8
1.350, 4.500e-8
1.360, 4.539e-8
1.370, 4.578e-8
1.380, 4.617e-8
1.390, 4.655e-8
1.400, 4.693e-8
1.410, 4.732e-8
1.420, 4.769e-8
1.430, 4.808e-8
1.440, 4.845e-8
1.450, 4.882e-8
1.460, 4.920e-8
1.470, 4.957e-8
1.480, 4.995e-8
1.490, 5.032e-8
1.500, 5.070e-8
1.510, 5.107e-8
1.520, 5.144e-8
1.530, 5.182e-8
1.540, 5.219e-8
1.550, 5.256e-8
1.560, 5.293e-8
1.570, 5.330e-8
1.580, 5.368e-8
1.590, 5.405e-8
1.600, 5.441e-8
1.610, 5.478e-8
1.620, 5.516e-8
1.630, 5.553e-8
1.640, 5.589e-8
1.650, 5.626e-8
1.660, 5.662e-8
1.670, 5.700e-8
1.680, 5.737e-8
1.690, 5.773e-8
1.700, 5.809e-8
1.710, 5.846e-8
1.720, 5.883e-8
1.730, 5.919e-8
1.740, 5.955e-8
1.750, 5.992e-8
1.760, 6.028e-8
1.770, 6.065e-8
1.780, 6.101e-8
1.790, 6.137e-8
1.800, 6.174e-8
1.810, 6.211e-8
1.820, 6.247e-8
1.830, 6.283e-8
1.840, 6.319e-8
1.850, 6.356e-8
1.860, 6.393e-8
1.870, 6.429e-8
1.880, 6.466e-8
1.890, 6.502e-8
1.900, 6.538e-8
1.910, 6.574e-8
1.920, 6.611e-8
1.930, 6.647e-8
1.940, 6.684e-8
1.950, 6.719e-8
1.960, 6.756e-8
1.970, 6.793e-8
1.980, 6.829e-8
1.990, 6.866e-8
